# Supplementary material for: Dysfunctions Associated with Methylation, MicroRNA Expression and Gene Expression in Lung Cancer
Source: PLoS One. 2012 Aug 17;7(8):e43441. doi: 10.1371/journal.pone.0043441 (PMC3422260; doi:10.1371/journal.pone.0043441)
Supplement: Dataset S1 — The 4,381 Gene Ontology (GO) sets of mRNA. Each line describes a gene set. The first field contains the Gene Ontology (GO) term name, the second field contains the number of mRNAs in the set, and the remaining fields list the mRNAs in the set. (TXT) [file pone.0043441.s001.txt]

Dataset S1 - The 4,381 Gene Ontology (GO) sets of mRNA.
GO:0000003_reproduction	Number_of_mRNA_963	ABAT	ACOX1	ACVR1	ACVR1B	ACVR2A	ADA	ADCY7	ADCYAP1	ADCYAP1R1	ADM	ADRBK1	CRISP1	AFP	AGT	NR0B1	AHR	AHSG	AKT1	ALOX15B	AMBP	AMH	AMHR2	ANG	SLC25A6	APC	BIRC3	APLP2	APOB	APP	FAS	AQP2	AQP7	AR	ARG2	ARSA	STS	ATM	ATP2B2	AVP	AVPR1A	BAK1	BARD1	BBS2	BBS4	BCAT2	CCND1	BCL2	BCL2L1	BCL2L2	BIK	BMP2	BMP4	BMP5	BMP6	BMP7	BMPR1B	FOXL2	BRCA2	BSG	KLF9	BTG1	BYSL	OSGIN2	DDR1	CALCA	CALR	CASP2	CAV1	CCIN	CCKBR	CCNB1	CCND2	CCNE1	CCNH	CCNT1	CD4	CD9	CD28	CD38	CD81	CDC25B	CDK7	CDK9	CDKN1B	CDO1	CLGN	CETN2	CGA	CHEK1	CHUK	CCR5	CNGA1	CNR1	COL16A1	COMT	CLDN4	CREB1	CREM	CRH	CRHBP	CRHR1	CSF1	CSH1	CST3	CTBP1	CTBP2	CTNNA1	CTNNB1	CTSL2	CYLC1	CYLC2	CYP11A1	CYP17A1	CYP19A1	CYP27B1	DAZL	DBH	DHCR24	DIAPH2	DLD	DMRT1	DNAH9	DNMT3A	DRD1	DRD5	EPYC	E2F1	EDN2	CELSR2	SLC29A1	STX2	EPO	EPOR	ERBB2	ERCC2	EREG	ERCC3	ESR1	FANCA	ACSL4	PTK2B	FANCG	FAU	FCGRT	FGF7	FGF8	FGF9	FGF10	FGFR2	FKBP4	FOXF2	FOXC1	FOXJ1	FOXO3	FLT1	FOS	MTOR	FRZB	FSHB	CENPI	FSHR	NR5A2	ADAM2	NR5A1	FZD2	XRCC6	B4GALNT1	GATA1	GATA4	GATA6	GC	NR6A1	MSTN	GDF9	GDF10	GFER	B4GALT1	GHRHR	GHSR	GIP	GJB2	GLI1	GLI2	GLRA1	GLRB	GNAS	GNRH1	PRLHR	GPX3	GPX4	GSR	GTF2F1	GTF2F2	GTF2H1	GTF2H2	GTF2H3	GTF2H4	HIST1H1T	H2AFX	HIST1H1A	HSD17B10	HCFC1	HTT	HDAC1	HEXA	HEXB	HFE	HK2	HMGB2	HMGCR	HMGCS1	HMGA1	FOXA1	FOXA3	SLC29A2	HOXA10	HOXA13	HOXD13	HPGD	HPRT1	AGFG1	HSD11B2	HSD17B3	HSF1	DNAJA1	HSPA2	TNC	ICAM1	IDE	IDH1	IFIT1	IFNB1	IGF1R	IGFBP2	IHH	IL1B	IL1R1	IL4	IL8	IL11RA	IL12B	IDO1	INHA	INHBA	INHBB	INSL3	INSL4	INSR	INSRR	JAG2	JUN	JUNB	JUP	KIT	KPNA1	KPNB1	KRT9	RPSA	LEP	LFNG	LHB	LHCGR	LIF	LIG3	LIG4	LIPE	LNPEP	LRP6	SMAD1	SMAD3	SMAD9	MAK	MAS1	CD46	SMCP	MEA1	MAP3K1	MFGE8	KITLG	MGST1	MLH1	MMP3	MMP14	MMP19	MNAT1	MSH2	MSH4	MST1R	MTNR1A	NCBP1	NEDD4	RPL10A	NFIA	NHLH2	NKX3-1	NME1	NODAL	NOS3	NOTCH1	NPHP1	NPY5R	NTRK3	ROR2	OCA2	ODF1	ODF2	OPRK1	OR1D2	CLDN11	OVGP1	OVOL1	OXT	OXTR	P2RX1	P2RY1	P2RY2	PEBP1	FURIN	PAFAH1B1	PAFAH1B3	PAPPA	PARN	PAX5	PBX1	SERPINA5	PCSK5	PDE3A	PDGFRA	SERPINF1	PGAM2	PGR	PI3	SERPINB5	PLA2G4A	PLAG1	PMCH	SEPT4	POLR2A	POLR2B	POLR2C	POLR2D	POLR2E	POLR2F	POLR2G	POLR2H	POLR2I	POLR2J	POLR2K	POLR2L	PPARD	MED1	PPAT	PPIA	PRKACG	PRKAG1	PRKDC	EIF2AK2	PRL	PRLR	PRM1	PRM2	PROX1	PSAP	PSG1	PSG2	PSG3	PSG4	PSG5	PSG6	PSG7	PSG9	PSG11	PTEN	PTGDR	PTGFR	PTGS2	PTHLH	PVRL1	PVRL2	PZP	RAD23A	RAD23B	RAN	RARG	RBP4	REN	TRIM27	RGS2	RLN1	RLN2	BRD2	ROBO2	ROS1	RPL3	RPL3L	RPL4	RPL5	RPL6	RPL7	RPL7A	RPL8	RPL9	RPL10	RPL11	RPL12	RPL13	RPL15	RPL17	RPL18	RPL19	RPL21	RPL22	RPL23A	RPL24	RPL26	RPL27	RPL30	RPL27A	RPL28	RPL29	RPL31	RPL32	RPL34	RPL35A	RPL37	RPL37A	RPL38	RPL39	RPL41	RPL36A	RPLP0	RPLP1	RPLP2	RPS2	RPS3	RPS3A	RPS4X	RPS4Y1	RPS5	RPS6	RPS6KB1	RPS7	RPS8	RPS9	RPS10	RPS11	RPS12	RPS13	RPS14	RPS15	RPS15A	RPS16	RPS17	RPS18	RPS19	RPS20	RPS21	RPS23	RPS24	RPS25	RPS26	RPS27	RPS27A	RPS28	RPS29	RXRA	SALL1	SBF1	CCL2	CCL4	CCL5	SDC1	SEMG1	SEMG2	SFRP1	SFRP2	SFRP4	SFRP5	SHBG	SHH	SIAH1	SLIT3	SMARCB1	SMO	SOD1	SOX2	SOX3	SOX9	SOX15	SP1	SP3	SP100	SPAG1	SPAG4	SPAM1	SPP1	SRC	SRD5A1	SRD5A2	SREBF2	SRY	SSRP1	SSTR2	SSTR3	STAT3	STAT5A	STAT5B	STC1	SULT1E1	STK11	STYX	SUPT4H1	SUPT5H	SYCP1	T	TAC1	TAC3	TACR1	TAF4	TAF11	TAP1	TAP2	TARBP2	TBP	TCEA1	TCEB1	TCEB2	TCEB3	TBX3	HNF1A	HNF1B	TCF7L2	TCF21	TCP11	DYNLT1	TEAD4	TEAD3	TMBIM6	TESK1	TFAP2C	TFAP4	TGFB1	TGFB2	TGFB3	TGFBR1	TH	THBD	THRA	THRB	TIMP4	NKX2-1	TNF	TNP1	TNP2	TOP2A	NR2C2	TRO	TSG101	TSNAX	TSPY1	TYMS	UBA52	UBE2B	UBE3A	UBP1	UCN	SCGB1A1	USF1	USF2	VDR	VGF	ZAN	WHSC2	WNT5A	WNT7A	WNT10B	WNT2B	WNT9B	WT1	XDH	XPO1	XRCC4	XRCC5	ZNF35	ZBTB16	ZNF148	SLC30A4	ZP2	DNALI1	CSDE1	ALMS1	CXCR4	FZD5	DEK	OR2H2	RDBP	FZD3	UBXN8	NCOA4	FOSL1	MLL2	AAAS	PABPN1	ELL	MKKS	NRIP1	USP9X	KDM5D	USP9Y	FZD1	FZD4	FZD6	FZD7	FZD8	FZD9	NME5	UTF1	DDO	CSDA	THOC5	PLA2G4C	RUVBL1	PPAP2A	PPAP2B	STC2	TP63	PTCH2	DYNLL1	EIF4G3	ADAM21	ADAM20	ADAM18	BANF1	AKAP4	APLN	EIF2B4	EIF2B2	EIF2B5	CCNA1	ENDOU	CACNA1H	HERC2	CDKL2	SPAG9	RPL14	RQCD1	FAM50A	NEURL	CTDP1	DEDD	BMP15	VAPB	PTTG1	PNMA1	NOG	PIWIL1	TRIP13	RPL23	SLIT2	SEP15	CYP7B1	CDYL	PICK1	AKAP5	ADAMTS2	ADAMTS1	GAL3ST1	TBPL1	SPAG6	MTL5	CEP57	UTP14C	SPATA2	UBAP2L	THOC1	REC8	GNPDA1	BCL2L10	MAMLD1	FEM1B	BCAP31	GPR64	THOC4	TNIP1	CLEC4M	PKDREJ	NPM2	SYCP2	WFDC2	SPAG11B	TESK2	TUBGCP3	FST	HOXB13	CREB3	CRTAP	DEAF1	HBXIP	AKAP3	DMRT2	KHDRBS3	CELF1	CXCR6	RRAGA	CCT6B	TCFL5	TOB2	FRS2	ADAM28	EDDM3A	CPSF4	SPIN1	CCNI	ZPBP	WWP1	WWP2	HSF2BP	ADAM29	CIT	DMC1	PSIP1	INSL6	SUPT16H	FZD10	RPL35	PARK7	PHB2	XRN2	FNDC3A	DZIP1	NCBP2	ZP1	AZI1	MAST2	PSME4	ACSBG1	PLCB1	UBR2	ADNP	TDRD7	TARDBP	RPL13A	HYAL4	SPO11	CADM1	C15orf2	MAFF	APOL2	POU2F3	NIPBL	C11orf20	RPL36	COBRA1	TIPARP	HERC4	CABYR	FBXO5	MYCBP	GAPDHS	OR10J1	DAZAP1	OR7C1	FOXB1	AFF4	MORC1	HTATSF1	IFT81	HIPK2	DDX25	RACGAP1	TFCP2L1	DNMT3L	MDFIC	SOX8	CD209	KLK14	SYCP3	DHH	YBX2	RPL26L1	TUBD1	LEF1	ZNF639	DUSP13	THEG	TXNDC3	HOOK1	TH1L	OAZ3	GHRL	RSF1	SPA17	CLIC5	WNT4	MOV10L1	TAF7L	SPIN2A	PRMT7	SPATA6	PCSK4	PAQR5	SOHLH2	ZSCAN2	TESC	PIWIL2	WDR33	STRBP	TRIM36	CHD7	ASF1B	ADCY10	SPATA7	TSNAXIP1	KDM3A	RNF114	TEX11	RNF17	TDRD1	ANKRD7	CYP26B1	EIF5A2	FMN2	CELF4	LHX9	CASC5	GOPC	ZMIZ1	THOC2	NDRG3	CCNB1IP1	CATSPERG	ZP4	DMRT3	PRM3	ACE2	PLEKHA1	RXFP1	APOBEC3G	PROK2	DMRTC2	DMRTB1	DMRTA2	DMRTA1	PRDM14	ELSPBP1	C17orf75	EDDM3B	HERPUD2	GMCL1	SPATA20	BOLL	WDR77	DERL1	THOC6	NOX5	SPAG16	CATSPERB	GGNBP2	ERMP1	THOC7	WNT10A	TSGA10	ACSBG2	TSSK3	ITCH	SPATA9	TSSK1B	IMMP2L	TSSK6	MYCBPAP	USP42	POLR1B	TXNDC2	ZNF541	GJA10	CBX2	FUT10	PLCD4	MAEL	MICALCL	PAQR8	SLC22A16	PLCZ1	LRSAM1	C19orf20	IGSF8	CAPZA3	ADC	ODF3	TXNRD3	SLC26A8	RPL39L	CATSPER1	CATSPER2	DEFB118	RXFP2	TDRD9	ZPBP2	SPACA3	KLF17	OSR1	SPATA3	C2orf65	DNAJC19	ADAD1	ZFP42	SPATA18	SPATA4	NOBOX	ASZ1	AGPAT6	SPIN4	CTCFL	SUN5	RPL10L	PIWIL4	RNF151	ODF4	SIX5	ATP8B3	CREB3L4	MEI1	RDH10	LCN6	RHOXF1	ZNF296	PAQR7	WBP2NL	SPATA5	SPIN3	GGN	APOBEC3F	SPATA24	PDILT	C10orf27	SPATA19	TDRD6	HS3ST5	TXNDC8	TSSK4	HERC2P3	VMO1	C17orf47	IZUMO1	ZFP41	KLHL10	NLRP14	NANOS2	H1FNT	NANOS3	FIGLA	CATSPER3	SLCO4C1	HILS1	DNAJB13	SPEM1	SOHLH1	LHX8	HSBP1L1	OOEP	WIPF3	KGFLP2	ZGLP1	
GO:0000018_regulation of DNA recombination	Number_of_mRNA_26	BLM	CD40	MSH6	IL2	IL4	IL7R	IL10	KPNA1	KPNA2	MLH1	MRE11A	MSH2	MSH3	STAT6	TGFB1	UBE2B	TNFSF13	IL27RA	RAD50	PAXIP1	TBX21	FOXP3	RTEL1	TERF2IP	SMARCAD1	NDFIP1	
GO:0000038_very long-chain fatty acid metabolic process	Number_of_mRNA_24	ACADVL	ACOX1	ALOX5	ALOX15	CYP2J2	HPGD	FADS1	PLA2G4A	PTGS1	PTGS2	ELOVL4	PLA2G10	CYP4F2	PLA2G4C	SLC27A5	SLC27A2	MGLL	ACSBG1	SLC27A6	ELOVL2	ELOVL5	ELOVL1	ELOVL7	ACOT4	
GO:0000041_transition metal ion transport	Number_of_mRNA_98	ATOX1	ATP6V1A	ATP6V1B1	ATP6V1B2	ATP6V0C	ATP6V1C1	ATP6V1E1	ATP6V0B	ATP6V1G2	ATP6V0A1	ATP7A	ATP7B	CLTC	SLC31A1	SLC31A2	CP	DNM2	FKBP4	FXN	FTH1	FTL	GIF	HFE	LCN2	LTF	MFI2	SLC11A2	SCO1	SLC11A1	TCN1	TCN2	TF	TFR2	TFRC	SLC30A1	SLC30A2	SLC30A3	SLC30A4	SLC39A7	ATP6V0E1	ATP6V0D1	ATP6V1F	ATP6V1G1	HEPH	CCS	SCO2	ABCB6	COX17	TCIRG1	SLC30A9	LMTK2	SLC39A14	ATP6V0A2	SLC39A6	STEAP1	ATP2C1	SLC39A1	SLC39A3	SLC39A2	SLC40A1	ATP6V0A4	CUTC	SLC22A17	SLC25A37	ATP6V1D	ATP6V1H	FTHL17	STEAP3	SLC39A9	SLC30A10	SLC39A4	SLC30A6	SLC39A10	MCOLN1	TTYH1	SLC39A8	SLC30A5	STEAP4	SFXN3	SLC25A28	ATP6V1E2	SLC39A13	MMGT1	SFXN1	SFXN5	SFXN2	SFXN4	ATP6V1G3	SLC30A7	ATP6V0E2	SLC30A8	SLC39A11	SLC39A12	ATP6V0D2	ATP6V1C2	STEAP2	SLC39A5	SCARA5	
GO:0000060_protein import into nucleus, translocation	Number_of_mRNA_26	AKT1	BCL3	BCL6	EP300	GCKR	IFNG	IL6	JAK2	KPNB1	TNPO1	NFKBIA	OGG1	OPRD1	OR1D2	SLC11A1	TNF	TXN	CEP57	SEC61B	SIRT1	POLA2	UBR5	RBM22	MAVS	ABRA	TMEM173	
GO:0000075_cell cycle checkpoint	Number_of_mRNA_204	APC	BIRC5	ATM	ATR	CCND1	BLM	BRCA1	BUB1	BUB1B	CCNA2	CCNB1	CCNG1	CCNG2	CDK1	CDC6	CDC20	CDC25A	CDC25C	CDC27	CDK2	CDKN1A	CDKN1B	CDKN2A	CDKN2B	CENPE	CENPF	CHEK1	FOXN3	DDB1	DLG1	ERCC2	ERCC3	FANCG	GML	H2AFX	HRAS	HUS1	MAD2L1	MCM2	MCM3	MCM4	MCM5	MCM6	MCM7	MDM2	FOXO4	MSH2	NBN	PLK1	PML	POLA1	PPP2R5C	PRCC	PSMA1	PSMA2	PSMA3	PSMA4	PSMA5	PSMA6	PSMA7	PSMB1	PSMB2	PSMB3	PSMB4	PSMB5	PSMB6	PSMB7	PSMB8	PSMB9	PSMB10	PSMC1	PSMC2	PSMC3	PSMC4	PSMC5	PSMC6	PSMD1	PSMD2	PSMD3	PSMD4	PSMD5	PSMD7	PSMD8	PSMD9	PSMD10	PSMD11	PSMD12	PSMD13	PSME1	PSME2	RAD1	RAD9A	RAD17	RB1	RBBP8	RFC2	RFC3	RFC4	RFC5	RPA1	RPA2	RPA3	RPL24	RPS27A	TERF1	TGFB1	TOP2A	TOP2B	TP53	TP73	TPR	TTK	UBA52	UBB	UBC	UBE2D1	UBE2E1	WEE1	WNT1	WNT9A	XPC	SMC1A	TRRAP	CDC7	CDC45	MAD1L1	DGKZ	CDC14B	TP63	CDC23	CDC16	NAE1	CCNB2	CCNE2	ZW10	BUB3	PSMF1	BRE	MAD2L1BP	MDC1	KNTC1	PSMD6	FEM1B	PSME3	PSMD14	ANAPC10	MAD2L2	DBF4	UBE2C	ZWINT	CHEK2	PSME4	HINFP	FBXO6	ANAPC2	RPA4	ANAPC4	RPS27L	DYNC1LI1	WAC	FZR1	ANAPC5	ANAPC7	TRIAP1	GTSE1	DTL	ANAPC11	UIMC1	ZAK	TIPIN	ZWILCH	RFWD3	MCM10	RBM38	CHFR	CDK5RAP2	PCID2	PSMG2	CASC5	USP28	RINT1	CLSPN	RFWD2	ANAPC1	DCLRE1B	OBFC2A	INTS3	OBFC2B	BRCC3	FBXO31	NEK11	CEP63	CDT1	BRIP1	USP44	ATRIP	FAM175A	BRSK1	MCM8	C15orf42	PSMA8	RAD9B	CDC26	TIPRL	
GO:0000077_DNA damage checkpoint	Number_of_mRNA_108	ATM	ATR	CCND1	BLM	BRCA1	CCNA2	CCNG1	CDK2	CDKN1A	CDKN1B	CHEK1	FOXN3	GML	H2AFX	HUS1	MDM2	FOXO4	MSH2	NBN	PLK1	PML	PPP2R5C	PSMA1	PSMA2	PSMA3	PSMA4	PSMA5	PSMA6	PSMA7	PSMB1	PSMB2	PSMB3	PSMB4	PSMB5	PSMB6	PSMB7	PSMB8	PSMB9	PSMB10	PSMC1	PSMC2	PSMC3	PSMC4	PSMC5	PSMC6	PSMD1	PSMD2	PSMD3	PSMD4	PSMD5	PSMD7	PSMD8	PSMD9	PSMD10	PSMD11	PSMD12	PSMD13	PSME1	PSME2	RAD1	RAD9A	RAD17	RPS27A	TP53	TP73	UBA52	UBB	UBC	WNT1	DGKZ	CDC14B	TP63	PSMF1	BRE	MDC1	PSMD6	FEM1B	PSME3	PSMD14	CHEK2	PSME4	HINFP	FBXO6	RPA4	RPS27L	FZR1	TRIAP1	GTSE1	DTL	UIMC1	ZAK	TIPIN	RFWD3	RBM38	USP28	RINT1	CLSPN	RFWD2	BRCC3	FBXO31	NEK11	CEP63	BRIP1	ATRIP	FAM175A	BRSK1	PSMA8	TIPRL	
GO:0000079_regulation of cyclin-dependent protein kinase activity	Number_of_mRNA_61	AKT1	APC	CCND1	BLM	CASP3	CCND2	CCND3	CCNG1	CCNT1	CCNT2	CDC6	CDC25A	CDC25C	CDK7	CDKN1A	CDKN1B	CDKN1C	CDKN2A	CDKN2B	CDKN2C	CDKN2D	CDKN3	CHEK1	CKS1B	CKS2	GADD45A	EGFR	FGF10	SFN	GTF2H1	HSPA2	MEN1	MNAT1	PIM1	PLK1	PROX1	PSMD10	PTEN	ADAM17	TFAP4	NR2F2	CCNK	CDK5R1	CDK5R2	DIRAS3	PKMYT1	LATS1	CCNE2	HEXIM1	CDC37	GTPBP4	LATS2	C13orf15	ANAPC2	SERTAD1	HERC5	CDK5RAP1	BCCIP	CDK5RAP3	HEXIM2	CCNY	
GO:0000080_G1 phase of mitotic cell cycle	Number_of_mRNA_36	CCND1	CCNH	CDC6	CDC25C	CDK2	CDK4	CDK6	CDK7	CDKN1A	CDKN1B	CDKN1C	CDKN2A	CDKN2B	CDKN2C	CDKN2D	E2F1	E2F2	E2F3	E2F4	E2F5	MDM2	MAP3K11	FOXO4	MNAT1	RB1	TAF1	TCF3	TFDP1	GFI1B	CDK10	CDC23	CDC123	TBRG4	BRD4	MTBP	LRWD1	
GO:0000082_G1/S transition of mitotic cell cycle	Number_of_mRNA_152	ACVR1	ACVR1B	AKT1	BCAT1	CCND1	BCL2	CCNB1	CCND2	CCNE1	CCNH	CDK1	CDC6	CDC25A	CDC34	CDK2	CDK4	CDK7	CDKN1A	CDKN1B	CDKN2A	CDKN2B	CDKN2C	CDKN2D	CDKN3	RCC1	CKS1B	DLG1	E2F1	E2F4	E2F6	EGFR	EIF4E	EIF4EBP1	FGF10	GFI1	GSPT1	HRAS	PRMT2	HUS1	ID4	INHBA	MCM2	MCM3	MCM4	MCM5	MCM6	MCM7	MNAT1	NBN	NPAT	PCNA	PIM1	POLA1	POLE	POLE2	PPP6C	PRIM1	PRIM2	PSMA1	PSMA2	PSMA3	PSMA4	PSMA5	PSMA6	PSMA7	PSMB1	PSMB2	PSMB3	PSMB4	PSMB5	PSMB6	PSMB7	PSMB8	PSMB9	PSMB10	PSMC1	PSMC2	PSMC3	PSMC4	PSMC5	PSMC6	PSMD1	PSMD2	PSMD3	PSMD4	PSMD5	PSMD7	PSMD8	PSMD9	PSMD10	PSMD11	PSMD12	PSMD13	PSME1	PSME2	PTPN6	RB1	RBBP8	RPA1	RPA2	RPA3	RPL24	RPS6KB1	RPS27A	RRM2	SKP1	SKP2	ADAM17	TFDP1	TGFB1	TP53	TP73	TYMS	UBA52	UBB	UBC	WEE1	WNT9A	CUL5	CDC7	CDC45	CUL4A	CUL3	CUL2	CUL1	DGKZ	TP63	CCNA1	PKMYT1	CCNE2	PSMF1	PSMD6	PSME3	PSMD14	DBF4	PHF8	POLA2	HINFP	FBXO5	LATS2	BRD7	GPR132	RPA4	RPS27L	RFWD3	MCM10	RHOU	FBXO31	CDT1	MCM8	CDCA5	SPDYA	
GO:0000083_regulation of transcription involved in G1/S phase of mitotic cell cycle	Number_of_mRNA_17	CCNE1	CDK1	CDC6	E2F4	E2F6	GFI1	NPAT	PCNA	POLA1	RB1	RRM2	TYMS	CDC45	CCNA1	HINFP	FBXO5	CDT1	
GO:0000084_S phase of mitotic cell cycle	Number_of_mRNA_120	ABL1	APBB1	APBB2	CCND1	BCL6	BRCA2	CCNH	CDC6	CDC25A	CDK2	CDK4	CDK7	CDKN1A	CDKN1B	RCC1	CKS1B	DDX11	DNA2	FEN1	GAS1	LIG1	SMAD6	MCM2	MCM3	MCM4	MCM5	MCM6	MCM7	MNAT1	PCNA	CHMP1A	POLA1	POLD1	POLD2	POLE	POLE2	PRIM1	PRIM2	PROX1	PSMA1	PSMA2	PSMA3	PSMA4	PSMA5	PSMA6	PSMA7	PSMB1	PSMB2	PSMB3	PSMB4	PSMB5	PSMB6	PSMB7	PSMB8	PSMB9	PSMB10	PSMC1	PSMC2	PSMC3	PSMC4	PSMC5	PSMC6	PSMD1	PSMD2	PSMD3	PSMD4	PSMD5	PSMD7	PSMD8	PSMD9	PSMD10	PSMD11	PSMD12	PSMD13	PSME1	PSME2	RB1	RFC1	RFC2	RFC3	RFC4	RFC5	RPA1	RPA2	RPA3	RPS27A	SKP1	SKP2	SMARCA4	TFAP4	UBA52	UBB	UBC	UBE2L3	WEE1	CDK2AP1	CDC45	CUL1	PSMF1	GINS1	PSMD6	PSME3	PSMD14	POLD3	MYO16	PSME4	POLA2	FZR1	CRLF3	GINS2	POLD4	ILKAP	CDT1	GINS4	MCM8	LSM10	DCUN1D3	LSM11	PSMA8	KIAA2022	
GO:0000085_G2 phase of mitotic cell cycle	Number_of_mRNA_10	APP	BLM	CDK2	CENPF	FOXN3	E2F1	E2F3	KPNA2	DNAJC2	GTSE1	
GO:0000086_G2/M transition of mitotic cell cycle	Number_of_mRNA_115	BIRC5	CCNA2	CCNB1	CCNG1	CCNH	CDK1	CDC25A	CDC25B	CDC25C	CDK2	CDK7	CDKN1A	CDKN2A	CDKN2B	CENPF	CETN2	CHEK1	CSNK1D	CSNK1E	DCTN1	GADD45A	DDX11	DYNC1H1	DYNC1I2	DNM2	HSPA2	HSP90AA1	FOXO4	MNAT1	NBN	NEK2	NUMA1	ODF2	PAFAH1B1	PCM1	PCNT	CDK14	PLK1	PPP2R1A	PRKACA	PKIA	PRKAR2B	PRKCQ	TAF1	TAF2	TERF1	TOP2A	TOP2B	TPD52L1	TUBA4A	TUBG1	WEE1	YWHAE	YWHAG	ALMS1	TUBA1A	OFD1	PPM1D	SSNA1	DYNLL1	CCNA1	PKMYT1	LATS1	CCNB2	CEP135	CEP57	CP110	CKAP5	SFI1	USH1C	ACTR1A	AKAP9	TUBB4	TUBB2C	ANAPC10	TUBGCP3	DCTN2	KHDRBS1	PLK4	SDCCAG8	TUBGCP2	CEP110	FGFR1OP	CEP250	DCTN3	CEP164	MAPRE1	NINL	AZI1	CEP152	CLASP1	BRD4	TUBG2	TUBGCP4	ANAPC4	ANAPC5	NDE1	USP47	CEP192	HAUS2	CEP72	CDK5RAP2	CENPJ	JMJD5	CEP76	CEP290	CEP63	CEP70	CEP78	TUBGCP6	TSGA14	TUBGCP5	NEDD1	TUBB	CCNY	
GO:0000087_M phase of mitotic cell cycle	Number_of_mRNA_319	APC	BIRC5	ATM	BMP4	BMP7	BUB1	BUB1B	CAV2	CCNA2	CCNB1	CCNF	CCNG1	CCNG2	CD28	CDK1	SEPT7	CDC6	CDC20	CDC25A	CDC25B	CDC25C	CDC27	CDK2	CDK3	CENPA	CENPC1	CENPE	CENPF	CETN1	CETN2	CETN3	RCC1	CLTC	CSNK1A1	DCTN1	DDX11	DRD3	E4F1	EDN1	EDN3	EGF	EREG	CENPI	HELLS	HGF	HOXA13	IGF1	IL1A	IL1B	INCENP	INS	INSR	KIF2A	KIF11	KIFC1	KIF25	KIF22	LRP5	MAD2L1	SEPT2	NEDD9	NEK1	NEK2	NEK3	NEUROG1	NUMA1	NUP98	PEBP1	PAFAH1B1	CHMP1A	PIN1	PLK1	PPP1CC	PPP5C	MAP2K1	RAD21	RAN	RANBP1	RANBP2	RANGAP1	RPL24	RPS27	CLIP1	SEC13	NEK4	AURKA	DYNLT3	DYNLT1	TERF1	TGFA	TGFB1	TNF	TPR	TTK	TTN	TUBB2A	UBE2D1	UBE2E1	UBE2I	WEE1	XPO1	YEATS4	HMGA2	CLTCL1	USP9X	SMC1A	MAD1L1	CUL3	RUVBL1	CDK13	CDC23	CCNK	CDC16	CCNA1	TIMELESS	HERC2	RNF8	PKMYT1	LATS1	SMC3	CCNB2	ARHGEF2	ZW10	BUB3	AURKB	NOLC1	PTTG1	KIF3B	KIF23	KIF20B	MAD2L1BP	ESPL1	KNTC1	DLGAP5	CKAP5	CUL7	KLHL21	NCAPD2	DCLRE1A	REC8	SMC4	KIF20A	MPHOSPH9	MPHOSPH6	NME6	AKAP8	STAG1	KATNB1	NPM2	TUBB3	ANAPC10	NDC80	PRMT5	MAD2L2	SSSCA1	DCTN2	SMC2	USP16	SPAG5	NUDC	STAG2	NEK6	TXNL4A	SUGT1	MAPRE2	KIF2C	PAPD7	UBE2C	KATNA1	CIT	ZWINT	PMF1	DCTN3	OIP5	KIAA1009	CEP164	MAPRE1	MAPRE3	SIRT2	TPX2	PDS5B	WAPAL	MYCBP2	CUL9	CLASP2	POGZ	ZZEF1	RRS1	PDS5A	NUP160	NCAPD3	CLASP1	HAUS5	NCAPH	ITGB3BP	CD2AP	NIPBL	ANAPC13	AHCTF1	NSL1	L3MBTL1	FBXO5	LATS2	UBE2S	EML4	ANAPC2	SAC3D1	ANAPC4	DYNC1LI1	NUSAP1	FZR1	ANAPC5	ANAPC7	ANAPC11	ZC3HC1	SIRT7	ANLN	HAUS6	NDE1	ERCC6L	NCAPG2	CCDC99	HAUS4	TXNL4B	TIPIN	PINX1	AURKAIP1	PHIP	ZWILCH	HAUS2	CDCA8	CEP55	CENPQ	PBRM1	HAUS7	C12orf11	CHFR	NUP133	CENPN	PBK	RCC2	KLHL9	PSMG2	KIF15	CASC5	NUP107	SPC25	TAOK1	CENPK	NCAPG	PAPD5	ANAPC1	GORASP1	CENPH	MIS12	CENPM	NUP37	DSCC1	CENPO	FSD1	HAUS3	HECTD3	MLF1IP	C13orf34	MAP9	NUP85	DSN1	VCPIP1	CENPT	CEP63	B9D2	NDEL1	FAM83D	SEH1L	KIF18A	CDCA3	NUF2	SETDB2	HORMAD1	USP44	LZTS2	KIF2B	PPP1R9B	PSRC1	MASTL	LRRCC1	LMLN	KLHL13	BOD1	ZNF830	CENPL	NEK9	HAUS8	ACTR8	CDCA5	HAUS1	ANAPC16	NEDD1	ARL8A	C7orf11	KIF18B	SPC24	PHF13	HORMAD2	SGOL2	SGOL1	SPICE1	CDCA2	CENPV	TUBB	SKA1	SKA3	CDC26	ASPM	ZNF828	TUBB2B	SKA2	NUP43	SETD8	
GO:0000096_sulfur amino acid metabolic process	Number_of_mRNA_22	BHMT	CACNA1A	CBS	CDO1	COMT	CTH	GCLC	GCLM	MSRA	MTHFD1	MTHFR	MTR	MTRR	SMS	NFS1	BHMT2	GNMT	APIP	ADI1	ENOPH1	MRI1	MTHFD2L	
GO:0000122_negative regulation of transcription from RNA polymerase II promoter	Number_of_mRNA_352	AES	NR0B1	ASCL2	ZFHX3	BCL6	PRDM1	BMI1	BMP2	BMP4	FOXL2	CALR	CAV1	CDX2	CDX4	CEBPA	FOXN3	CRYM	NKX2-5	CTBP1	CTNNB1	CUX1	DLX1	DLX2	DNMT1	DNMT3A	DR1	DRD3	ATN1	E2F1	E2F6	EDNRB	EFNA1	CELA1	ENG	ENO1	NR2F6	BPTF	FGFR3	FGFR2	FOXG1	FOXF1	FOXF2	FOXC1	FOXD1	FOXD4	FOXI1	FOXL1	FOXE3	FOXJ1	FOXC2	FOXE1	FOXM1	FOXD2	FOXS1	FOXO1	FOXO3	FOSB	GABPA	GATA6	NR6A1	GFI1	GLI2	GLI3	HBZ	HDAC1	HDAC2	HHEX	HIVEP1	HMGB1	FOXA1	FOXA2	FOXA3	HOXA2	HOXA7	HOXB4	HOXC8	HOXD8	HES1	HSBP1	HSF4	FOXN2	IRF8	ID2	ID3	IFNG	IGBP1	IGHMBP2	FOXK2	PDX1	IRF2	IRF7	JARID2	SMAD3	SMAD7	MDFI	MDM2	MDM4	MECP2	MEF2C	MEIS2	MEN1	CIITA	FOXO4	MSX1	MYB	NEDD4	NFIC	NFIX	NFKB1	NFX1	NKX6-1	NODAL	NPAS1	OVOL1	PAWR	PAX4	PAX5	PER1	PHB	PRRX1	POU3F3	POU4F1	POU4F2	PPARA	PPARD	PPARG	PKIA	PROX1	PSMD10	RARG	RB1	RBL1	TRIM27	RFX5	RNF2	RPS14	RXRA	S100A1	SALL1	SATB1	SHH	SKI	SKIL	SNAI2	SMARCA2	SMARCA4	SMO	SNAI1	SOX2	SOX15	SP100	SPI1	STAT3	SUPT4H1	SUPT5H	TAF7	TBL1X	TBX2	HNF1B	TCF7L2	ZEB1	ZNF354A	VPS72	NR2F1	NR2F2	TGFB1	TGIF1	THRA	THRB	KLF10	NKX2-1	TNF	TP53	TP73	NR2C1	TRAF6	TRPS1	TWIST1	TXN	UBE2I	SCGB1A1	NR1H2	VDR	VHL	WHSC1	WNT1	WNT2	WNT3	WNT5A	WNT6	WNT7A	WNT7B	WNT8A	WNT8B	WNT10B	WNT11	WNT2B	WNT9A	WNT9B	WT1	YY1	ZFP161	ZNF136	PCGF2	ZNF148	ZNF157	ZNF174	ZNF189	ZNF202	HMGA2	ALX1	NRIP1	GFI1B	SOX14	NR0B2	FOXN1	KLF11	CSDA	CBX4	BARX2	PIAS1	TP63	SAP30	HDAC3	TIMELESS	FOXH1	USP2	MTA2	TCEAL1	HAND1	ZNF254	NCOR1	NCOR2	ST18	HDAC9	HDAC4	NR2E3	HDAC5	TRIM28	OLIG2	CITED2	FST	ZNF238	NCOA2	KAT5	DRAP1	MXD4	HEXIM1	TXNIP	ZMYND11	WWP2	PKIG	STRAP	DDX20	KLF12	ZHX2	FOXJ3	DKK1	TCF25	KDM1A	KDM6B	SATB2	DICER1	SIRT1	ZFPM2	RYBP	HEY1	HEY2	SUZ12	ZNF281	EID1	SPDEF	VAX2	DNAJB5	NIPBL	ZNF345	WWTR1	FOXD3	FOXB1	ZBTB32	FOXP1	HIPK2	TFCP2L1	STRN3	LMCD1	KCNIP3	FOXP3	TBX22	ZNF593	MLXIPL	PHF21A	ZBTB7A	WNT16	PIAS4	TAF9B	SUFU	MBD3	WNT4	BCOR	YEATS2	ATF7IP	FOXJ2	HDAC8	MOSPD1	SMYD2	CTNNBIP1	SALL4	PRDM16	NSD1	GZF1	RBM15	TBL1XR1	EPC1	WNT10A	WNT5B	NRIP2	HDAC10	SLA2	LCOR	NKX6-2	HOPX	GLIS2	HES7	CBX2	ZNF496	C12orf52	MAEL	MTDH	MYOCD	FOXP2	FOXQ1	FOXP4	FOXN4	JDP2	HEXIM2	DMBX1	FOXR2	GSC	GLIS1	SIK1	DAB2IP	GLIS3	JAZF1	FOXK1	BCL6B	FOXR1	MYPOP	SETD8	HES5	ZGLP1	ZBTB42	FOXO6	
GO:0000165_MAPKKK cascade	Number_of_mRNA_340	ADAM8	ADORA1	ADORA2B	ADRA1A	ADRA2A	ADRA2B	ADRA2C	ADRB2	ADRB3	AGT	AKT1	AKT2	AMBP	ANGPT1	APC	AR	ARRB1	ARRB2	ATF1	BMP4	BRAF	C5	C5AR1	CASR	CAV1	CAV3	CBS	CCKBR	CD27	CD36	CD44	CD74	CD81	CDK1	CNTF	CREB1	ATF2	CRK	CRKL	MAPK14	CTNNB1	DAG1	DAXX	DRD2	DRD4	DUSP1	DUSP2	DUSP3	DUSP4	DUSP5	DUSP6	DUSP7	DUSP8	DUSP9	DVL2	DVL3	EDN1	EFNA1	EGF	ELK1	ERBB2	MECOM	F2R	PTK2B	FCER1A	FGF2	FGF4	FGF9	FGF10	FGF12	FGF13	FGF14	FGFR1	FGFR3	FGFR2	FOXM1	FOXO1	FLT1	FOS	FPR1	GAS6	GHR	GNAI2	GNG3	GPS1	RAPGEF1	GRIN2B	GRM1	GRM4	GRM5	HRAS	NDST1	HTR2A	HTR2B	HTR2C	IGBP1	IGF1R	IGHM	IL1A	IL1B	IL6	IL6R	IL11	ILK	INS	INSR	IRAK1	IRAK2	ITPKB	JAK2	JUN	KRAS	LEP	LIF	SMAD1	MDFI	MEF2A	MEF2C	MAP3K1	MAP3K3	MAP3K4	MAP3K5	MEN1	MID1	MIF	MAP3K9	MAP3K10	MAP3K11	MYD88	GADD45B	NF1	NGF	NRAS	NRTN	NTRK1	ROR2	OSM	OXTR	P2RX7	PEBP1	PAK1	PDE6G	PDE6H	PIK3CB	PLA2G1B	PPP2CA	PPP2R1A	PRKAA1	PRKCA	PKN1	MAPK1	MAPK3	MAPK7	MAPK8	MAPK11	MAPK9	MAPK10	MAP2K1	MAP2K2	MAP2K3	MAP2K6	MAP2K7	PSAP	PSEN1	PSMD10	PXN	MAP4K2	RAF1	RAP1A	RAP2A	REN	RET	RGS3	RGS4	RPS6KA1	RPS6KA2	RPS6KA3	RPS27A	RYK	S100A7	SDCBP	MAP2K4	SFRP1	SFRP2	SFRP4	SFRP5	SHC1	SOD1	SOX2	ST5	SYK	MAP3K7	TEK	TGFA	TGFB2	TGFB3	TGFBR1	THBS1	TIMP2	TLR4	TNF	TP73	TPD52L1	TRAF2	TRAF6	UBA52	UBB	UBC	VEGFB	WNT5A	WNT7A	WNT7B	YWHAB	MAP3K12	CXCR4	SCG2	MAPKAPK3	AXIN1	BRAP	FZD7	SEMA7A	MAP4K3	IKBKG	MADD	TNFSF11	RIPK1	ADAM9	RIPK2	TNFRSF11A	FGF18	HDAC3	SPAG9	MAP3K6	LPAR2	MAP3K13	RPS6KA5	MAPKAPK2	GPR55	S1PR2	TAOK2	KL	SLC9A3R1	ADIPOQ	MAP4K4	ARHGEF6	CARTPT	NCOR1	TRAF4	RAPGEF2	RB1CC1	ZEB2	FGF19	SH2D3C	SH2D3A	HIPK3	ATP6AP2	TRIB1	SPRY1	SPRY2	TLR6	NOD1	TAB1	CAMKK2	MAP3K2	FRS2	GADD45G	MAP4K5	MAP4K1	FZD10	DUSP10	MAPKBP1	TNIK	TAB2	MAPK8IP3	PLCB1	WWC1	MAPK8IP2	LPAR3	RASGRP3	FGF20	FGF21	PDCD4	DBNL	HIPK2	NENF	MDFIC	MINK1	PLCE1	VRK3	TAOK3	WNT16	PTPLAD1	MBIP	GHRL	ZAK	TLR9	LAX1	SEMA4C	TNFRSF19	DOK4	IL26	DOK5	DUSP22	PELI2	KIDINS220	SH3RF1	AVPI1	EDA2R	PROK2	NOD2	CARD9	AIDA	BIRC7	MUL1	DUSP16	CCM2	ITCH	TRAF7	PROK1	KIAA1804	KISS1R	MYLK2	TIRAP	C1QTNF2	LRRK2	FGD4	IL31RA	DUSP19	CDC42EP5	PPM1L	KLB	DAB2IP	CNKSR3	SPRED1	BMPER	ZNF675	SPRED2	NRK	TAB3	CD24	
GO:0000186_activation of MAPKK activity	Number_of_mRNA_46	ADORA1	BMP4	BRAF	CDK1	CRK	EGF	F2R	FGF2	FLT1	GNAI2	RAPGEF1	GRM1	HRAS	JAK2	KRAS	MAP3K1	MAP3K4	MAP3K5	MAP3K11	GADD45B	NGF	NRAS	NTRK1	MAPK1	MAPK3	MAP2K1	MAP2K2	PSEN1	RAF1	RAP1A	MAP3K7	TGFBR1	YWHAB	ADAM9	MAP3K13	TAOK2	CARTPT	FRS2	GADD45G	MAPKBP1	TNIK	ZAK	KIDINS220	KISS1R	LRRK2	NRK	
GO:0000187_activation of MAPK activity	Number_of_mRNA_103	ADAM8	ADORA2B	ADRA2A	ADRA2B	ADRA2C	C5	C5AR1	CD74	CD81	CDK1	MAPK14	DAXX	DRD4	EFNA1	FCER1A	FGF2	FGF10	FPR1	GHR	GNG3	GRM1	GRM4	IGHM	IL1B	INSR	IRAK1	IRAK2	MDFI	MAP3K1	MAP3K5	MAP3K9	MAP3K10	MAP3K11	P2RX7	PDE6G	PDE6H	PIK3CB	PLA2G1B	PRKAA1	PKN1	MAPK1	MAPK3	MAPK11	MAP2K1	MAP2K2	MAP2K3	MAP2K6	MAP2K7	PXN	RPS27A	SHC1	SOD1	SYK	MAP3K7	TGFA	TGFB3	THBS1	TLR4	TNF	TRAF6	UBA52	UBB	UBC	WNT5A	WNT7A	WNT7B	CXCR4	MAPKAPK3	AXIN1	IKBKG	MADD	RIPK1	RIPK2	SPAG9	MAP3K6	LPAR2	MAPKAPK2	S1PR2	NOD1	TAB1	MAP3K2	FRS2	MAP4K5	MAP4K1	TAB2	LPAR3	DBNL	MDFIC	PLCE1	PTPLAD1	GHRL	ZAK	AVPI1	PROK2	NOD2	BIRC7	MUL1	PROK1	KIAA1804	C1QTNF2	FGD4	DAB2IP	TAB3	
GO:0000188_inactivation of MAPK activity	Number_of_mRNA_24	CAV1	DUSP1	DUSP2	DUSP3	DUSP4	DUSP5	DUSP6	DUSP7	DUSP8	DUSP9	GPS1	PPP2CA	PPP2R1A	PRKCA	RGS3	RGS4	DUSP10	MBIP	LAX1	DUSP22	DUSP16	DUSP19	SPRED1	SPRED2	
GO:0000209_protein polyubiquitination	Number_of_mRNA_74	AMFR	BIRC2	BARD1	BCL2	BRCA1	CDC34	CDKN2A	ERCC8	DDB2	UBE2K	MAP3K1	NEDD4	PARK2	RNF4	RNF5	RNF6	SKP2	TRIM21	TNFAIP3	TRAF2	TRAF6	TTC3	UBE2A	UBE2B	UBE2D1	UBE2D2	UBE2D3	UBE2E1	UBE2E2	UBE2G1	UBE2G2	UBE2H	UBE2L3	UBE2N	UBE2V2	UBE3A	AXIN1	DZIP3	UBE3C	HDAC6	HUWE1	RNF41	STUB1	MARCH6	ARIH2	UBE2E3	RBCK1	WWP2	UBE2C	FBXW11	PPIL2	RNF167	FBXO4	UBE2S	PRPF19	UBE2T	UBR5	DTL	UBE2D4	RNF216	MARCH5	UBE2R2	RNF31	CHFR	RNF20	SMURF1	TRIM56	ITCH	LRSAM1	UBE2Q2	ZNF738	ZSWIM2	RNF168	RNF152	
GO:0000216_M/G1 transition of mitotic cell cycle	Number_of_mRNA_72	CDC6	CDK2	MCM2	MCM3	MCM4	MCM5	MCM6	MCM7	POLA1	POLE	POLE2	PRIM1	PRIM2	PSMA1	PSMA2	PSMA3	PSMA4	PSMA5	PSMA6	PSMA7	PSMB1	PSMB2	PSMB3	PSMB4	PSMB5	PSMB6	PSMB7	PSMB8	PSMB9	PSMB10	PSMC1	PSMC2	PSMC3	PSMC4	PSMC5	PSMC6	PSMD1	PSMD2	PSMD3	PSMD4	PSMD5	PSMD7	PSMD8	PSMD9	PSMD10	PSMD11	PSMD12	PSMD13	PSME1	PSME2	RPA1	RPA2	RPA3	RPS27A	UBA52	UBB	UBC	CDC7	CDC45	PSMF1	PSMD6	PSME3	PSMD14	DBF4	PSME4	POLA2	RPA4	GMNN	MCM10	CDT1	MCM8	PSMA8	
GO:0000226_microtubule cytoskeleton organization	Number_of_mRNA_191	APC	ARL2	BBS2	BBS4	BICD1	BRCA1	BRCA2	BUB1B	CAV1	CAV3	CCNB1	CCNF	CDKN1B	CENPA	CENPE	CETN2	CETN3	RCC1	CKS2	CTNNB1	CYLD	DAG1	GADD45A	DYNC1H1	DVL1	FKBP4	HTT	KIF2A	KIF11	STMN1	MAP1B	MAP2	MAP4	MAPT	MARK1	MID1	MLH1	MYH9	NEFM	NEFH	NEK2	NPM1	PAFAH1B1	PCM1	PCNT	PPP4C	RAN	RANBP1	RNF4	CLIP1	SNCA	SPAST	SS18	AURKA	TACC1	TBCD	TBCE	DYNLT1	TERF1	TTK	TUBG1	UBE2B	SMC1A	AXIN1	UXT	OFD1	TNKS	HDAC3	MAP7	PRC1	SMC3	NEURL	ARHGEF2	ZW10	BUB3	KIF3B	CRIPT	ROCK2	KIF23	NCOR1	GCC2	CEP135	CROCC	ESPL1	CP110	CKAP5	HDAC6	RANBP9	KATNB1	TUBA1B	NDC80	TUBGCP3	TACC3	DCTN2	SPAG5	PLK4	TUBGCP2	KIF2C	UBE2C	STMN2	TPPP	KATNA1	FGFR1OP	ZWINT	CEP250	GABARAP	MAPRE1	TPX2	CLASP2	CEP68	BICD2	CLASP1	HAUS5	SUN2	RNF19A	CLIP3	TTLL3	FBXO5	INPP5J	DISC1	TUBGCP4	TEKT2	METTL11A	HOOK2	STMN3	DYNC1LI1	TUBE1	NUSAP1	HOOK1	TPPP3	HAUS6	NDE1	CCDC99	HAUS4	CEP192	HAUS2	MAP1S	HAUS7	CCDC88A	CEP72	CDK5RAP2	CENPJ	PLK1S1	FMN2	CASC5	TRIM54	SPC25	RANBP10	KIAA1543	MARK4	MID1IP1	TRPV4	TEKT3	HAUS3	C13orf34	MAP6D1	CEP76	CEP63	TUBB1	SEH1L	KIF18A	TEKT1	HOOK3	KIF2B	PSRC1	TUBGCP6	DOCK7	TMEM67	C19orf20	HAUS8	TUBGCP5	HAUS1	CNTROB	C16orf63	CCDC105	TEKT5	TTL	SGOL1	CEP120	SASS6	TUBB	SKA1	SKA3	RSPH9	BLOC1S2	CCDC88B	ZNF828	RSPH4A	SKA2	CCDC88C	LOC100132288	
GO:0000236_mitotic prometaphase	Number_of_mRNA_83	BIRC5	BUB1	BUB1B	CCNB1	CDC20	CENPA	CENPC1	CENPE	CENPF	CENPI	INCENP	KIF2A	MAD2L1	NUP98	PAFAH1B1	PLK1	PPP1CC	RAD21	RANBP2	RANGAP1	RPS27	CLIP1	SEC13	XPO1	SMC1A	MAD1L1	SMC3	ZW10	BUB3	AURKB	KNTC1	CKAP5	REC8	STAG1	NDC80	NUDC	STAG2	KIF2C	ZWINT	PMF1	MAPRE1	CLASP2	NUP160	CLASP1	ITGB3BP	AHCTF1	NSL1	NDE1	ERCC6L	CCDC99	ZWILCH	CDCA8	CENPQ	NUP133	CENPN	RCC2	CASC5	NUP107	SPC25	TAOK1	CENPK	CENPH	MIS12	CENPM	NUP37	CENPO	MLF1IP	NUP85	DSN1	CENPT	B9D2	NDEL1	SEH1L	KIF18A	NUF2	KIF2B	CENPL	SPC24	SGOL2	SGOL1	SKA1	SKA2	NUP43	
GO:0000271_polysaccharide biosynthetic process	Number_of_mRNA_67	AGL	AKT1	AKT2	ANGPT1	EXT1	EXT2	MTOR	GBE1	GCK	GCNT2	GRB10	GYG1	GYS1	GYS2	HAS1	NDST1	IGF1	INS	INSR	IRS1	CHST6	ENPP1	PGM1	PHKG1	PHKG2	PPP1CB	PPP1R3C	PTH	UGDH	UGP2	DYRK2	IRS2	GYG2	CHST3	HS2ST1	GNE	SORBS1	B3GNT1	GALNT5	B4GALT7	CHSY1	GLT25D2	SLC35D1	GLCE	B3GAT3	MAT2B	DSE	CHST11	CERCAM	NANS	PGM2	CSGALNACT2	CHST12	CSGALNACT1	CMAS	ALG1	CHST7	XYLT1	XYLT2	GLT25D1	UXS1	PPP1R3E	TP53RK	C1QTNF2	B3GALT6	CHST13	B3GNT8	
GO:0000272_polysaccharide catabolic process	Number_of_mRNA_44	ADRA1B	AGL	CALM3	CHI3L1	CHI3L2	CHIT1	CPS1	CTBS	FUCA1	G6PC	GAA	GNS	GUSB	GYG1	HYAL1	INS	OVGP1	PGM1	PHKA1	PHKA2	PHKB	PHKG1	PHKG2	PPP1CB	PPP1R3C	PYGB	PYGL	PYGM	HYAL2	GYG2	MGAM	PGLYRP1	LYVE1	HYAL4	CHIA	PGM2	PGLYRP4	CHID1	PPP1R3E	PGLYRP2	PGLYRP3	SPACA3	LYG1	LYG2	
GO:0000278_mitotic cell cycle	Number_of_mRNA_632	ABL1	ACVR1	ACVR1B	AKT1	APBB1	APBB2	APC	BIRC5	APP	ASNS	ATM	BCAT1	CCND1	BCL2	BCL6	BLM	BMP4	BMP7	BRCA2	BUB1	BUB1B	CAV2	CCNA2	CCNB1	CCND2	CCNE1	CCNF	CCNG1	CCNG2	CCNH	CD28	CDK1	SEPT7	CDC6	CDC20	CDC25A	CDC25B	CDC25C	CDC27	CDC34	CDH13	CDK2	CDK3	CDK4	CDK6	CDK7	CDKN1A	CDKN1B	CDKN1C	CDKN2A	CDKN2B	CDKN2C	CDKN2D	CDKN3	CENPA	CENPC1	CENPE	CENPF	CETN1	CETN2	CETN3	RCC1	CHEK1	FOXN3	CKS1B	CLTC	CSNK1A1	CSNK1D	CSNK1E	CYLD	DCTN1	GADD45A	DDX11	DLG1	DNA2	DYNC1H1	DYNC1I2	DNM2	DRD3	DUSP3	E2F1	E2F2	E2F3	E2F4	E2F5	E2F6	E4F1	EDN1	EDN3	EGF	EGFR	EIF4E	EIF4EBP1	EREG	FEN1	FGF10	FOXG1	FOXC1	CENPI	GAS1	GFI1	GSPT1	HTT	HELLS	HGF	FOXA1	HOXA13	HRAS	PRMT2	HSPA2	HSP90AA1	HUS1	ID4	IGF1	IL1A	IL1B	INCENP	INHBA	INS	INSR	KIF2A	KIF11	KIFC1	KIF25	KIF22	KPNA2	STMN1	LIG1	LRP5	MAD2L1	SMAD3	SMAD6	MCM2	MCM3	MCM4	MCM5	MCM6	MCM7	MDM2	MAP3K11	FOXO4	MNAT1	NBN	SEPT2	NEDD9	NEK1	NEK2	NEK3	NEUROG1	NKX3-1	NPAT	NUMA1	NUP98	ODF2	PEBP1	PAFAH1B1	PCM1	PCNA	PCNT	CHMP1A	CDK14	PIM1	PIN1	PLK1	PML	POLA1	POLD1	POLD2	POLE	POLE2	PPP1CC	PPP2R1A	PPP5C	PPP6C	PRCC	PRIM1	PRIM2	PRKACA	PKIA	PRKAR2B	PRKCQ	MAP2K1	PROX1	PSMA1	PSMA2	PSMA3	PSMA4	PSMA5	PSMA6	PSMA7	PSMB1	PSMB2	PSMB3	PSMB4	PSMB5	PSMB6	PSMB7	PSMB8	PSMB9	PSMB10	PSMC1	PSMC2	PSMC3	PSMC4	PSMC5	PSMC6	PSMD1	PSMD2	PSMD3	PSMD4	PSMD5	PSMD7	PSMD8	PSMD9	PSMD10	PSMD11	PSMD12	PSMD13	PSME1	PSME2	PTPN3	PTPN6	RAD17	RAD21	RAN	RANBP1	RANBP2	RANGAP1	RB1	RBBP8	RFC1	RFC2	RFC3	RFC4	RFC5	RNF2	RPA1	RPA2	RPA3	RPL24	RPS6KB1	RPS27	RPS27A	RRM2	CLIP1	SEC13	SKP1	SKP2	SMARCA4	STAT5A	STAT5B	NEK4	AURKA	ADAM17	TAF1	TAF2	TAL1	TCF3	DYNLT3	DYNLT1	TERF1	TFAP4	TFDP1	TGFA	TGFB1	TNF	TOP2A	TOP2B	TP53	TP73	TPD52L1	TPR	TTK	TTN	TUBA4A	TUBB2A	TUBG1	TYMS	UBA52	UBB	UBC	UBE2D1	UBE2E1	UBE2I	UBE2L3	WEE1	WNT9A	XPO1	YWHAE	YWHAG	ALMS1	TUBA1A	CUL5	YEATS4	HMGA2	CDK2AP1	CLTCL1	USP9X	SMC1A	TRRAP	CDC7	CDC45	GFI1B	MAD1L1	CUL4A	CUL3	CUL2	CUL1	OFD1	PPM1D	DGKZ	CDK10	RUVBL1	CDK13	TP63	SSNA1	DYNLL1	TNKS	CDC23	CCNK	HDAC3	CDC123	SPHK1	CDC16	NAE1	CCNA1	TIMELESS	HERC2	BTRC	RNF8	UBA3	PRC1	PKMYT1	USP2	LATS1	SMC3	CCNB2	CCNE2	ARHGEF2	ZW10	BUB3	AURKB	NOLC1	PTTG1	TBRG4	KIF3B	PSMF1	KIF23	KIF20B	MAD2L1BP	CEP135	ESPL1	CEP57	KNTC1	CP110	DLGAP5	CKAP5	SFI1	CUL7	GINS1	PSMD6	KLHL21	NCAPD2	DCLRE1A	USP3	REC8	SMC4	USH1C	KIF20A	ACTR1A	AKAP9	PSME3	MPHOSPH9	MPHOSPH6	NME6	PSMD14	AKAP8	STAG1	MAEA	KATNB1	NPM2	TUBB3	TUBB4	TUBB2C	ANAPC10	NDC80	PRMT5	TUBGCP3	MAD2L2	SSSCA1	DCTN2	SMC2	USP16	SPAG5	KHDRBS1	POLD3	NUDC	PLK4	STAG2	PLK2	NEK6	SDCCAG8	TUBGCP2	TXNL4A	SUGT1	DBF4	BTG3	MAPRE2	KIF2C	PAPD7	CEP110	UBE2C	KATNA1	PRDM5	CIT	FGFR1OP	ZWINT	CEP250	PMF1	DCTN3	OIP5	KIAA1009	CEP164	MAPRE1	MAPRE3	SIRT2	TPX2	NINL	AZI1	CEP152	MYO16	PDS5B	WAPAL	MYCBP2	TRIM35	CUL9	CLASP2	POGZ	PHF8	ZZEF1	PSME4	RRS1	PDS5A	NUP160	NCAPD3	USP22	CLASP1	HAUS5	NCAPH	ITGB3BP	BRD4	SCRIB	CD2AP	POLA2	SUN2	NIPBL	ANAPC13	AHCTF1	NSL1	HINFP	L3MBTL1	FBXO5	LATS2	AATF	DNAJC2	MTBP	TUBG2	TUBGCP4	UBE2S	EML4	BRD7	ANAPC2	SAC3D1	GPR132	RPA4	ANAPC4	GMNN	RPS27L	DYNC1LI1	NUSAP1	FZR1	CRLF3	ANAPC5	ANAPC7	GTSE1	ANAPC11	ZC3HC1	SIRT7	GINS2	TMEM8B	ANLN	HAUS6	NDE1	ERCC6L	NCAPG2	CCDC99	HAUS4	TXNL4B	TIPIN	PINX1	AURKAIP1	PHIP	USP47	ZWILCH	CEP192	HAUS2	CDCA8	THAP1	RFWD3	CEP55	CENPQ	PBRM1	MCM10	HAUS7	CEP72	C12orf11	CHFR	NUP133	CDK5RAP2	PCID2	CENPJ	CENPN	PBK	RCC2	KLHL9	RPRM	PSMG2	KIF15	CASC5	NUP107	SPC25	TAOK1	POLD4	RHOU	CLSPN	CENPK	NCAPG	PAPD5	ANAPC1	GORASP1	CENPH	MIS12	CENPM	NUP37	ZNF655	DSCC1	CENPO	FSD1	HAUS3	HECTD3	MLF1IP	FBXO31	JMJD5	C13orf34	MAP9	NUP85	CEP76	DSN1	VCPIP1	CENPT	CEP290	CEP63	CEP70	B9D2	ILKAP	NDEL1	FAM83D	CDT1	SEH1L	KIF18A	CDCA3	NUF2	SETDB2	HORMAD1	USP44	CEP78	GINS4	LZTS2	MCM8	AFAP1L2	KIF2B	PPP1R9B	PSRC1	MASTL	LSM10	TUBGCP6	LRRCC1	LMLN	KLHL13	C15orf42	BOD1	ZNF830	CENPL	NEK9	HAUS8	ACTR8	TSGA14	CDCA5	TUBGCP5	HAUS1	ANAPC16	NEDD1	DCUN1D3	ARL8A	LSM11	C7orf11	PSMA8	KIF18B	SPC24	PHF13	SIK1	HORMAD2	SGOL2	SGOL1	SPICE1	CDCA2	CENPV	TUBB	CCNY	SKA1	SKA3	LRWD1	SPDYA	CDC26	ASPM	ZNF828	KIAA2022	TUBB2B	SKA2	NUP43	SETD8	PIM3	
GO:0000279_M phase	Number_of_mRNA_439	ADCY3	APC	BIRC5	ATM	BMP4	BMP7	BRCA2	BUB1	BUB1B	OSGIN2	CALR	CAV2	CCNA2	CCNB1	CCNF	CCNG1	CCNG2	CD28	CDK1	SEPT7	CDC6	CDC20	CDC25A	CDC25B	CDC25C	CDC27	CDK2	CDK3	CENPA	CENPC1	CENPE	CENPF	CETN1	CETN2	CETN3	RCC1	CHEK1	CKS2	CLTC	CRYAA	CSNK1A1	DCTN1	DDX11	DMWD	DYNC1H1	DRD3	E4F1	EDN1	EDN3	EGF	EREG	ERCC4	FANCA	CENPI	GPR3	MSH6	H2AFX	HELLS	HGF	HOXA13	HSPA2	IGF1	IL1A	IL1B	ILF3	INCENP	INS	INSR	KIF2A	KIF11	KIFC1	KIF25	KIF22	KPNA2	STMN1	LFNG	LIF	LIG3	LRP5	MAD2L1	MLH1	MRE11A	MSH2	MSH3	MSH4	MYH9	NBN	SEPT2	NEDD9	NEK1	NEK2	NEK3	NEUROG1	NUMA1	NUP98	OSM	OVOL1	PEBP1	PAFAH1B1	PCNT	CHMP1A	PDE3A	PIN1	PLK1	PMS1	PMS2L2	PPP1CC	PPP2CA	PPP5C	MAP2K1	RAD1	RAD21	RAD51	RAD51L1	RAD51L3	RAD52	RAN	RANBP1	RANBP2	RANGAP1	RB1	RBBP8	RNF4	RPA1	RPL24	RPS27	CLIP1	SEC13	NEK4	AURKA	SYCP1	DYNLT3	DYNLT1	TERF1	TGFA	TGFB1	TNF	TOP2A	TOP2B	TOP3A	TPR	TTK	TTN	TUBB2A	TUBG1	UBE2B	UBE2D1	UBE2E1	UBE2I	WEE1	WNT5A	XPO1	XRCC2	YEATS4	HMGA2	CLTCL1	USP9X	SMC1A	MAD1L1	RAD54L	CUL3	RUVBL1	CDK13	TNKS	EIF4G3	CDC23	CCNK	HDAC3	CDC16	CCNA1	TIMELESS	HERC2	RNF8	PRC1	PKMYT1	LATS1	SMC3	CCNB2	EXO1	ARHGEF2	ZW10	BUB3	AURKB	NOLC1	PTTG1	PIWIL1	TRIP13	KIF3B	KIF23	KIF20B	MAD2L1BP	NCOR1	ESPL1	UTP14C	KNTC1	DLGAP5	CKAP5	CUL7	KLHL21	NCAPD2	DCLRE1A	REC8	SMC4	RAD50	KIF20A	RBM7	MPHOSPH9	MPHOSPH6	NME6	AKAP8	STAG1	KATNB1	NPM2	TUBB3	SYCP2	ANAPC10	NDC80	PRMT5	MAD2L2	TACC3	SSSCA1	DCTN2	SMC2	USP16	LEPREL4	SPAG5	NUDC	STAG3	STAG2	NEK6	TXNL4A	SUGT1	MAPRE2	KIF2C	PIM2	PAPD7	UBE2C	KATNA1	CIT	ZWINT	DMC1	INSL6	PMF1	DCTN3	OIP5	KIAA1009	CEP164	MAPRE1	MAPRE3	SIRT2	TPX2	PDS5B	WAPAL	MYCBP2	CUL9	CLASP2	POGZ	ZZEF1	RRS1	PLCB1	PDS5A	NUP160	UBR2	NCAPD3	CLASP1	HAUS5	NCAPH	ITGB3BP	CD2AP	SPO11	ZNF318	SUN2	RAD54B	NIPBL	ANAPC13	AHCTF1	NSL1	L3MBTL1	FBXO5	LATS2	MLH3	SMC1B	UBE2S	EML4	METTL11A	ANAPC2	PSMC3IP	SAC3D1	ANAPC4	SYCP3	DYNC1LI1	NUSAP1	DUSP13	FZR1	ANAPC5	ANAPC7	ANAPC11	ZC3HC1	SIRT7	WNT4	ANLN	HAUS6	NDE1	ERCC6L	NCAPG2	CCDC99	HAUS4	TXNL4B	TIPIN	PINX1	AURKAIP1	PHIP	ZWILCH	PIWIL2	CEP192	HAUS2	CDCA8	CEP55	CENPQ	PBRM1	MNS1	HAUS7	CEP72	C12orf11	CHFR	NUP133	CENPN	PLK1S1	PBK	RCC2	KLHL9	TEX11	TDRD1	CYP26B1	FMN2	PRDM9	PSMG2	KIF15	CASC5	NUP107	SPC25	TAOK1	CCNB1IP1	CENPK	NCAPG	DPEP3	PAPD5	ANAPC1	GORASP1	CENPH	BOLL	MIS12	CENPM	NUP37	DSCC1	CENPO	FSD1	HAUS3	HECTD3	MLF1IP	SUV39H2	C13orf34	MAP9	NUP85	DSN1	VCPIP1	CENPT	CEP63	B9D2	TUBB1	NDEL1	FAM83D	SEH1L	KIF18A	CDCA3	NUF2	SETDB2	MND1	HORMAD1	USP44	LZTS2	KIF2B	PPP1R9B	PSRC1	MASTL	MAEL	CCNB3	LRRCC1	RSPH1	LMLN	KLHL13	BOD1	ZNF830	CENPL	NEK9	HAUS8	SYCE1	ACTR8	CDCA5	HAUS1	KLHDC3	SLC26A8	ANAPC16	NEDD1	TDRD9	ARL8A	H1FOO	ZFP42	C7orf11	ASZ1	TAF1L	PIWIL4	KIF18B	SPC24	PHF13	HORMAD2	MEI1	SGOL2	SGOL1	SPICE1	CEP120	CDCA2	WBP2NL	CENPV	TUBB	SKA1	SKA3	CDC26	C16orf73	SYCE2	ASPM	ZNF828	FBXO43	TUBB2B	SKA2	NUP43	SETD8	RAD21L1	SYCE1L	
GO:0000280_nuclear division	Number_of_mRNA_308	APC	BIRC5	ATM	BMP4	BMP7	BUB1	BUB1B	CAV2	CCNA2	CCNB1	CCNF	CCNG1	CCNG2	CD28	CDK1	SEPT7	CDC6	CDC20	CDC25A	CDC25B	CDC25C	CDC27	CDK2	CDK3	CENPA	CENPC1	CENPE	CENPF	CETN1	CETN2	CETN3	RCC1	CLTC	CSNK1A1	DCTN1	DDX11	DRD3	E4F1	EDN1	EDN3	EGF	EREG	CENPI	HELLS	HGF	HOXA13	IGF1	IL1A	IL1B	INCENP	INS	INSR	KIF2A	KIF11	KIFC1	KIF25	KIF22	LRP5	MAD2L1	SEPT2	NEDD9	NEK1	NEK2	NEK3	NUMA1	NUP98	PEBP1	PAFAH1B1	CHMP1A	PIN1	PLK1	PPP1CC	PPP5C	MAP2K1	RAD21	RAN	RANBP1	RANBP2	RANGAP1	RPS27	CLIP1	SEC13	NEK4	AURKA	DYNLT3	DYNLT1	TERF1	TGFA	TNF	TPR	TTK	TTN	TUBB2A	UBE2D1	UBE2E1	UBE2I	WEE1	XPO1	YEATS4	HMGA2	CLTCL1	USP9X	SMC1A	MAD1L1	CUL3	RUVBL1	CDK13	CDC23	CCNK	CDC16	CCNA1	TIMELESS	HERC2	RNF8	PKMYT1	LATS1	SMC3	CCNB2	ARHGEF2	ZW10	BUB3	AURKB	NOLC1	PTTG1	KIF3B	KIF23	KIF20B	ESPL1	KNTC1	DLGAP5	CKAP5	CUL7	KLHL21	NCAPD2	DCLRE1A	REC8	SMC4	NME6	AKAP8	STAG1	KATNB1	TUBB3	ANAPC10	NDC80	PRMT5	MAD2L2	SSSCA1	DCTN2	SMC2	USP16	SPAG5	NUDC	STAG2	NEK6	TXNL4A	SUGT1	MAPRE2	KIF2C	PAPD7	UBE2C	KATNA1	CIT	ZWINT	PMF1	DCTN3	OIP5	KIAA1009	CEP164	MAPRE1	MAPRE3	SIRT2	TPX2	PDS5B	WAPAL	MYCBP2	CUL9	CLASP2	POGZ	ZZEF1	RRS1	PDS5A	NUP160	NCAPD3	CLASP1	HAUS5	NCAPH	ITGB3BP	CD2AP	NIPBL	ANAPC13	AHCTF1	NSL1	L3MBTL1	FBXO5	LATS2	EML4	ANAPC2	SAC3D1	ANAPC4	DYNC1LI1	NUSAP1	FZR1	ANAPC5	ANAPC7	ANAPC11	ZC3HC1	ANLN	HAUS6	NDE1	ERCC6L	NCAPG2	CCDC99	HAUS4	TXNL4B	TIPIN	PINX1	AURKAIP1	PHIP	ZWILCH	HAUS2	CDCA8	CEP55	CENPQ	PBRM1	HAUS7	C12orf11	CHFR	NUP133	CENPN	PBK	RCC2	KLHL9	PSMG2	KIF15	CASC5	NUP107	SPC25	TAOK1	CENPK	NCAPG	PAPD5	ANAPC1	GORASP1	CENPH	MIS12	CENPM	NUP37	DSCC1	CENPO	FSD1	HAUS3	HECTD3	MLF1IP	C13orf34	MAP9	NUP85	DSN1	VCPIP1	CENPT	CEP63	B9D2	NDEL1	FAM83D	SEH1L	KIF18A	CDCA3	NUF2	SETDB2	HORMAD1	USP44	LZTS2	KIF2B	PSRC1	MASTL	LRRCC1	LMLN	KLHL13	BOD1	ZNF830	CENPL	NEK9	HAUS8	ACTR8	CDCA5	HAUS1	ANAPC16	NEDD1	ARL8A	C7orf11	KIF18B	SPC24	PHF13	HORMAD2	SGOL2	SGOL1	SPICE1	CDCA2	CENPV	TUBB	SKA1	SKA3	CDC26	ASPM	ZNF828	TUBB2B	SKA2	NUP43	SETD8	
GO:0000302_response to reactive oxygen species	Number_of_mRNA_87	ADA	ADRBK1	APOA4	APOE	ATP7A	BAK1	BCL2	CASP6	CAT	COL1A1	CRYAA	CRYGD	CST3	CYP11A1	DUSP1	EP300	ERBB4	F3	PTK2B	FOS	FXN	GJA3	GNAO1	GPX1	GPX3	GPX4	HBB	HMOX1	HP	JUN	LCK	LCN2	LPO	MB	MPO	MPV17	MT3	MYH7	OLR1	PRDX1	SERPINE1	PLA2G4A	PLD2	PPP2CB	PRKCA	PTPRK	PTPRN	PXN	RELA	S100A7	SDC1	TRA2B	SLC8A1	SOD1	SOD2	SOD3	SRC	STAT1	PRDX2	TPM1	TPO	UCP2	UCP3	PXDN	FOSL1	EPX	ADAM9	TRPA1	PRDX6	CCS	HDAC6	KLF2	FBLN5	TXNRD2	TXNIP	PRDX3	PARK7	NPTXR	PRDX5	DUOX2	GLRX2	DUOX1	APTX	PLEKHA1	PPP1R15B	PXDNL	ROMO1	
GO:0000303_response to superoxide	Number_of_mRNA_12	APOA4	ATP7A	MPO	MT3	SOD1	SOD2	SOD3	PRDX2	UCP2	UCP3	CCS	FBLN5	
GO:0000305_response to oxygen radical	Number_of_mRNA_13	APOA4	ATP7A	MPO	MT3	SOD1	SOD2	SOD3	PRDX2	UCP2	UCP3	CCS	FBLN5	TXNRD2	
GO:0000578_embryonic axis specification	Number_of_mRNA_20	CTNNB1	HOXB6	HOXD8	SMAD2	SMAD4	SMAD6	CITED1	STIL	T	TBX3	WNT1	WNT5A	WNT7A	FZD5	FRS2	EPB41L5	CXXC4	TCF7L1	RIPPLY1	RIPPLY2	
GO:0000710_meiotic mismatch repair	Number_of_mRNA_5	ERCC4	MSH6	MSH2	MSH3	MSH4	
GO:0000718_nucleotide-excision repair, DNA damage removal	Number_of_mRNA_21	CCNH	CDK7	DDB1	DDB2	ERCC1	ERCC2	ERCC3	ERCC4	ERCC5	GTF2H1	GTF2H2	GTF2H3	GTF2H4	MNAT1	RAD23B	RPA1	RPA2	RPA3	XPA	XPC	PNKP	
GO:0000723_telomere maintenance	Number_of_mRNA_56	PARP1	BLM	DKC1	DNA2	ERCC1	ERCC4	FEN1	XRCC6	LIG1	MRE11A	MYC	NBN	PCNA	PML	POLA1	POLD1	POLD2	POLE	POLE2	PRIM1	PRIM2	PRKDC	RFC1	RFC2	RFC3	RFC4	RFC5	RPA1	RPA2	RPA3	TEP1	TERF1	TERF2	TERT	WRN	XRCC5	HIST3H3	TNKS	RAD50	POLD3	PTGES3	SMG6	POLA2	POT1	FBXO4	TINF2	RTEL1	TERF2IP	POLD4	DCLRE1B	ACD	OBFC1	PIF1	TNKS2	TNKS1BP1	ZSCAN4	
GO:0000724_double-strand break repair via homologous recombination	Number_of_mRNA_32	ATM	BLM	BRCA1	BRCA2	ERCC4	H2AFX	HUS1	LIG1	MRE11A	NBN	RAD51	RAD52	RPA1	RPA2	RPA3	TP53BP1	UBE2N	XRCC2	SHFM1	RAD54L	MDC1	RAD50	RAD51AP1	MORF4L1	FAN1	RAD54B	RTEL1	TERF2IP	OBFC2A	OBFC2B	PALB2	C9orf119	
GO:0000725_recombinational repair	Number_of_mRNA_32	ATM	BLM	BRCA1	BRCA2	ERCC4	H2AFX	HUS1	LIG1	MRE11A	NBN	RAD51	RAD52	RPA1	RPA2	RPA3	TP53BP1	UBE2N	XRCC2	SHFM1	RAD54L	MDC1	RAD50	RAD51AP1	MORF4L1	FAN1	RAD54B	RTEL1	TERF2IP	OBFC2A	OBFC2B	PALB2	C9orf119	
GO:0000726_non-recombinational repair	Number_of_mRNA_11	XRCC6	LIG4	MLH1	MRE11A	POLA1	PRKDC	RBBP8	XRCC4	XRCC5	NHEJ1	XRCC6BP1	
GO:0000737_DNA catabolic process, endonucleolytic	Number_of_mRNA_24	BAX	BNIP3	FOXL2	CASP3	CDKN2A	CIDEA	DFFA	DFFB	DNASE1L3	ENDOG	H1F0	HMGB1	HMGB2	KPNA1	KPNB1	PPT1	SFRP1	SOD1	TPD52L1	AIFM1	CECR2	CYCS	BIRC7	FOXQ1	
GO:0000768_syncytium formation by plasma membrane fusion	Number_of_mRNA_12	CACNA1S	CAPN2	CAST	KCNH1	MYH9	NEO1	NOS1	WNT1	ADAM12	ADAM9	CACNA1H	DYRK1B	
GO:0000902_cell morphogenesis	Number_of_mRNA_620	ABL1	ABL2	ACTB	ACTG1	ADAM8	ADCY1	ADM	AP2A1	AP2A2	AP2B1	ALCAM	AMELX	ANK1	ANK2	APBB1	APC	APOE	APP	FAS	RHOA	RHOB	RHOC	RHOG	ARHGDIA	ATOH1	ATP2B2	ATP7A	BAI1	BBS1	BBS2	BBS4	BCL2	BMP2	BMP4	BMP7	TSPO	CACNA1A	CACNA1C	CACNA1D	CACNA1F	CACNA1S	CACNB1	CACNB2	CACNB3	CACNB4	CCK	CCKAR	CD72	CDK1	SEPT7	CDC42	CDH2	CDH4	CDK5	CFL1	CHRNA3	CHRNB2	AP2M1	AP2S1	CLTA	CLTC	CNTF	CNTN1	COL1A1	COL1A2	COL2A1	COL3A1	COL4A1	COL4A2	COL4A3	COL4A4	COL4A5	COL5A1	COL5A2	COL6A1	COL6A2	COL6A3	COL9A1	COL9A2	COL9A3	CREB1	CRMP1	CRYAA	CRYGB	CSNK2A1	CSNK2A2	CSNK2B	NCAN	CTNNA1	CTNNA2	CTNNB1	DAB2	DCC	DCX	DLG1	DLG3	DLG4	DLX5	DOCK1	DPYSL2	DPYSL3	DRD2	DSCAM	DVL1	E2F4	EFNA1	EFNA2	EFNA5	EFNB1	EFNB3	CELSR3	CELSR2	EGFR	EGR2	EP300	EPB42	EPHA4	EPHA7	EPHB1	EPHB2	EPHB3	ERBB2	ERBB3	ESRRB	ETV4	EXT1	FES	FGFR1	FGFR2	FOXG1	FOXF2	FOXC1	FOXD1	FOXD4	FOXJ1	FOXC2	FOXD2	FOXS1	FN1	FYN	FZD2	GAS1	GBX2	GDNF	GFRA1	GJA1	GLI2	GLI3	GPC1	GRB2	GRLF1	GSK3B	GSN	HEXA	HGF	HIF1A	MNX1	ONECUT1	HNRNPAB	TLX2	HOXA1	HOXA2	HOXA13	HPRT1	HRAS	HES1	HSP90AA1	HSP90AB1	IDUA	IFNG	IGF1R	IHH	IL7R	ILK	ITGA2	ITGA2B	ITGA5	ITGA9	ITGAV	ITGB1	ITGB3	JAK2	JUP	KAL1	KCNQ2	KCNQ3	KIF5C	KRAS	L1CAM	LAMA5	LAMB1	LAMB2	LAMC1	STMN1	LIF	LIFR	ABLIM1	LIMK1	LIPA	LMX1A	LRP6	CAPRIN1	SMAD1	SMAD2	SMAD3	SMAD4	SMAD7	MAG	MAP1B	MAPT	MBP	RAB8A	MET	CITED1	MSX1	MYH9	MYH10	MYH11	MYL6	MYO7A	MYO10	NCAM1	NCK1	NDN	NEDD4	NEFM	NEO1	NGF	NGFR	NODAL	NOTCH1	NOTCH4	SLC11A2	NRAS	NRCAM	NRTN	NTF3	NTRK3	NTN3	NR4A2	OMG	OPHN1	OTX2	P2RX7	PAFAH1B1	PAK1	PAK2	PAX2	PCM1	PCNT	PITPNA	PKHD1	PLCG1	PLXNA1	PLXNA2	PLXNB1	PLXNB3	POU3F2	POU4F1	POU4F2	POU4F3	PPP2CA	PPP3R1	PRKCA	PRKCQ	MAPK1	MAPK3	MAP2K1	MAP2K2	PRNP	PSPN	PROX1	RELN	PSEN1	PTK2	PTPN11	PTPRA	PTPRC	PTPRF	PTPRM	PTPRZ1	PVRL1	RAB3A	RAC1	RAC2	RAF1	RAP2A	RFX3	RNF6	ROBO1	ROBO2	ROCK1	RP2	RPL24	RPS6KA1	RPS6KA2	RPS6KA3	RRAS	RXRA	RYK	S100A4	S100A6	S100B	SALL1	SCN1B	SCN8A	SDC2	SDCBP	SEMA3F	SFRP1	SFRP2	SH3GL2	SHH	SIAH1	SIAH2	SKIL	SLC1A3	SLIT1	SLIT3	SMO	SNAI1	SNAP25	SOD1	SOS1	SOS2	SOX9	SPTA1	SPTAN1	SPTB	SPTBN1	SPTBN2	SRC	SS18	STK4	CDKL5	STXBP1	CNTN2	TBCE	TBX5	DYNLT1	TGFB1	TGFB1I1	TGFB2	TGFB3	TGFBR3	THY1	TIAM1	NKX2-1	TLN1	TNR	TRIO	TRPC1	TRPC3	TRPC4	TRPC5	TRPC6	TTC3	TYROBP	UCHL1	UPK3A	VASP	VAV2	VHL	EZR	WNT2	WNT3	WNT5A	WNT7A	WNT7B	WNT8A	WNT9B	YWHAB	YWHAH	ALMS1	FZD5	SEMA3B	ST8SIA4	LST1	FZD3	IFT88	ST8SIA2	MKKS	PICALM	AXIN2	EOMES	FZD1	FZD4	FZD6	FZD7	FZD8	PLA2G10	ULK1	NCK2	CUL3	OFD1	SEMA7A	CNTNAP1	SCARF1	KLF7	UNC5C	NUMB	ADAM15	NRP2	NRP1	CDK5R1	CACNA1I	CACNA1H	CACNA1G	WASL	RPS6KA4	SEMA5A	ARTN	ARHGEF1	ARHGEF2	DCLK1	LGI1	NOG	RPS6KA5	NUMBL	C5orf13	VAMP3	SLIT2	LHX2	NRXN3	NRXN1	NTN1	CHST3	ROCK2	ONECUT2	AKAP5	FEZ2	FEZ1	ULK2	SEMA3E	ARHGEF11	FARP2	LPPR4	RANBP9	COL4A3BP	ACTR3	PLXNC1	TRIM28	SEMA3A	TUBB3	MYL9	SPON2	BAIAP2	CAP2	CAP1	SEMA4F	SEMA4D	DPYSL4	PDLIM5	PDPN	AVIL	B3GNT2	TBR1	SIX2	CHL1	NES	AFG3L2	STIP1	CIT	BVES	LZTS1	KLK8	NTNG1	SLITRK3	ABLIM3	RUFY3	DKK1	USP33	TNIK	NFASC	CLASP2	PLXND1	CYFIP1	RPGRIP1L	CLASP1	ARHGEF12	SRGAP2	ADNP	PIP5K1C	DICER1	MAPK8IP2	PLXNB2	KIF4A	CBY1	BAMBI	VAX2	PTPN23	WWTR1	SIPA1L1	SLITRK5	TTLL3	IFT172	NKX2-8	GREM1	FOXD3	FOXB1	B9D1	STK36	CNTN6	RND1	RPS6KA6	TFCP2L1	ANAPC2	PLA2G3	NOX4	ASAP1	ATL1	LEF1	TNFRSF12A	SPTBN5	WNT16	EVL	C22orf28	CLIC5	TREM2	WNT4	SSH1	MKS1	SSH3	FEZF2	TBCCD1	MAP1S	BBS7	PLXNA3	KIF27	ENAH	PARVA	IFT122	SCN3B	BIN3	PARD3	DPYSL5	PRTFDC1	RGMA	CABP4	TRPC7	RTN4	VANGL2	DSCAML1	AMIGO1	SRGAP1	SEMA6A	ISLR2	SHROOM3	EPB41L5	ALS2	LRRC4C	KIAA1598	SPTBN4	NTN4	TNN	NEUROG2	PRDM14	XYLT1	SEMA4A	ROBO3	DNAI2	ISL2	RTN4R	CAPRIN2	METRN	SPAG16	BBS10	MYH14	SEMA6D	SRCIN1	ARHGAP39	B9D2	DTNBP1	ARL6	ANTXR1	SLITRK6	ABLIM2	PARD6B	NTNG2	SLITRK2	MAEL	DOCK7	KNDC1	SSH2	LHX4	UNC5A	TMEM67	PLXNA4	BOC	MYL12B	SLITRK1	AGAP2	RAB3IP	LRRK2	FOXN4	TTC8	LRRC50	BBS5	COL6A6	SHROOM1	UNC5D	SLITRK4	RTN4RL1	HFE2	TTL	CNTN4	DAB2IP	ARX	UNC5B	RSPH9	COL6A5	BCL9L	LAMA1	RGMB	KLHL10	RSPH4A	RTN4RL2	C1orf187	AGRN	CD24	
GO:0000904_cell morphogenesis involved in differentiation	Number_of_mRNA_539	ABL1	ABL2	ACTB	ACTG1	ADCY1	AP2A1	AP2A2	AP2B1	ALCAM	AMELX	ANK1	ANK2	APBB1	APC	APOE	APP	FAS	RHOA	RHOB	RHOC	RHOG	ARHGDIA	ATOH1	ATP2B2	BAI1	BCL2	BMP2	BMP4	BMP7	TSPO	CACNA1A	CACNA1C	CACNA1D	CACNA1F	CACNA1S	CACNB1	CACNB2	CACNB3	CACNB4	CCK	CCKAR	CD72	CDK1	CDC42	CDH2	CDH4	CDK5	CFL1	CHRNA3	CHRNB2	AP2M1	AP2S1	CLTA	CLTC	CNTF	CNTN1	COL1A1	COL1A2	COL2A1	COL3A1	COL4A1	COL4A2	COL4A3	COL4A4	COL4A5	COL5A1	COL5A2	COL6A1	COL6A2	COL6A3	COL9A1	COL9A2	COL9A3	CREB1	CRMP1	CRYAA	CRYGB	CSNK2A1	CSNK2A2	CSNK2B	NCAN	CTNNA1	CTNNA2	CTNNB1	DAB2	DCC	DCX	DLG1	DLG3	DLG4	DLX5	DOCK1	DPYSL2	DPYSL3	DRD2	DSCAM	DVL1	EFNA1	EFNA2	EFNA5	EFNB1	EFNB3	CELSR3	CELSR2	EGFR	EGR2	EP300	EPHA4	EPHA7	EPHB1	EPHB2	EPHB3	ERBB2	ERBB3	ESRRB	ETV4	EXT1	FES	FGFR1	FGFR2	FOXG1	FOXF2	FOXC1	FOXD1	FOXD4	FOXC2	FOXD2	FOXS1	FN1	FYN	FZD2	GAS1	GBX2	GDNF	GFRA1	GLI2	GLI3	GPC1	GRB2	GRLF1	GSK3B	HEXA	HGF	HIF1A	MNX1	HNRNPAB	TLX2	HOXA1	HOXA2	HOXA13	HPRT1	HRAS	HES1	HSP90AA1	HSP90AB1	IFNG	IGF1R	IHH	ILK	ITGA2	ITGA2B	ITGA5	ITGA9	ITGAV	ITGB1	ITGB3	JAK2	KAL1	KCNQ2	KCNQ3	KIF5C	KRAS	L1CAM	LAMA5	LAMB1	LAMB2	LAMC1	STMN1	LIF	ABLIM1	LIMK1	LMX1A	LRP6	CAPRIN1	SMAD1	SMAD2	SMAD3	SMAD4	SMAD7	MAG	MAP1B	MAPT	MBP	MET	CITED1	MSX1	MYH9	MYH10	MYH11	MYL6	MYO7A	MYO10	NCAM1	NCK1	NDN	NEDD4	NEFM	NEO1	NGF	NGFR	NODAL	NOTCH1	NOTCH4	SLC11A2	NRAS	NRCAM	NRTN	NTF3	NTRK3	NTN3	NR4A2	OMG	OPHN1	OTX2	PAFAH1B1	PAK1	PAK2	PAX2	PITPNA	PLCG1	PLXNA1	PLXNA2	PLXNB1	PLXNB3	POU3F2	POU4F1	POU4F2	POU4F3	PPP2CA	PPP3R1	PRKCA	PRKCQ	MAPK1	MAPK3	MAP2K1	MAP2K2	PRNP	PSPN	PROX1	RELN	PSEN1	PTK2	PTPN11	PTPRA	PTPRC	PTPRF	PTPRM	PTPRZ1	PVRL1	RAB3A	RAC1	RAC2	RAF1	RAP2A	RNF6	ROBO1	ROBO2	ROCK1	RPL24	RPS6KA1	RPS6KA2	RPS6KA3	RRAS	RXRA	RYK	S100A4	S100A6	S100B	SALL1	SCN1B	SCN8A	SDC2	SDCBP	SEMA3F	SFRP1	SFRP2	SH3GL2	SHH	SIAH1	SIAH2	SKIL	SLC1A3	SLIT1	SLIT3	SMO	SNAI1	SNAP25	SOD1	SOS1	SOS2	SOX9	SPTA1	SPTAN1	SPTB	SPTBN1	SPTBN2	SRC	CDKL5	STXBP1	CNTN2	TBCE	TBX5	TGFB1	TGFB1I1	TGFB2	TGFB3	TGFBR3	THY1	TIAM1	NKX2-1	TLN1	TNR	TRIO	TRPC1	TRPC3	TRPC4	TRPC5	TRPC6	TTC3	TYROBP	UCHL1	VASP	VAV2	EZR	WNT2	WNT3	WNT5A	WNT7A	WNT7B	WNT8A	WNT9B	YWHAB	YWHAH	FZD5	SEMA3B	ST8SIA4	FZD3	ST8SIA2	PICALM	AXIN2	EOMES	FZD1	FZD4	FZD6	FZD7	FZD8	PLA2G10	ULK1	NCK2	CUL3	SEMA7A	CNTNAP1	SCARF1	KLF7	UNC5C	NUMB	ADAM15	NRP2	NRP1	CDK5R1	CACNA1I	CACNA1H	CACNA1G	WASL	RPS6KA4	SEMA5A	ARTN	ARHGEF1	DCLK1	LGI1	NOG	RPS6KA5	NUMBL	C5orf13	VAMP3	SLIT2	LHX2	NRXN3	NRXN1	NTN1	CHST3	ROCK2	AKAP5	FEZ2	FEZ1	ULK2	SEMA3E	ARHGEF11	FARP2	LPPR4	RANBP9	ACTR3	PLXNC1	TRIM28	SEMA3A	TUBB3	MYL9	SPON2	BAIAP2	CAP2	CAP1	SEMA4F	SEMA4D	DPYSL4	PDLIM5	B3GNT2	TBR1	SIX2	CHL1	AFG3L2	STIP1	CIT	BVES	LZTS1	KLK8	NTNG1	SLITRK3	ABLIM3	RUFY3	DKK1	USP33	TNIK	NFASC	CLASP2	PLXND1	CYFIP1	CLASP1	ARHGEF12	SRGAP2	ADNP	PIP5K1C	MAPK8IP2	PLXNB2	KIF4A	BAMBI	VAX2	WWTR1	SIPA1L1	SLITRK5	NKX2-8	GREM1	FOXD3	FOXB1	CNTN6	RND1	RPS6KA6	ANAPC2	ATL1	LEF1	TNFRSF12A	SPTBN5	WNT16	EVL	C22orf28	CLIC5	TREM2	WNT4	SSH1	SSH3	FEZF2	PLXNA3	ENAH	SCN3B	PARD3	DPYSL5	PRTFDC1	RGMA	CABP4	TRPC7	RTN4	DSCAML1	AMIGO1	SRGAP1	SEMA6A	ISLR2	EPB41L5	LRRC4C	KIAA1598	SPTBN4	NTN4	TNN	NEUROG2	XYLT1	SEMA4A	ROBO3	ISL2	RTN4R	CAPRIN2	METRN	MYH14	SEMA6D	SRCIN1	ARHGAP39	ANTXR1	SLITRK6	ABLIM2	PARD6B	NTNG2	SLITRK2	DOCK7	KNDC1	SSH2	LHX4	UNC5A	PLXNA4	BOC	MYL12B	SLITRK1	AGAP2	LRRK2	FOXN4	COL6A6	UNC5D	SLITRK4	RTN4RL1	HFE2	TTL	CNTN4	DAB2IP	ARX	UNC5B	COL6A5	BCL9L	LAMA1	RGMB	RTN4RL2	C1orf187	AGRN	CD24	
GO:0000910_cytokinesis	Number_of_mRNA_57	ANXA11	APC	BIRC5	ARL3	BBS4	BRCA2	CALM3	SEPT7	CDC6	CETN2	DIAPH2	STX2	IGF1R	INCENP	MYH9	MYH10	PLK1	SEPT4	RALA	RALB	RASA1	ROCK1	SPAST	AURKC	CUL3	RAB11A	PRC1	AURKB	ROCK2	KIF23	ESPL1	RAB11FIP3	CP110	ARHGEF11	KLHL21	KIF20A	NUDC	RAB35	CIT	DCTN3	SEPT6	AHCTF1	VPS4A	CECR2	GTPBP8	RACGAP1	NUSAP1	ANLN	BIN3	KLHL9	SEPT3	FMN2	NOX5	RAB11FIP4	KLHL13	CNTROB	CENPV	
GO:0001101_response to acid	Number_of_mRNA_55	AARS	ACCN1	ALDOB	ARG2	RHOC	ASCL1	ASNS	ASS1	BCHE	BCL2	CBS	CDO1	CPS1	CTGF	CYBA	EDN1	MTOR	GIP	GRIN2A	GRIN2B	GSS	GSTP1	HMBS	HMGCS1	HMGCS2	ICAM1	IL6	LRP6	LYN	MGMT	MMP3	MSH2	NOS3	NRF1	OXCT1	PIK3C3	PIK3R1	RELA	RPS6KB1	CCL2	SLC1A2	SLC9A1	SRC	SST	ZNF354A	TIMP3	RRAGB	PEMT	RRAGA	SDS	CHIA	RPTOR	RRAGD	RRAGC	GPRC6A	
GO:0001501_skeletal system development	Number_of_mRNA_296	ACP2	ACP5	ACVR2A	ACVR2B	AEBP1	ACAN	AHSG	ALPL	ALX3	AMELX	ANXA2	ARSE	ATP7A	NKX3-2	BGLAP	BMI1	BMP1	BMP2	BMP3	BMP4	BMP5	BMP6	BMP7	BMP8B	BMPR1B	CACNA1S	RUNX2	CBS	CDH11	CDX1	CMKLR1	COL1A1	COL1A2	COL2A1	COL3A1	COL5A2	COL9A1	COL9A2	COL10A1	COL11A2	COL12A1	COL13A1	COL19A1	COMP	CTGF	CTNNB1	DLX1	DLX2	DLX5	DLX6	DSPP	EDN1	EPHA2	EN1	ESRRA	ETS2	EVC	EXT1	EXTL1	FBN1	FBN2	EFEMP1	FGF2	FGF4	FGF6	FGF8	FGF9	FGFR1	FGFR3	FGFR2	FOXC1	FOXD1	FOXD4	FOXL1	FOXC2	FOXD2	FRZB	GAS1	GDF2	GDF10	GHR	GJA5	GLI2	GLI3	GNA11	GNAQ	GNAS	HEXA	HEXB	HOXA2	HOXA3	HOXA4	HOXA5	HOXA6	HOXA7	HOXA9	HOXA10	HOXA11	HOXA13	HOXB1	HOXB2	HOXB3	HOXB4	HOXB5	HOXB6	HOXB7	HOXB8	HOXB9	HOXC5	HOXC8	HOXC9	HOXC10	HOXC11	HOXD1	HOXD3	HOXD8	HOXD9	HOXD10	HOXD11	HOXD13	NDST1	IDUA	IGF1	IGFBP4	IHH	INHA	INSIG1	JAG2	LECT2	LGALS3	LRP6	LRP5	LTBP3	LUM	SMAD1	SMAD2	MATN3	MDFI	MEF2D	MGP	MMP9	MSX1	MSX2	MYF5	NAB1	NAB2	NODAL	NPPC	NPR2	NPR3	ROR2	TNFRSF11B	P2RX7	PRDX1	PAX1	PAX7	PBX1	PCSK5	PDGFRA	PDGFRB	PEX7	PHEX	PITX1	PKD1	PRRX1	PRELP	PRKCA	PSEN1	PTH	PTHLH	PTH1R	RARG	RBP4	RELA	RPS6KA3	RYK	TRAPPC2	SFRP1	SFRP2	FBXW4	SHH	SHOX	SHOX2	SIX1	SKI	SMO	SOX5	SOX9	SP3	SPP2	TBX1	TBX15	TBX3	TCF15	TCOF1	TEAD4	TFAP2A	TGFB1	TGFB3	TGFBR1	TGFBR2	THBS1	THBS3	THRA	THRB	KLF10	TLL1	CLEC3B	TRPS1	TULP3	TWIST1	TYMS	UFD1L	VDR	WHSC1	WNT5A	WNT7A	WNT7B	WNT10B	WNT11	WNT2B	WNT9A	WNT9B	PCGF2	ZBTB16	ZFAND5	ALX1	GDF5	AXIN1	AXIN2	BARX2	TP63	CHRD	DLK1	FGF18	PAPSS2	PAPSS1	NOG	RECQL4	EIF2AK3	TBX4	ADAMTS4	HDAC4	CLEC3A	GDF11	LRRC17	DEAF1	POSTN	EBP	DLL3	SIX2	RAI1	LECT1	WDR5	SULF1	SATB2	NIPBL	CHRDL2	TIPARP	FOXD3	SERP1	CHST11	INSIG2	PRRX2	SUFU	GHRL	WWOX	SIX4	FGFRL1	CYTL1	IMPAD1	CHD7	SULF2	ANKH	KIAA1217	OTOR	MEPE	DSCAML1	PLEKHA1	ALX4	CSRNP1	CREB3L2	ACD	WNT5B	ARID5B	HES7	SCIN	PKDCC	IL17F	OSR2	GSC	RDH10	TAPT1	SH3PXD2B	RSPO2	BMP8A	
GO:0001502_cartilage condensation	Number_of_mRNA_15	BMP1	BMPR1B	COL2A1	CTGF	FGF4	FGF6	MGP	MYF5	ROR2	PKD1	SOX9	THRA	ALX1	BARX2	OTOR	
GO:0001503_ossification	Number_of_mRNA_194	ACHE	ACVR1	ACVR2A	ACVR2B	ADRB2	AHSG	ALOX15	AMBN	AMELX	APC	ASGR2	ATP6V1B1	BCL2	BGLAP	BMP1	BMP2	BMP3	BMP4	BMP5	BMP6	BMP7	BMP8B	BMPR1A	BMPR1B	BMPR2	CASR	RUNX2	CBS	CDH11	CDK6	COL1A1	COL2A1	COL13A1	CTGF	CTNNB1	CYP24A1	CYP27B1	DLX5	DMP1	DSPP	SLC26A2	ECM1	EGFR	EGR2	ESR1	ESRRA	EXT1	EXT2	PTK2B	FBN2	FGF9	FGFR1	FGFR2	FOXC1	FOXC2	FOXS1	GABBR1	GDF2	GDF10	GLI1	GLI2	GNAS	HOXA2	IBSP	IGF1	IGFBP3	IGFBP5	IHH	IL6	IL6R	IL6ST	JUNB	JUND	LRP6	LRP5	SMAD1	MEF2D	MEN1	MGP	MMP8	MMP14	MN1	CITED1	MSX2	MYF5	MYOG	NAB1	NAB2	NELL1	NF1	NOTCH1	NPPC	NPR2	OXT	P2RX7	P2RY2	PBX1	ENPP1	PEX7	PLA2G4A	SRGN	MAPK8	PTGER4	PTGS2	PTHLH	PTH1R	PTN	SORT1	SFRP1	SFRP2	SFRP5	SHH	SKI	SNAI2	SMO	SNAI1	SOX2	SOX9	SP3	SPARC	SPP1	STATH	STC1	TFAP2A	TGFB1	TGFB2	TGFB3	THBS3	THRA	THRB	TRAF6	TUFT1	WNT3	WNT5A	WNT7B	WNT10B	WNT11	FGF23	AXIN2	FZD1	CHRD	TNFRSF11A	FGF18	PIAS2	NOG	PDLIM7	KL	EIF2AK3	MINPP1	HDAC4	ENAM	TOB1	FSTL3	GPNMB	TOB2	SATB2	NIPBL	CHRDL2	WWTR1	OSTF1	SOX8	ATP6V0A4	SOST	LEF1	C1orf9	HDAC7	WWOX	WNT4	ASPN	BCOR	IMPAD1	HEMGN	BMP2K	ANKH	CTNNBIP1	TWSG1	SMURF1	FIGNL1	GFRA4	C14orf169	CD276	KAZALD1	PKDCC	RSAD2	CHRDL1	TWIST2	SP7	RIPPLY2	PHOSPHO1	ZNF675	UCMA	IGSF10	RSPO2	BMP8A	
GO:0001505_regulation of neurotransmitter levels	Number_of_mRNA_106	ABAT	ACHE	ALDH2	ALDH9A1	SLC25A4	ATP1A2	CACNA1A	CHAT	CHRNA3	CHRNB4	CLN3	COMT	DBH	DDC	DRD1	DRD2	DRD3	DRD4	DVL1	EDN3	CLN8	GABRA2	GAD1	GAD2	GCHFR	GDNF	GLS	GLUL	GRIK5	GRM4	GRM8	HCRT	HSPA8	MAOA	MAOB	NGF	NOS1	P2RX7	PEBP1	PAH	PARK2	PPT1	PSEN1	RAB3A	SLC1A3	SLC6A1	SLC6A3	SLC6A4	SLC6A11	SLC6A12	SLC6A13	SLC18A2	SLC18A3	SLC22A3	SLC22A2	SNAP25	SNCA	SNCG	SPTBN2	STX1A	STXBP1	VAMP1	VAMP2	SYN1	SYN2	SYT1	SYT4	TH	WNT7A	SLC30A1	ALDH5A1	SYN3	COLQ	DOC2B	DOC2A	PPFIA3	LIN7A	SYNJ1	BAIAP3	OTOF	SNCAIP	SNPH	CPLX2	CPLX1	HRH3	PARK7	NLGN1	RIMS1	SNAPIN	PLDN	GLS2	KCNMB4	PCLO	RAB14	SLC38A2	LIN7C	SLC17A7	SLC17A6	SLC5A7	LIN7B	DNAJC5	SLC38A1	SYT2	SLC32A1	PRIMA1	LRTOMT	
GO:0001508_regulation of action potential	Number_of_mRNA_73	ADRA1A	C11orf9	CD9	CDH2	CHRNA1	CHRNA4	CHRNB2	CHRNB4	CLN3	CNR1	CNR2	DRD1	EGR2	ERBB2	GLRA1	GNA11	GNAQ	GRIN2A	GRIN2B	HEXA	HEXB	FOXA2	ILK	KCND2	MAL	MBP	NAB1	NAB2	NF1	NTF3	CLDN11	P2RX1	P2RX4	P2RX7	PLP1	PMP22	POU3F1	POU3F2	PPARD	KLK6	SCN2A	SCN8A	SKI	SOD1	SRI	TACR1	TG	TGFB1	TSC1	ZNF24	GNPAT	EIF2B4	EIF2B2	EIF2B5	EIF2AK3	GAL3ST1	RNF10	OLIG2	KCNMB2	AFG3L2	KLK8	NFASC	ACSBG1	DICER1	KCNMB3	KCNMB4	DHH	PLLP	GJD2	AMIGO1	PRX	SBF2	NKX6-2	
GO:0001516_prostaglandin biosynthetic process	Number_of_mRNA_17	AVP	AVPR1A	CD74	EDN1	EDN2	MIF	PLA2G4A	PTGDS	PTGIS	PTGS1	PTGS2	TBXAS1	PTGES	PTGES3	HPGDS	PTGES2	C1orf93	
GO:0001523_retinoid metabolic process	Number_of_mRNA_30	ADH4	ADH5	ADH7	ALDH1A3	CLPS	CRABP2	CYP26A1	PNLIP	RARRES2	RBP1	RBP2	RBP4	RPE65	ALDH1A2	LRAT	DHRS3	DHRS9	RDH8	RDH11	BCMO1	UGT1A1	RETSAT	CYP26B1	SCPEP1	ALDH8A1	BCO2	RDH12	PLB1	RDH10	SDR16C5	
GO:0001525_angiogenesis	Number_of_mRNA_243	AAMP	ACVR1	ACVRL1	ADAM8	ADORA2B	ADRA2B	JAG1	ANG	ANGPT1	ANGPT2	ANPEP	ANXA2	ANXA2P2	ANXA3	APOH	KLK3	FASLG	RHOB	ATP5B	BAI1	BAI3	CEACAM1	BMP4	KLF5	BTG1	C3	C3AR1	C5	C5AR1	C6	RUNX1	KRIT1	CDH13	CCR3	COL4A1	COL4A2	COL4A3	COL8A1	COL8A2	COL15A1	CSPG4	CTGF	CTNNB1	CX3CR1	TYMP	ECM1	S1PR1	EDN1	EDNRA	EFNA1	EGF	EPHA2	ELK3	ENG	ENPEP	EPAS1	EPHB4	ERBB2	EREG	F3	PTK2B	FGF1	FGF2	FGF6	FGF9	FGF10	FGFR1	FGFR2	FIGF	FOXC2	FOXS1	FLT1	FN1	GATA4	GATA6	GBX2	GDF2	B4GALT1	GPI	UTS2R	GPX1	HHEX	HIF1A	HMOX1	HOXA3	HOXA5	HOXA7	HOXB3	HSPG2	ID1	CYR61	RBPJ	IHH	IL1A	IL1B	IL6	IL8	IL18	ITGA5	ITGB3	JUN	KDR	KRT1	LAMA5	LIF	MEIS1	MEOX2	MFGE8	FOXO4	MMP2	MMP14	MMP19	MYH9	NCL	NF1	NOS3	NOTCH1	NOTCH4	NPPB	NPR1	SERPINE1	SERPINF1	PF4	PGF	PKNOX1	PLCG1	PML	MAPK7	PTEN	PTGS2	PTPRB	PTPRM	RNH1	ROBO1	S100A7	CCL2	CCL11	CCL24	CX3CL1	SFRP1	SFRP2	SHB	SHH	SRF	MAP3K7	TBXA2R	TEK	TGFB2	TGFBR2	THBS1	THBS4	THY1	TIE1	TNFAIP2	TNFAIP3	TNFRSF1A	UBP1	VAV2	VEGFA	VEGFB	VEGFC	VHL	WARS	WNT5A	VEZF1	FZD5	SCG2	FZD6	TNFSF12	ADAM15	FGF18	NRP1	HDAC3	SPHK1	SH2D2A	AIMP1	SLIT2	HS6ST1	HAND1	HAND2	TBX4	HDAC9	SLC12A6	HDAC5	WASF2	VAV3	HOXB13	HTATIP2	GNA13	SPINK5	LECT1	PDCD10	VASH1	PLXND1	STAB1	JMJD6	POFUT1	TSPAN12	GPR124	GREM1	NOX1	SRPX2	ANGPTL3	ANGPTL4	EGFL7	TNFRSF12A	ANGPT4	HDAC7	GHRL	ERAP1	SOX18	ROBO4	DLL4	AGGF1	STAB2	C1GALT1	PLXDC1	OVOL2	ARHGAP22	PROK2	SOX17	RBM15	VASH2	ZC3H12A	NAA15	WNT5B	APOLD1	ARHGAP24	ANGPTL6	PROK1	MTDH	ATPIF1	IL17F	PLCD3	NUS1	CCBE1	AMOT	TMPRSS6	BMPER	CXCL17	ECSCR	CCR2	FOXO6	
GO:0001541_ovarian follicle development	Number_of_mRNA_42	ADRBK1	AHR	AMH	ANG	BCL2	BCL2L1	BMP4	BMPR1B	FOXL2	CCND2	CCNE1	CTNNA1	EREG	ESR1	FANCG	FGF7	FOXC1	FOXO3	FSHB	CENPI	ICAM1	INHA	INHBA	INHBB	LFNG	KITLG	MMP14	MMP19	MSH4	SOD1	TAF4	UBE3A	VGF	EIF2B4	EIF2B2	EIF2B5	BMP15	DMC1	SPO11	ERMP1	IMMP2L	KGFLP2	
GO:0001542_ovulation from ovarian follicle	Number_of_mRNA_11	AFP	AGT	EDN2	FOXO3	LEP	MMP19	NOS3	PGR	PLA2G4A	NRIP1	ADAMTS1	
GO:0001547_antral ovarian follicle growth	Number_of_mRNA_5	BMPR1B	CCNE1	EREG	ESR1	FOXO3	
GO:0001553_luteinization	Number_of_mRNA_7	NR5A1	INHBA	PDGFRA	STAT5A	STAT5B	FZD4	PLEKHA1	
GO:0001554_luteolysis	Number_of_mRNA_6	CASP2	MMP19	PLA2G4A	ROBO2	SLIT3	SLIT2	
GO:0001556_oocyte maturation	Number_of_mRNA_14	ANG	BRCA2	CCNB1	CDC25B	EREG	PTK2B	FOXO3	INSL3	PDE3A	TRIP13	REC8	DMC1	FBXO5	RXFP2	
GO:0001558_regulation of cell growth	Number_of_mRNA_224	ACVR1B	ACVRL1	ADAM10	AGT	AGTR1	AGTR2	AHSG	AKT1	ALOX12	APBB1	APBB2	APOE	RHOC	AVP	AVPR1A	BCL2	BCL6	BDKRB1	BMPR2	BTG1	DDR1	CAMK2D	CD38	CDA	CDH4	CDH13	CDKN1A	CDKN1B	CDKN2A	CDKN2C	CDKN2D	CHAD	CISH	CNTF	CRYAA	CTGF	CTH	CYBA	CYP27B1	DAB2	DSCAM	HBEGF	ENO1	EP300	ESR2	EXTL3	F2	PTK2B	FGF2	FOXM1	FXN	FRZB	GDF2	GDF9	GNG4	SFN	UTS2R	NRG1	HNF4A	DNAJB2	IGFBP1	IGFBP2	IGFBP3	IGFBP4	IGFBP5	IGFBP6	IGFBP7	CYR61	IL2	IL7	ILK	ING1	INHBA	INS	LIMK1	LMX1A	SMAD3	SMAD4	MAP1B	MAPT	MYL2	NDUFS3	NGF	NOV	NPPA	NPPB	NPR1	NRCAM	NTRK3	OMG	PAFAH1B1	ENPP1	PML	PPARD	PPARG	PPP2CA	PPP2R1A	PPT1	PRKCQ	PRSS2	HTRA1	PSMD10	PTPRJ	RB1	RBBP7	RNF6	RRAD	RYK	SEMA3F	SFRP1	SFRP2	SIPA1	SLIT1	SLIT3	CDKL5	ADAM17	TAF9	TGFB1	TGFB2	TGFBR1	TP53	TSG101	UCN	WNT3	WNT5A	WNT11	WT1	BAP1	ULK1	LTBP4	SEMA7A	BLZF1	TNK1	NRP1	SOCS2	WISP3	WISP2	WISP1	SPHK1	EBAG9	LGI1	TAOK2	SLIT2	NTN1	EI24	BCAR1	MORF4L2	SERTAD2	ARHGEF11	MUC12	NME6	RASGRP2	NET1	SEMA3A	MAD2L2	SEMA4F	C6orf108	CGRRF1	CGREF1	NRG3	CCDC85B	OGFR	ESM1	PRDM4	FGFR1OP	FAM107A	ADNP2	ADNP	ABTB2	KIF26A	GREM1	TP53TG5	BMP10	TMEM97	N6AMT1	ANAPC2	SERTAD3	OSGIN1	DERL2	NDUFA13	LEF1	ZNF639	PLCE1	CRIM1	CD320	TNFRSF12A	CRLF3	IP6K2	TAF9B	FGFRL1	CDHR2	USP47	NOL8	IL17RB	PLXNA3	CDKN2AIP	CHPT1	RTN4	NDRG3	ISLR2	WFDC1	CXCL16	PAPPA2	TSPYL2	SOX17	CAPRIN2	MUL1	PHF17	KAZALD1	ITCH	KIAA1109	TCHP	PPP1R9B	PSRC1	RERG	SCGB3A1	MYOCD	HTRA3	EGLN2	DCUN1D3	DCBLD2	TTL	HTRA4	IGFBPL1	
GO:0001562_response to protozoan	Number_of_mRNA_9	BCL3	LYST	IRF8	IL6	IL12A	IL12B	SLC11A1	SPN	CLEC7A	
GO:0001568_blood vessel development	Number_of_mRNA_332	AAMP	ACVR1	ACVRL1	ADAM8	ADORA2B	ADRA2B	JAG1	AGT	AHR	AKT1	ANG	ANGPT1	ANGPT2	ANPEP	ANXA2	ANXA2P2	ANXA3	APOB	APOE	APOH	KLK3	FASLG	RHOB	ATP5B	ATP7A	BAI1	BAI3	CEACAM1	BMP4	BMP7	ZFP36L1	KLF5	BTG1	C3	C3AR1	C5	C5AR1	C6	CAV1	RUNX1	KRIT1	CDH2	CDH5	CDH13	CDX2	CDX4	CHM	CCR3	COL1A1	COL1A2	COL4A1	COL4A2	COL4A3	COL5A1	COL8A1	COL8A2	COL15A1	CRKL	CSPG4	NKX2-5	CTGF	CTNNB1	CX3CR1	DHCR7	DLX3	TYMP	ECM1	S1PR1	EDN1	EDNRA	EFNA1	EGF	EGR1	EPHA2	ELK3	ENG	ENPEP	EPAS1	EPHB4	ERBB2	EREG	F3	PTK2B	FGF1	FGF2	FGF6	FGF9	FGF10	FGFR1	FGFR2	FIGF	FOXF1	FOXC1	FOXC2	FOXM1	FOXS1	FOXO1	FLT1	FN1	GATA4	GATA6	GBX2	GDF2	B4GALT1	GJA1	GJA4	GJA5	GLI3	GPI	UTS2R	GPX1	HHEX	HIF1A	HMOX1	HOXA3	HOXA5	HOXA7	HOXA13	HOXB3	HSPG2	ID1	CYR61	RBPJ	IHH	IL1A	IL1B	IL6	IL8	IL18	ITGA5	ITGAV	ITGB3	ITGB8	JUN	JUNB	KDR	KRT1	LAMA4	LAMA5	LIF	LOX	LRP5	LYL1	SMAD7	MEIS1	MEOX2	MFGE8	FOXO4	MMP2	MMP14	MMP19	CITED1	MYH9	MYLK	NCL	NF1	NOS3	NOTCH1	NOTCH4	NPPB	NPR1	SERPINE1	SERPINF1	PF4	PGF	PKD1	PKNOX1	PLCG1	PML	PRRX1	MAPK1	MAPK7	MAP2K1	PROX1	PSEN1	PTEN	PTGS2	PTPRB	PTPRJ	PTPRM	RASA1	RNH1	ROBO1	S100A7	CCL2	CCL11	CCL24	CX3CL1	SELP	SFRP1	SFRP2	SHB	SHH	SMO	SRF	T	MAP3K7	TBX5	TBXA2R	TBX3	TCF7L2	TEK	NR2F2	TGFB2	TGFBR1	TGFBR2	THBS1	THBS4	THY1	TIE1	TNFAIP2	TNFAIP3	TNFRSF1A	TNNI3	UBP1	VAV2	VEGFA	VEGFB	VEGFC	VHL	WARS	WNT2	WNT5A	WNT7A	WNT7B	WNT11	VEZF1	FZD5	SCG2	FZD4	FZD6	RECK	PPAP2B	TNFSF12	ADAM15	FGF18	NRP1	HDAC3	SPHK1	FOXH1	SOCS3	SH2D2A	AIMP1	SLIT2	HS6ST1	HAND1	HAND2	TBX4	HDAC9	CUL7	SLC12A6	HDAC5	GJC1	WASF2	WARS2	VAV3	HOXB13	SEMA3C	HTATIP2	GNA13	SPINK5	LECT1	GLMN	PDCD10	VASH1	NCOA6	PLXND1	STAB1	JMJD6	ZFPM2	HEY2	POFUT1	TSPAN12	GPR124	TIPARP	FBXW8	GREM1	NOX1	SRPX2	ANGPTL3	NSDHL	ANGPTL4	EGFL7	TNFRSF12A	ANGPT4	PRRX2	HDAC7	GHRL	ERAP1	SOX18	WNT4	ROBO4	DLL4	AGGF1	STAB2	CHD7	MESP1	SPHK2	C1GALT1	PLXDC1	ZMIZ1	MIB1	OVOL2	ARHGAP22	PROK2	SOX17	RBM15	VASH2	ZC3H12A	NAA15	ESX1	WNT5B	APOLD1	ARHGAP24	CCM2	ANGPTL6	PROK1	MTDH	MYOCD	ATPIF1	IL17F	PLCD3	NUS1	OSR1	CCBE1	AMOT	TMPRSS6	BMPER	CXCL17	ECSCR	CCR2	FOXO6	
GO:0001569_patterning of blood vessels	Number_of_mRNA_20	ACVR1	CTNNB1	EDN1	EDNRA	ENG	FOXC2	FOXS1	FLT1	GBX2	GDF2	IHH	NOTCH4	SFRP2	SHH	SRF	TGFBR2	NRP1	GNA13	PLXND1	RBM15	
GO:0001570_vasculogenesis	Number_of_mRNA_43	ZFP36L1	CAV1	NKX2-5	CTNNB1	EPHA2	ENG	FOXF1	FOXC1	FOXC2	FOXM1	FOXS1	HHEX	HOXA13	JUNB	CITED1	PTPRJ	RASA1	SHH	SMO	T	TBX5	TGFBR2	TIE1	TNNI3	VEGFA	WNT7A	WNT7B	FZD4	CUL7	GJC1	WARS2	GLMN	ZFPM2	HEY2	TIPARP	EGFL7	SOX18	AGGF1	ZMIZ1	SOX17	CCM2	MYOCD	AMOT	
GO:0001649_osteoblast differentiation	Number_of_mRNA_92	ACHE	ACVR1	ACVR2A	ACVR2B	AMELX	APC	BGLAP	BMP2	BMP4	BMP6	BMP7	BMPR1A	BMPR1B	BMPR2	RUNX2	CDK6	COL1A1	CTNNB1	CYP24A1	DLX5	ESR1	ESRRA	FBN2	FGF9	FGFR1	GABBR1	GDF10	GLI1	GLI2	GNAS	HOXA2	IGF1	IGFBP3	IGFBP5	IHH	IL6	IL6R	IL6ST	JUNB	JUND	LRP5	SMAD1	MEF2D	MEN1	CITED1	MSX2	NELL1	NF1	NOTCH1	NPPC	PTHLH	PTH1R	SFRP1	SFRP2	SFRP5	SHH	SKI	SNAI2	SMO	SNAI1	SOX2	WNT3	WNT7B	WNT10B	WNT11	FGF23	AXIN2	FZD1	CHRD	PIAS2	NOG	PDLIM7	HDAC4	TOB1	GPNMB	SATB2	WWTR1	SOX8	LEF1	HDAC7	WWOX	WNT4	HEMGN	CTNNBIP1	TWSG1	FIGNL1	C14orf169	CD276	TWIST2	SP7	UCMA	RSPO2	
GO:0001654_eye development	Number_of_mRNA_164	ACHE	ALDH1A3	APC	FASLG	SHROOM2	AQP5	ATP2B2	ATP2B4	BAK1	BAX	BBS4	BCL2	BMP4	BMP6	BMP7	BMPR1B	FOXL2	CACNA1S	CASP2	CASP6	CNTF	COL5A1	COL5A2	COL8A1	COL8A2	CRYAA	CRYBA1	CRYBA4	CRYBB2	CRYGA	CRYGB	CRYGC	CRYGS	CST3	DSCAM	EPHB1	EPHB2	CLN8	FGF2	FGF10	FOXC1	FOXL1	FOXE3	FOXC2	FOXE1	FOXS1	GAS1	GJA8	GLI3	GNAT1	GNAT2	GNGT1	HDAC1	HDAC2	HSF4	IHH	INHBA	LIF	LRP6	LRP5	MAB21L1	MEIS1	MAP3K1	MIP	MYH10	MYO7A	NDP	NEUROD1	NF1	NFYC	NHS	NPHP1	NRL	OTX2	PAX4	PAX6	PITX3	PKNOX1	POU2F1	POU4F2	MED1	PRKCI	PROX1	PTPRM	PVRL1	RARG	RBP4	PRPH2	RING1	RNPEP	RORB	RPL24	SFRP1	SFRP5	SHH	SIX3	SKI	SKIL	SMO	SOX2	SP3	STAT3	TGFB1	TGFB2	TH	THY1	TULP1	TULP3	WNT2	WNT5A	WNT6	WNT7A	WNT7B	WNT8A	WNT8B	WNT2B	WNT9A	WNT9B	YY1	ALMS1	FZD5	AXIN1	FZD4	PROM1	MFN2	NR2E3	ABI2	GDF11	IRX5	MAB21L2	NES	FRS2	JMJD6	AGTPBP1	RPGRIP1L	CRB1	TSPAN12	VAX2	NIPBL	BHLHE22	RAX	VSX1	FZR1	WNT16	CHD7	IFT122	TMEM111	CABP4	TWSG1	RPGRIP1	NEUROD4	TGIF2	CEP290	WNT5B	PYGO2	FOXP2	OSR2	OLFM3	BHLHE23	ZNF513	SIX5	RDH10	SH3PXD2B	BLOC1S3	
GO:0001655_urogenital system development	Number_of_mRNA_153	ACAT1	ACVR1	ACVR2B	AGT	AGTR1	AHR	ALDH1A3	ALDH9A1	ALOX15B	AMH	APC	AQP2	AR	ASS1	BCL2	BMP4	BMP6	BMP7	CA2	CALB1	CDKN1B	COL4A3	COL4A4	CTNNB1	CYP19A1	DCN	ACE	EGR1	ESR1	FGF8	FGF10	FGFR2	FKBP4	FOXC1	FOXD1	FOXD4	FOXC2	FOXD2	GDNF	GPC3	GLI2	GLI3	HELLS	HMGCS2	FOXA1	HOXA11	HOXA13	HOXC11	HOXD11	HOXD13	TNC	ID3	IFNG	IGF1R	KCNJ8	LHX1	LIF	LRP4	SMAD1	SMAD4	MPV17	CITED1	MYC	NF1	NKX3-1	NOTCH1	PAX2	PBX1	PCSK5	PDGFRB	SERPINF1	SERPINB5	PKD2	PKHD1	PLAG1	POU3F3	PROX1	PSAP	PTEN	RARG	RBP4	REN	ROBO2	RXRA	SALL1	SFRP1	SHH	SIX1	SLC12A1	SOX9	SOX11	STAT5A	STK11	HNF1B	ZNF354A	TCF21	TFAP2B	TGFB1	TGFBR1	THRA	TSC1	UBE3A	UPK3A	WFS1	WNT5A	WNT6	WNT7B	WNT11	WNT2B	WNT9B	WT1	ZBTB16	PAX8	ITGA8	TP63	NOG	CYP7B1	ADAMTS1	FEM1B	GDF11	SPRY1	BASP1	HOXB13	SIX2	FRS2	JMJD6	SULF1	RPGRIP1L	NIPBL	WWTR1	TIPARP	PYGO1	FOXD3	INVS	TINAG	RRM2B	PLCE1	WNT4	SULF2	C1GALT1	TSHZ3	ACD	WDR77	IRX1	PTCD2	CEP290	ARID5B	PYGO2	OSR1	IRX2	RDH10	PCSK9	AQP11	
GO:0001656_metanephros development	Number_of_mRNA_44	ACAT1	AQP2	BCL2	BMP4	BMP7	CALB1	CTNNB1	EGR1	FGF8	FGF10	FOXC1	FOXD1	FOXC2	GLI3	HOXA11	HOXC11	HOXD11	ID3	IFNG	LIF	SMAD4	CITED1	MYC	NF1	PAX2	POU3F3	ROBO2	SALL1	SHH	WNT7B	WNT9B	WT1	PAX8	ITGA8	GDF11	SPRY1	SIX2	NIPBL	WNT4	TSHZ3	IRX1	OSR1	IRX2	RDH10	
GO:0001657_ureteric bud development	Number_of_mRNA_66	AGT	ARG2	BCL2	BMP2	BMP4	BMP7	CALB1	CTNNB1	FGF2	FGFR1	FGFR2	FOXC1	FOXD1	FOXD4	FOXC2	FOXD2	GDNF	GPC3	GLI3	HOXA11	HOXD11	ILK	LAMA5	LHX1	EPCAM	SMAD1	SMAD2	SMAD4	SMAD7	SMAD9	CITED1	MYC	PBX1	PSPN	RET	ROBO2	SALL1	SDC1	SDC4	SFRP1	SHH	SIM1	SIX1	HNF1B	TCF21	TGFB1	WNT1	WNT6	WNT11	WNT2B	WNT9B	WT1	NOG	CRLF1	SLIT2	HS2ST1	GDF11	SPRY1	GREM1	FOXD3	WNT4	CTNNBIP1	TSHZ3	GZF1	OSR1	BMPER	
GO:0001658_branching involved in ureteric bud morphogenesis	Number_of_mRNA_38	AGT	BCL2	BMP2	BMP4	CTNNB1	FGF2	FOXD1	FOXD4	FOXD2	GDNF	GPC3	GLI3	HOXA11	HOXD11	ILK	LAMA5	SMAD4	CITED1	MYC	PBX1	PSPN	SALL1	SHH	SIX1	HNF1B	TCF21	TGFB1	WNT1	WNT6	WNT2B	WNT9B	WT1	NOG	GREM1	FOXD3	WNT4	CTNNBIP1	GZF1	
GO:0001659_temperature homeostasis	Number_of_mRNA_33	ACADL	ACADVL	ADORA1	ADRB1	ADRB2	ADRB3	CCKAR	CIDEA	CNR1	DBH	DRD1	DRD2	EPHA3	GPX1	GPX2	HTR2A	IL1A	IL1B	PLA2G4A	PTGER3	PTGS2	CCL5	STAT3	TNF	TRPV1	TNFSF11	TNFRSF11A	APLN	PPARGC1A	NOX3	GIMAP5	FTO	SLC27A1	
GO:0001660_fever generation	Number_of_mRNA_12	CNR1	EPHA3	IL1A	IL1B	PLA2G4A	PTGER3	PTGS2	CCL5	TNF	TRPV1	TNFSF11	TNFRSF11A	
GO:0001662_behavioral fear response	Number_of_mRNA_11	BCL2	CCK	DRD1	DRD4	GABRA5	GNG7	GRIN2B	NEUROD2	PENK	VDAC1	MAPK8IP2	
GO:0001666_response to hypoxia	Number_of_mRNA_150	ABAT	ACTN4	ADA	ADAM8	ADM	ALAS2	ALDH3A1	ALDOC	ANG	FAS	ARG2	RHOC	ARNT	ASCL2	ATP1B1	BCL2	BMP2	BNIP3	CA9	CAPN2	CAV1	CCNB1	CD38	CHRNA4	CHRNB2	CLDN3	CREBBP	CRHR1	CRYAA	CST3	DPP4	DRD2	E2F1	ECE1	EDN1	EDNRA	ENG	SLC29A1	EP300	EPAS1	EPO	ERCC3	PTK2B	FLT1	MTOR	GATA6	HIF1A	HMBS	HMOX1	HMOX2	HSD11B2	ICAM1	IL1A	IL1B	IL18	ITPR1	ITPR2	KCNA5	KCNK3	KCNMA1	LCT	LTA	SMAD3	SMAD4	SMAD9	MB	MMP3	MMP14	MT3	NF1	NOS1	NOS2	NOS3	NPPB	NPPC	SLC11A2	NRF1	NR4A2	P2RX3	PDGFB	SERPINA1	PKLR	PLD2	PLOD1	PLOD2	PML	PPARA	PRKAA1	PRKCQ	PSEN2	PYGM	RYR1	RYR2	SCNN1B	SCNN1G	CCL2	SDC2	SFRP1	SFTPB	SHH	SLC8A1	SRC	STAT5B	STC1	ADAM17	ZNF354A	TFRC	TGFB1	TGFB2	TGFB3	TH	THBS1	TLR4	TNF	HSP90B1	TRH	UBE2B	UCP2	UCP3	USF1	VCAM1	VEGFA	VHL	XRCC1	CXCR4	STC2	SOCS3	PDLIM1	LONP1	ADIPOQ	ARNT2	CITED2	HYOU1	GPR182	SCAP	TXN2	UBQLN1	SLC2A8	ANGPTL4	ANGPT4	DDIT4	EGLN1	AGTRAP	NARFL	PDIA2	APOLD1	EGLN2	EGLN3	UCN3	CD24	
GO:0001667_ameboidal cell migration	Number_of_mRNA_51	ACVR1	BMPR2	CD63	EDN3	EFNB1	FAT2	FGF10	FOXD1	FOXD4	FOXD2	GBX2	GDNF	HIF1A	HTR2B	LAMA5	LRP6	MCC	KITLG	NODAL	NRTN	PLCG1	RET	SEMA3F	SHH	SMO	TACR1	TGFB1	TGFB2	THBS1	VIL1	WNT5A	WNT8A	ZFAND5	FOXH1	CER1	ZEB2	FGF19	HDAC6	WASF2	SEMA3A	CAP1	SEMA3C	FOXD3	EPB41L5	OVOL2	WNT5B	MIXL1	ARID5B	MESP2	DAB2IP	AMOT	
GO:0001701_in utero embryonic development	Number_of_mRNA_193	ACVR1	ACVR1B	ACVRL1	ADA	ADAM10	ADM	AKT1	APOB	AR	ARNT	ASCL2	BCL2L1	PRDM1	BMI1	BMP2	BRCA2	C5	C6	CAPN2	CCNB1	CDH1	CDX2	CDX4	CEBPA	CEBPB	CSF2	DAB2	DAD1	DUSP3	EDN1	EDNRA	ELF3	ENDOG	ESRRB	MECOM	FGFR1	FGFR2	FOXF1	FOXC1	FUT8	GABPA	GATA4	GATA6	KAT2A	GJA1	GJB3	GJB5	GLI2	GLI3	GNA12	GRIN2B	FOXA2	PRMT1	HES1	HSF1	CYR61	IL10	INSL3	ITGA4	JAG2	JUNB	KRT19	LIF	LIG4	LMX1B	LY6E	SMAD2	SMAD4	MAFG	MAN2A1	MBNL1	MDFI	CITED1	MSH2	MSX1	MYH6	MYH9	MYH10	NASP	NBN	NMT1	NODAL	NOTCH1	YBX1	PDGFRA	PDGFRB	PKD1	PKD2	MED1	MAPK1	MAP2K1	PSMC4	PTPRR	RARRES2	RBBP8	RPA1	SRSF1	STIL	SKIL	SMO	SNAI1	SOX5	SOX10	SP3	SRF	TBX3	HNF1A	HNF1B	TEAD4	TERF2	TGFB3	TGFBR1	TIE1	TTPA	TULP3	UBE2B	VCAM1	WNT2	WNT7B	WNT9B	XRCC2	PCGF2	ZFAND5	FZD5	TFEB	CUBN	ELL	AXIN1	EOMES	CUL3	GCM1	CSDA	COPS3	ALKBH1	SOCS3	CCNB2	NOG	HS6ST1	MED21	HAND1	HAND2	APBA3	KEAP1	GINS1	ARNT2	MFN2	HCN4	DNAJB6	COL4A3BP	COQ7	TAB1	SLC34A2	GNA13	PLK4	NCOA6	RPGRIP1L	ZFPM2	ICMT	MAFF	HINFP	FBXW8	FOXD3	PRPF19	FLVCR1	SOX8	NSDHL	PCDH12	MBD3	SOX18	ETNK2	CHD7	XAB2	SALL4	ZMIZ1	MIB1	TSHZ3	EPB41L5	CCNB1IP1	OVOL2	RIC8A	TET1	ESX1	SYVN1	HOPX	PYGO2	ZNF830	PLCD3	SPIC	UBR3	AMOT	RDH10	TAPT1	OOEP	
GO:0001702_gastrulation with mouth forming second	Number_of_mRNA_24	ACVR1	ACVR2A	ACVR2B	CTNNB1	GATA4	LHX1	LRP6	SMAD4	NODAL	RNF2	SRF	T	UGDH	WNT5A	ZBTB17	PPAP2B	CHRD	LDB1	NAT8	FRS2	ODZ4	NAT8B	NSD1	AMOT	
GO:0001704_formation of primary germ layer	Number_of_mRNA_50	ACVR1	BMP4	BMP7	BMPR2	CTNNB1	DUSP1	DUSP2	DUSP4	DUSP5	DUSP6	EPHA2	EYA2	FGFR1	FOXF1	FOXC1	FOXC2	FOXS1	HTT	FOXA2	TLX2	INHBA	LHX1	SMAD1	SMAD2	NODAL	PRKACA	PRKAR1A	SFRP2	SNAI1	SRF	TBX6	HNF1A	HNF1B	WNT3	WNT8A	NR4A3	AXIN1	EOMES	FZD7	CHRD	KLF4	ECSIT	MESP1	TWSG1	EPB41L5	SOX17	SOX7	MIXL1	TRIM15	MESP2	
GO:0001706_endoderm formation	Number_of_mRNA_13	CTNNB1	DUSP1	DUSP2	DUSP4	DUSP5	DUSP6	LHX1	HNF1B	EOMES	MESP1	SOX17	SOX7	MIXL1	
GO:0001707_mesoderm formation	Number_of_mRNA_37	ACVR1	BMP4	BMP7	BMPR2	EPHA2	EYA2	FGFR1	FOXF1	FOXC1	FOXC2	FOXS1	HTT	TLX2	INHBA	SMAD1	SMAD2	NODAL	PRKACA	PRKAR1A	SFRP2	SNAI1	SRF	TBX6	HNF1A	WNT3	WNT8A	NR4A3	AXIN1	EOMES	CHRD	KLF4	ECSIT	MESP1	TWSG1	EPB41L5	TRIM15	MESP2	
GO:0001708_cell fate specification	Number_of_mRNA_47	AR	ASCL1	ATOH1	CTNNB1	DUSP6	EVX1	EYA2	FGF2	FGFR1	FOXI1	GLI2	GLI3	MNX1	FOXA1	FOXA2	FOXA3	HOXA13	HOXC10	HOXD10	IHH	JUP	MYL2	NKX2-2	NKX6-1	NOTCH1	NTRK3	OTX2	POU1F1	PSEN1	PSEN2	SFRP2	SHH	SMO	SOX2	SOX9	TBX6	HNF1B	TEAD4	FZD7	OLIG2	LBX1	DKK1	TLX3	MESP1	PRDM14	NKX6-2	GSX2	
GO:0001709_cell fate determination	Number_of_mRNA_29	JAG1	ASCL1	ATOH1	BMP4	CTNNB1	HOXA2	HES1	IFRD1	MCL1	MYOD1	NKX2-2	NOTCH2	NOTCH4	NTF3	NTF4	PROX1	TBX2	WNT1	KLF4	LBX1	POU6F2	DLL1	MESP1	CYP26B1	DSCAML1	SOX17	TRIM15	CHRDL1	HES5	
GO:0001710_mesodermal cell fate commitment	Number_of_mRNA_12	BMP4	EYA2	FGFR1	FOXC1	FOXC2	FOXS1	SMAD1	SFRP2	WNT8A	KLF4	MESP1	TRIM15	
GO:0001736_establishment of planar polarity	Number_of_mRNA_15	DVL1	DVL2	DVL3	ROR2	SFRP1	SFRP2	SFRP5	WNT5A	WNT9B	FZD3	FZD6	TP63	CELSR1	VANGL2	CTHRC1	
GO:0001738_morphogenesis of a polarized epithelium	Number_of_mRNA_21	CTNND1	DVL1	DVL2	DVL3	FOXF1	LAMA5	ROR2	PTK7	SFRP1	SFRP2	SFRP5	WNT5A	WNT9B	FZD3	FZD6	TP63	CELSR1	VANGL2	CTHRC1	C19orf46	LAMA1	
GO:0001754_eye photoreceptor cell differentiation	Number_of_mRNA_22	BBS4	GNAT1	GNAT2	GNGT1	IHH	MYO7A	NRL	OTX2	PRKCI	RORB	STAT3	TH	THY1	TULP1	ALMS1	PROM1	AGTPBP1	CRB1	CABP4	RPGRIP1	CEP290	OLFM3	
GO:0001755_neural crest cell migration	Number_of_mRNA_21	ACVR1	EDN3	EFNB1	FOXD1	FOXD4	FOXD2	GBX2	GDNF	HTR2B	LAMA5	KITLG	NRTN	RET	SEMA3F	SHH	SMO	ZEB2	FGF19	SEMA3C	FOXD3	OVOL2	
GO:0001756_somitogenesis	Number_of_mRNA_43	ATM	FOXF1	FOXC1	FOXC2	FOXS1	KAT2A	RBPJ	LRP6	SMAD4	MEOX1	MEOX2	MYF5	MYF6	NOTCH1	ROR2	PCDH8	PLXNA2	PRKDC	PSEN1	PSEN2	SFRP1	SFRP2	T	TCF15	WNT5A	WNT8A	AXIN1	AXIN2	TCAP	ZEB2	ABI1	SEMA3C	DLL3	DKK1	POFUT1	FOXB1	DLL1	MIB1	EPB41L5	HES7	RIPPLY1	RIPPLY2	MESP2	
GO:0001759_organ induction	Number_of_mRNA_20	AR	BMP2	BMP4	CTNNB1	FGF1	FGF2	FGF3	FGF10	FGFR1	HOXA11	HOXC11	HOXD11	JUP	SIX1	WNT2	WNT2B	SPRY1	FRS2	DKK1	MESP1	
GO:0001763_morphogenesis of a branching structure	Number_of_mRNA_130	ACVR1	ADM	AGT	AR	BCL2	BMP2	BMP4	BMP7	DDR1	CDH1	COL13A1	CTNNB1	CTNND2	DAG1	DLX2	DRD2	EDN1	EDNRA	EGF	ENG	EPHA7	ESR1	ETV4	ETV5	FGF2	FGF7	FGF10	FGFR1	FGFR2	FOXF1	FOXD1	FOXD4	FOXC2	FOXD2	FOXS1	FLT1	GBX2	GDF2	GDNF	B4GALT1	GPC3	GLI2	GLI3	HGF	HHEX	FOXA1	FOXA2	HOXA5	HOXA11	HOXA13	HOXD11	HOXD13	IHH	IL6	IL10	ILK	LAMA5	LRP6	SMAD4	MGP	MMP14	CITED1	MYC	NKX3-1	NOTCH1	NOTCH4	PBX1	PDGFB	PGR	MED1	PSPN	PXN	RXRA	SALL1	CCL11	SFRP1	SFRP2	SHH	SIX1	SOX2	SOX9	SRC	SRF	TBX3	HNF1B	TCF21	TGFB1	TGFBR2	TGM2	NKX2-1	TNF	VDR	WNT1	WNT2	WNT5A	WNT6	WNT2B	WNT9B	WT1	GCM1	TP63	NRP1	TIMELESS	SOCS3	NOG	SLIT2	FEM1B	SPRY2	SEMA3A	HOXB13	SEMA3C	GNA13	FRS2	PHB2	PLXND1	GREM1	FOXD3	WNT4	MKS1	CTNNBIP1	RTN4	ERMN	NTN4	GZF1	RBM15	LRRK2	RDH10	LAMA1	RSPO2	KGFLP2	
GO:0001764_neuron migration	Number_of_mRNA_49	ASCL1	ATOH1	CCK	CCKAR	CDK5	CCR4	GFRA3	GJA1	MNX1	ITGA3	MYH10	NDN	NRCAM	NTRK3	NR4A2	PAFAH1B1	PEX7	PEX13	PRKG1	RELN	PSEN1	PEX2	CDKL5	CNTN2	NR2F1	NR2F2	NKX2-1	TWIST1	YWHAE	ALKBH1	CDK5R1	PHOX2B	DCLK1	NTN1	KIAA0319	KATNA1	SATB2	DISC1	TLX3	DCDC2	BARHL1	NEUROD4	NEUROG2	ROBO3	DNER	DYX1C1	ARX	MDGA1	TUBB2B	
GO:0001773_myeloid dendritic cell activation	Number_of_mRNA_11	CD2	CSF2	HMGB1	IL10	IRF4	RELB	TGFB1	TGFBR2	TRAF6	DHRS2	GIMAP5	
GO:0001775_cell activation	Number_of_mRNA_608	A2M	ACTN4	ACTN1	ACTN2	ADA	ADAM8	ADAM10	ADK	ADORA2B	AGT	AHR	AKT1	ALB	ALDOA	ANXA1	ANXA3	APC	APOA1	APOB	APOE	APP	FAS	RHOA	RHOB	RHOG	RHOH	ARRB1	ARRB2	ATM	ATP2A1	ATP2A2	ATP2A3	ATP2B1	ATP2B2	ATP2B3	ATP2B4	ATP7A	AZU1	BAD	BAK1	BCL2	BCL3	BLM	CXCR5	BMP4	BPI	BST2	SERPING1	DAGLA	CALM3	CALU	CASP3	CAV1	CBLB	CCND3	CD1D	CD2	CD3D	CD3E	CD3G	CD247	CD4	CD5	CD7	CD8A	CD8B	CD9	MS4A1	CD27	CD28	CD80	CD86	CD36	CD38	ENTPD2	CD40	CD40LG	CD47	CD48	CD63	CD74	CD79A	CDC42	CDKN1A	CDKN2A	CEBPG	CFL1	CHRNA4	CHRNB2	CLU	CLPTM1	CNR1	CNR2	CNTF	COL1A1	COL1A2	COL3A1	KLF6	MAP3K8	MAPK14	CSF1	CSF2	CSK	CST3	CTGF	CTLA4	CTNNB1	CX3CR1	DGKA	DGKB	DGKG	DGKQ	DDOST	CFD	DOCK2	DPP4	DUSP3	GPR183	EDN1	EDN2	EFNB1	EGF	ELF4	ERBB2	F2	F2R	F2RL2	F5	F8	F13A1	FCER1A	MS4A2	FCER1G	FGA	FGB	FGF10	FGG	FGR	FIGF	FKBP1A	FKBP1B	FOXF1	FOXJ1	FLNA	FN1	MTOR	FYN	FZD2	GAS6	GLI2	GLI3	GNA11	GNA12	GNA15	GNAI1	GNAI2	GNAI3	GNAQ	GNAS	GNB1	GP1BA	GP1BB	GP5	GP9	GRB2	MSH6	GUCY1A2	GUCY1A3	GUCY1B3	HELLS	NCKAP1L	HGF	HHEX	HLA-DMB	HLA-DOA	HLA-DOB	HLA-DPA1	HLA-DPB1	HLA-DQA1	HLA-DQB1	HLA-DRA	HLA-DRB4	HMGB1	HMOX1	ONECUT1	HPRT1	HRG	HSPA5	HSPD1	ICAM1	IFNAR1	IFNB1	IGBP1	IGF1	IGHM	IHH	IL1B	IL2	IL2RA	IL4	IL4R	IL5	IL6	IL6ST	IL7	IL7R	IL8	CXCR2	IL10	IL11	IL12A	IL12B	IL12RB1	IL13	IL15	IL17A	IL18	IMPDH2	INHA	INHBA	INS	INPP5D	IRF1	IRF4	ITGA2B	ITGA4	ITGAL	ITGAM	ITGB1	ITGB3	ITIH1	ITPKB	ITPR1	ITPR2	ITPR3	JAG2	JAK2	KCNMA1	KCNMB1	KIR3DS1	KNG1	KRT2	LAG3	LAMP2	LBP	LCK	LCP1	LCP2	LIG4	LYL1	LYN	MEF2C	MICB	MIF	MLH1	MNDA	MPL	MSH2	MYD88	MYH9	NBN	NCK1	NFATC2	NFKB2	NOS1	NOS2	NOS3	PNP	P2RX1	P2RX4	P2RX7	P2RY1	SERPINE1	PAK1	PAK2	PAWR	PDCD1	PDE1A	PDE2A	PDE3A	PDE3B	PDE6A	PDE6G	PDE9A	PDE1B	PDGFA	PDGFB	PDGFRA	PDE6B	PDPK1	PECAM1	PF4	PFN1	SERPINA1	SERPINE2	PIK3CA	PIK3CB	PIK3CD	PIK3CG	PIK3R1	PIK3R2	PKNOX1	PLA2G4A	PLCG2	PLD2	PLG	PLEK	SERPINF2	PLSCR1	PPBP	PPIA	SRGN	PRKCA	PRKCB	PRKCD	PRKCE	PRKCG	PRKCH	PRKCQ	PRKCZ	PRKDC	PRKG1	PRKG2	MAPK1	MAPK3	PRLR	PRNP	PROS1	PSAP	PSEN1	PSEN2	PTGIR	PTPN6	PTPN11	PTPRC	PTPRE	PVRL2	RAB27A	RAC1	RAC2	RAF1	RAG1	RAG2	RARA	RELB	RORC	RPL22	S100A13	CCL2	CCL5	CX3CL1	SELP	SFRP1	SFTPD	SHB	SHH	SLAMF1	SLC8A2	SLC8A1	SLC8A3	SLC11A1	SOD1	SOX4	SP3	SPARC	SPN	SRC	STAT5A	STAT5B	STAT6	STIM1	STX4	STXBP1	STXBP2	STXBP3	VAMP7	SYK	ADAM17	TACR1	MAP3K7	TBXA2R	TCF3	TF	TGFB1	TGFB2	TGFB3	LEFTY2	TGFBR2	THBD	THBS1	THPO	THY1	TIMP1	TLN1	TLR1	TLR4	TLR5	TNF	TNFAIP3	TPD52	TRAF2	TRAF6	TRPC3	TRPC6	TTN	TUBA4A	TNFSF4	TNFRSF4	SCGB1A1	VAV1	VAV2	VCAM1	VCL	VEGFA	VEGFB	VEGFC	TRPV1	VWF	WAS	LAT2	WNT1	WNT7A	YES1	YWHAZ	ZAP70	ZNF3	LRP8	FZD5	LST1	EOMES	FZD6	FZD7	FZD8	FZD9	PLA2G10	NCK2	PIK3R3	DGKZ	DGKE	DGKD	AP3B1	LY6D	TNFSF11	PDE5A	IRS2	TNFSF14	TNFSF13	ADAM9	TNFRSF14	RIPK2	VNN1	SKAP2	AP3D1	F2RL3	MAP3K14	SART1	EXO1	DGKI	CD83	GRAP2	NCR1	IL27RA	NCOR1	GNA14	SOCS5	HDAC9	HDAC4	GAB2	WDR1	HDAC5	RASGRP1	EBI3	DHRS2	RASGRP2	KCNMB2	ABCC4	MRVI1	PRG3	NDRG1	VAV3	CAP1	CD226	GNA13	CPLX2	PDE10A	MALT1	SPINK5	ADAMTS13	GLMN	CORO1A	VSIG4	MGLL	SBNO2	MMRN1	CD93	HABP4	PAXIP1	SWAP70	JMJD6	PLCB1	KIF13B	ICOSLG	TNFRSF13B	CLCF1	PIK3R5	IL17RA	PTPN22	PLDN	ZBTB32	FOXP1	KCNMB3	BRPF3	SIT1	KCNMB4	TRBC1	TRAC	SCG3	CD274	BLNK	ICOS	TBX21	MINK1	IL21R	PDE11A	FOXP3	GAL	LEF1	GP6	TLR7	IL23A	BCL11A	GNG2	WNT4	SASH3	TOLLIP	LAX1	BANK1	GIMAP5	SIRPG	CHD7	PAG1	MLL5	LRRC8A	IFNK	PRTFDC1	TRPC7	SLURP1	PELI1	AICDA	PREX1	GPAM	SLAMF7	ZP4	IL21	NOD2	MLST8	CLEC7A	P2RY12	MAPKAP1	ULBP3	NKAP	NHEJ1	TREML2	ULBP2	ULBP1	PDCD1LG2	CD276	NDFIP1	TMX1	APOLD1	FERMT3	ITCH	SLA2	CARD11	ZC3H8	NFKBID	ORAI1	HSH2D	PLCZ1	IL33	TIRAP	TNFRSF13C	SPACA3	IL31RA	PIK3R6	TICAM1	IL23R	NFAM1	BTLA	NKX2-3	DGKH	WBP2NL	BMPER	NLRC3	UNC13D	TIGIT	GAPT	DAGLB	IL27	RICTOR	TREML1	THEMIS	BLOC1S3	CRIP3	POTEKP	CCR2	CD24	MICA	
GO:0001776_leukocyte homeostasis	Number_of_mRNA_30	ADA	AKT1	FAS	BAK1	BCL2	CASP3	NCKAP1L	IL2	IL2RA	P2RX7	PIK3CD	SKIL	STAT5A	STAT5B	TGFB1	TNFAIP3	IKBKG	TNFSF14	BCL10	CCNB2	SIVA1	SH2B2	CORO1A	TNFRSF13B	FOXP3	GIMAP5	GPAM	ZC3H8	TNFRSF13C	NKX2-3	
GO:0001783_B cell apoptosis	Number_of_mRNA_9	ADA	BAK1	BAX	BCL6	IL2	IL10	PTEN	IRS2	BCL10	
GO:0001816_cytokine production	Number_of_mRNA_282	ABCA1	ACP5	ADAM8	ADORA2B	ADRA2A	AGT	APOA1	APOA2	ARNT	ARRB1	AVPR2	AZU1	BCL3	POLR3D	BPI	TSPO	C3	C3AR1	C5	C5AR1	CALCA	CD3E	CD4	CD14	CD28	CD80	CD86	TNFRSF8	CD36	CD40	CD40LG	CD74	CEBPB	CEBPE	CEBPG	CIDEA	CMA1	CREB1	CSF2	CYLD	DBH	S1PR3	ELANE	ELF1	EREG	F2R	FABP4	FCER1A	MS4A2	FOXJ1	G6PD	GATA4	GATA6	GHSR	NCKAP1L	HIF1A	HMOX1	HSF1	HSPD1	HTR2B	IRF8	IFNAR1	IFNG	IL1A	IL1B	IL1RAP	IL2	IL4	IL6	IL6R	IL6ST	IL9	IL10	IL12A	IL12B	IL12RB1	IL12RB2	IL13	IL15	IL17A	IL18	INHA	INHBA	INHBB	INS	INPP5D	IRF1	IRF3	IRF4	JAK2	LAG3	LBP	LCP2	LIPA	LTA	LTB	LYN	SMAD3	SMAD4	MC1R	MIF	MYD88	PNP	P2RX7	P2RY2	FURIN	SERPINE1	PAWR	PCBP2	PCSK5	PF4	PIN1	PLA2G1B	POMC	PPARG	SRGN	PRKCD	PRKCQ	PRNP	PTAFR	PTGS2	RAC1	RARA	REL	RELA	RPS27A	S100A13	CX3CL1	SFTPD	SLC11A1	SOD1	SPN	SRC	STAT5A	STAT5B	SYK	ADAM17	MAP3K7	TGFB1	TGFB2	TGFB3	THBS1	TIA1	TLR1	TLR2	TLR3	TLR4	TLR5	TNF	TNFAIP3	TRAF2	TRAF3	TRAF6	TNFSF4	TNFRSF4	UBA52	UBB	UBC	UBA7	UBE2D3	UCN	SCGB1A1	WNT5A	WNT11	TRIM25	FZD5	SEMA7A	RIPK2	TAX1BP1	BCL10	ATG12	UBE2L6	CD83	ADIPOQ	IL27RA	ATG5	ISG15	IKBKE	TRIL	TNFSF15	EBI3	ATP6AP2	TLR6	KLF2	IRF9	NOD1	PRG3	KAT5	AGPAT1	AGPAT2	POLR3F	POLR3G	POLR3C	TRIM16	IGF2BP1	IGF2BP3	IGF2BP2	CD226	MALT1	POLR3A	GLMN	IRAK3	VSIG4	NLRP1	CARD8	MAST2	PLCB1	ZCCHC11	DDX58	CADM1	IL17RA	PANX1	ZBTB32	NOX1	CHIA	TRIB2	PYCARD	TBK1	IL19	FOXP3	IRAK4	LEF1	HERC5	TLR7	TLR8	IL23A	HDAC7	ASB1	GHRL	UBASH3A	TLR9	SASH3	RNF216	TRPM4	RNF125	AKIRIN2	GIMAP5	OTUD5	NLRP2	POLR3B	IL26	SELS	CRTAM	PELI1	ZNF287	MAVS	GPAM	NLRC4	IL21	ACE2	SIGIRR	NOD2	IFIH1	CARD9	CLEC7A	NOX5	NLRX1	CD276	NDFIP1	TRIM56	ITCH	NLRC5	RNF135	CARD11	AFAP1L2	NFATC2IP	IL33	NLRP12	IL17F	NLRP3	TIRAP	TNFRSF13C	TICAM1	IL23R	NFAM1	SCAMP5	TIGIT	IL27	PYDC1	TMEM173	CCR2	CD24	
GO:0001817_regulation of cytokine production	Number_of_mRNA_253	ACP5	ADAM8	ADORA2B	ADRA2A	AGT	APOA1	APOA2	ARNT	ARRB1	AZU1	BCL3	POLR3D	BPI	TSPO	C3	C3AR1	C5	C5AR1	CALCA	CD3E	CD4	CD14	CD28	CD80	CD86	TNFRSF8	CD36	CD40	CD40LG	CD74	CEBPB	CEBPG	CIDEA	CREB1	CSF2	CYLD	S1PR3	ELANE	ELF1	EREG	F2R	FCER1A	FOXJ1	GATA4	GATA6	GHSR	NCKAP1L	HIF1A	HMOX1	HSF1	HSPD1	HTR2B	IRF8	IFNAR1	IFNG	IL1A	IL1B	IL2	IL4	IL6	IL6R	IL6ST	IL9	IL10	IL12A	IL12B	IL12RB1	IL12RB2	IL13	IL15	IL17A	IL18	INHA	INHBA	INHBB	INS	INPP5D	IRF1	IRF3	IRF4	JAK2	LAG3	LBP	LTA	LTB	SMAD3	SMAD4	MC1R	MIF	MYD88	P2RX7	P2RY2	FURIN	SERPINE1	PCBP2	PF4	PIN1	POMC	PPARG	SRGN	PRKCQ	PRNP	PTGS2	RAC1	RARA	REL	RELA	RPS27A	CX3CL1	SFTPD	SLC11A1	SOD1	SPN	SRC	STAT5A	STAT5B	SYK	ADAM17	MAP3K7	TGFB1	TGFB2	TGFB3	THBS1	TIA1	TLR1	TLR2	TLR3	TLR4	TLR5	TNF	TNFAIP3	TRAF2	TRAF3	TRAF6	TNFSF4	TNFRSF4	UBA52	UBB	UBC	UBA7	UBE2D3	UCN	SCGB1A1	WNT5A	WNT11	TRIM25	FZD5	SEMA7A	RIPK2	TAX1BP1	BCL10	ATG12	UBE2L6	CD83	ADIPOQ	IL27RA	ATG5	ISG15	IKBKE	TRIL	TNFSF15	EBI3	ATP6AP2	TLR6	KLF2	NOD1	PRG3	KAT5	AGPAT1	AGPAT2	POLR3F	POLR3G	POLR3C	TRIM16	IGF2BP1	IGF2BP3	IGF2BP2	MALT1	POLR3A	GLMN	IRAK3	VSIG4	NLRP1	CARD8	MAST2	PLCB1	DDX58	CADM1	IL17RA	PANX1	ZBTB32	NOX1	CHIA	TRIB2	PYCARD	TBK1	FOXP3	LEF1	HERC5	TLR7	TLR8	IL23A	HDAC7	ASB1	GHRL	UBASH3A	TLR9	SASH3	RNF216	TRPM4	RNF125	AKIRIN2	GIMAP5	OTUD5	NLRP2	POLR3B	IL26	SELS	CRTAM	PELI1	ZNF287	MAVS	GPAM	IL21	ACE2	SIGIRR	NOD2	IFIH1	CARD9	CLEC7A	NLRX1	CD276	NDFIP1	ITCH	NLRC5	RNF135	CARD11	AFAP1L2	IL33	NLRP12	IL17F	NLRP3	TIRAP	TNFRSF13C	TICAM1	IL23R	NFAM1	SCAMP5	TIGIT	IL27	PYDC1	CCR2	CD24	
GO:0001818_negative regulation of cytokine production	Number_of_mRNA_87	ACP5	APOA1	ARRB1	BPI	TSPO	CIDEA	CYLD	GATA6	GHSR	NCKAP1L	HMOX1	HSF1	IFNG	IL6R	IL10	IL12A	IL12B	IL13	IRF3	LBP	MC1R	FURIN	PCBP2	PIN1	POMC	PPARG	PRNP	RAC1	RARA	RPS27A	SLC11A1	ADAM17	TGFB1	TGFB2	TGFB3	THBS1	TLR2	TLR4	TNF	TNFAIP3	TRAF3	TNFSF4	UBA52	UBB	UBC	UBA7	UBE2D3	SCGB1A1	WNT11	TRIM25	TAX1BP1	ATG12	UBE2L6	CD83	ADIPOQ	ATG5	ISG15	IKBKE	KLF2	KAT5	IRAK3	VSIG4	DDX58	TBK1	FOXP3	LEF1	HERC5	IL23A	HDAC7	GHRL	TLR9	RNF125	GIMAP5	OTUD5	SELS	MAVS	NOD2	IFIH1	NLRX1	NDFIP1	ITCH	NLRC5	RNF135	NLRP12	IL23R	TIGIT	CD24	
GO:0001819_positive regulation of cytokine production	Number_of_mRNA_123	ADAM8	ADORA2B	ADRA2A	AGT	ARNT	BCL3	POLR3D	C3	C3AR1	C5	C5AR1	CALCA	CD3E	CD14	CD36	CD40	CD40LG	CD74	CREB1	CSF2	EREG	GATA4	HIF1A	HSPD1	HTR2B	IRF8	IFNAR1	IFNG	IL1A	IL1B	IL2	IL4	IL6	IL6R	IL6ST	IL12A	IL12B	IL12RB1	IL12RB2	IL15	IL17A	IL18	JAK2	LBP	LTA	MYD88	P2RX7	P2RY2	SERPINE1	PF4	PTGS2	RARA	CX3CL1	SLC11A1	SOD1	ADAM17	MAP3K7	TGFB1	THBS1	TLR2	TLR3	TLR4	TLR5	TNF	TRAF2	TRAF6	TNFSF4	UCN	WNT5A	WNT11	FZD5	SEMA7A	RIPK2	BCL10	CD83	IL27RA	ATP6AP2	NOD1	AGPAT1	AGPAT2	POLR3F	POLR3G	POLR3C	TRIM16	MALT1	POLR3A	NLRP1	CARD8	PLCB1	DDX58	IL17RA	PANX1	NOX1	CHIA	PYCARD	FOXP3	TLR7	IL23A	TLR9	SASH3	AKIRIN2	GIMAP5	NLRP2	POLR3B	PELI1	MAVS	IL21	NOD2	CARD9	CLEC7A	RNF135	CARD11	AFAP1L2	IL33	NLRP12	NLRP3	TIRAP	TICAM1	IL23R	NFAM1	TIGIT	PYDC1	CCR2	
GO:0001821_histamine secretion	Number_of_mRNA_3	CCKBR	LYN	YWHAZ	
GO:0001822_kidney development	Number_of_mRNA_113	ACAT1	ACVR2B	AGT	AGTR1	ALDH1A3	ALDH9A1	APC	AQP2	ASS1	BCL2	BMP4	BMP6	BMP7	CA2	CALB1	COL4A3	COL4A4	CTNNB1	DCN	ACE	EGR1	FGF8	FGF10	FOXC1	FOXD1	FOXD4	FOXC2	FOXD2	GDNF	GPC3	GLI2	GLI3	HMGCS2	HOXA11	HOXC11	HOXD11	ID3	IFNG	KCNJ8	LHX1	LIF	LRP4	SMAD1	SMAD4	MPV17	CITED1	MYC	NF1	PAX2	PCSK5	PDGFRB	SERPINF1	PKD2	PKHD1	POU3F3	PROX1	REN	ROBO2	SALL1	SHH	SIX1	SLC12A1	SOX11	HNF1B	ZNF354A	TCF21	TFAP2B	TGFB1	TGFBR1	THRA	TSC1	UPK3A	WFS1	WNT6	WNT7B	WNT11	WNT2B	WNT9B	WT1	ZBTB16	PAX8	ITGA8	NOG	ADAMTS1	GDF11	SPRY1	BASP1	SIX2	JMJD6	SULF1	RPGRIP1L	NIPBL	WWTR1	TIPARP	PYGO1	FOXD3	INVS	RRM2B	PLCE1	WNT4	SULF2	C1GALT1	TSHZ3	IRX1	PTCD2	CEP290	ARID5B	PYGO2	OSR1	IRX2	RDH10	PCSK9	AQP11	
GO:0001823_mesonephros development	Number_of_mRNA_12	BMP4	BMP7	FGF8	FGF10	GPC3	REN	HNF1B	WNT11	WNT9B	ZBTB16	WNT4	OSR1	
GO:0001824_blastocyst development	Number_of_mRNA_33	ADA	BRCA2	CAPN2	CDH1	CDX2	DAD1	ELF3	ESRRB	JUNB	NASP	NBN	NODAL	PSMC4	RBBP8	SKIL	SP3	SRF	HNF1A	HNF1B	TEAD4	CUL3	MED21	HAND1	GINS1	MFN2	FOXD3	PRPF19	XAB2	CCNB1IP1	TET1	HOPX	ZNF830	SPIC	
GO:0001825_blastocyst formation	Number_of_mRNA_18	ADA	CDH1	CDX2	ESRRB	JUNB	NODAL	SKIL	SP3	SRF	HNF1B	TEAD4	CUL3	HAND1	MFN2	FOXD3	CCNB1IP1	TET1	HOPX	
GO:0001829_trophectodermal cell differentiation	Number_of_mRNA_13	ADA	CDH1	CDX2	ESRRB	JUNB	NODAL	SP3	SRF	TEAD4	CUL3	HAND1	FOXD3	HOPX	
GO:0001836_release of cytochrome c from mitochondria	Number_of_mRNA_23	BAK1	BAX	BCL2	BCL2L1	BID	CASP3	CASP7	CCK	CLU	FXN	IFI6	SFN	GPX1	JUN	PARK2	PMAIP1	PSMD10	SOD2	TP73	BBC3	PINK1	GGCT	TIMM50	
GO:0001837_epithelial to mesenchymal transition	Number_of_mRNA_51	AMELX	BMP2	BMP7	COL1A1	CTNNB1	EFNA1	FOXF2	FOXC1	FOXC2	FOXS1	GSK3B	HGF	HIF1A	HNRNPAB	SMAD2	SMAD3	SMAD4	SMAD7	MSX1	NOTCH1	PPP2CA	PPP3R1	S100A4	SFRP1	SFRP2	SNAI1	SOX9	TBX5	TGFB1	TGFB1I1	TGFB2	TGFB3	TGFBR3	NKX2-1	WNT2	WNT5A	WNT8A	AXIN2	EOMES	ADAM15	NOG	TRIM28	BAMBI	WWTR1	GREM1	LEF1	WNT16	WNT4	EPB41L5	DAB2IP	BCL9L	
GO:0001838_embryonic epithelial tube formation	Number_of_mRNA_65	ADM	BBS4	BMP4	CTNNB1	DVL1	DVL2	DVL3	KAT2A	GDNF	LRP6	NODAL	PFN1	PTCH1	PTK7	RET	SFRP1	SFRP2	SFRP5	SHH	STIL	SKI	T	MAP3K7	HNF1B	TFAP2A	TRAF6	TSC1	TSC2	TULP3	TWIST1	VASP	WNT5A	WNT6	WNT9B	ZIC2	FZD3	ALX1	FZD6	LMO4	BCL10	NOG	LHX2	CELSR1	HS2ST1	ZEB2	COQ7	DLC1	DEAF1	LIAS	IFT172	IFT52	SUFU	WNT4	ENAH	IFT122	RGMA	VANGL2	MIB1	SHROOM3	OVOL2	IRX1	CTHRC1	OSR1	IRX2	IPMK	
GO:0001841_neural tube formation	Number_of_mRNA_53	ADM	BBS4	BMP4	DVL1	DVL2	DVL3	KAT2A	LRP6	NODAL	PFN1	PTCH1	PTK7	SFRP1	SFRP2	SFRP5	SHH	STIL	SKI	T	MAP3K7	TFAP2A	TRAF6	TSC1	TSC2	TULP3	TWIST1	VASP	WNT5A	ZIC2	FZD3	ALX1	FZD6	LMO4	BCL10	LHX2	CELSR1	ZEB2	COQ7	DLC1	DEAF1	LIAS	IFT172	IFT52	SUFU	ENAH	IFT122	RGMA	VANGL2	MIB1	SHROOM3	OVOL2	CTHRC1	IPMK	
GO:0001843_neural tube closure	Number_of_mRNA_44	ADM	BBS4	BMP4	DVL1	DVL2	DVL3	KAT2A	LRP6	PFN1	PTCH1	PTK7	SFRP1	SFRP2	SFRP5	STIL	SKI	T	TFAP2A	TRAF6	TSC1	TSC2	TULP3	TWIST1	VASP	WNT5A	ZIC2	FZD3	ALX1	FZD6	LMO4	BCL10	LHX2	CELSR1	ZEB2	DLC1	DEAF1	LIAS	SUFU	ENAH	IFT122	RGMA	VANGL2	SHROOM3	CTHRC1	
GO:0001878_response to yeast	Number_of_mRNA_5	ELANE	MPO	PIK3R1	PTX3	CLEC7A	
GO:0001885_endothelial cell development	Number_of_mRNA_11	AGT	CTNNB1	ENG	GPX1	GSTM3	HOXA13	NOTCH4	WNT7A	WNT7B	VEZF1	SOX18	
GO:0001889_liver development	Number_of_mRNA_64	ACAT1	ADA	AFP	ALDH2	ALDH9A1	ALDOB	ARF6	ASNS	ASS1	CCND1	BDH1	CCND2	CCNE1	CEBPA	CEBPG	CPS1	CTNNB1	EP300	ERBB2	FOXM1	FRZB	GATA6	HHEX	HMGCL	HMGCS1	HMGCS2	FOXA3	ONECUT1	HES1	JARID2	MAN2A1	NF1	NODAL	NOTCH1	OTC	MED1	PROX1	RELA	RXRA	SP3	STAT5B	HNF1A	HNF1B	TGFBR3	THRA	UROD	VWF	WNT1	HDAC3	ONECUT2	RB1CC1	CITED2	RPGRIP1L	ICMT	CADM1	NKX2-8	LSR	WNT4	UGT1A1	MESP1	GNPNAT1	AACS	PTCD2	PCSK9	
GO:0001890_placenta development	Number_of_mRNA_85	ADA	ADM	AKT1	ANG	BIRC2	ARNT	ASCL2	PRDM1	BSG	CCNF	CDX2	CDX4	CEBPA	CEBPB	CSF2	CTSL2	CYP27B1	DCN	DLX3	EPOR	ESRRB	FGFR2	GHSR	GJB3	GJB5	HSF1	HSP90AB1	CYR61	IL10	ITGA4	ITGB8	JUNB	KRT19	LEP	LIF	MDFI	CITED1	NDP	NODAL	PKD2	PLA2G4A	PPARD	PPARG	MED1	MAPK1	MAP2K1	PTGS2	RXRA	SFRP4	SNAI1	SOD1	SP3	SPP1	STC1	HNF1A	TTPA	VCAM1	VDR	VWF	WNT2	WNT7B	FZD5	TFEB	EOMES	GCM1	STC2	ALKBH1	SOCS3	HS6ST1	HAND1	DNAJB6	PLK4	PLAC1	NCOA6	FBXW8	FOXD3	NSDHL	PCDH12	GHRL	ETNK2	STOX2	OVOL2	RBM15	ESX1	PLCD3	
GO:0001892_embryonic placenta development	Number_of_mRNA_50	ADM	AKT1	ARNT	ASCL2	PRDM1	CDX2	CDX4	CEBPA	CEBPB	CSF2	ESRRB	FGFR2	GJB5	HSF1	CYR61	IL10	ITGA4	JUNB	KRT19	LIF	MDFI	CITED1	NODAL	PKD2	MED1	MAPK1	MAP2K1	SNAI1	SP3	TTPA	VCAM1	WNT2	WNT7B	FZD5	TFEB	EOMES	GCM1	SOCS3	HS6ST1	HAND1	DNAJB6	PLK4	NCOA6	FBXW8	FOXD3	NSDHL	PCDH12	OVOL2	ESX1	PLCD3	
GO:0001893_maternal placenta development	Number_of_mRNA_19	AKT1	PRDM1	BSG	CTSL2	CYP27B1	EPOR	GHSR	JUNB	LIF	PLA2G4A	PPARD	PTGS2	SFRP4	SPP1	STC1	VDR	STC2	GHRL	STOX2	
GO:0001894_tissue homeostasis	Number_of_mRNA_67	SERPINA3	ACP5	ADAM8	ADRB2	AHSG	BARD1	BBS1	BBS4	BCL2	BGLAP	CA2	CALCA	CD7	CD38	TPP1	COL2A1	COL9A1	ERBB4	F2R	FGF7	FH	HOXA13	IAPP	IL7	INPP5D	ITGB3	LIPA	LRP6	MC4R	MUC3A	MUC6	NF1	TNFRSF11B	P2RX4	P2RX7	PDGFRB	PLA2G4A	PTH	PTHLH	PTH1R	RAC2	RBP4	RPA1	SFTPD	SLC22A5	SOD1	SRC	STK11	HNF1A	TFF1	TLR4	TNFAIP3	TRAF6	CUBN	TNFSF11	GPR55	CARTPT	CORO1A	DFNB31	TLR9	SASH3	PRDM14	SLC28A3	BBS10	ZNF675	KLHL10	KGFLP2	
GO:0001906_cell killing	Number_of_mRNA_59	ALB	ALOX12	ARRB2	B2M	C9	CAMP	CEBPG	LYST	CNP	CTSG	DEFA4	DEFA5	DEFA6	ELANE	FCER2	HNRNPU	HTN1	HTN3	ICAM1	IFNG	IL7R	IL12A	IL12B	IL12RB1	LAG3	SH2D1A	MBL2	NOS2	P2RX7	PTPRC	PVR	PVRL2	RAB27A	S100A12	STAT5A	STAT5B	TAP1	TAP2	APOL1	NCR1	TUBB2C	N4BP2L2	GNLY	CD226	ABCB9	CADM1	IL23A	GIMAP5	CRTAM	HAMP	SLAMF7	IL21	N4BP2L1	DCD	IL23R	UNC13D	TUBB	HNRNPUL2	NCR3	
GO:0001909_leukocyte mediated cytotoxicity	Number_of_mRNA_37	ARRB2	B2M	CEBPG	LYST	CTSG	ELANE	ICAM1	IL7R	IL12A	IL12B	IL12RB1	LAG3	SH2D1A	NOS2	P2RX7	PTPRC	PVR	PVRL2	RAB27A	STAT5A	STAT5B	TAP1	TAP2	NCR1	TUBB2C	CD226	ABCB9	CADM1	IL23A	GIMAP5	CRTAM	SLAMF7	IL21	IL23R	UNC13D	TUBB	NCR3	
GO:0001910_regulation of leukocyte mediated cytotoxicity	Number_of_mRNA_28	ARRB2	B2M	ICAM1	IL7R	IL12A	IL12B	IL12RB1	LAG3	SH2D1A	NOS2	P2RX7	PTPRC	PVR	PVRL2	STAT5A	STAT5B	TAP1	TAP2	NCR1	CD226	ABCB9	CADM1	IL23A	GIMAP5	CRTAM	IL21	IL23R	NCR3	
GO:0001912_positive regulation of leukocyte mediated cytotoxicity	Number_of_mRNA_23	B2M	IL12A	IL12B	IL12RB1	LAG3	SH2D1A	NOS2	P2RX7	PVR	PVRL2	STAT5A	STAT5B	TAP1	TAP2	CD226	ABCB9	CADM1	IL23A	GIMAP5	CRTAM	IL21	IL23R	NCR3	
GO:0001913_T cell mediated cytotoxicity	Number_of_mRNA_15	B2M	IL7R	IL12A	IL12B	IL12RB1	P2RX7	PTPRC	PVR	PVRL2	RAB27A	TAP1	TAP2	ABCB9	IL23A	IL23R	
GO:0001914_regulation of T cell mediated cytotoxicity	Number_of_mRNA_14	B2M	IL7R	IL12A	IL12B	IL12RB1	P2RX7	PTPRC	PVR	PVRL2	TAP1	TAP2	ABCB9	IL23A	IL23R	
GO:0001916_positive regulation of T cell mediated cytotoxicity	Number_of_mRNA_12	B2M	IL12A	IL12B	IL12RB1	P2RX7	PVR	PVRL2	TAP1	TAP2	ABCB9	IL23A	IL23R	
GO:0001932_regulation of protein phosphorylation	Number_of_mRNA_559	ABL1	ACVR1B	ACVR2A	ACVR2B	ADAM8	ADCY1	ADCY2	ADCY3	ADCY5	ADCY6	ADCY7	ADCY8	ADCY9	ADORA1	ADORA2B	ADRA2A	ADRA2B	ADRA2C	ADRB2	AGT	AKT1	AKT2	ANG	ANGPT1	APC	APLP2	APOA1	APOE	APP	ARR3	AZU1	BAK1	CCND1	BCL2	BDKRB1	BDKRB2	BLM	BMP2	BMP4	BMP6	BMP7	BMPR1A	BMPR2	BRAF	C5	C5AR1	CALCA	CASP3	CAV1	CAV3	CBS	CCK	CCNB1	CCND2	CCND3	CCNG1	CCNT1	CCNT2	CD3E	CD4	CD80	CD44	CD74	CD81	CDK1	CDC6	CDC25A	CDC25B	CDC25C	CDK5	CDK7	CDKN1A	CDKN1B	CDKN1C	CDKN2A	CDKN2B	CDKN2C	CDKN2D	CDKN3	CENPE	CHEK1	CHRM1	CHRNA3	CKS1B	CKS2	CNTF	CRK	CRYAA	MAPK14	CSF1	CSF2	CSNK1D	CSPG4	CTGF	DAB2	DGKA	DGKB	DGKG	DGKQ	DAXX	GADD45A	DRD1	DRD2	DRD4	DRD5	DUSP1	DUSP2	DUSP3	DUSP4	DUSP5	DUSP6	DUSP7	DUSP8	DUSP9	DVL1	DVL2	DVL3	EDN1	EDN2	EDN3	EDNRA	EFNA1	EGF	EGFR	ELANE	ENG	EP300	EPO	ERBB2	ERBB3	EREG	ERN1	F2	F2R	FABP4	PTK2B	FCER1A	MS4A2	FGF1	FGF2	FGF7	FGF10	FGF13	FGFR3	FLT1	FPR1	MTOR	GAP43	GDF2	GH1	GHR	GNAI2	GNAQ	GNG3	SFN	GPS1	RAPGEF1	GRM1	GRM4	GRM5	GSK3A	GTF2H1	HCLS1	HCRT	NCKAP1L	NRG1	HPX	HRAS	HSPA2	HSPA5	HTR1B	HTR2A	HTR2B	IFNG	IGF1	IGFBP3	IGHM	IL1B	IL2	IL3	IL4	IL5	IL6	IL6R	IL6ST	IL11	IL12A	IL12B	ILK	INS	INPPL1	INSR	IRAK1	IRAK2	ITGA5	ITGB2	ITGB3	JAK2	JUN	KIT	KRAS	LIF	LRP1	LRP6	LRP5	LYN	SMAD3	SMAD4	SMAD6	SMAD7	MAS1	MDFI	MAP3K1	MAP3K4	MAP3K5	MEN1	KITLG	MIF	MAP3K9	MAP3K10	MAP3K11	MNAT1	MRE11A	GADD45B	NBN	NDUFS4	NF1	NF2	NGF	NRAS	NTRK1	OSM	P2RX7	PEBP1	PAK1	PAK2	PARK2	PDE6G	PDE6H	PDGFA	PDGFB	PDGFRB	ENPP1	PDPK1	PIK3CB	PIM1	PIK3R1	PIN1	PLA2G1B	PLK1	PML	PPP2CA	PPP2R1A	PRKAA1	PRKACA	PRKACB	PRKACG	PKIA	PKIB	PRKAG1	PRKAR1A	PRKAR1B	PRKAR2A	PRKAR2B	PRKCA	PRKCD	PRKCE	PKN1	PRKCZ	MAPK1	MAPK3	MAPK11	MAP2K1	MAP2K2	MAP2K3	MAP2K6	MAP2K7	PRLR	PRNP	PROX1	RELN	PSEN1	PSEN2	PSMD10	PTEN	PTPN6	PTPRC	PTPRJ	PXN	RAF1	RAP1A	RAP2A	RAP2B	RB1	RGS3	RGS4	RPS27A	CCL5	SDC4	SFRP1	SFRP2	SFRP5	SHC1	SLC11A1	SNCA	SOD1	STK3	STK4	SYK	ADAM17	TAF7	MAP3K7	TARBP2	TFAP4	NR2F2	TGFA	TGFB1	TGFB2	TGFB3	TGFBR1	TGFBR2	THBS1	THBS4	THY1	TLR3	TLR4	TNF	TP53	TP73	TPD52L1	TRAF2	TRAF6	TSC1	TSC2	TTK	TTN	TNFRSF4	UBA52	UBB	UBC	UBE2B	UCHL1	VEGFA	VEGFB	VEGFC	VTN	WNT1	WNT5A	WNT7A	WNT7B	WNT11	WNT9B	YWHAB	YWHAG	LRP8	CXCR4	MAPKAPK3	AXIN1	AXIN2	FZD1	FZD8	NCK2	IKBKG	DGKZ	DGKE	DGKD	MADD	PPAP2A	PPAP2B	SOCS1	EIF4G3	RIPK1	ADAM9	RIPK2	TNFRSF11A	TNFRSF10B	TNFRSF10A	CCNK	CDK5R1	SPHK1	CDK5R2	SOCS3	SPAG9	MAP3K6	DIRAS3	PKMYT1	DNAJA3	LATS1	CCNE2	DGKI	LPAR2	MAP3K13	MAPKAPK2	S1PR2	TAOK2	SLIT2	SLC9A3R1	ADIPOQ	PICK1	AKAP5	CARTPT	TRAF4	RB1CC1	ZEB2	TNFSF15	RAD50	HIPK3	TNK2	TRIB1	SPRY1	SPRY2	TLR6	NOD1	RAPGEF3	TAB1	MAD2L2	HEXIM1	CAMKK2	MAP3K2	FRS2	MALT1	GADD45G	RBPMS	RAPGEF4	FGFR1OP	CDC37	PKIG	MAP4K5	MAP4K1	FZD10	IRAK3	DUSP10	PDCD10	STK38	DKK1	TPX2	MAPKBP1	TNIK	TAB2	ADNP	CLCF1	MAPK8IP2	GTPBP4	LPAR3	ARL2BP	CBLC	NUP62	PRKD3	WWTR1	IBTK	CLIP3	LATS2	NPTN	EIF2AK1	INPP5J	PDCD4	BMP10	TRIB2	C13orf15	DBNL	CARD10	ANAPC2	SERTAD1	MDFIC	PILRB	IL20	MLXIPL	HERC5	PLCE1	ANGPT4	PRKAG2	PTPLAD1	IL23A	MBIP	CDK5RAP1	GHRL	CDK12	ZAK	TLR9	ERRFI1	DNAJC10	LRRN3	LAX1	PHIP	C17orf71	IMPACT	STRADB	ITLN1	CCDC88A	AGK	PARD3	BCCIP	SPHK2	DUSP22	PELI2	KIDINS220	RPTOR	ALS2	ZFYVE28	TRIB3	RAP2C	ZP4	SNX6	AVPI1	PROK2	CLSPN	TSPYL2	NOD2	AKTIP	CERK	AIDA	CAPRIN2	CARD14	BIRC7	MUL1	PRKRIP1	CDK5RAP3	PDGFD	SRCIN1	DUSP16	SPRY4	TRAF7	AKT1S1	PROK1	KIAA1804	ZGPAT	AFAP1L2	KISS1R	DOCK7	LACRT	NLRP12	STRADA	C1QTNF2	IL22RA2	FAM129A	LRRK2	FGD4	HEXIM2	ANKRD54	IL31RA	DUSP19	IL34	IL23R	DAB2IP	CNKSR3	DGKH	SPRED1	BMPER	ZNF675	ADCY4	SPRED2	NRK	CCNY	TAB3	PYDC1	IL29	CRIPAK	CCDC88C	CD24	
GO:0001933_negative regulation of protein phosphorylation	Number_of_mRNA_51	BAK1	BDKRB1	BDKRB2	CAV1	CCNB1	DUSP6	DVL1	ENG	IGFBP3	IL2	INSR	JUN	LRP6	SMAD3	SMAD6	SMAD7	MAS1	MEN1	NF2	PEBP1	PARK2	ENPP1	PPP2CA	PPP2R1A	PRKCA	PRKCD	PRKCZ	PRNP	PSEN1	PSEN2	PTEN	PTPN6	SFRP1	SFRP2	TGFB1	UBE2B	PPAP2B	SOCS1	SLIT2	ADIPOQ	DKK1	WWTR1	IBTK	INPP5J	MLXIPL	ERRFI1	DNAJC10	IMPACT	NLRP12	FAM129A	CNKSR3	
GO:0001934_positive regulation of protein phosphorylation	Number_of_mRNA_153	ACVR1B	ACVR2A	AGT	AKT1	AKT2	ANGPT1	CCND1	BCL2	BMP2	BMP4	BMP6	BMP7	BMPR1A	BMPR2	CAV1	CCK	CCNB1	CCND2	CCND3	CD3E	CD4	CD80	CD44	CD74	CD81	CNTF	CRYAA	CSF2	CSNK1D	CSPG4	CTGF	DAB2	DVL2	DVL3	EDNRA	ENG	EP300	EPO	F2	FCER1A	FGF1	FGF2	FGF7	FGF10	FGF13	FGFR3	MTOR	GDF2	GH1	GHR	GSK3A	HCLS1	NCKAP1L	HPX	HSPA2	IFNG	IGF1	IGHM	IL1B	IL2	IL3	IL4	IL5	IL6	IL6R	IL6ST	IL11	IL12A	IL12B	INS	INSR	ITGA5	ITGB3	JAK2	LIF	LYN	SMAD4	KITLG	MIF	MRE11A	NBN	OSM	P2RX7	PAK2	PDGFA	PDGFB	PIK3R1	PLK1	PRKCA	PSEN1	RAP2A	RAP2B	CCL5	SFRP2	SNCA	SYK	ADAM17	TGFB1	TGFB3	TGFBR1	THBS4	TLR4	TNF	TP53	TTK	VEGFA	VEGFB	VEGFC	VTN	WNT1	WNT5A	WNT11	AXIN1	AXIN2	FZD1	FZD8	MADD	EIF4G3	LATS1	ADIPOQ	AKAP5	RB1CC1	RAD50	TNK2	MAD2L2	RBPMS	ADNP	CLCF1	MAPK8IP2	ARL2BP	CLIP3	NPTN	BMP10	IL20	ANGPT4	PRKAG2	IL23A	LRRN3	ITLN1	PELI2	RAP2C	NOD2	AKTIP	CAPRIN2	CARD14	DOCK7	LACRT	FAM129A	IL31RA	DUSP19	IL34	IL23R	IL29	
GO:0001935_endothelial cell proliferation	Number_of_mRNA_57	ACVRL1	ANG	APOA1	APOE	APOH	ARNT	ATP5A1	BMP2	BMP4	BMPR2	CALCA	CAV1	CAV2	KRIT1	SCARB1	CDH13	CCR3	CYBA	DLG1	ECM1	ENG	F3	MTOR	GDF2	HIF1A	HMGB2	HMOX1	HTR2B	ITGB3	KDR	MMP14	NF1	PDGFB	PROX1	PTPRM	CCL2	CCL11	CCL24	NR2F2	THBS1	THBS4	VEGFA	VEGFB	WNT2	WNT5A	SCG2	TNFSF12	AIMP1	CCL26	VASH1	GHRL	AGGF1	THAP1	POLD4	VASH2	ATPIF1	BMPER	
GO:0001936_regulation of endothelial cell proliferation	Number_of_mRNA_49	ACVRL1	ANG	APOE	APOH	ARNT	ATP5A1	BMP2	BMP4	BMPR2	CAV1	CAV2	KRIT1	CDH13	CCR3	CYBA	ECM1	ENG	F3	MTOR	GDF2	HIF1A	HMGB2	HTR2B	ITGB3	KDR	NF1	PDGFB	PROX1	PTPRM	CCL2	CCL11	CCL24	NR2F2	THBS1	THBS4	VEGFA	VEGFB	WNT2	WNT5A	SCG2	TNFSF12	AIMP1	CCL26	VASH1	GHRL	AGGF1	POLD4	VASH2	ATPIF1	
GO:0001937_negative regulation of endothelial cell proliferation	Number_of_mRNA_17	APOE	APOH	ATP5A1	CAV1	CAV2	KRIT1	ENG	GDF2	NF1	PTPRM	NR2F2	THBS1	SCG2	AIMP1	VASH1	GHRL	ATPIF1	
GO:0001938_positive regulation of endothelial cell proliferation	Number_of_mRNA_33	ANG	ARNT	BMP2	BMP4	BMPR2	CDH13	CCR3	CYBA	ECM1	F3	MTOR	GDF2	HIF1A	HMGB2	HTR2B	ITGB3	KDR	PDGFB	PROX1	CCL2	CCL11	CCL24	THBS4	VEGFA	VEGFB	WNT2	WNT5A	SCG2	TNFSF12	CCL26	AGGF1	POLD4	VASH2	
GO:0001942_hair follicle development	Number_of_mRNA_54	AARS	ACVR1B	AKT1	APC	ATP7A	BCL2	CTNNB1	FGF7	FGF10	FGFR2	FOXE3	FOXE1	HDAC1	HDAC2	HOXC13	INHBA	LAMA5	LRP4	NGFR	NOTCH1	PPARD	PSEN1	PSEN2	PTGS2	RELA	SHH	SNAI1	SOX9	TGFB2	TGM3	TNF	TRPV1	WNT10B	FZD3	FZD6	BARX2	TP63	TRADD	FST	EDAR	SPINK5	NSDHL	SOX18	TNFRSF19	MREG	ALX4	WNT10A	FOXQ1	KRT71	EDARADD	KRT25	APCDD1	KRT27	KGFLP2	
GO:0001944_vasculature development	Number_of_mRNA_351	AAMP	ACVR1	ACVRL1	ADAM8	ADORA2B	ADRA2B	JAG1	AGT	AHR	AKT1	ANG	ANGPT1	ANGPT2	ANPEP	ANXA2	ANXA2P2	ANXA3	APOB	APOE	APOH	KLK3	FASLG	RHOB	ATP5B	ATP7A	BAI1	BAI3	CEACAM1	BMP4	BMP7	ZFP36L1	KLF5	BTG1	C3	C3AR1	C5	C5AR1	C6	CALCA	CAV1	RUNX1	KRIT1	CDH2	CDH5	CDH13	CDX2	CDX4	CHM	CCR3	COL1A1	COL1A2	COL4A1	COL4A2	COL4A3	COL5A1	COL8A1	COL8A2	COL15A1	CRKL	CSPG4	NKX2-5	CTGF	CTNNB1	CX3CR1	DHCR7	DLX3	TYMP	ECM1	S1PR1	EDN1	EDNRA	EFNA1	EFNB2	EGF	EGR1	EPHA2	ELK3	ENG	ENPEP	EPAS1	EPHB4	ERBB2	EREG	F3	PTK2B	FGF1	FGF2	FGF6	FGF9	FGF10	FGFR1	FGFR2	FIGF	FOXF1	FOXC1	FOXC2	FOXM1	FOXS1	FOXO1	FLT1	FN1	FRZB	FZD2	GATA4	GATA6	GBX2	GDF2	B4GALT1	GJA1	GJA4	GJA5	GLI3	GPI	UTS2R	GPX1	HHEX	HIF1A	HMOX1	HOXA3	HOXA5	HOXA7	HOXA13	HOXB3	HSPG2	ID1	CYR61	RBPJ	IHH	IL1A	IL1B	IL6	IL8	IL18	ITGA5	ITGAV	ITGB3	ITGB8	JUN	JUNB	KDR	KRT1	LAMA4	LAMA5	LIF	LOX	LRP5	LYL1	SMAD7	MEIS1	MEOX2	MFGE8	FOXO4	MMP2	MMP14	MMP19	CITED1	MYH9	MYLK	NCL	NDP	NF1	NODAL	NOS3	NOTCH1	NOTCH4	NPPB	NPR1	SERPINE1	SERPINF1	PF4	PGF	PKD1	PKNOX1	PLCG1	PML	PRRX1	MAPK1	MAPK7	MAP2K1	PROX1	PSEN1	PTEN	PTGS2	PTPRB	PTPRJ	PTPRM	RASA1	RNH1	ROBO1	S100A7	CCL2	CCL11	CCL24	CX3CL1	SELP	SFRP1	SFRP2	SFRP4	SFRP5	SHB	SHH	SMO	SRF	T	MAP3K7	TBX5	TBXA2R	TBX3	TCF7L2	TCF21	TEK	NR2F2	TGFB2	TGFBR1	TGFBR2	THBS1	THBS4	THY1	TIE1	TNFAIP2	TNFAIP3	TNFRSF1A	TNNI3	UBP1	VAV2	VEGFA	VEGFB	VEGFC	VHL	WARS	WNT2	WNT5A	WNT7A	WNT7B	WNT11	VEZF1	ZFAND5	FZD5	SCG2	FZD3	FZD1	FZD4	FZD6	FZD7	FZD8	FZD9	RECK	PPAP2B	TNFSF12	ADAM15	FGF18	NRP1	HDAC3	SPHK1	FOXH1	SOCS3	SH2D2A	AIMP1	SLIT2	HS6ST1	HAND1	HAND2	TBX4	HDAC9	CUL7	SLC12A6	HDAC5	GJC1	WASF2	WARS2	VAV3	HOXB13	SEMA3C	HTATIP2	PDPN	GNA13	SPINK5	LECT1	GLMN	FZD10	PDCD10	VASH1	NCOA6	PLXND1	STAB1	JMJD6	ZFPM2	HEY2	POFUT1	TSPAN12	GPR124	TIPARP	FBXW8	GREM1	NOX1	SRPX2	ANGPTL3	NSDHL	ANGPTL4	EGFL7	TNFRSF12A	ANGPT4	PRRX2	HDAC7	GHRL	ERAP1	ERRFI1	SOX18	WNT4	ROBO4	DLL4	AGGF1	STAB2	CHD7	MESP1	SPHK2	C1GALT1	PLXDC1	ZMIZ1	MIB1	OVOL2	ARHGAP22	PROK2	SOX17	RBM15	TMEM204	VASH2	ZC3H12A	NAA15	ESX1	WNT5B	APOLD1	ARHGAP24	CCM2	ANGPTL6	PROK1	MTDH	MYOCD	ATPIF1	IL17F	PLCD3	NUS1	OSR1	CCBE1	AMOT	TMPRSS6	BMPER	CXCL17	ECSCR	CCR2	FOXO6	
GO:0001947_heart looping	Number_of_mRNA_31	BBS4	NKX2-5	ENG	FOXJ1	GATA4	GJA1	LRP6	NODAL	PSEN1	SHH	STIL	SRF	TBX3	WNT5A	ZIC3	MKKS	FOXH1	HAND1	HAND2	LBX1	IFT52	SUFU	SOX18	BBS7	MESP1	VANGL2	MIB1	OVOL2	SOX17	SETDB2	BBS5	
GO:0001952_regulation of cell-matrix adhesion	Number_of_mRNA_34	ACVRL1	ARHGAP6	BCL2	DDR1	CD36	CDH13	CDK6	CDKN2A	CSF1	GSK3B	ONECUT1	HOXA7	ILK	KDR	MMP14	MYF5	NF1	NF2	SERPINE1	PIK3CB	PIK3R1	PLAU	PTEN	PTPRJ	RASA1	SDC4	SFRP1	THBS1	TSC1	TSC2	UTRN	ONECUT2	EPB41L5	PLEKHA2	
GO:0001953_negative regulation of cell-matrix adhesion	Number_of_mRNA_11	ACVRL1	ARHGAP6	CDKN2A	HOXA7	MMP14	NF2	SERPINE1	PIK3R1	PTEN	RASA1	THBS1	
GO:0001954_positive regulation of cell-matrix adhesion	Number_of_mRNA_14	CD36	CDH13	CDK6	CSF1	GSK3B	ILK	KDR	PTPRJ	SDC4	SFRP1	TSC1	UTRN	EPB41L5	PLEKHA2	
GO:0001958_endochondral ossification	Number_of_mRNA_15	BMP6	RUNX2	CBS	COL1A1	COL2A1	COL13A1	DLX5	GNAS	MEF2D	NAB1	NAB2	PEX7	PTHLH	FGF18	IMPAD1	
GO:0001959_regulation of cytokine-mediated signaling pathway	Number_of_mRNA_59	CAV1	CD74	HPX	HSP90AB1	IFNA2	IFNA4	IFNA5	IFNA6	IFNA7	IFNA8	IFNA10	IFNA14	IFNA16	IFNA17	IFNA21	IFNAR1	IFNAR2	IFNB1	IFNG	IFNGR1	IFNGR2	IL1RN	IL6ST	IRAK1	IRAK2	JAK1	JAK2	PTPN1	PTPN2	PTPN6	PTPN11	PTPRC	PTPRF	ROBO1	CCL5	SLIT3	STAT1	STAT2	TYK2	SUMO1	WNT5A	PXDN	PIAS1	SOCS1	RIPK2	SPHK1	SOCS3	DNAJA3	SLIT2	ADIPOQ	AGPAT1	AGPAT2	CDC37	IRAK3	USP18	IL1F5	SIGIRR	NLRC5	CD24	
GO:0001960_negative regulation of cytokine-mediated signaling pathway	Number_of_mRNA_16	CAV1	IL1RN	IL6ST	PTPRC	PTPRF	ROBO1	CCL5	SLIT3	PXDN	DNAJA3	SLIT2	ADIPOQ	IRAK3	IL1F5	SIGIRR	NLRC5	
GO:0001961_positive regulation of cytokine-mediated signaling pathway	Number_of_mRNA_7	CD74	HPX	WNT5A	RIPK2	AGPAT1	AGPAT2	NLRC5	
GO:0001974_blood vessel remodeling	Number_of_mRNA_21	ADRA1B	AGT	AGTR2	ATP7A	BAK1	BGN	CST3	DBH	ACE	FGF10	FOXC1	FOXC2	FOXS1	HOXA3	ITGA4	LIF	NOS3	CSRP3	ATG5	SEMA3C	CCR2	
GO:0001990_regulation of systemic arterial blood pressure by hormone	Number_of_mRNA_23	AGT	AGTR1	AGTR2	AVPR1A	AVPR1B	CYBA	CYP11B2	ACE	DRD3	DRD5	ECE1	EDN1	EDN2	EDN3	HSD11B2	NOS3	PCSK5	REN	NKX2-1	ATP6AP2	CORIN	NOX1	ACE2	
GO:0002009_morphogenesis of an epithelium	Number_of_mRNA_229	ACVR1	ADM	JAG1	AGT	ALDH1A3	AR	BBS4	BCL2	BMP2	BMP4	BMP7	FOXL2	CA2	CA9	DDR1	CDH1	CHUK	CRYGS	NKX2-5	CTNNB1	CTNND1	DAG1	DVL1	DVL2	DVL3	EDN1	EDNRA	ENG	ESR1	ETV4	ETV5	FGF2	FGF7	FGF10	FGFR1	FGFR3	FGFR2	FOXF1	FOXD1	FOXD4	FOXJ1	FOXC2	FOXD2	FOXS1	FLT1	FRZB	GATA4	GBX2	KAT2A	GDF2	GDNF	GJA1	GPC3	GLI2	GLI3	NR3C1	HTT	HGF	HHEX	FOXA1	FOXA2	HOXA5	HOXA11	HOXA13	HOXB2	HOXB4	HOXD11	HOXD13	TNC	IFNG	IGF1R	IHH	IL6	IL10	ILK	PDX1	JAG2	JUP	LAMA5	LIF	LRP6	SMAD4	CITED1	MYC	NKX3-1	NODAL	NOTCH1	NOTCH2	NOTCH4	ROR2	PAX2	PBX1	PCDH8	PDGFB	PFN1	PGR	SERPINB5	PODXL	MED1	PSPN	PSEN1	PTCH1	PTHLH	PTK7	RARG	RET	RXRA	SALL1	CCL11	SFRP1	SFRP2	SFRP5	SHH	STIL	SIX1	SKI	SOX2	SOX9	SRC	SRF	STAT5A	T	MAP3K7	TBX3	HNF1B	TCF21	TFAP2A	TGFB1	TGFBR2	TGM2	NKX2-1	TNF	TRAF6	TSC1	TSC2	TULP3	TWIST1	VASP	VCL	VDR	VEGFC	WNT1	WNT2	WNT5A	WNT6	WNT7B	WNT11	WNT2B	WNT9B	WT1	ZIC2	ZIC3	FZD3	ALX1	MKKS	FZD6	GCM1	LMO4	TP63	NRP1	TIMELESS	BCL10	FOXH1	SOCS3	NOG	LHX2	CYP7B1	HAND1	NTN1	HAND2	TBX4	CELSR1	HS2ST1	ZEB2	FEM1B	COQ7	SEMA3A	DLC1	HOXB13	SEMA3C	DEAF1	LBX1	GNA13	SIX2	FRS2	LIAS	PHB2	PLXND1	SCRIB	IFT172	GREM1	FOXD3	TINAG	IFT52	WNT16	SUFU	SOX18	WNT4	BBS7	ENAH	IFT122	MESP1	RGMA	CTNNBIP1	VANGL2	MIB1	SHROOM3	EPB41L5	OVOL2	NTN4	SOX17	GZF1	RBM15	IRX1	WNT5B	CCM2	SETDB2	CTHRC1	BBS5	OSR1	IRX2	RDH10	NKX2-3	C19orf46	IPMK	LAMA1	RSPO2	FREM2	KGFLP2	
GO:0002011_morphogenesis of an epithelial sheet	Number_of_mRNA_12	JAG1	CHUK	DAG1	DVL1	DVL2	HOXB2	HOXB4	LRP6	NOTCH2	WNT5A	VANGL2	LAMA1	
GO:0002021_response to dietary excess	Number_of_mRNA_15	ADRB1	ADRB2	ADRB3	APOE	CCKAR	LEP	MC4R	VGF	TRPV1	GDF3	PCSK1N	PRLH	NMUR2	SGIP1	ACVR1C	
GO:0002027_regulation of heart rate	Number_of_mRNA_21	ADA	ADM	ADRA1B	ADRB1	AGTR2	AVPR1A	AVPR1B	DRD2	EDN1	EDN2	EDN3	FKBP1B	MYH6	MYH7	OXT	PIK3R1	PMCH	TACR3	TPM1	IRX5	SEMA3A	
GO:0002028_regulation of sodium ion transport	Number_of_mRNA_22	ACTN4	ADRB2	AKT1	AKT2	CNTN1	NKX2-5	DMPK	DRD2	DRD3	DRD4	NEDD4	NOS3	P2RX4	P2RX7	PRSS8	SCNN1B	SLC8A1	SLC9A3	TGFB1	SLC9A3R1	NEDD4L	CNKSR3	
GO:0002040_sprouting angiogenesis	Number_of_mRNA_22	ACVRL1	ANGPT1	BMP4	CDH13	FGF2	FOXC2	FLT1	RBPJ	NOTCH1	PTGS2	ROBO1	SRF	THBS1	SLIT2	HDAC9	HDAC5	JMJD6	GPR124	SRPX2	HDAC7	CCBE1	BMPER	
GO:0002042_cell migration involved in sprouting angiogenesis	Number_of_mRNA_10	FGF2	FOXC2	PTGS2	ROBO1	SRF	SLIT2	HDAC9	HDAC5	SRPX2	HDAC7	
GO:0002052_positive regulation of neuroblast proliferation	Number_of_mRNA_9	DRD2	FOXG1	NOTCH1	SHH	SMO	SOX2	VEGFC	OTP	DISC1	
GO:0002053_positive regulation of mesenchymal cell proliferation	Number_of_mRNA_23	FGF9	FGFR1	FGFR2	FOXF1	GAS1	IFNG	IHH	IRS1	LRP6	LRP5	MYC	PRRX1	FBXW4	SHH	SMO	TGFBR2	WNT2	WNT5A	TP63	IRS2	FOXP1	PRRX2	FOXP2	
GO:0002062_chondrocyte differentiation	Number_of_mRNA_41	AMELX	NKX3-2	BMP4	RUNX2	COL2A1	COL9A1	CTNNB1	EFEMP1	FGF9	FGFR1	GLI2	GLI3	HOXA11	HOXD11	IHH	MEF2D	NPPC	PRKCA	PTHLH	PTH1R	RARG	RELA	SFRP2	SOX9	TGFB1	THRB	TRPS1	WNT10B	WNT2B	WNT9A	GDF5	AXIN2	FGF18	EIF2AK3	CHST11	CYTL1	IMPAD1	CREB3L2	WNT5B	SCIN	PKDCC	
GO:0002064_epithelial cell development	Number_of_mRNA_40	AGT	BMP4	CTNNB1	E2F4	ENG	ESR1	B4GALT1	GJA1	GPX1	GSTM3	FOXA1	ONECUT1	HOXA5	HOXA13	IFNG	IHH	KCNE1	LIF	CITED1	NOTCH4	PAX2	PGR	SALL1	TYMS	WNT7A	WNT7B	WNT9B	VEZF1	FZD7	TP63	ONECUT2	FEM1B	HOXB13	SIX2	TFCP2L1	SOX18	WNT4	SHROOM3	EPB41L5	AGPAT6	
GO:0002065_columnar/cuboidal epithelial cell differentiation	Number_of_mRNA_13	FGFR2	GATA4	GATA6	FOXA1	HOXA5	NOTCH1	RXRA	TYMS	TP63	SHROOM3	WDR77	AGPAT6	GATA5	
GO:0002067_glandular epithelial cell differentiation	Number_of_mRNA_7	FGFR2	FOXA1	NOTCH1	RXRA	TP63	WDR77	AGPAT6	
GO:0002070_epithelial cell maturation	Number_of_mRNA_10	GJA1	FOXA1	HOXA5	KCNE1	PGR	TYMS	FEM1B	HOXB13	TFCP2L1	AGPAT6	
GO:0002076_osteoblast development	Number_of_mRNA_12	ACHE	BGLAP	ESR1	GLI2	HOXA2	JUND	MEN1	PTHLH	PTH1R	SHH	HDAC4	SATB2	
GO:0002088_lens development in camera-type eye	Number_of_mRNA_33	SHROOM2	BMP4	CASP6	CRYAA	CRYBA1	CRYGA	CRYGB	CRYGC	CRYGS	FOXE3	FOXE1	GJA8	MEIS1	MIP	NHS	PITX3	POU2F1	PROX1	PVRL1	SIX3	SKI	SKIL	SOX2	TGFB1	WNT2	WNT5A	WNT7A	WNT7B	WNT2B	FZR1	WNT5B	PYGO2	SIX5	
GO:0002089_lens morphogenesis in camera-type eye	Number_of_mRNA_14	SHROOM2	BMP4	CRYAA	CRYGB	FOXE3	FOXE1	MEIS1	PITX3	POU2F1	PROX1	PVRL1	SIX3	SKI	SOX2	
GO:0002200_somatic diversification of immune receptors	Number_of_mRNA_34	CD40	CD40LG	MSH6	HMGB1	HMGB2	HSPD1	IL2	IL4	IL10	LIG4	MLH1	MSH2	MSH3	NBN	PMS2L2	PRKDC	RAG1	RAG2	STAT6	TCF3	TGFB1	UNG	TNFSF13	EXO1	IL27RA	PAXIP1	SWAP70	FOXP1	POLL	TBX21	FOXP3	CTNNBL1	AICDA	NDFIP1	
GO:0002204_somatic recombination of immunoglobulin genes involved in immune response	Number_of_mRNA_22	CD40	CD40LG	MSH6	HSPD1	IL2	IL4	IL10	LIG4	MLH1	MSH2	NBN	STAT6	TGFB1	TNFSF13	EXO1	IL27RA	PAXIP1	SWAP70	TBX21	FOXP3	AICDA	NDFIP1	
GO:0002208_somatic diversification of immunoglobulins involved in immune response	Number_of_mRNA_22	CD40	CD40LG	MSH6	HSPD1	IL2	IL4	IL10	LIG4	MLH1	MSH2	NBN	STAT6	TGFB1	TNFSF13	EXO1	IL27RA	PAXIP1	SWAP70	TBX21	FOXP3	AICDA	NDFIP1	
GO:0002209_behavioral defense response	Number_of_mRNA_12	BCL2	CCK	CCKBR	DRD1	DRD4	GABRA5	GNG7	GRIN2B	NEUROD2	PENK	VDAC1	MAPK8IP2	
GO:0002218_activation of innate immune response	Number_of_mRNA_95	ADAM8	ATF1	CDK1	CHUK	CREB1	ATF2	MAPK14	DMBT1	DUSP3	DUSP4	DUSP6	DUSP7	ELK1	FOS	HSPD1	IKBKB	IRAK1	IRAK2	IRF3	IRF7	JUN	LBP	MEF2A	MEF2C	MAP3K1	MOG	MYD88	NFKB1	NFKB2	NFKBIA	NFKBIB	MAPK1	MAPK3	MAPK7	MAPK8	MAPK11	MAPK9	MAPK10	MAP2K1	MAP2K2	MAP2K3	MAP2K6	MAP2K7	RELA	RPS6KA1	RPS6KA2	RPS6KA3	RPS27A	MAP2K4	MAP3K7	TLR2	TLR3	TLR4	TLR5	TNFAIP3	TRAF3	TRAF6	UBA52	UBB	UBC	UBE2N	MAPKAPK3	IKBKG	MARCO	RIPK1	RIPK2	BCL10	RPS6KA5	MAPKAPK2	IKBKE	TRIL	NR1H3	TLR6	NOD1	TAB1	IRAK3	TAB2	LY96	TBK1	IRAK4	TLR7	TLR9	PELI2	PELI1	S100A14	MAVS	NOD2	CLEC7A	COLEC12	UNC93B1	TIRAP	TICAM1	TAB3	TMEM173	MICA	
GO:0002221_pattern recognition receptor signaling pathway	Number_of_mRNA_91	ATF1	CDK1	CHUK	CREB1	ATF2	MAPK14	DMBT1	DUSP3	DUSP4	DUSP6	DUSP7	ELK1	FOS	HSPD1	IKBKB	IRAK1	IRAK2	IRF3	IRF7	JUN	LBP	MEF2A	MEF2C	MAP3K1	MOG	MYD88	NFKB1	NFKB2	NFKBIA	NFKBIB	MAPK1	MAPK3	MAPK7	MAPK8	MAPK11	MAPK9	MAPK10	MAP2K1	MAP2K2	MAP2K3	MAP2K6	MAP2K7	RELA	RPS6KA1	RPS6KA2	RPS6KA3	RPS27A	MAP2K4	MAP3K7	TLR2	TLR3	TLR4	TLR5	TNFAIP3	TRAF3	TRAF6	UBA52	UBB	UBC	UBE2N	MAPKAPK3	IKBKG	MARCO	RIPK1	RIPK2	BCL10	RPS6KA5	MAPKAPK2	IKBKE	TRIL	NR1H3	TLR6	NOD1	TAB1	IRAK3	TAB2	LY96	TBK1	IRAK4	TLR7	TLR9	PELI2	PELI1	S100A14	NOD2	CLEC7A	COLEC12	UNC93B1	TIRAP	TICAM1	TAB3	
GO:0002224_toll-like receptor signaling pathway	Number_of_mRNA_87	ATF1	CDK1	CHUK	CREB1	ATF2	MAPK14	DUSP3	DUSP4	DUSP6	DUSP7	ELK1	FOS	HSPD1	IKBKB	IRAK1	IRAK2	IRF3	IRF7	JUN	LBP	MEF2A	MEF2C	MAP3K1	MOG	MYD88	NFKB1	NFKB2	NFKBIA	NFKBIB	MAPK1	MAPK3	MAPK7	MAPK8	MAPK11	MAPK9	MAPK10	MAP2K1	MAP2K2	MAP2K3	MAP2K6	MAP2K7	RELA	RPS6KA1	RPS6KA2	RPS6KA3	RPS27A	MAP2K4	MAP3K7	TLR2	TLR3	TLR4	TLR5	TNFAIP3	TRAF3	TRAF6	UBA52	UBB	UBC	UBE2N	MAPKAPK3	IKBKG	RIPK1	RIPK2	BCL10	RPS6KA5	MAPKAPK2	IKBKE	TRIL	NR1H3	TLR6	NOD1	TAB1	IRAK3	TAB2	LY96	TBK1	IRAK4	TLR7	TLR9	PELI2	PELI1	S100A14	NOD2	UNC93B1	TIRAP	TICAM1	TAB3	
GO:0002228_natural killer cell mediated immunity	Number_of_mRNA_24	ARRB2	CEBPG	LYST	IL12A	IL12B	LAG3	SH2D1A	PVR	PVRL2	RAB27A	STAT5A	STAT5B	TAP1	NCR1	TUBB2C	CD226	CADM1	GIMAP5	CRTAM	SLAMF7	IL21	UNC13D	TUBB	NCR3	
GO:0002237_response to molecule of bacterial origin	Number_of_mRNA_149	ABCA1	ACP5	ADH5	ADM	ALDH2	ALPL	APOB	FAS	FASLG	AQP2	ARG2	ASS1	ATP4B	B2M	BDKRB1	TSPO	C5AR1	CCKAR	CD14	CD36	SCARB1	CEBPB	CNR1	CNR2	COMT	CPS1	CTSG	CYP27B1	DCN	EDN1	ELANE	EPHA3	EPO	F2R	F3	FGF10	FMO1	FOS	GCH1	CXCL2	HMGB2	HMGCS2	HSF1	ICAM1	IRF8	IL1A	IL1B	IL6	IL6R	IL8	IL10	IL12A	IL12RB2	IL13	IRAK1	IRAK2	IRF3	JUN	KCNJ8	LBP	LCN2	LTA	LTC4S	MAOB	MGST1	MMP3	CITED1	MYD88	NCF2	NFKBIA	NGF	NOS3	NOTCH1	NRF1	OPRM1	P2RX7	SERPINE1	PCSK1	SERPINA1	PLA2G4A	PLCG2	MAPK1	PTAFR	PTGS2	RELA	RPS6KB1	S100A7	S100A8	CCL2	CCL5	SELE	SELP	SFTPB	SFTPC	SLC11A1	SNCA	SRC	STAT1	STAT5B	ABCC8	ADAM17	TCF3	TG	THBD	THPO	TIMP4	NKX2-1	TLR1	TLR2	TLR4	TLR5	TNFAIP3	TNFRSF1A	TRAF6	TNFSF4	WNT5A	FZD5	SOCS1	RIPK2	TNFRSF11A	BCL10	SOCS3	NR1H3	TRIB1	TLR6	MALT1	PRDX3	LIAS	IRAK3	NLRP1	ZCCHC11	LY96	TLR9	UGT1A1	AKIRIN2	GNG12	PELI1	S100A14	SIGIRR	SRR	NOD2	CARD9	MTDH	TIRAP	CMPK2	TICAM1	IL23R	IRG1	CD24	
GO:0002244_hemopoietic progenitor cell differentiation	Number_of_mRNA_16	BCL2	BMP4	INHBA	KIT	LIG4	MLF1	PLEK	PRKDC	PSEN1	PSEN2	SFRP1	SHH	SOX4	TGFB1	FSTL3	FST	
GO:0002246_wound healing involved in inflammatory response	Number_of_mRNA_4	F2R	HIF1A	HMOX1	TGFB1	
GO:0002248_connective tissue replacement involved in inflammatory response wound healing	Number_of_mRNA_3	F2R	HIF1A	TGFB1	
GO:0002250_adaptive immune response	Number_of_mRNA_124	ADA	FAS	B2M	BCL3	BCL6	SERPING1	C1QA	C1QB	C1QC	C1R	C1S	C2	C3	C4BPA	C4BPB	C5	C6	C7	C8A	C8B	C8G	C9	CD8A	CD27	CD80	CD40	CD40LG	CD74	CLU	CR1	CR2	CRP	CD55	DPP4	FCER1A	FCER2	FOXJ1	GNL1	MSH6	HPX	HSPD1	ICAM1	CFI	IGHM	IGKC	IL1B	IL2	IL4	IL4R	IL6ST	IL7R	IL10	IL12A	IL12B	IL12RB1	IL18	INPP5D	LIG4	LTA	LY9	MBL2	CD46	MEF2C	MLH1	MSH2	MYD88	NBN	NFKB2	P2RX7	PRKCD	PTPRC	PVR	PVRL2	RAB27A	RELB	SLC11A1	SPN	STAT6	ADAM17	MAP3K7	TAP1	TAP2	TGFB1	TLR4	TNF	TNFAIP3	TRAF2	TRAF6	TNFSF13	RIPK2	TNFRSF11A	BCL10	EXO1	IL27RA	SOCS5	IL18BP	EBI3	TLR6	CD226	MASP2	MALT1	PAXIP1	SWAP70	ABCB9	IGKV4-1	TBX21	FOXP3	LEF1	C1RL	TLR8	IL23A	SASH3	TRPM4	GIMAP5	AICDA	NOD2	NDFIP1	SLA2	KLHL6	TNFRSF13C	IL23R	UNC13D	IL27	CCR2	
GO:0002252_immune effector process	Number_of_mRNA_266	A2M	ADA	ADORA2B	AP2A1	AP2A2	AP1B1	AP2B1	AP1G1	ANXA3	APOA1	APOA2	APOBEC1	FAS	ARF1	ARRB2	ATP7A	B2M	BCL2	BCL3	CFB	BNIP3	BNIP3L	BST2	SERPING1	C1QA	C1QB	C1QC	C1R	C1S	C2	C3	C4BPA	C4BPB	C5	C6	C7	C8A	C8B	C8G	C9	CD247	CD4	CD8A	CD8B	CD27	CD28	CD80	CD86	CD36	CD37	CD40	CD40LG	CD74	CEBPG	LYST	AP2M1	AP1S1	AP2S1	CLU	CR1	CR2	CRP	CTSG	CX3CR1	CD55	DBH	CFD	DOCK2	DPP4	GPR183	ELANE	FCER1A	MS4A2	FCER2	FCN1	FCN2	FOXF1	FOXJ1	FYN	GNL1	MSH6	HCK	CFH	HLA-A	HMOX1	HPX	HSPD1	ICAM1	CFI	IFIT1	IFNB1	IGHM	IGKC	IL1B	IL2	IL2RA	IL4	IL4R	IL6	IL6R	IL7R	IL10	IL12A	IL12B	IL12RB1	IL13	IL15	INS	INPP5D	IRF4	ITGAL	KCNJ8	KRT1	LAG3	LBP	LCK	LCP1	LIG4	LTA	LY9	LYN	SH2D1A	MBL2	CD46	MICB	MLH1	MPO	MSH2	MYD88	NBN	NOS2	P2RX7	PAK2	PCBP2	CFP	SERPINB9	PLA2G1B	PLCG2	PLD2	PML	PRF1	PRKCD	MASP1	PSEN1	PSEN2	PTPRC	PTX3	PVR	PVRL2	RAB27A	RAC1	RARA	RBP4	RELA	RELB	S100A13	SLC11A1	SPN	STAT5A	STAT5B	STAT6	STXBP2	STXBP3	VAMP7	SYK	ADAM17	MAP3K7	TAP1	TAP2	TARBP2	TGFB1	TGFB2	TGFB3	TLR2	TLR3	TLR4	TLR5	TNF	TNFAIP3	TRAF2	TRAF3	TRAF6	TNFSF4	TNFRSF4	LAT2	WNT5A	YWHAZ	EOMES	SEMA7A	FCN3	TNFSF13	RIPK2	AP1S2	AP1M1	BCL10	EXO1	NCR1	IL27RA	SOCS5	ELMO1	GAB2	TRIL	AP1M2	ABCC9	TUBB2C	CD226	MASP2	CPLX2	MALT1	IRAK3	VSIG4	SBNO2	PAXIP1	SWAP70	ABCB9	DDX58	CADM1	SAMHD1	FOXP1	IGKV4-1	TBX21	CD207	FOXP3	LEF1	C1RL	TLR7	TLR8	IL23A	ATP6V1H	SASH3	RNF216	TRPM4	GIMAP5	PACS1	MLL5	CRTAM	AICDA	MAVS	GPAM	SLAMF7	IL21	APOBEC3G	NOD2	CARD9	NDFIP1	CFHR5	TRIM56	ITCH	NLRC5	SLA2	RSAD2	AP1S3	TICAM1	IL23R	NKX2-3	IL28RA	APOBEC3F	UNC13D	TUBB	IL27	ELMOD2	NCR3	IL29	TMEM173	CCR2	MICA	
GO:0002253_activation of immune response	Number_of_mRNA_222	A2M	ADA	ADAM8	ATF1	BCL2	CFB	SERPING1	C1QA	C1QB	C1QC	C1R	C1S	C2	C3	C3AR1	C4BPA	C4BPB	C5	C6	C7	C8A	C8B	C8G	C9	CACNB3	CBLB	CD3D	CD3E	CD3G	CD247	CD4	CD19	CD38	CD79A	CDK1	CHUK	CLU	CR1	CR2	CREB1	ATF2	CRP	MAPK14	CSK	CTLA4	CD55	CFD	DMBT1	DUSP3	DUSP4	DUSP6	DUSP7	ELF1	ELK1	FCN2	FOS	FYB	FYN	NCKAP1L	CFH	HLA-DMB	HLA-DOA	HLA-DOB	HLA-DPA1	HLA-DPB1	HLA-DQA1	HLA-DQB1	HLA-DRA	HLA-DRB4	HSPD1	CFI	IGHM	IGKC	IKBKB	INPP5D	IRAK1	IRAK2	IRF3	IRF7	ITK	JUN	KRT1	LBP	LCK	LCP2	LYN	MBL2	CD46	MEF2A	MEF2C	MAP3K1	MICB	MNDA	MOG	MYD88	NCK1	NFATC2	NFKB1	NFKB2	NFKBIA	NFKBIB	PAK1	PAK2	PAWR	PDPK1	CFP	PIK3CA	PIK3CB	PIK3R1	PIK3R2	PLCG1	PLCG2	PRKCB	PRKCQ	MAPK1	MAPK3	MAPK7	MAPK8	MAPK11	MAPK9	MAPK10	MAP2K1	MAP2K2	MAP2K3	MAP2K6	MAP2K7	PRNP	MASP1	PSEN1	PSEN2	PTEN	PTPRC	PTPRJ	RELA	RPS6KA1	RPS6KA2	RPS6KA3	RPS27A	MAP2K4	SYK	MAP3K7	THY1	TLR2	TLR3	TLR4	TLR5	TNFAIP3	TRAF3	TRAF6	UBA52	UBB	UBC	UBE2N	VASP	WAS	LAT2	ZAP70	MAPKAPK3	IKBKG	FCN3	SKAP1	MARCO	RIPK1	RIPK2	BCL10	RPS6KA5	MAPKAPK2	GRAP2	BCAR1	IKBKE	TRIL	NR1H3	TLR6	NOD1	VAV3	TAB1	SH2B2	RBCK1	CD226	MASP2	MALT1	IRAK3	VSIG4	TAB2	LY96	PRKD2	PTPN22	TRBC1	TRAC	IGKV4-1	TBK1	TRAT1	FOXP3	IRAK4	C1RL	TLR7	SPG21	UBASH3A	TLR9	RNF31	ENAH	PAG1	PELI2	PELI1	S100A14	MAVS	PLEKHA1	NOD2	CLEC7A	COLEC12	CFHR5	UNC93B1	SLA2	CARD11	KLHL6	TIRAP	TICAM1	NFAM1	TAB3	TMEM173	THEMIS	MICA	
GO:0002260_lymphocyte homeostasis	Number_of_mRNA_29	ADA	AKT1	FAS	BAK1	BCL2	CASP3	NCKAP1L	IL2	IL2RA	P2RX7	PIK3CD	SKIL	STAT5A	STAT5B	TGFB1	TNFAIP3	IKBKG	TNFSF14	BCL10	CCNB2	SIVA1	SH2B2	CORO1A	TNFRSF13B	FOXP3	GIMAP5	GPAM	ZC3H8	TNFRSF13C	
GO:0002262_myeloid cell homeostasis	Number_of_mRNA_9	BAK1	MECOM	NCKAP1L	IL6	KITLG	SOD1	STAT5A	ADAM17	FOXP3	
GO:0002263_cell activation involved in immune response	Number_of_mRNA_77	ADA	ADORA2B	ANXA3	ATP7A	BCL3	CD80	CD86	CD40	CD40LG	CX3CR1	GPR183	FCER1A	MS4A2	FOXF1	MSH6	HMOX1	HSPD1	ICAM1	IL2	IL4	IL4R	IL6	IL10	IL12B	IL12RB1	IRF4	ITGAL	LBP	LCP1	LIG4	LYN	MLH1	MSH2	NBN	PLCG2	PLD2	PSEN1	PSEN2	RAB27A	RARA	RELB	S100A13	SLC11A1	STAT6	STXBP2	STXBP3	VAMP7	SYK	TGFB1	TLR4	TLR5	LAT2	YWHAZ	EOMES	TNFSF13	RIPK2	EXO1	IL27RA	SOCS5	GAB2	CPLX2	SBNO2	PAXIP1	SWAP70	TBX21	FOXP3	LEF1	TLR7	IL23A	AICDA	NDFIP1	TICAM1	IL23R	NKX2-3	UNC13D	IL27	CCR2	
GO:0002266_follicular dendritic cell activation	Number_of_mRNA_2	BCL3	NFKB2	
GO:0002268_follicular dendritic cell differentiation	Number_of_mRNA_2	BCL3	NFKB2	
GO:0002274_myeloid leukocyte activation	Number_of_mRNA_70	ADAM10	ADORA2B	ANXA3	AZU1	BPI	CD2	CD48	CD74	CNR1	CNR2	CSF1	CSF2	CX3CR1	EDN2	FCER1A	MS4A2	FOXF1	HMGB1	HMOX1	HSPD1	IL8	CXCR2	IL10	IRF4	LBP	LCP2	LYN	MIF	PLD2	PTPRE	PVRL2	RELB	S100A13	CCL5	SLC11A1	STXBP2	STXBP3	VAMP7	SYK	TGFB1	TGFBR2	THBS1	TLR1	TLR4	TLR5	TRAF6	TRPV1	LAT2	YWHAZ	PLA2G10	ADAM9	GAB2	DHRS2	PRG3	NDRG1	CD226	CPLX2	SBNO2	CD93	JMJD6	TLR7	GIMAP5	MLL5	PREX1	IL33	SPACA3	IL31RA	TICAM1	UNC13D	CCR2	
GO:0002275_myeloid cell activation involved in immune response	Number_of_mRNA_26	ADORA2B	ANXA3	CX3CR1	FCER1A	MS4A2	FOXF1	HMOX1	LBP	LYN	PLD2	S100A13	STXBP2	STXBP3	VAMP7	SYK	TLR4	TLR5	LAT2	YWHAZ	GAB2	CPLX2	SBNO2	TLR7	TICAM1	UNC13D	CCR2	
GO:0002279_mast cell activation involved in immune response	Number_of_mRNA_15	ADORA2B	FCER1A	MS4A2	FOXF1	HMOX1	LYN	PLD2	S100A13	STXBP2	SYK	LAT2	YWHAZ	GAB2	CPLX2	UNC13D	
GO:0002285_lymphocyte activation involved in immune response	Number_of_mRNA_52	ADA	ATP7A	BCL3	CD80	CD86	CD40	CD40LG	GPR183	MSH6	HSPD1	ICAM1	IL2	IL4	IL4R	IL6	IL10	IL12B	IL12RB1	IRF4	ITGAL	LCP1	LIG4	MLH1	MSH2	NBN	PLCG2	PSEN1	PSEN2	RAB27A	RARA	RELB	SLC11A1	STAT6	TGFB1	EOMES	TNFSF13	RIPK2	EXO1	IL27RA	SOCS5	PAXIP1	SWAP70	TBX21	FOXP3	LEF1	IL23A	AICDA	NDFIP1	IL23R	NKX2-3	UNC13D	IL27	
GO:0002286_T cell activation involved in immune response	Number_of_mRNA_25	ATP7A	BCL3	CD80	CD86	ICAM1	IL4R	IL6	IL12B	IL12RB1	IRF4	ITGAL	LCP1	PSEN1	PSEN2	RAB27A	RARA	RELB	SLC11A1	EOMES	RIPK2	SOCS5	LEF1	IL23A	IL23R	IL27	
GO:0002287_alpha-beta T cell activation involved in immune response	Number_of_mRNA_18	ATP7A	BCL3	CD80	CD86	IL4R	IL6	IL12B	IL12RB1	IRF4	RARA	RELB	EOMES	RIPK2	SOCS5	LEF1	IL23A	IL23R	IL27	
GO:0002292_T cell differentiation involved in immune response	Number_of_mRNA_18	ATP7A	BCL3	CD80	CD86	IL4R	IL6	IL12B	IL12RB1	IRF4	RARA	RELB	EOMES	RIPK2	SOCS5	LEF1	IL23A	IL23R	IL27	
GO:0002293_alpha-beta T cell differentiation involved in immune response	Number_of_mRNA_18	ATP7A	BCL3	CD80	CD86	IL4R	IL6	IL12B	IL12RB1	IRF4	RARA	RELB	EOMES	RIPK2	SOCS5	LEF1	IL23A	IL23R	IL27	
GO:0002294_CD4-positive, alpha-beta T cell differentiation involved in immune response	Number_of_mRNA_17	ATP7A	BCL3	CD80	CD86	IL4R	IL6	IL12B	IL12RB1	IRF4	RARA	RELB	RIPK2	SOCS5	LEF1	IL23A	IL23R	IL27	
GO:0002312_B cell activation involved in immune response	Number_of_mRNA_27	ADA	BCL3	CD40	CD40LG	GPR183	MSH6	HSPD1	IL2	IL4	IL10	LIG4	MLH1	MSH2	NBN	PLCG2	STAT6	TGFB1	TNFSF13	EXO1	IL27RA	PAXIP1	SWAP70	TBX21	FOXP3	AICDA	NDFIP1	NKX2-3	
GO:0002318_myeloid progenitor cell differentiation	Number_of_mRNA_2	KIT	MLF1	
GO:0002320_lymphoid progenitor cell differentiation	Number_of_mRNA_7	BCL2	BMP4	KIT	LIG4	PRKDC	SHH	SOX4	
GO:0002335_mature B cell differentiation	Number_of_mRNA_6	ADA	BCL3	GPR183	PLCG2	MALT1	NKX2-3	
GO:0002347_response to tumor cell	Number_of_mRNA_11	CD40LG	HNMT	HSPD1	IL12A	IL12B	PRF1	PVR	PVRL2	CD226	CRTAM	MICA	
GO:0002360_T cell lineage commitment	Number_of_mRNA_8	BCL2	IL7	IL12B	IL12RB1	PRKDC	SHH	IL23A	IL23R	
GO:0002366_leukocyte activation involved in immune response	Number_of_mRNA_77	ADA	ADORA2B	ANXA3	ATP7A	BCL3	CD80	CD86	CD40	CD40LG	CX3CR1	GPR183	FCER1A	MS4A2	FOXF1	MSH6	HMOX1	HSPD1	ICAM1	IL2	IL4	IL4R	IL6	IL10	IL12B	IL12RB1	IRF4	ITGAL	LBP	LCP1	LIG4	LYN	MLH1	MSH2	NBN	PLCG2	PLD2	PSEN1	PSEN2	RAB27A	RARA	RELB	S100A13	SLC11A1	STAT6	STXBP2	STXBP3	VAMP7	SYK	TGFB1	TLR4	TLR5	LAT2	YWHAZ	EOMES	TNFSF13	RIPK2	EXO1	IL27RA	SOCS5	GAB2	CPLX2	SBNO2	PAXIP1	SWAP70	TBX21	FOXP3	LEF1	TLR7	IL23A	AICDA	NDFIP1	TICAM1	IL23R	NKX2-3	UNC13D	IL27	CCR2	
GO:0002367_cytokine production involved in immune response	Number_of_mRNA_29	APOA1	APOA2	CD36	CD74	HMOX1	HSPD1	IL10	SLC11A1	MAP3K7	TGFB1	TGFB2	TGFB3	TLR2	TLR4	TNF	TRAF2	TRAF6	WNT5A	SEMA7A	BCL10	TRIL	MALT1	IRAK3	FOXP3	SASH3	TRPM4	GIMAP5	IL21	NOD2	
GO:0002374_cytokine secretion involved in immune response	Number_of_mRNA_5	APOA1	APOA2	IL10	TNF	WNT5A	
GO:0002376_immune system process	Number_of_mRNA_1284	A2M	ACVR1B	ACVR2A	ADA	ADAM8	ADAM10	ADAR	ADK	ADORA1	ADORA2B	ADSS	AP2A1	AP2A2	AP1B1	AP2B1	AP1G1	AGER	JAG1	AHR	AKT1	ALAS2	AMBP	ANGPT1	ANGPT2	ANXA1	ANXA3	APC	AIRE	APOA1	APOA2	APOA4	APOB	APOBEC1	APP	FAS	FASLG	AQP3	AQP4	AQP9	ARF1	ARG2	ARHGDIB	RHOH	ARNT	ARRB2	ASS1	ATF1	ATM	ATP1B1	ATP1B2	ATP1B3	ATP7A	AZGP1	AZU1	B2M	BAD	BAK1	NKX3-2	BCL2	BCL3	BCL6	BDKRB1	CFB	BGLAP	BLM	CXCR5	BMI1	BMP4	BMP6	BMPR1A	POLR3D	BNIP3	BNIP3L	BPGM	BPI	BRCA2	BSG	BST1	BST2	C1QBP	SERPING1	C1QA	C1QB	C1QC	C1R	C1S	C2	C3	C3AR1	C4BPA	C4BPB	C5	C5AR1	C6	C7	C8A	C8B	C8G	C9	CA2	CACNB3	CALCA	CALR	CAMK2A	CAMK2B	CAMK2D	CAMK2G	CAPZA1	CAPZA2	CASP3	CAV1	RUNX1	CBFA2T3	CBLB	CCND3	CD1A	CD1B	CD1C	CD1D	CD1E	CD2	CD3D	CD3E	CD3G	CD247	CD4	CD5	CD7	CD8A	CD8B	CD14	CD19	MS4A1	CD27	CD28	CD80	CD86	TNFSF8	CD34	CD36	CD37	CD38	CD40	CD40LG	CD44	CD47	CD48	CD58	CD70	CD74	CD79A	CD79B	CD81	CD97	CDK1	CDC42	CDH1	CDK6	CDKN1A	CDKN2A	CDKN2B	CEBPA	CEBPB	CEBPE	CEBPG	CTSC	CEACAM8	CHIT1	LYST	CHRNA4	CHRNB2	CHUK	AP2M1	AP1S1	AP2S1	CLU	CLPTM1	CCR1	CCR4	CCR5	CCR6	CCR7	CCR8	CCBP2	CMKLR1	LTB4R	CNN2	CNR1	CNR2	COL1A1	COL1A2	COL3A1	KLF6	MAP3K8	CR1	CR2	CREB1	ATF2	CRHR1	CRIP2	CRKL	CRP	MAPK14	CSF1	CSF2	CSF3	CSK	NKX2-5	CTLA4	CTNNB1	CTSE	CTSG	CTSS	CTSW	CX3CR1	CXADR	CYBA	CYBB	CYP11B1	CYP27B1	CD55	DBH	ACE	DDOST	DEFB1	DEFB4A	CFD	DMBT1	DNASE2	DOCK2	DPP4	DUSP3	DUSP4	DUSP6	DUSP7	GPR183	EDA	EDN1	EDN2	EDN3	EDNRB	EFNB1	EGR1	ELANE	ELF1	ELF4	ELK1	EPB42	EPO	ERBB2	EREG	ESRRA	ETS1	MECOM	F2	F2RL1	F7	F12	FCAR	FCER1A	MS4A2	FCER1G	FCER2	FCGR1A	FCGR1B	FCGR2B	FCGR3B	FCGRT	FCN1	FCN2	FGF3	FGF10	FGFR2	FIGF	FKBP1A	FKBP1B	FOXF1	FOXJ1	FOXO3	FLT3	FN1	FOS	MTOR	FTH1	FYB	FYN	IFI6	G6PD	GALNT2	GAS6	GBP1	GBP2	GCH1	GEM	B4GALT1	GLI2	GLI3	GNAS	GNL1	GPI	GPX1	GPX2	GRB2	GRB7	GRB14	CXCL1	CXCL2	CXCL3	MSH6	GZMA	GZMM	HBZ	HCK	HCLS1	HELLS	NCKAP1L	CFH	HFE	HHEX	HIF1A	HLA-A	HLA-B	HLA-C	HLA-DMB	MNX1	HLA-DOA	HLA-DOB	HLA-DPA1	HLA-DPB1	HLA-DQA1	HLA-DQB1	HLA-DRA	HLA-DRB4	HLA-E	HLA-F	HLA-G	MR1	HMGB1	HMGB2	HMOX1	ONECUT1	TLX1	HOXA3	HOXA5	HOXA7	HOXA9	HOXB3	HOXB4	HOXB7	HPRT1	HPX	HRAS	HRH2	HSP90AB1	HSPD1	ICAM1	ICAM2	ICAM3	ICAM4	IRF8	ID2	CFI	IFI16	IFI27	IFI35	IFIT2	IFIT1	IFIT3	IFNA2	IFNA4	IFNA5	IFNA6	IFNA7	IFNA8	IFNA10	IFNA14	IFNA16	IFNA17	IFNA21	IFNAR1	IFNAR2	IFNB1	IFNG	IFNGR1	IFNGR2	IGBP1	IGF1R	IGHG1	IGHM	IGJ	IGKC	IGLL1	IHH	IK	IKBKB	IL1A	IL1B	IL1R1	IL1RAP	IL1RN	IL2	IL2RA	IL2RG	IL3	IL4	IL4R	IL5	IL6	IL6R	IL6ST	IL7	IL7R	IL8	IL9	CXCR2	IL10	IL10RB	IL11	IL12A	IL12B	IL12RB1	IL13	IL15	IL16	IL17A	IL18	ILF2	IMPDH2	INHA	INHBA	CXCL10	INS	INPP5D	IRAK1	ITGA6	IRAK2	IRF1	IRF2	IRF3	IRF4	IRF5	IRF6	IRF7	ISG20	ITGA3	ITGA4	ITGA5	ITGAD	ITGAL	ITGAM	ITGAV	ITGAX	ITGB1	ITGB2	ITGB3	ITGB7	ITIH1	ITK	ITPKB	JAG2	JAK1	JAK2	JARID2	JUN	JUNB	KCNJ8	KIR2DL1	KIR2DL2	KIR2DL3	KIR2DL4	KIR2DS1	KIR2DS5	KIR3DL1	KIR3DS1	KIT	KLRD1	KRAS	KRT1	L1CAM	LAG3	LBP	LCK	LCN2	LCP1	LCP2	LEP	LGALS3	LIF	LIG4	LMO2	LRP5	LTA	LTB	LTF	LY9	CD180	LY75	LYL1	LYN	SH2D1A	SMAD3	SMAD6	MAG	MB	MBL2	MBP	CD46	MEF2A	MEF2C	MEIS1	MAP3K1	KITLG	CIITA	MICB	MIF	CXCL9	MLF1	MLH1	MLL	MMP1	MMP9	MNDA	MOG	CD200	MPO	MPP1	CITED1	MSH2	MSH3	MSN	MT2A	MX1	MX2	MYD88	MYH9	NBN	NCAM1	NCF2	NCF4	NCK1	NFATC2	NFIL3	NFKB1	NFKB2	NFKBIA	NFKBIB	NME1	NOS2	NOTCH1	NOTCH2	NOTCH4	PNP	SLC11A2	NRAS	OAS1	OAS2	OAS3	OLR1	OPRD1	OPRK1	OPRM1	ORM1	OSM	P2RX7	SERPINE1	PAK1	PAK2	PAWR	PAX5	PBX1	PCBP2	PDCD1	PDGFB	ENPP1	ENPP2	ENPP3	PDPK1	PECAM1	PF4	PF4V1	CFP	PGM3	SERPINB9	PIK3C3	PIK3CA	PIK3CB	PIK3CD	PIK3R1	PIK3R2	PKNOX1	PLA2G1B	PLCG1	PLCG2	PLD2	PLEK	PML	PMS2L2	EXOSC9	PODXL	POU2AF1	POU2F2	PPARG	MED1	PPBP	PPIA	PRF1	PRG2	PRKCA	PRKCB	PRKCD	PRKCQ	PRKCSH	PRKDC	MAPK1	MAPK3	MAPK7	MAPK8	MAPK11	MAPK9	MAPK10	MAP2K1	MAP2K2	MAP2K3	MAP2K6	MAP2K7	PRLR	PRNP	PROC	PROS1	MASP1	PSEN1	PSEN2	PSMB4	PSMB8	PSMB10	PTAFR	PTEN	PTGER4	PTPN1	PTPN2	PTPN6	PTPN11	PTPRC	PTPRE	PTPRJ	PTX3	PURB	PVR	PVRL1	PVRL2	MAP4K2	RAB27A	RAC1	RAG1	RAG2	RARA	RARRES2	RB1	RBP1	RBP4	RELA	RELB	RFX1	RGS1	RNASEL	ROCK1	RORC	RPA1	RPL22	RPS6KA1	RPS6KA2	RPS6KA3	RPS14	RPS19	RPS27A	S100A7	S100A12	S100A13	S100B	SERPINB4	CCL1	CCL2	CCL4	CCL5	CCL7	CCL8	CCL11	CCL13	CCL16	CCL17	CCL18	CCL19	CCL20	CCL21	CCL22	CCL23	CCL24	CCL25	CXCL6	CXCL11	CXCL5	XCL1	CX3CL1	CXCL12	SECTM1	SELE	SELL	SELP	SELPLG	MAP2K4	SFRP1	SFRP2	SFTPD	SHB	SHC1	SHH	ST6GAL1	SIX1	SKIL	SLAMF1	SLC3A2	SLC11A1	SLC16A1	SNCA	SNRNP70	SOD1	SOS1	SOX4	SP2	SP3	SP100	SPI1	SPIB	SPN	SRC	STAT1	STAT2	STAT5A	STAT5B	STAT6	STXBP2	STXBP3	VAMP7	SYK	ADAM17	TACR1	MAP3K7	TAL1	TAP1	TAP2	TAPBP	TARBP2	TBX1	TAZ	TCF3	TCF7	ZEB1	TCF12	TCF21	TEK	TFE3	TGFB1	TGFB2	TGFB3	TGFBR1	TGFBR2	TGFBR3	THBD	THBS1	THBS4	THPO	THRA	THY1	TIMP1	TLR1	TLR2	TLR3	TLR4	TLR5	TNF	TNFAIP1	TNFAIP3	TNFRSF1B	TPD52	TRAF2	TRAF3	TRAF6	TNFSF4	TNFRSF4	TYK2	TYR	TYROBP	UBA52	UBB	UBC	UBE2N	SUMO1	SCGB1A1	UNG	VASP	VAV1	VCAM1	VEGFA	VEGFB	VEGFC	VIPR1	VPREB1	TRPV1	VTN	WAS	LAT2	WNT1	WNT3	WNT5A	WNT10B	WNT2B	XBP1	XRCC5	YES1	YWHAZ	ZAP70	ZFP36	ZNF3	ZBTB16	TRIM25	PXDN	IL1R2	FZD5	SCG2	MAPKAPK3	LST1	TFEB	MYST3	SLC7A5	MADCAM1	PICALM	EOMES	FZD7	FZD8	FZD9	PLA2G10	NCK2	DYRK3	FOXN1	OGT	GPR65	SEMA7A	PIK3R3	IKBKG	IKBKAP	IFITM1	CST7	APOL1	AP3B1	FCN3	PIAS1	THOC5	PRKRA	LY6D	TNFSF11	CDK13	SKAP1	OASL	SOCS1	IRS2	MARCO	S1PR4	RIPK1	TNFSF14	TNFSF13	TNFSF12	TNFSF10	TNFSF9	ADAM9	CD164	TNFRSF14	RIPK2	TNFRSF11A	IL18RAP	IL1RL2	IL18R1	CD84	LDB1	APLN	VNN1	AP1S2	AP1M1	ENDOU	BCL10	SKAP2	KYNU	AP3D1	PGLYRP1	TNFSF18	MAP3K14	SOCS3	DOK2	SLC7A7	SLC7A6	ASH2L	SART1	DNAJA3	FCGR2C	SLC16A3	CCNB2	EXO1	IL1RL1	IL32	PNMA1	RPS6KA5	AIMP1	MAPKAPK2	GPR55	CD83	SLIT2	ADIPOQ	GRAP2	NCR1	AIM2	LY86	IL27RA	CXCL14	BCAR1	GTPBP1	CARTPT	NCOR1	ISG15	IKBKE	SOCS5	HDAC9	TBKBP1	HDAC4	ELMO1	GAB2	TRIL	P2RY14	MAFB	TNFSF15	HDAC5	SH2B3	AP1M2	ABCC9	NR1H3	IL18BP	COL4A3BP	TRIM10	BCAP31	EBI3	CHST4	CNIH	ODZ1	DHRS2	PRG4	KLRG1	CD96	LRRC17	CALCOCO2	IGSF6	FSTL3	LILRB2	MAEA	CRISP3	CLEC4M	TLR6	CCL26	TRIM22	IRF9	TUBB2C	NOD1	PRG3	NDRG1	IFITM3	SPON2	ARIH2	IFI30	VAV3	TAB1	TACC3	MERTK	CLEC10A	FST	SEMA4D	SEMA3C	PROCR	CXCL13	SIVA1	IFITM2	SH2B2	RBCK1	POLR3F	POLR3G	POLR3C	KLF1	CD226	TNFSF13B	EBP	CNPY3	MASP2	TOB2	CCR9	CPLX2	CCL27	LILRB1	HCST	MALT1	TRAFD1	PRDX3	IFI44L	SPINK5	LILRA1	CD160	POLR3A	SLC7A9	CDC37	IL1RAPL1	GLMN	CORO1A	IRAK3	GPR44	USP18	VSIG4	SBNO2	CD93	PAXIP1	ACIN1	NCOA6	SWAP70	TAB2	JMJD6	PLCB1	KIF13B	ICOSLG	SLC7A8	ABCB9	TNFRSF13B	CLCF1	SLC16A8	ATP6V0A2	DDX58	LY96	SLC7A11	CADM1	PPIL2	PRKD2	SAMHD1	TIPARP	L3MBTL1	PTPN22	PLDN	IL1RAPL2	GREM1	ZBTB32	FOXP1	CHIA	PRELID1	IL1F8	IL1F7	IL1F6	IL17C	IL17B	SIT1	TINAG	POLL	DLL1	TRBC1	TRAC	IGKV4-1	FLVCR1	TBK1	CD274	BLNK	ICOS	MYLPF	IL19	TBX21	CD209	PIK3R4	MINK1	CD207	PODXL2	IL21R	F11R	TRAT1	CLEC4A	FOXP3	GAL	IRAK4	LEF1	HERC5	CKLF	GP6	GLRX5	C1RL	TLR7	ECSIT	PLUNC	TLR8	SPG21	AHSP	ZBTB7A	ANGPT4	YTHDF2	IP6K2	CCRL1	IL23A	ATP6V1H	KLF13	NUB1	POLR3K	CD244	ERAP1	SIX4	BCL11A	UBASH3A	TLR9	TREM2	TREM1	WNT4	SASH3	TOLLIP	RNF216	XAF1	TET2	TRPM4	SNRK	DPP8	LAX1	SLC25A38	TESC	BANK1	RNF31	TAPBPL	AKIRIN2	GIMAP5	SIRPG	CHD7	PACS1	POLR3B	POLR3E	ENAH	PCID2	PAG1	MLL5	BARX1	SUSD2	CRTAM	CTNNBL1	LRRC8A	SLC7A10	CCL28	IFNK	PRTFDC1	CTNNBIP1	CIAPIN1	TWSG1	CYSLTR2	PGLYRP4	CD177	PELI2	PELI1	AICDA	S100A14	MAVS	PREX1	GPAM	HAMP	SLAMF7	ZP4	CXCL16	JAM2	IL21	SIGIRR	PLEKHA1	APOBEC3G	SMAP1	PRDM16	NOD2	TINAGL1	IFIH1	ERAP2	CARD9	MLST8	CLEC7A	RBM15	VPS33A	MAPKAP1	DHX58	ULBP3	NKAP	TNFAIP8L2	ROGDI	NLRX1	NHEJ1	TREML2	NUP85	ULBP2	ULBP1	PDCD1LG2	CD276	NDFIP1	COLEC12	CFHR5	TM7SF4	TMX1	UNC93B1	TLR10	TRIM56	JAM3	ITCH	MYST1	NLRC5	SLA2	RNF135	CARD11	ZC3H8	KIRREL3	RNASE7	FUT10	NFKBID	HSH2D	SCIN	KLHL6	ZNF160	IL33	ESAM	RSAD2	PKHD1L1	SFXN1	TIRAP	PGLYRP2	PGLYRP3	TNFRSF13C	RASGRP4	CLNK	DEFB118	AMICA1	ADSSL1	SPACA3	ANKRD54	AP1S3	CD200R1	IL31RA	RAET1E	DEFB127	SIRPA	TICAM1	IL23R	NFAM1	BTLA	C8orf84	NKX2-3	IL28RA	CLEC4C	ZNF675	POLR3H	NLRC3	APOBEC3F	UNC13D	TIGIT	GAPT	TUBB	RTKN2	MARCH8	IL27	RICTOR	ELMOD2	TAB3	NCR3	PYDC1	IL29	CLEC4D	TMEM173	TREML1	IRGM	KAAG1	LILRA5	MIA3	THEMIS	BLOC1S3	CRIP3	CCR2	KIR2DS2	CD24	MICA	
GO:0002377_immunoglobulin production	Number_of_mRNA_46	FAS	CD37	CD40	CD40LG	GALNT2	MSH6	HPX	HSPD1	IL2	IL4	IL6	IL7R	IL10	IL13	LIG4	MLH1	MSH2	MSH3	NBN	PMS2L2	PRKDC	PTPRC	RAG2	RBP4	STAT6	TCF3	TGFB1	TNF	TRAF6	TNFSF4	TNFRSF4	UNG	TNFSF13	EXO1	IL27RA	PAXIP1	SWAP70	FOXP1	POLL	TBX21	FOXP3	SASH3	CTNNBL1	AICDA	NOD2	NDFIP1	
GO:0002381_immunoglobulin production involved in immunoglobulin mediated immune response	Number_of_mRNA_23	CD40	CD40LG	MSH6	HSPD1	IL2	IL4	IL10	LIG4	MLH1	MSH2	NBN	STAT6	TGFB1	TNFSF13	EXO1	IL27RA	PAXIP1	SWAP70	TBX21	FOXP3	AICDA	NOD2	NDFIP1	
GO:0002418_immune response to tumor cell	Number_of_mRNA_10	CD40LG	HSPD1	IL12A	IL12B	PRF1	PVR	PVRL2	CD226	CRTAM	MICA	
GO:0002420_natural killer cell mediated cytotoxicity directed against tumor cell target	Number_of_mRNA_6	IL12A	IL12B	PVR	PVRL2	CD226	CRTAM	
GO:0002423_natural killer cell mediated immune response to tumor cell	Number_of_mRNA_6	IL12A	IL12B	PVR	PVRL2	CD226	CRTAM	
GO:0002429_immune response-activating cell surface receptor signaling pathway	Number_of_mRNA_110	ADA	BCL2	C3AR1	CACNB3	CBLB	CD3D	CD3E	CD3G	CD247	CD4	CD19	CD38	CD79A	CHUK	CR1	CR2	CSK	CTLA4	DUSP3	ELF1	FYB	FYN	NCKAP1L	HLA-DMB	HLA-DOA	HLA-DOB	HLA-DPA1	HLA-DPB1	HLA-DQA1	HLA-DQB1	HLA-DRA	HLA-DRB4	IGHM	IKBKB	INPP5D	ITK	LCK	LCP2	LYN	MICB	MNDA	NCK1	NFATC2	NFKB1	NFKBIA	PAK1	PAK2	PAWR	PDPK1	PIK3CA	PIK3CB	PIK3R1	PIK3R2	PLCG1	PLCG2	PRKCB	PRKCQ	MAPK1	PRNP	PSEN1	PSEN2	PTEN	PTPRC	PTPRJ	RELA	RPS27A	SYK	MAP3K7	THY1	TLR2	TRAF6	UBA52	UBB	UBC	UBE2N	VASP	WAS	LAT2	ZAP70	IKBKG	SKAP1	RIPK2	BCL10	GRAP2	BCAR1	VAV3	SH2B2	RBCK1	CD226	MALT1	TAB2	PRKD2	PTPN22	TRBC1	TRAC	TRAT1	FOXP3	SPG21	UBASH3A	RNF31	ENAH	PAG1	PLEKHA1	CLEC7A	SLA2	CARD11	KLHL6	NFAM1	THEMIS	MICA	
GO:0002437_inflammatory response to antigenic stimulus	Number_of_mRNA_18	C3	CNR1	ELANE	FCER1A	GPX1	GPX2	HMGB1	IL1B	IL2RA	IL10	IL12B	LTA	OPRM1	PSMB4	SPN	TNF	PNMA1	NOD2	
GO:0002439_chronic inflammatory response to antigenic stimulus	Number_of_mRNA_4	IL1B	IL10	LTA	TNF	
GO:0002440_production of molecular mediator of immune response	Number_of_mRNA_67	APOA1	APOA2	FAS	CD36	CD37	CD40	CD40LG	CD74	GALNT2	MSH6	HMOX1	HPX	HSPD1	IL2	IL4	IL6	IL7R	IL10	IL13	LIG4	MLH1	MSH2	MSH3	NBN	PMS2L2	PRKDC	PTPRC	RAG2	RBP4	SLC11A1	STAT6	MAP3K7	TCF3	TGFB1	TGFB2	TGFB3	TLR2	TLR4	TNF	TRAF2	TRAF6	TNFSF4	TNFRSF4	UNG	WNT5A	SEMA7A	TNFSF13	BCL10	EXO1	IL27RA	TRIL	MALT1	IRAK3	PAXIP1	SWAP70	FOXP1	POLL	TBX21	FOXP3	SASH3	TRPM4	GIMAP5	CTNNBL1	AICDA	IL21	NOD2	NDFIP1	
GO:0002443_leukocyte mediated immunity	Number_of_mRNA_142	ADORA2B	ANXA3	FAS	ARRB2	B2M	BCL3	SERPING1	C1QA	C1QB	C1QC	C1R	C1S	C2	C3	C4BPA	C4BPB	C5	C6	C7	C8A	C8B	C8G	C9	CD8A	CD27	CD40	CD40LG	CD74	CEBPG	LYST	CLU	CR1	CR2	CRP	CTSG	CD55	DBH	DPP4	ELANE	FCER1A	MS4A2	FCER2	FOXF1	FOXJ1	GNL1	MSH6	HMOX1	HPX	HSPD1	ICAM1	CFI	IGHM	IGKC	IL1B	IL2	IL4	IL6	IL6R	IL7R	IL10	IL12A	IL12B	IL12RB1	INPP5D	LAG3	LIG4	LTA	LY9	LYN	SH2D1A	MBL2	CD46	MLH1	MSH2	MYD88	NBN	P2RX7	SERPINB9	PLA2G1B	PLD2	PRKCD	PTPRC	PVR	PVRL2	RAB27A	S100A13	SLC11A1	SPN	STAT5A	STAT5B	STAT6	STXBP2	STXBP3	VAMP7	SYK	ADAM17	MAP3K7	TAP1	TAP2	TGFB1	TLR4	TNF	TRAF2	TRAF6	LAT2	YWHAZ	TNFSF13	EXO1	NCR1	IL27RA	GAB2	TUBB2C	CD226	MASP2	CPLX2	MALT1	PAXIP1	SWAP70	ABCB9	CADM1	IGKV4-1	TBX21	FOXP3	C1RL	TLR8	IL23A	SASH3	TRPM4	GIMAP5	MLL5	CRTAM	AICDA	SLAMF7	IL21	NOD2	NDFIP1	SLA2	IL23R	UNC13D	TUBB	NCR3	CCR2	
GO:0002444_myeloid leukocyte mediated immunity	Number_of_mRNA_28	ADORA2B	ANXA3	C3	CTSG	ELANE	FCER1A	MS4A2	FOXF1	HMOX1	IL6	IL6R	LYN	SERPINB9	PLA2G1B	PLD2	S100A13	STXBP2	STXBP3	VAMP7	SYK	ADAM17	LAT2	YWHAZ	GAB2	CPLX2	MLL5	UNC13D	CCR2	
GO:0002448_mast cell mediated immunity	Number_of_mRNA_16	ADORA2B	FCER1A	MS4A2	FOXF1	HMOX1	LYN	SERPINB9	PLD2	S100A13	STXBP2	SYK	LAT2	YWHAZ	GAB2	CPLX2	UNC13D	
GO:0002449_lymphocyte mediated immunity	Number_of_mRNA_116	FAS	ARRB2	B2M	BCL3	SERPING1	C1QA	C1QB	C1QC	C1R	C1S	C2	C3	C4BPA	C4BPB	C5	C6	C7	C8A	C8B	C8G	C9	CD8A	CD27	CD40	CD40LG	CD74	CEBPG	LYST	CLU	CR1	CR2	CRP	CD55	DPP4	FCER1A	FCER2	FOXJ1	GNL1	MSH6	HPX	HSPD1	ICAM1	CFI	IGHM	IGKC	IL1B	IL2	IL4	IL7R	IL10	IL12A	IL12B	IL12RB1	INPP5D	LAG3	LIG4	LTA	LY9	SH2D1A	MBL2	CD46	MLH1	MSH2	MYD88	NBN	P2RX7	PRKCD	PTPRC	PVR	PVRL2	RAB27A	SLC11A1	SPN	STAT5A	STAT5B	STAT6	MAP3K7	TAP1	TAP2	TGFB1	TLR4	TNF	TRAF2	TRAF6	TNFSF13	EXO1	NCR1	IL27RA	TUBB2C	CD226	MASP2	MALT1	PAXIP1	SWAP70	ABCB9	CADM1	IGKV4-1	TBX21	FOXP3	C1RL	TLR8	IL23A	SASH3	TRPM4	GIMAP5	CRTAM	AICDA	SLAMF7	IL21	NOD2	NDFIP1	SLA2	IL23R	UNC13D	TUBB	NCR3	
GO:0002455_humoral immune response mediated by circulating immunoglobulin	Number_of_mRNA_39	BCL3	SERPING1	C1QA	C1QB	C1QC	C1R	C1S	C2	C3	C4BPA	C4BPB	C5	C6	C7	C8A	C8B	C8G	C9	CLU	CR1	CR2	CRP	CD55	FCER2	FOXJ1	HPX	CFI	IGHM	IGKC	LTA	MBL2	CD46	TNF	EXO1	MASP2	IGKV4-1	C1RL	GIMAP5	NOD2	
GO:0002456_T cell mediated immunity	Number_of_mRNA_31	B2M	CD8A	DPP4	GNL1	HSPD1	ICAM1	IL1B	IL7R	IL12A	IL12B	IL12RB1	P2RX7	PTPRC	PVR	PVRL2	RAB27A	SLC11A1	SPN	MAP3K7	TAP1	TAP2	TRAF2	TRAF6	MALT1	ABCB9	FOXP3	IL23A	SASH3	TRPM4	NOD2	IL23R	
GO:0002460_adaptive immune response based on somatic recombination of immune receptors built from immunoglobulin superfamily domains	Number_of_mRNA_121	ADA	FAS	B2M	BCL3	BCL6	SERPING1	C1QA	C1QB	C1QC	C1R	C1S	C2	C3	C4BPA	C4BPB	C5	C6	C7	C8A	C8B	C8G	C9	CD8A	CD27	CD80	CD40	CD40LG	CD74	CLU	CR1	CR2	CRP	CD55	DPP4	FCER1A	FCER2	FOXJ1	GNL1	MSH6	HPX	HSPD1	ICAM1	CFI	IGHM	IGKC	IL1B	IL2	IL4	IL4R	IL7R	IL10	IL12A	IL12B	IL12RB1	IL18	INPP5D	LIG4	LTA	LY9	MBL2	CD46	MEF2C	MLH1	MSH2	MYD88	NBN	NFKB2	P2RX7	PRKCD	PTPRC	PVR	PVRL2	RAB27A	RELB	SLC11A1	SPN	STAT6	ADAM17	MAP3K7	TAP1	TAP2	TGFB1	TLR4	TNF	TNFAIP3	TRAF2	TRAF6	TNFSF13	RIPK2	EXO1	IL27RA	SOCS5	IL18BP	EBI3	TLR6	CD226	MASP2	MALT1	PAXIP1	SWAP70	ABCB9	IGKV4-1	TBX21	FOXP3	LEF1	C1RL	TLR8	IL23A	SASH3	TRPM4	GIMAP5	AICDA	NOD2	NDFIP1	SLA2	KLHL6	TNFRSF13C	IL23R	UNC13D	IL27	CCR2	
GO:0002467_germinal center formation	Number_of_mRNA_11	ADA	BCL3	BCL6	FOXJ1	MEF2C	NFKB2	ADAM17	TNFAIP3	KLHL6	TNFRSF13C	UNC13D	
GO:0002474_antigen processing and presentation of peptide antigen via MHC class I	Number_of_mRNA_17	B2M	CALR	HFE	HLA-A	HLA-B	HLA-C	HLA-E	HLA-F	HLA-G	MR1	TAP1	TAP2	TAPBP	IFI30	ERAP1	TAPBPL	ERAP2	
GO:0002504_antigen processing and presentation of peptide or polysaccharide antigen via MHC class II	Number_of_mRNA_14	CD74	CTSE	HLA-DMB	HLA-DOA	HLA-DOB	HLA-DPA1	HLA-DPB1	HLA-DQA1	HLA-DQB1	HLA-DRA	HLA-DRB4	THBS1	TRAF6	MARCH8	
GO:0002507_tolerance induction	Number_of_mRNA_10	CBLB	CD3E	CCR4	FOXJ1	TGFB1	TGFBR2	TNFAIP3	IRAK3	FOXP3	ITCH	
GO:0002520_immune system development	Number_of_mRNA_370	ACVR1B	ACVR2A	ADA	ADAM8	JAG1	ALAS2	ANXA1	APC	FAS	RHOH	ARNT	ATM	ATP7A	BAD	BAK1	NKX3-2	BCL2	BCL3	BGLAP	BLM	CXCR5	BMI1	BMP4	BPGM	BRCA2	C1QC	CA2	CALCA	RUNX1	CBFA2T3	CBLB	CD1D	CD2	CD3D	CD3E	CD4	CD8A	CD27	CD28	CD80	CD86	CD40	CD40LG	CD74	CD79A	CDC42	CDK6	CDKN2A	CDKN2B	CEBPA	CEBPE	CEBPG	CHUK	CLPTM1	CCR4	CNN2	KLF6	CRIP2	CRKL	CSF1	CSF2	CSF3	NKX2-5	CTLA4	CTNNB1	ACE	DNASE2	DOCK2	GPR183	EPB42	EPO	ERBB2	ESRRA	ETS1	MECOM	FGF3	FGF10	FGFR2	FOXJ1	FOXO3	FLT3	G6PD	GLI2	GLI3	GNAS	MSH6	HBZ	HCLS1	NCKAP1L	HHEX	HIF1A	HMGB1	HMGB2	ONECUT1	TLX1	HOXA3	HOXA5	HOXA7	HOXA9	HOXB3	HOXB4	HOXB7	HSPD1	IRF8	ID2	IFI16	IFNG	IHH	IL2	IL2RA	IL4	IL4R	IL5	IL6	IL7	IL7R	IL10	IL11	IL12B	IL12RB1	IL15	IL17A	INHA	INHBA	INPP5D	IRF1	IRF4	ITGA4	ITGB1	ITPKB	JAG2	JAK2	JARID2	JUN	JUNB	KIT	LCK	LEP	LIF	LIG4	LMO2	LRP5	LTA	LTB	LYL1	LYN	MB	MEF2C	MEIS1	KITLG	MLF1	MLH1	MLL	MMP9	MSH2	MSH3	MYH9	NBN	NFKB2	NFKBIA	NME1	NOTCH2	NOTCH4	PNP	SLC11A2	PBX1	PF4	PGM3	PIK3R1	PKNOX1	PLCG2	PLEK	PMS2L2	PPARG	MED1	PRKDC	PSEN1	PSEN2	PTPRC	PURB	RAG1	RAG2	RARA	RB1	RBP1	RELB	RORC	RPA1	RPL22	RPS14	RPS19	CCL5	SFRP1	SFRP2	SHH	SIX1	SNRNP70	SOD1	SOX4	SP3	SPI1	SPIB	SPN	STAT5A	STAT5B	STAT6	SYK	ADAM17	TAL1	TBX1	TAZ	TCF3	TCF21	TFE3	TGFB1	TGFB2	TGFBR1	TGFBR2	TGFBR3	THPO	THRA	TIMP1	TLR3	TLR4	TNF	TNFAIP3	TPD52	TRAF6	TYR	UNG	VCAM1	WNT1	WNT3	WNT5A	WNT10B	WNT2B	XRCC5	ZAP70	ZFP36	ZBTB16	FZD5	MYST3	PICALM	EOMES	FZD7	FZD8	FZD9	DYRK3	FOXN1	OGT	AP3B1	THOC5	LY6D	TNFSF11	CDK13	TNFSF13	CD164	RIPK2	TNFRSF11A	LDB1	VNN1	AP3D1	ASH2L	SART1	CCNB2	EXO1	GPR55	CD83	ADIPOQ	IL27RA	CARTPT	NCOR1	SOCS5	HDAC9	HDAC4	GAB2	MAFB	HDAC5	SH2B3	TRIM10	DHRS2	LRRC17	FSTL3	MAEA	ARIH2	TACC3	FST	CXCL13	KLF1	EBP	TOB2	MALT1	PRDX3	SPINK5	IRAK3	PAXIP1	ACIN1	NCOA6	SWAP70	JMJD6	CLCF1	TIPARP	L3MBTL1	PTPN22	ZBTB32	FOXP1	IL17C	POLL	DLL1	FLVCR1	BLNK	TBX21	MINK1	FOXP3	LEF1	GLRX5	AHSP	ZBTB7A	IL23A	KLF13	SIX4	BCL11A	WNT4	SASH3	TET2	SNRK	SLC25A38	TESC	GIMAP5	CHD7	PCID2	MLL5	BARX1	CTNNBL1	LRRC8A	CTNNBIP1	CIAPIN1	TWSG1	AICDA	IL21	SMAP1	PRDM16	RBM15	VPS33A	NKAP	ROGDI	NHEJ1	NDFIP1	TM7SF4	ITCH	MYST1	CARD11	ZC3H8	KIRREL3	FUT10	NFKBID	SCIN	ZNF160	SFXN1	TIRAP	RASGRP4	ANKRD54	IL31RA	IL23R	NFAM1	NKX2-3	ZNF675	RTKN2	IL27	THEMIS	
GO:0002521_leukocyte differentiation	Number_of_mRNA_207	ADA	ADAM8	ANXA1	APC	FAS	RHOH	ATM	ATP7A	BAD	BAK1	BCL2	BCL3	BGLAP	BLM	BMP4	C1QC	CA2	CALCA	RUNX1	CBFA2T3	CD1D	CD2	CD3D	CD3E	CD4	CD8A	CD27	CD28	CD80	CD86	CD40LG	CD74	CD79A	CDC42	CDKN2A	CEBPA	CEBPE	CEBPG	CHUK	CLPTM1	KLF6	CSF1	CSF2	CSF3	CTLA4	CTNNB1	DOCK2	GPR183	ERBB2	ESRRA	FOXJ1	GLI2	GLI3	GNAS	NCKAP1L	HHEX	ONECUT1	HOXA7	ID2	IFI16	IFNG	IHH	IL2	IL2RA	IL4	IL4R	IL5	IL6	IL7	IL7R	IL10	IL11	IL12B	IL12RB1	IL15	IL17A	INHA	INHBA	INPP5D	IRF1	IRF4	ITGA4	ITGB1	ITPKB	JAG2	JUN	JUNB	KIT	LCK	LIF	LIG4	LYL1	KITLG	MMP9	MSH2	MYH9	NME1	PNP	PF4	PIK3R1	PKNOX1	PLCG2	PPARG	PRKDC	PSEN1	PSEN2	PTPRC	RAG1	RAG2	RARA	RB1	RBP1	RELB	RORC	RPL22	CCL5	SFRP1	SHH	SOD1	SOX4	SP3	SPIB	SPN	STAT5A	STAT5B	SYK	ADAM17	TCF3	TFE3	TGFB1	TGFBR2	TLR3	TLR4	TNF	TPD52	TRAF6	VCAM1	WNT1	ZAP70	FZD5	EOMES	FZD7	FZD8	FZD9	OGT	AP3B1	THOC5	LY6D	TNFSF11	RIPK2	TNFRSF11A	VNN1	AP3D1	SART1	GPR55	CD83	ADIPOQ	CARTPT	NCOR1	SOCS5	HDAC9	HDAC4	GAB2	HDAC5	DHRS2	LRRC17	FSTL3	TOB2	MALT1	SPINK5	ACIN1	JMJD6	CLCF1	PTPN22	FOXP1	IL17C	BLNK	MINK1	FOXP3	LEF1	ZBTB7A	IL23A	BCL11A	WNT4	SASH3	GIMAP5	CHD7	MLL5	LRRC8A	CTNNBIP1	AICDA	IL21	PRDM16	NKAP	NHEJ1	NDFIP1	TM7SF4	CARD11	ZC3H8	NFKBID	IL31RA	IL23R	NFAM1	NKX2-3	ZNF675	IL27	THEMIS	
GO:0002526_acute inflammatory response	Number_of_mRNA_76	A2M	SERPINA3	ACVR1	ADAM8	AHSG	ALOX5	APCS	APOA2	ASS1	SERPING1	C3	C6	CASP6	CEBPA	CEBPB	CNR1	CRP	ELANE	EPHA3	F2	F3	F8	F12	FCER1A	FN1	B4GALT1	IL1A	IL1B	IL4	IL6	IL6R	IL6ST	INS	ITIH4	KLKB1	LBP	MBL2	CD46	NPY5R	OPRM1	ORM1	OSM	REG3A	SERPINA1	PLA2G4A	SERPINF2	PPARG	MASP1	PTGER3	PTGS2	S100A8	SAA3P	SAA4	CCL5	SPN	STAT5B	TACR1	TFRC	TNF	TSC2	VCAM1	TRPV1	TNFSF11	TNFRSF11A	VNN1	OSMR	CD163	KL	APOL2	IL22	CTNNBIP1	SIGIRR	MYLK3	SAAL1	REG3G	MRGPRX1	
GO:0002532_production of molecular mediator involved in inflammatory response	Number_of_mRNA_11	ALOX5	ALOX5AP	IL4R	INS	LBP	LYN	P2RX1	SERPINE1	TLR4	YWHAZ	CHIA	
GO:0002544_chronic inflammatory response	Number_of_mRNA_14	ADORA2B	IL1B	IL4	IL10	LTA	S100A8	CCL5	CCL11	THBS1	TNF	VCAM1	VNN1	FOXP3	UNC13D	
GO:0002548_monocyte chemotaxis	Number_of_mRNA_13	CALCA	IL6	IL6R	SERPINE1	PDGFB	S100A7	CCL2	CCL5	CXCL12	TNFSF11	TNFRSF11A	S100A14	CCR2	
GO:0002562_somatic diversification of immune receptors via germline recombination within a single locus	Number_of_mRNA_31	CD40	CD40LG	MSH6	HMGB1	HMGB2	HSPD1	IL2	IL4	IL10	LIG4	MLH1	MSH2	MSH3	NBN	PRKDC	RAG1	RAG2	STAT6	TCF3	TGFB1	UNG	TNFSF13	EXO1	IL27RA	PAXIP1	SWAP70	FOXP1	TBX21	FOXP3	AICDA	NDFIP1	
GO:0002566_somatic diversification of immune receptors via somatic mutation	Number_of_mRNA_7	MSH6	MLH1	MSH2	PMS2L2	UNG	EXO1	POLL	
GO:0002573_myeloid leukocyte differentiation	Number_of_mRNA_86	APC	BGLAP	C1QC	CA2	CALCA	RUNX1	CBFA2T3	CDC42	CEBPA	CEBPE	CHUK	CSF1	CSF2	CSF3	CTNNB1	ESRRA	GNAS	HHEX	HOXA7	ID2	IFI16	IFNG	IL4	IL5	IL12B	IL17A	INHA	INHBA	INPP5D	IRF4	JUN	JUNB	KIT	LIF	KITLG	MMP9	MYH9	NME1	PF4	PIK3R1	PPARG	PSEN1	PSEN2	RARA	RB1	RBP1	RELB	CCL5	SFRP1	SP3	SPIB	STAT5A	TFE3	TGFB1	TGFBR2	TLR3	TLR4	TNF	TRAF6	OGT	THOC5	TNFSF11	TNFRSF11A	GPR55	ADIPOQ	CARTPT	GAB2	DHRS2	LRRC17	FSTL3	TOB2	ACIN1	IL17C	LEF1	ZBTB7A	IL23A	GIMAP5	MLL5	CTNNBIP1	PRDM16	NDFIP1	TM7SF4	IL31RA	IL23R	NKX2-3	ZNF675	
GO:0002576_platelet degranulation	Number_of_mRNA_79	A2M	ACTN4	ACTN1	ACTN2	ALB	ALDOA	APOA1	APP	SERPING1	CALM3	CALU	CD9	CD36	CD63	CFL1	CLU	CFD	EGF	F5	F8	F13A1	FGA	FGB	FGG	FIGF	FLNA	FN1	GAS6	HGF	HRG	HSPA5	IGF1	ITGA2B	ITGB3	KNG1	LAMP2	P2RX1	SERPINE1	PDGFA	PDGFB	PECAM1	PF4	PFN1	SERPINA1	PLG	PLEK	SERPINF2	PPBP	PPIA	SRGN	PROS1	PSAP	SELP	SOD1	SPARC	STXBP1	TF	TGFB1	TGFB2	TGFB3	LEFTY2	THBS1	TIMP1	TLN1	TTN	TUBA4A	VCL	VEGFA	VEGFB	VEGFC	VWF	WDR1	ABCC4	CAP1	MMRN1	HABP4	BRPF3	SCG3	POTEKP	
GO:0002637_regulation of immunoglobulin production	Number_of_mRNA_24	CD37	CD40	CD40LG	HPX	IL2	IL4	IL6	IL10	IL13	RBP4	STAT6	TGFB1	TNF	TRAF6	TNFSF4	TNFRSF4	TNFSF13	IL27RA	PAXIP1	FOXP1	TBX21	FOXP3	SASH3	NDFIP1	
GO:0002673_regulation of acute inflammatory response	Number_of_mRNA_28	A2M	ADAM8	SERPING1	C3	C6	CNR1	F12	FCER1A	IL1B	IL4	IL6	IL6ST	INS	KLKB1	CD46	NPY5R	OSM	PLA2G4A	PPARG	MASP1	PTGER3	PTGS2	CCL5	SPN	TNF	TNFSF11	TNFRSF11A	OSMR	
GO:0002674_negative regulation of acute inflammatory response	Number_of_mRNA_4	IL4	INS	PPARG	SPN	
GO:0002675_positive regulation of acute inflammatory response	Number_of_mRNA_17	ADAM8	C3	CNR1	FCER1A	IL1B	IL6	IL6ST	NPY5R	OSM	PLA2G4A	PTGER3	PTGS2	CCL5	TNF	TNFSF11	TNFRSF11A	OSMR	
GO:0002676_regulation of chronic inflammatory response	Number_of_mRNA_7	ADORA2B	IL4	IL10	LTA	CCL5	TNF	FOXP3	
GO:0002677_negative regulation of chronic inflammatory response	Number_of_mRNA_3	IL4	IL10	FOXP3	
GO:0002678_positive regulation of chronic inflammatory response	Number_of_mRNA_3	ADORA2B	LTA	TNF	
GO:0002679_respiratory burst involved in defense response	Number_of_mRNA_3	INS	LBP	MPO	
GO:0002682_regulation of immune system process	Number_of_mRNA_637	A2M	ACVR1B	ACVR2A	ADA	ADAM8	ADAM10	ADK	ADORA1	ADORA2B	AP2A1	AP2A2	AP1B1	AP2B1	AP1G1	JAG1	AHR	AKT1	AMBP	APC	APOA1	APOA2	FAS	AQP3	ARF1	ARNT	ARRB2	ATF1	ATM	B2M	BAD	BCL2	BCL6	BDKRB1	CFB	BGLAP	BLM	BMP4	POLR3D	BPI	SERPING1	C1QA	C1QB	C1QC	C1R	C1S	C2	C3	C3AR1	C4BPA	C4BPB	C5	C5AR1	C6	C7	C8A	C8B	C8G	C9	CA2	CACNB3	CALCA	CASP3	CAV1	RUNX1	CBLB	CD1D	CD2	CD3D	CD3E	CD3G	CD247	CD4	CD5	CD8A	CD8B	CD19	CD27	CD28	CD80	CD86	CD34	CD36	CD37	CD38	CD40	CD40LG	CD47	CD74	CD79A	CD81	CDK1	CDC42	CDH1	CDK6	CDKN1A	CDKN2A	CHRNB2	CHUK	AP2M1	AP1S1	AP2S1	CLU	CLPTM1	CMKLR1	CNR1	CNR2	COL3A1	MAP3K8	CR1	CR2	CREB1	ATF2	CRP	MAPK14	CSF1	CSK	CTLA4	CTNNB1	CTSG	CXADR	CD55	CFD	DMBT1	DOCK2	DPP4	DUSP3	DUSP4	DUSP6	DUSP7	EDN2	EDN3	EFNB1	ELANE	ELF1	ELK1	ERBB2	EREG	ESRRA	ETS1	F2RL1	F7	FCER1A	MS4A2	FCER2	FCGR2B	FCN2	FGF10	FIGF	FKBP1A	FOXF1	FOXJ1	FOXO3	FOS	MTOR	FYB	FYN	GLI2	GLI3	GNAS	GPX1	GPX2	GRB2	HCK	NCKAP1L	CFH	HIF1A	HLA-A	HLA-B	HLA-C	HLA-DMB	HLA-DOA	HLA-DOB	HLA-DPA1	HLA-DPB1	HLA-DQA1	HLA-DQB1	HLA-DRA	HLA-DRB4	HLA-E	HLA-F	HLA-G	HMGB2	HMOX1	HOXA5	HOXA7	HPX	HSP90AB1	HSPD1	ICAM1	ICAM2	ICAM3	ICAM4	ID2	CFI	IFIT1	IFNA2	IFNA4	IFNA5	IFNA6	IFNA7	IFNA8	IFNA10	IFNA14	IFNA16	IFNA17	IFNA21	IFNAR1	IFNAR2	IFNB1	IFNG	IFNGR1	IFNGR2	IGHM	IGKC	IHH	IKBKB	IL1B	IL2	IL2RA	IL4	IL4R	IL5	IL6	IL6R	IL6ST	IL7	IL7R	IL8	IL10	IL12A	IL12B	IL12RB1	IL13	IL15	IL17A	IL18	INHA	INHBA	INS	INPP5D	IRAK1	IRAK2	IRF3	IRF4	IRF7	ITGA4	ITGAL	ITGB1	ITGB2	ITGB7	ITK	ITPKB	JAK1	JAK2	JUN	KIR2DL1	KIR2DL2	KIR2DL3	KIR2DL4	KIR2DS1	KIR3DL1	KLRD1	KRT1	LAG3	LBP	LCK	LCP2	LEP	LIF	LMO2	LTA	LYN	SH2D1A	MBL2	CD46	MEF2A	MEF2C	MAP3K1	KITLG	MICB	MIF	MNDA	MOG	CD200	MPP1	MYD88	NCK1	NFATC2	NFKB1	NFKB2	NFKBIA	NFKBIB	NME1	NOS2	PNP	ORM1	P2RX7	SERPINE1	PAK1	PAK2	PAWR	PCBP2	PDCD1	PDPK1	PF4	CFP	PIK3CA	PIK3CB	PIK3R1	PIK3R2	PLA2G1B	PLCG1	PLCG2	PLD2	PML	PRKCB	PRKCQ	MAPK1	MAPK3	MAPK7	MAPK8	MAPK11	MAPK9	MAPK10	MAP2K1	MAP2K2	MAP2K3	MAP2K6	MAP2K7	PRNP	MASP1	PSEN1	PSEN2	PSMB4	PTEN	PTPN1	PTPN2	PTPN6	PTPN11	PTPRC	PTPRE	PTPRJ	PURB	PVR	PVRL2	RAC1	RARA	RARRES2	RB1	RBP1	RBP4	RELA	RPS6KA1	RPS6KA2	RPS6KA3	RPS27A	S100A7	CCL2	CCL5	CXCL12	SELE	SELL	SELP	MAP2K4	SFRP1	SFTPD	SHH	SLC11A1	SOD1	SPI1	SPN	SRC	STAT1	STAT2	STAT5A	STAT5B	STAT6	STXBP2	SYK	ADAM17	TACR1	MAP3K7	TAL1	TAP1	TAP2	TARBP2	TCF3	TFE3	TGFB1	TGFB2	TGFB3	TGFBR2	THBS1	THBS4	THY1	TLR2	TLR3	TLR4	TLR5	TNF	TNFAIP3	TRAF2	TRAF3	TRAF6	TNFSF4	TNFRSF4	TYK2	TYROBP	UBA52	UBB	UBC	UBE2N	SUMO1	SCGB1A1	VASP	VAV1	VCAM1	VEGFA	VEGFB	VEGFC	WAS	LAT2	WNT5A	YES1	ZAP70	ZFP36	ZBTB16	MAPKAPK3	LST1	MADCAM1	PLA2G10	NCK2	OGT	SEMA7A	PIK3R3	IKBKG	IFITM1	AP3B1	FCN3	PIAS1	THOC5	TNFSF11	SKAP1	SOCS1	IRS2	MARCO	RIPK1	TNFSF14	TNFSF13	TNFRSF14	RIPK2	LDB1	VNN1	AP1S2	AP1M1	BCL10	AP3D1	MAP3K14	SOCS3	SART1	DNAJA3	RPS6KA5	MAPKAPK2	GPR55	CD83	SLIT2	ADIPOQ	GRAP2	NCR1	IL27RA	BCAR1	CARTPT	IKBKE	SOCS5	ELMO1	GAB2	TRIL	MAFB	AP1M2	NR1H3	EBI3	KLRG1	CD96	LRRC17	FSTL3	LILRB2	TLR6	NOD1	VAV3	TAB1	SH2B2	RBCK1	POLR3F	POLR3G	POLR3C	CD226	MASP2	TOB2	LILRB1	HCST	MALT1	TRAFD1	SPINK5	LILRA1	CD160	CDC37	GLMN	CORO1A	IRAK3	USP18	VSIG4	PAXIP1	ACIN1	TAB2	ICOSLG	ABCB9	TNFRSF13B	DDX58	LY96	CADM1	PRKD2	SAMHD1	L3MBTL1	PTPN22	PLDN	GREM1	FOXP1	SIT1	TRBC1	TRAC	IGKV4-1	TBK1	CD274	ICOS	TBX21	TRAT1	FOXP3	GAL	IRAK4	LEF1	C1RL	TLR7	TLR8	SPG21	ZBTB7A	IL23A	ATP6V1H	KLF13	ERAP1	UBASH3A	TLR9	SASH3	RNF216	TRPM4	LAX1	TESC	RNF31	GIMAP5	SIRPG	PACS1	POLR3B	ENAH	PAG1	MLL5	CRTAM	IFNK	CTNNBIP1	PELI2	PELI1	S100A14	MAVS	GPAM	SLAMF7	ZP4	IL21	PLEKHA1	APOBEC3G	SMAP1	PRDM16	NOD2	CARD9	MLST8	CLEC7A	RBM15	MAPKAP1	ULBP3	NKAP	ULBP2	ULBP1	PDCD1LG2	CD276	NDFIP1	COLEC12	CFHR5	UNC93B1	ITCH	NLRC5	SLA2	RNF135	CARD11	ZC3H8	NFKBID	SCIN	KLHL6	IL33	TIRAP	TNFRSF13C	AMICA1	SPACA3	ANKRD54	AP1S3	CD200R1	IL31RA	RAET1E	TICAM1	IL23R	NFAM1	BTLA	IL28RA	ZNF675	APOBEC3F	UNC13D	TIGIT	IL27	RICTOR	ELMOD2	TAB3	NCR3	IL29	TMEM173	MIA3	THEMIS	BLOC1S3	CCR2	KIR2DS2	CD24	MICA	
GO:0002683_negative regulation of immune system process	Number_of_mRNA_98	A2M	ADA	ADORA1	AMBP	FAS	ARRB2	ATM	BMP4	BPI	SERPING1	C5	CASP3	CBLB	CD74	CDKN2A	CNR1	CNR2	COL3A1	CTLA4	DUSP3	ELF1	ERBB2	FOXF1	FOXJ1	GLI3	GPX1	GPX2	HMOX1	HOXA7	IFIT1	IHH	IL2	IL2RA	IL4R	IL7R	IL10	IL12B	INHA	INHBA	INS	INPP5D	LAG3	CD46	MICB	MNDA	PAWR	PCBP2	PRNP	MASP1	PSMB4	PTPRC	PTPRJ	SFRP1	SFTPD	SHH	SPN	STAT6	TAP1	TARBP2	TGFB1	TGFB2	TGFB3	THBS1	THY1	TNFAIP3	SCGB1A1	LST1	SLIT2	IL27RA	SOCS5	TRAFD1	SPINK5	GLMN	IRAK3	VSIG4	TNFRSF13B	PTPN22	GREM1	CD274	FOXP3	GAL	UBASH3A	TLR9	LAX1	GIMAP5	PAG1	NOD2	PDCD1LG2	CD276	NDFIP1	ITCH	SLA2	ZC3H8	NFKBID	IL31RA	BTLA	TIGIT	CCR2	
GO:0002684_positive regulation of immune system process	Number_of_mRNA_414	A2M	ADA	ADAM8	ADAM10	ADK	ADORA2B	AKT1	AQP3	ATF1	B2M	BAD	BCL2	BDKRB1	CFB	BLM	POLR3D	SERPING1	C1QA	C1QB	C1QC	C1R	C1S	C2	C3	C3AR1	C4BPA	C4BPB	C5	C5AR1	C6	C7	C8A	C8B	C8G	C9	CACNB3	CAV1	CBLB	CD1D	CD2	CD3D	CD3E	CD3G	CD247	CD4	CD5	CD19	CD27	CD28	CD80	CD86	CD36	CD37	CD38	CD40	CD40LG	CD47	CD74	CD79A	CDK1	CDC42	CDKN1A	CHRNB2	CHUK	CLU	CMKLR1	CNR1	MAP3K8	CR1	CR2	CREB1	ATF2	CRP	MAPK14	CSK	CTLA4	CTSG	CD55	CFD	DMBT1	DPP4	DUSP3	DUSP4	DUSP6	DUSP7	EDN2	EDN3	EFNB1	ELANE	ELF1	ELK1	EREG	F2RL1	F7	FCER1A	MS4A2	FCER2	FCN2	FGF10	FIGF	FOXF1	FOXJ1	FOS	MTOR	FYB	FYN	GLI2	GLI3	GRB2	NCKAP1L	CFH	HLA-DMB	HLA-DOA	HLA-DOB	HLA-DPA1	HLA-DPB1	HLA-DQA1	HLA-DQB1	HLA-DRA	HLA-DRB4	HMOX1	HPX	HSPD1	ICAM1	CFI	IFNB1	IGHM	IGKC	IHH	IKBKB	IL1B	IL2	IL2RA	IL4	IL4R	IL5	IL6	IL6R	IL6ST	IL7	IL7R	IL8	IL12A	IL12B	IL12RB1	IL13	IL15	IL18	INPP5D	IRAK1	IRAK2	IRF3	IRF7	ITGAL	ITK	ITPKB	JUN	KRT1	LAG3	LBP	LCK	LCP2	LTA	LYN	SH2D1A	MBL2	CD46	MEF2A	MEF2C	MAP3K1	MICB	MIF	MNDA	MOG	MYD88	NCK1	NFATC2	NFKB1	NFKB2	NFKBIA	NFKBIB	NOS2	PNP	P2RX7	SERPINE1	PAK1	PAK2	PAWR	PDCD1	PDPK1	CFP	PIK3CA	PIK3CB	PIK3R1	PIK3R2	PLA2G1B	PLCG1	PLCG2	PLD2	PRKCB	PRKCQ	MAPK1	MAPK3	MAPK7	MAPK8	MAPK11	MAPK9	MAPK10	MAP2K1	MAP2K2	MAP2K3	MAP2K6	MAP2K7	PRNP	MASP1	PSEN1	PSEN2	PTEN	PTPN6	PTPN11	PTPRC	PTPRJ	PVR	PVRL2	RAC1	RARA	RARRES2	RELA	RPS6KA1	RPS6KA2	RPS6KA3	RPS27A	S100A7	CCL2	CCL5	CXCL12	SELE	SELP	MAP2K4	SHH	SLC11A1	SPN	SRC	STAT5A	STAT5B	STAT6	STXBP2	SYK	ADAM17	TACR1	MAP3K7	TAP1	TAP2	TCF3	TGFB1	TGFB2	TGFBR2	THBS1	THBS4	THY1	TLR2	TLR3	TLR4	TLR5	TNF	TNFAIP3	TRAF2	TRAF3	TRAF6	TNFSF4	TNFRSF4	UBA52	UBB	UBC	UBE2N	VASP	VAV1	VCAM1	VEGFA	VEGFB	VEGFC	WAS	LAT2	WNT5A	YES1	ZAP70	MAPKAPK3	MADCAM1	NCK2	SEMA7A	PIK3R3	IKBKG	AP3B1	FCN3	TNFSF11	SKAP1	IRS2	MARCO	RIPK1	TNFSF14	TNFSF13	TNFRSF14	RIPK2	VNN1	BCL10	AP3D1	MAP3K14	SART1	RPS6KA5	MAPKAPK2	CD83	GRAP2	IL27RA	BCAR1	IKBKE	SOCS5	GAB2	TRIL	NR1H3	EBI3	TLR6	NOD1	VAV3	TAB1	SH2B2	RBCK1	POLR3F	POLR3G	POLR3C	CD226	MASP2	MALT1	CORO1A	IRAK3	VSIG4	PAXIP1	TAB2	ICOSLG	ABCB9	LY96	CADM1	PRKD2	PTPN22	PLDN	FOXP1	TRBC1	TRAC	IGKV4-1	TBK1	CD274	ICOS	TBX21	TRAT1	FOXP3	IRAK4	C1RL	TLR7	TLR8	SPG21	IL23A	UBASH3A	TLR9	SASH3	RNF31	GIMAP5	SIRPG	POLR3B	ENAH	PAG1	CRTAM	IFNK	PELI2	PELI1	S100A14	MAVS	GPAM	ZP4	IL21	PLEKHA1	NOD2	CARD9	MLST8	CLEC7A	MAPKAP1	NKAP	PDCD1LG2	CD276	COLEC12	CFHR5	UNC93B1	ITCH	SLA2	CARD11	KLHL6	IL33	TIRAP	TNFRSF13C	SPACA3	TICAM1	IL23R	NFAM1	BTLA	UNC13D	RICTOR	TAB3	NCR3	IL29	TMEM173	MIA3	THEMIS	BLOC1S3	CCR2	CD24	MICA	
GO:0002685_regulation of leukocyte migration	Number_of_mRNA_47	ADA	ADAM8	ADAM10	ADORA1	BDKRB1	C3AR1	C5	C5AR1	CD74	CMKLR1	EDN2	EDN3	F2RL1	F7	FIGF	NCKAP1L	HMOX1	HOXA7	ICAM1	IL6	IL6R	IL8	LBP	MPP1	SERPINE1	RARRES2	S100A7	CCL5	CXCL12	SELE	SELP	ADAM17	THBS1	THBS4	TLR2	VEGFA	VEGFB	VEGFC	WNT5A	MADCAM1	SLIT2	GREM1	S100A14	NOD2	TIRAP	MIA3	CCR2	
GO:0002687_positive regulation of leukocyte migration	Number_of_mRNA_38	ADAM8	ADAM10	BDKRB1	C3AR1	C5AR1	CD74	CMKLR1	EDN2	EDN3	F2RL1	F7	FIGF	NCKAP1L	ICAM1	IL6	IL6R	IL8	LBP	SERPINE1	RARRES2	S100A7	CCL5	CXCL12	SELE	SELP	ADAM17	THBS1	THBS4	TLR2	VEGFA	VEGFB	VEGFC	WNT5A	MADCAM1	S100A14	TIRAP	MIA3	CCR2	
GO:0002688_regulation of leukocyte chemotaxis	Number_of_mRNA_35	ADAM10	C3AR1	C5	C5AR1	CD74	CMKLR1	EDN2	EDN3	F2RL1	F7	FIGF	NCKAP1L	IL6	IL6R	IL8	LBP	MPP1	SERPINE1	RARRES2	S100A7	CCL5	CXCL12	ADAM17	THBS1	THBS4	VEGFA	VEGFB	VEGFC	WNT5A	SLIT2	GREM1	S100A14	NOD2	TIRAP	CCR2	
GO:0002690_positive regulation of leukocyte chemotaxis	Number_of_mRNA_30	ADAM10	C3AR1	C5AR1	CD74	CMKLR1	EDN2	EDN3	F2RL1	F7	FIGF	NCKAP1L	IL6	IL6R	IL8	LBP	SERPINE1	RARRES2	S100A7	CCL5	CXCL12	ADAM17	THBS1	THBS4	VEGFA	VEGFB	VEGFC	WNT5A	S100A14	TIRAP	CCR2	
GO:0002694_regulation of leukocyte activation	Number_of_mRNA_233	ADA	ADAM8	ADK	ADORA2B	AHR	AKT1	FAS	ATM	BAD	BCL2	BLM	BMP4	BPI	CASP3	CAV1	CBLB	CD2	CD3D	CD3E	CD3G	CD247	CD4	CD5	CD27	CD28	CD80	CD86	CD38	CD40	CD40LG	CD47	CD74	CDC42	CDKN1A	CDKN2A	CHRNB2	CLPTM1	CNR1	CNR2	MAP3K8	CSK	CTLA4	CTNNB1	DPP4	DUSP3	EFNB1	ERBB2	FCER1A	MS4A2	FGF10	FOXF1	FOXJ1	MTOR	FYN	GLI2	GLI3	GRB2	NCKAP1L	HLA-DMB	HLA-DOA	HLA-DOB	HLA-DPA1	HLA-DPB1	HLA-DQA1	HLA-DQB1	HLA-DRA	HLA-DRB4	HMOX1	HSPD1	IGHM	IHH	IL1B	IL2	IL2RA	IL4	IL4R	IL5	IL6	IL6ST	IL7	IL7R	IL10	IL12A	IL12B	IL12RB1	IL13	IL15	IL18	INHA	INHBA	INPP5D	IRF4	ITGAL	ITPKB	LAG3	LBP	LCK	LYN	MIF	MNDA	MYD88	NCK1	NFATC2	PNP	PAK1	PAK2	PAWR	PDCD1	PDPK1	PIK3CA	PIK3R1	PIK3R2	PLD2	PRKCQ	PRNP	PTPN6	PTPN11	PTPRC	PTPRE	PVRL2	RAC1	RARA	CCL2	CCL5	SFRP1	SFTPD	SHH	SOD1	SPN	SRC	STAT5A	STAT5B	STAT6	STXBP2	SYK	TACR1	MAP3K7	TCF3	TGFB1	TGFBR2	THBS1	THY1	TLR4	TNFAIP3	TRAF2	TRAF6	TNFSF4	TNFRSF4	SCGB1A1	VAV1	VCAM1	YES1	ZAP70	LST1	PLA2G10	NCK2	PIK3R3	AP3B1	TNFSF11	IRS2	TNFSF14	TNFSF13	TNFRSF14	RIPK2	VNN1	AP3D1	MAP3K14	SART1	CD83	GRAP2	IL27RA	SOCS5	GAB2	EBI3	VAV3	CD226	MALT1	SPINK5	GLMN	CORO1A	VSIG4	PAXIP1	ICOSLG	TNFRSF13B	PTPN22	PLDN	SIT1	TRBC1	TRAC	CD274	ICOS	TBX21	FOXP3	GAL	IL23A	SASH3	LAX1	GIMAP5	SIRPG	PAG1	PELI1	GPAM	SLAMF7	ZP4	IL21	NOD2	MLST8	MAPKAP1	NKAP	PDCD1LG2	CD276	NDFIP1	ITCH	SLA2	CARD11	ZC3H8	NFKBID	IL33	TIRAP	TNFRSF13C	SPACA3	IL31RA	TICAM1	IL23R	NFAM1	BTLA	UNC13D	TIGIT	IL27	RICTOR	BLOC1S3	CCR2	CD24	
GO:0002695_negative regulation of leukocyte activation	Number_of_mRNA_59	FAS	ATM	BMP4	BPI	CASP3	CBLB	CD74	CDKN2A	CNR1	CNR2	CTLA4	DUSP3	ERBB2	FOXF1	FOXJ1	GLI3	HMOX1	IHH	IL2	IL2RA	IL4R	IL10	INHA	INHBA	INPP5D	LAG3	MNDA	PAWR	PRNP	SFRP1	SFTPD	SHH	SPN	TGFB1	TNFAIP3	SCGB1A1	LST1	SOCS5	GLMN	VSIG4	TNFRSF13B	PTPN22	CD274	FOXP3	GAL	LAX1	GIMAP5	PAG1	PDCD1LG2	CD276	NDFIP1	ITCH	SLA2	ZC3H8	NFKBID	IL31RA	BTLA	TIGIT	CCR2	
GO:0002696_positive regulation of leukocyte activation	Number_of_mRNA_177	ADA	ADAM8	ADK	ADORA2B	AKT1	BAD	BCL2	BLM	CAV1	CD2	CD3D	CD3E	CD3G	CD247	CD4	CD5	CD27	CD28	CD80	CD86	CD38	CD40	CD40LG	CD47	CD74	CDC42	CDKN1A	CHRNB2	MAP3K8	CSK	CTLA4	DPP4	EFNB1	FCER1A	MS4A2	FGF10	MTOR	FYN	GLI2	GLI3	GRB2	NCKAP1L	HLA-DMB	HLA-DOA	HLA-DOB	HLA-DPA1	HLA-DPB1	HLA-DQA1	HLA-DQB1	HLA-DRA	HLA-DRB4	HSPD1	IGHM	IHH	IL1B	IL2	IL2RA	IL4	IL4R	IL5	IL6	IL6ST	IL7	IL7R	IL12A	IL12B	IL12RB1	IL13	IL15	IL18	INPP5D	ITGAL	ITPKB	LBP	LCK	LYN	MIF	MYD88	NCK1	NFATC2	PNP	PAK1	PAK2	PDCD1	PDPK1	PIK3CA	PIK3R1	PIK3R2	PLD2	PRKCQ	PTPN6	PTPN11	PTPRC	PVRL2	RAC1	RARA	CCL2	SHH	SPN	SRC	STAT5A	STAT5B	STAT6	SYK	TACR1	MAP3K7	TCF3	TGFB1	TGFBR2	THBS1	THY1	TLR4	TRAF2	TRAF6	TNFSF4	TNFRSF4	VAV1	VCAM1	YES1	ZAP70	NCK2	PIK3R3	AP3B1	TNFSF11	IRS2	TNFSF14	TNFSF13	TNFRSF14	RIPK2	VNN1	AP3D1	MAP3K14	SART1	CD83	GRAP2	SOCS5	GAB2	EBI3	VAV3	CD226	MALT1	CORO1A	PAXIP1	ICOSLG	PLDN	TRBC1	TRAC	CD274	ICOS	TBX21	FOXP3	IL23A	SASH3	GIMAP5	SIRPG	PELI1	GPAM	ZP4	IL21	NOD2	MLST8	MAPKAP1	NKAP	PDCD1LG2	CD276	CARD11	IL33	TIRAP	TNFRSF13C	SPACA3	TICAM1	IL23R	BTLA	RICTOR	BLOC1S3	CCR2	CD24	
GO:0002697_regulation of immune effector process	Number_of_mRNA_149	A2M	ADORA2B	AP2A1	AP2A2	AP1B1	AP2B1	AP1G1	APOA1	APOA2	ARF1	ARRB2	B2M	SERPING1	C3	C6	CD247	CD4	CD8B	CD28	CD80	CD86	CD36	CD37	CD40	CD40LG	CD74	AP2M1	AP1S1	AP2S1	DOCK2	DPP4	FCER1A	MS4A2	FCER2	FOXF1	FOXJ1	FYN	HCK	HLA-A	HMOX1	HPX	HSPD1	ICAM1	IFIT1	IL1B	IL2	IL2RA	IL4	IL4R	IL6	IL7R	IL10	IL12A	IL12B	IL12RB1	IL13	IL15	INS	IRF4	LAG3	LBP	LCK	LTA	SH2D1A	CD46	MICB	NOS2	P2RX7	PAK2	PCBP2	PLD2	PML	MASP1	PTPRC	PVR	PVRL2	RAC1	RARA	RBP4	SPN	STAT5A	STAT5B	STAT6	STXBP2	SYK	MAP3K7	TAP1	TAP2	TARBP2	TGFB1	TGFB2	TGFB3	TLR2	TLR4	TNF	TNFAIP3	TRAF2	TRAF3	TRAF6	TNFSF4	TNFRSF4	WNT5A	SEMA7A	TNFSF13	RIPK2	AP1S2	AP1M1	BCL10	NCR1	IL27RA	SOCS5	ELMO1	GAB2	TRIL	AP1M2	CD226	MALT1	IRAK3	PAXIP1	ABCB9	DDX58	CADM1	FOXP1	TBX21	FOXP3	IL23A	ATP6V1H	SASH3	RNF216	TRPM4	GIMAP5	PACS1	CRTAM	MAVS	IL21	APOBEC3G	NOD2	NDFIP1	ITCH	AP1S3	IL23R	IL28RA	APOBEC3F	UNC13D	IL27	ELMOD2	NCR3	TMEM173	CCR2	
GO:0002698_negative regulation of immune effector process	Number_of_mRNA_29	A2M	ARRB2	SERPING1	FOXF1	FOXJ1	HMOX1	IFIT1	IL2RA	IL4R	IL7R	INS	CD46	MICB	PCBP2	MASP1	PTPRC	SPN	TAP1	TARBP2	TGFB1	TGFB2	TGFB3	SOCS5	IRAK3	FOXP3	NOD2	NDFIP1	ITCH	CCR2	
GO:0002699_positive regulation of immune effector process	Number_of_mRNA_75	ADORA2B	B2M	C3	C6	CD80	CD86	CD36	CD37	CD40	CD74	FCER1A	MS4A2	FCER2	FOXF1	HMOX1	HPX	HSPD1	IL1B	IL2	IL4	IL4R	IL6	IL12A	IL12B	IL12RB1	IL13	LAG3	LBP	LTA	SH2D1A	NOS2	P2RX7	PLD2	PVR	PVRL2	RARA	STAT5A	STAT5B	STAT6	STXBP2	SYK	MAP3K7	TAP1	TAP2	TGFB1	TLR2	TLR4	TNF	TRAF2	TRAF6	WNT5A	SEMA7A	TNFSF13	RIPK2	BCL10	SOCS5	GAB2	CD226	MALT1	PAXIP1	ABCB9	CADM1	FOXP1	TBX21	FOXP3	IL23A	SASH3	GIMAP5	CRTAM	IL21	NOD2	IL23R	UNC13D	NCR3	CCR2	
GO:0002700_regulation of production of molecular mediator of immune response	Number_of_mRNA_45	APOA1	APOA2	CD36	CD37	CD40	CD40LG	CD74	HMOX1	HPX	IL2	IL4	IL6	IL10	IL13	RBP4	STAT6	MAP3K7	TGFB1	TGFB2	TGFB3	TLR2	TLR4	TNF	TRAF2	TRAF6	TNFSF4	TNFRSF4	WNT5A	SEMA7A	TNFSF13	BCL10	IL27RA	TRIL	MALT1	IRAK3	PAXIP1	FOXP1	TBX21	FOXP3	SASH3	TRPM4	GIMAP5	IL21	NOD2	NDFIP1	
GO:0002702_positive regulation of production of molecular mediator of immune response	Number_of_mRNA_18	CD36	CD37	CD74	HPX	IL13	MAP3K7	TLR2	TLR4	TRAF2	TRAF6	WNT5A	SEMA7A	BCL10	MALT1	FOXP1	SASH3	GIMAP5	IL21	
GO:0002703_regulation of leukocyte mediated immunity	Number_of_mRNA_66	ADORA2B	ARRB2	B2M	C3	CD40	DPP4	FCER1A	MS4A2	FCER2	FOXF1	FOXJ1	HMOX1	HPX	HSPD1	IL1B	IL2	IL4	IL7R	IL10	IL12A	IL12B	IL12RB1	LAG3	LTA	SH2D1A	P2RX7	PLD2	PTPRC	PVR	PVRL2	SPN	STAT5A	STAT5B	STAT6	STXBP2	SYK	MAP3K7	TAP1	TAP2	TGFB1	TNF	TRAF2	TRAF6	TNFSF13	NCR1	IL27RA	GAB2	CD226	MALT1	PAXIP1	ABCB9	CADM1	TBX21	FOXP3	IL23A	SASH3	TRPM4	GIMAP5	CRTAM	IL21	NOD2	NDFIP1	IL23R	UNC13D	NCR3	CCR2	
GO:0002705_positive regulation of leukocyte mediated immunity	Number_of_mRNA_37	B2M	C3	FCER1A	FCER2	HPX	HSPD1	IL1B	IL12A	IL12B	IL12RB1	LAG3	LTA	SH2D1A	P2RX7	PVR	PVRL2	STAT5A	STAT5B	MAP3K7	TAP1	TAP2	TNF	TRAF2	TRAF6	CD226	MALT1	ABCB9	CADM1	FOXP3	IL23A	SASH3	GIMAP5	CRTAM	IL21	NOD2	IL23R	NCR3	
GO:0002706_regulation of lymphocyte mediated immunity	Number_of_mRNA_56	ARRB2	B2M	C3	CD40	DPP4	FCER1A	FCER2	FOXJ1	HPX	HSPD1	IL1B	IL2	IL4	IL7R	IL10	IL12A	IL12B	IL12RB1	LAG3	LTA	SH2D1A	P2RX7	PTPRC	PVR	PVRL2	SPN	STAT5A	STAT5B	STAT6	MAP3K7	TAP1	TAP2	TGFB1	TNF	TRAF2	TRAF6	TNFSF13	NCR1	IL27RA	CD226	MALT1	PAXIP1	ABCB9	CADM1	TBX21	FOXP3	IL23A	SASH3	TRPM4	GIMAP5	CRTAM	IL21	NOD2	NDFIP1	IL23R	NCR3	
GO:0002708_positive regulation of lymphocyte mediated immunity	Number_of_mRNA_37	B2M	C3	FCER1A	FCER2	HPX	HSPD1	IL1B	IL12A	IL12B	IL12RB1	LAG3	LTA	SH2D1A	P2RX7	PVR	PVRL2	STAT5A	STAT5B	MAP3K7	TAP1	TAP2	TNF	TRAF2	TRAF6	CD226	MALT1	ABCB9	CADM1	FOXP3	IL23A	SASH3	GIMAP5	CRTAM	IL21	NOD2	IL23R	NCR3	
GO:0002709_regulation of T cell mediated immunity	Number_of_mRNA_26	B2M	DPP4	HSPD1	IL1B	IL7R	IL12A	IL12B	IL12RB1	P2RX7	PTPRC	PVR	PVRL2	SPN	MAP3K7	TAP1	TAP2	TRAF2	TRAF6	MALT1	ABCB9	FOXP3	IL23A	SASH3	TRPM4	NOD2	IL23R	
GO:0002711_positive regulation of T cell mediated immunity	Number_of_mRNA_20	B2M	HSPD1	IL1B	IL12A	IL12B	IL12RB1	P2RX7	PVR	PVRL2	MAP3K7	TAP1	TAP2	TRAF2	TRAF6	MALT1	ABCB9	FOXP3	IL23A	SASH3	IL23R	
GO:0002712_regulation of B cell mediated immunity	Number_of_mRNA_23	C3	CD40	FCER1A	FCER2	FOXJ1	HPX	IL2	IL4	IL10	LTA	PVRL2	STAT6	TGFB1	TNF	TNFSF13	IL27RA	CD226	PAXIP1	TBX21	FOXP3	GIMAP5	NOD2	NDFIP1	
GO:0002714_positive regulation of B cell mediated immunity	Number_of_mRNA_10	C3	FCER1A	FCER2	HPX	LTA	PVRL2	TNF	CD226	GIMAP5	NOD2	
GO:0002715_regulation of natural killer cell mediated immunity	Number_of_mRNA_17	ARRB2	IL12A	IL12B	LAG3	SH2D1A	PVR	PVRL2	STAT5A	STAT5B	TAP1	NCR1	CD226	CADM1	GIMAP5	CRTAM	IL21	NCR3	
GO:0002717_positive regulation of natural killer cell mediated immunity	Number_of_mRNA_14	IL12A	IL12B	LAG3	SH2D1A	PVR	PVRL2	STAT5A	STAT5B	CD226	CADM1	GIMAP5	CRTAM	IL21	NCR3	
GO:0002718_regulation of cytokine production involved in immune response	Number_of_mRNA_26	APOA1	APOA2	CD36	CD74	HMOX1	IL10	MAP3K7	TGFB1	TGFB2	TGFB3	TLR2	TLR4	TNF	TRAF2	TRAF6	WNT5A	SEMA7A	BCL10	TRIL	MALT1	IRAK3	FOXP3	SASH3	TRPM4	GIMAP5	IL21	
GO:0002720_positive regulation of cytokine production involved in immune response	Number_of_mRNA_14	CD36	CD74	MAP3K7	TLR2	TLR4	TRAF2	TRAF6	WNT5A	SEMA7A	BCL10	MALT1	SASH3	GIMAP5	IL21	
GO:0002739_regulation of cytokine secretion involved in immune response	Number_of_mRNA_5	APOA1	APOA2	IL10	TNF	WNT5A	
GO:0002740_negative regulation of cytokine secretion involved in immune response	Number_of_mRNA_4	APOA1	APOA2	IL10	TNF	
GO:0002755_MyD88-dependent toll-like receptor signaling pathway	Number_of_mRNA_70	ATF1	CDK1	CHUK	CREB1	ATF2	MAPK14	DUSP3	DUSP4	DUSP6	DUSP7	ELK1	FOS	HSPD1	IKBKB	IRAK1	IRAK2	JUN	MEF2A	MEF2C	MAP3K1	MOG	MYD88	NFKB1	NFKB2	NFKBIA	NFKBIB	MAPK1	MAPK3	MAPK7	MAPK8	MAPK11	MAPK9	MAPK10	MAP2K1	MAP2K2	MAP2K3	MAP2K6	MAP2K7	RELA	RPS6KA1	RPS6KA2	RPS6KA3	RPS27A	MAP2K4	MAP3K7	TLR2	TLR4	TRAF6	UBA52	UBB	UBC	UBE2N	MAPKAPK3	IKBKG	RIPK2	RPS6KA5	MAPKAPK2	TLR6	NOD1	TAB1	IRAK3	TAB2	LY96	IRAK4	PELI2	PELI1	NOD2	TIRAP	TICAM1	TAB3	
GO:0002756_MyD88-independent toll-like receptor signaling pathway	Number_of_mRNA_64	ATF1	CDK1	CHUK	CREB1	ATF2	MAPK14	DUSP3	DUSP4	DUSP6	DUSP7	ELK1	FOS	IKBKB	IRAK1	IRAK2	IRF3	IRF7	JUN	MEF2A	MEF2C	NFKB1	NFKB2	NFKBIA	NFKBIB	MAPK1	MAPK3	MAPK7	MAPK8	MAPK11	MAPK9	MAPK10	MAP2K1	MAP2K2	MAP2K3	MAP2K6	MAP2K7	RELA	RPS6KA1	RPS6KA2	RPS6KA3	RPS27A	MAP2K4	MAP3K7	TLR3	TLR4	TRAF6	UBA52	UBB	UBC	MAPKAPK3	IKBKG	RIPK1	RIPK2	RPS6KA5	MAPKAPK2	IKBKE	NOD1	TAB1	TAB2	LY96	TBK1	NOD2	TICAM1	TAB3	
GO:0002757_immune response-activating signal transduction	Number_of_mRNA_182	ADA	ADAM8	ATF1	BCL2	C3AR1	CACNB3	CBLB	CD3D	CD3E	CD3G	CD247	CD4	CD19	CD38	CD79A	CDK1	CHUK	CR1	CR2	CREB1	ATF2	MAPK14	CSK	CTLA4	DMBT1	DUSP3	DUSP4	DUSP6	DUSP7	ELF1	ELK1	FOS	FYB	FYN	NCKAP1L	HLA-DMB	HLA-DOA	HLA-DOB	HLA-DPA1	HLA-DPB1	HLA-DQA1	HLA-DQB1	HLA-DRA	HLA-DRB4	HSPD1	IGHM	IKBKB	INPP5D	IRAK1	IRAK2	IRF3	IRF7	ITK	JUN	LBP	LCK	LCP2	LYN	MEF2A	MEF2C	MAP3K1	MICB	MNDA	MOG	MYD88	NCK1	NFATC2	NFKB1	NFKB2	NFKBIA	NFKBIB	PAK1	PAK2	PAWR	PDPK1	PIK3CA	PIK3CB	PIK3R1	PIK3R2	PLCG1	PLCG2	PRKCB	PRKCQ	MAPK1	MAPK3	MAPK7	MAPK8	MAPK11	MAPK9	MAPK10	MAP2K1	MAP2K2	MAP2K3	MAP2K6	MAP2K7	PRNP	PSEN1	PSEN2	PTEN	PTPRC	PTPRJ	RELA	RPS6KA1	RPS6KA2	RPS6KA3	RPS27A	MAP2K4	SYK	MAP3K7	THY1	TLR2	TLR3	TLR4	TLR5	TNFAIP3	TRAF3	TRAF6	UBA52	UBB	UBC	UBE2N	VASP	WAS	LAT2	ZAP70	MAPKAPK3	IKBKG	SKAP1	MARCO	RIPK1	RIPK2	BCL10	RPS6KA5	MAPKAPK2	GRAP2	BCAR1	IKBKE	TRIL	NR1H3	TLR6	NOD1	VAV3	TAB1	SH2B2	RBCK1	CD226	MALT1	IRAK3	TAB2	LY96	PRKD2	PTPN22	TRBC1	TRAC	TBK1	TRAT1	FOXP3	IRAK4	TLR7	SPG21	UBASH3A	TLR9	RNF31	ENAH	PAG1	PELI2	PELI1	S100A14	PLEKHA1	NOD2	CLEC7A	COLEC12	UNC93B1	SLA2	CARD11	KLHL6	TIRAP	TICAM1	NFAM1	TAB3	THEMIS	MICA	
GO:0002758_innate immune response-activating signal transduction	Number_of_mRNA_93	ADAM8	ATF1	CDK1	CHUK	CREB1	ATF2	MAPK14	DMBT1	DUSP3	DUSP4	DUSP6	DUSP7	ELK1	FOS	HSPD1	IKBKB	IRAK1	IRAK2	IRF3	IRF7	JUN	LBP	MEF2A	MEF2C	MAP3K1	MOG	MYD88	NFKB1	NFKB2	NFKBIA	NFKBIB	MAPK1	MAPK3	MAPK7	MAPK8	MAPK11	MAPK9	MAPK10	MAP2K1	MAP2K2	MAP2K3	MAP2K6	MAP2K7	RELA	RPS6KA1	RPS6KA2	RPS6KA3	RPS27A	MAP2K4	MAP3K7	TLR2	TLR3	TLR4	TLR5	TNFAIP3	TRAF3	TRAF6	UBA52	UBB	UBC	UBE2N	MAPKAPK3	IKBKG	MARCO	RIPK1	RIPK2	BCL10	RPS6KA5	MAPKAPK2	IKBKE	TRIL	NR1H3	TLR6	NOD1	TAB1	IRAK3	TAB2	LY96	TBK1	IRAK4	TLR7	TLR9	PELI2	PELI1	S100A14	NOD2	CLEC7A	COLEC12	UNC93B1	TIRAP	TICAM1	TAB3	MICA	
GO:0002761_regulation of myeloid leukocyte differentiation	Number_of_mRNA_56	APC	BGLAP	C1QC	CA2	CALCA	RUNX1	CSF1	CTNNB1	ESRRA	GNAS	HOXA7	ID2	IFNG	IL4	IL5	IL12B	IL17A	INHA	INHBA	INPP5D	JUN	LIF	KITLG	NME1	PF4	PIK3R1	RARA	RB1	RBP1	CCL5	SFRP1	STAT5A	TFE3	TLR3	TLR4	TNF	TRAF6	OGT	THOC5	TNFSF11	GPR55	ADIPOQ	CARTPT	LRRC17	FSTL3	TOB2	ACIN1	LEF1	ZBTB7A	IL23A	MLL5	CTNNBIP1	PRDM16	NDFIP1	IL23R	ZNF675	
GO:0002762_negative regulation of myeloid leukocyte differentiation	Number_of_mRNA_24	C1QC	CALCA	RUNX1	CTNNB1	HOXA7	IL4	INHA	INHBA	INPP5D	NME1	PIK3R1	RARA	SFRP1	TLR3	TLR4	THOC5	GPR55	ADIPOQ	CARTPT	LRRC17	FSTL3	TOB2	PRDM16	ZNF675	
GO:0002763_positive regulation of myeloid leukocyte differentiation	Number_of_mRNA_27	CA2	CALCA	RUNX1	CSF1	GNAS	ID2	IFNG	IL5	IL12B	IL17A	JUN	LIF	KITLG	PF4	RB1	CCL5	STAT5A	TNF	TRAF6	OGT	TNFSF11	ACIN1	LEF1	IL23A	MLL5	CTNNBIP1	IL23R	
GO:0002764_immune response-regulating signaling pathway	Number_of_mRNA_186	ADA	ADAM8	ATF1	BCL2	C3AR1	CACNB3	CBLB	CD3D	CD3E	CD3G	CD247	CD4	CD19	CD38	CD40	CD79A	CDK1	CHUK	CR1	CR2	CREB1	ATF2	MAPK14	CSK	CTLA4	DMBT1	DUSP3	DUSP4	DUSP6	DUSP7	ELF1	ELK1	FOS	FYB	FYN	NCKAP1L	HLA-DMB	HLA-DOA	HLA-DOB	HLA-DPA1	HLA-DPB1	HLA-DQA1	HLA-DQB1	HLA-DRA	HLA-DRB4	HSPD1	IGHM	IKBKB	INPP5D	IRAK1	IRAK2	IRF3	IRF7	ITK	JUN	KIR2DL1	LBP	LCK	LCP2	LYN	MEF2A	MEF2C	MAP3K1	MICB	MNDA	MOG	MYD88	NCK1	NFATC2	NFKB1	NFKB2	NFKBIA	NFKBIB	PAK1	PAK2	PAWR	PDPK1	PIK3CA	PIK3CB	PIK3R1	PIK3R2	PLCG1	PLCG2	PRKCB	PRKCQ	MAPK1	MAPK3	MAPK7	MAPK8	MAPK11	MAPK9	MAPK10	MAP2K1	MAP2K2	MAP2K3	MAP2K6	MAP2K7	PRNP	PSEN1	PSEN2	PTEN	PTPRC	PTPRJ	RELA	RPS6KA1	RPS6KA2	RPS6KA3	RPS27A	MAP2K4	SYK	MAP3K7	THY1	TLR2	TLR3	TLR4	TLR5	TNFAIP3	TRAF3	TRAF6	UBA52	UBB	UBC	UBE2N	VASP	WAS	LAT2	ZAP70	MAPKAPK3	IKBKG	SKAP1	MARCO	RIPK1	RIPK2	BCL10	RPS6KA5	MAPKAPK2	GRAP2	BCAR1	IKBKE	TRIL	NR1H3	TLR6	NOD1	VAV3	TAB1	SH2B2	RBCK1	CD226	MALT1	IRAK3	TAB2	LY96	PRKD2	PTPN22	TRBC1	TRAC	TBK1	TRAT1	FOXP3	IRAK4	TLR7	SPG21	UBASH3A	TLR9	RNF31	ENAH	PAG1	PELI2	PELI1	S100A14	PLEKHA1	NOD2	CLEC7A	COLEC12	UNC93B1	SLA2	CARD11	KLHL6	TIRAP	TICAM1	NFAM1	BTLA	TAB3	THEMIS	CD24	MICA	
GO:0002768_immune response-regulating cell surface receptor signaling pathway	Number_of_mRNA_114	ADA	BCL2	C3AR1	CACNB3	CBLB	CD3D	CD3E	CD3G	CD247	CD4	CD19	CD38	CD40	CD79A	CHUK	CR1	CR2	CSK	CTLA4	DUSP3	ELF1	FYB	FYN	NCKAP1L	HLA-DMB	HLA-DOA	HLA-DOB	HLA-DPA1	HLA-DPB1	HLA-DQA1	HLA-DQB1	HLA-DRA	HLA-DRB4	IGHM	IKBKB	INPP5D	ITK	KIR2DL1	LCK	LCP2	LYN	MICB	MNDA	NCK1	NFATC2	NFKB1	NFKBIA	PAK1	PAK2	PAWR	PDPK1	PIK3CA	PIK3CB	PIK3R1	PIK3R2	PLCG1	PLCG2	PRKCB	PRKCQ	MAPK1	PRNP	PSEN1	PSEN2	PTEN	PTPRC	PTPRJ	RELA	RPS27A	SYK	MAP3K7	THY1	TLR2	TRAF6	UBA52	UBB	UBC	UBE2N	VASP	WAS	LAT2	ZAP70	IKBKG	SKAP1	RIPK2	BCL10	GRAP2	BCAR1	VAV3	SH2B2	RBCK1	CD226	MALT1	TAB2	PRKD2	PTPN22	TRBC1	TRAC	TRAT1	FOXP3	SPG21	UBASH3A	RNF31	ENAH	PAG1	PLEKHA1	CLEC7A	SLA2	CARD11	KLHL6	NFAM1	BTLA	THEMIS	CD24	MICA	
GO:0002790_peptide secretion	Number_of_mRNA_142	ABCA1	ACVR2B	ADORA1	ADRA2A	ADRA2C	SLC25A4	SLC25A5	SLC25A6	BLK	CACNA1A	CACNA1C	CACNA1D	CACNA1E	CAMK2G	CCKAR	CCKBR	CD38	CD74	CHRM3	CNR1	CPT1A	DRD2	EDN1	EDN3	FKBP1B	GABBR1	GCG	GCK	GHRH	GHRHR	GHSR	GIP	GIPR	GLP1R	GLUD1	GNAS	FFAR1	HADH	HTT	IFNG	IL1B	IL6	INHBB	INS	PDX1	IRS1	ITPR1	ITPR2	ITPR3	JAK2	KCNB1	KCNC2	KCNJ11	KCNQ1	KCNS3	LEP	MARCKS	SMAD2	MC4R	MTNR1B	NEUROD1	NKX6-1	NNAT	NOS2	OXCT1	PCSK1	PDE1C	PDE3B	PDE4C	PFKFB2	PFKL	PFKM	PPARD	PRKACA	PRKACB	PRKACG	PRKAR1A	PRKAR1B	PRKAR2A	PRKAR2B	PRKCA	PSMD9	RAP1A	RBP4	RFX3	SFRP1	SLC2A1	SLC2A2	SLC18A2	SNAP25	SSTR5	STX1A	STXBP1	ABCC8	VAMP2	SYT5	HNF1A	HNF1B	TCF7L2	TNF	TRH	VGF	TRPV1	LTBP4	NR0B2	DOC2B	PDE8B	IRS2	DGAT1	IQGAP1	SYT7	CACNA2D2	EIF2AK3	AKAP5	CARTPT	SPCS2	RAPGEF3	RAPGEF4	CAPN10	SIRT4	SEC11A	KCNG2	SERP1	SPCS1	GAL	CYB5R4	GHRL	FAM3B	SMPD3	CHD7	G6PC2	TRPV4	SPCS3	AACS	SEC11C	SYTL4	UCN3	ACVR1C	FAM3D	SYT9	SLC30A8	RFX6	
GO:0002791_regulation of peptide secretion	Number_of_mRNA_119	ADORA1	ADRA2A	ADRA2C	SLC25A4	SLC25A5	SLC25A6	BLK	CACNA1A	CACNA1C	CACNA1D	CACNA1E	CCKAR	CCKBR	CD38	CD74	CHRM3	CNR1	CPT1A	DRD2	GABBR1	GCG	GCK	GHRH	GHRHR	GHSR	GIP	GIPR	GLP1R	GLUD1	GNAS	FFAR1	HADH	IFNG	IL1B	INHBB	INS	IRS1	ITPR1	ITPR2	ITPR3	JAK2	KCNB1	KCNC2	KCNJ11	KCNQ1	KCNS3	LEP	MARCKS	MTNR1B	NEUROD1	NKX6-1	NNAT	NOS2	OXCT1	PCSK1	PDE1C	PDE3B	PDE4C	PFKFB2	PFKL	PFKM	PPARD	PRKACA	PRKACB	PRKACG	PRKAR1A	PRKAR1B	PRKAR2A	PRKAR2B	PRKCA	PSMD9	RAP1A	RBP4	RFX3	SFRP1	SLC2A1	SLC2A2	SNAP25	SSTR5	STX1A	STXBP1	ABCC8	VAMP2	SYT5	HNF1A	TCF7L2	TNF	TRH	NR0B2	DOC2B	PDE8B	IRS2	IQGAP1	SYT7	CACNA2D2	AKAP5	CARTPT	SPCS2	RAPGEF3	RAPGEF4	CAPN10	SIRT4	SEC11A	KCNG2	SERP1	SPCS1	GHRL	CHD7	G6PC2	SPCS3	AACS	SEC11C	SYTL4	UCN3	ACVR1C	FAM3D	SYT9	SLC30A8	RFX6	
GO:0002792_negative regulation of peptide secretion	Number_of_mRNA_23	ADRA2A	CD74	DRD2	GHSR	HADH	INHBB	IRS1	KCNJ11	KCNQ1	PDE1C	PDE3B	PDE4C	PFKL	PSMD9	SFRP1	ABCC8	PDE8B	CARTPT	SIRT4	GHRL	SYTL4	ACVR1C	FAM3D	
GO:0002793_positive regulation of peptide secretion	Number_of_mRNA_36	ADORA1	BLK	CCKAR	CCKBR	CD38	DRD2	GABBR1	GCK	GHRH	GHRHR	GIP	GIPR	GLUD1	FFAR1	IRS1	JAK2	NKX6-1	NNAT	OXCT1	PFKFB2	PFKM	PPARD	PSMD9	RBP4	SNAP25	TCF7L2	TRH	NR0B2	DOC2B	IRS2	CAPN10	SERP1	GHRL	AACS	UCN3	SLC30A8	
GO:0002819_regulation of adaptive immune response	Number_of_mRNA_59	ADA	B2M	BCL6	C3	CD80	CD40	DPP4	FCER1A	FCER2	FOXJ1	HPX	HSPD1	IL1B	IL2	IL4	IL4R	IL6ST	IL7R	IL10	IL12A	IL12B	IL12RB1	LTA	MEF2C	P2RX7	PTPRC	PVR	PVRL2	SLC11A1	SPN	STAT6	MAP3K7	TAP1	TAP2	TGFB1	TNF	TNFAIP3	TRAF2	TRAF6	TNFSF13	RIPK2	IL27RA	SOCS5	CD226	MALT1	PAXIP1	ABCB9	TBX21	FOXP3	IL23A	SASH3	TRPM4	GIMAP5	NOD2	NDFIP1	TNFRSF13C	IL23R	IL27	CCR2	
GO:0002821_positive regulation of adaptive immune response	Number_of_mRNA_36	ADA	B2M	C3	FCER1A	FCER2	HPX	HSPD1	IL1B	IL6ST	IL12A	IL12B	IL12RB1	LTA	P2RX7	PVR	PVRL2	SLC11A1	MAP3K7	TAP1	TAP2	TNF	TRAF2	TRAF6	RIPK2	IL27RA	CD226	MALT1	ABCB9	FOXP3	IL23A	SASH3	GIMAP5	NOD2	TNFRSF13C	IL23R	CCR2	
GO:0002822_regulation of adaptive immune response based on somatic recombination of immune receptors built from immunoglobulin superfamily domains	Number_of_mRNA_58	ADA	B2M	BCL6	C3	CD80	CD40	DPP4	FCER1A	FCER2	FOXJ1	HPX	HSPD1	IL1B	IL2	IL4	IL4R	IL7R	IL10	IL12A	IL12B	IL12RB1	LTA	MEF2C	P2RX7	PTPRC	PVR	PVRL2	SLC11A1	SPN	STAT6	MAP3K7	TAP1	TAP2	TGFB1	TNF	TNFAIP3	TRAF2	TRAF6	TNFSF13	RIPK2	IL27RA	SOCS5	CD226	MALT1	PAXIP1	ABCB9	TBX21	FOXP3	IL23A	SASH3	TRPM4	GIMAP5	NOD2	NDFIP1	TNFRSF13C	IL23R	IL27	CCR2	
GO:0002824_positive regulation of adaptive immune response based on somatic recombination of immune receptors built from immunoglobulin superfamily domains	Number_of_mRNA_35	ADA	B2M	C3	FCER1A	FCER2	HPX	HSPD1	IL1B	IL12A	IL12B	IL12RB1	LTA	P2RX7	PVR	PVRL2	SLC11A1	MAP3K7	TAP1	TAP2	TNF	TRAF2	TRAF6	RIPK2	IL27RA	CD226	MALT1	ABCB9	FOXP3	IL23A	SASH3	GIMAP5	NOD2	TNFRSF13C	IL23R	CCR2	
GO:0002825_regulation of T-helper 1 type immune response	Number_of_mRNA_12	CD80	IL4R	IL12B	IL12RB1	SLC11A1	RIPK2	IL27RA	SOCS5	IL23A	IL23R	IL27	CCR2	
GO:0002827_positive regulation of T-helper 1 type immune response	Number_of_mRNA_8	IL12B	IL12RB1	SLC11A1	RIPK2	IL27RA	IL23A	IL23R	CCR2	
GO:0002828_regulation of type 2 immune response	Number_of_mRNA_10	CD86	IL4R	IL6	RARA	STAT6	IL27RA	SOCS5	NOD2	NDFIP1	CCR2	
GO:0002831_regulation of response to biotic stimulus	Number_of_mRNA_64	AP2A1	AP2A2	AP1B1	AP2B1	AP1G1	ARF1	B2M	CD247	CD4	CD8B	CD28	CD40LG	AP2M1	AP1S1	AP2S1	DOCK2	FYN	HCK	HLA-A	HSPD1	IFIT1	IL2RA	IL12A	IL12B	IL12RB1	IL15	LCK	MICB	PAK2	PCBP2	PML	PVR	PVRL2	RAC1	SPN	TARBP2	TNFAIP3	TRAF3	TRAF6	AP1S2	AP1M1	ELMO1	AP1M2	TRIB1	CD226	ZCCHC11	DDX58	IL23A	ATP6V1H	RNF216	PACS1	CRTAM	MAVS	SIGIRR	APOBEC3G	NOD2	ITCH	AP1S3	IL23R	IL28RA	APOBEC3F	IL27	ELMOD2	TMEM173	
GO:0002833_positive regulation of response to biotic stimulus	Number_of_mRNA_9	CD40LG	HSPD1	IL12A	IL12B	PVR	PVRL2	TRAF6	CD226	CRTAM	
GO:0002834_regulation of response to tumor cell	Number_of_mRNA_8	CD40LG	HSPD1	IL12A	IL12B	PVR	PVRL2	CD226	CRTAM	
GO:0002836_positive regulation of response to tumor cell	Number_of_mRNA_8	CD40LG	HSPD1	IL12A	IL12B	PVR	PVRL2	CD226	CRTAM	
GO:0002837_regulation of immune response to tumor cell	Number_of_mRNA_8	CD40LG	HSPD1	IL12A	IL12B	PVR	PVRL2	CD226	CRTAM	
GO:0002839_positive regulation of immune response to tumor cell	Number_of_mRNA_8	CD40LG	HSPD1	IL12A	IL12B	PVR	PVRL2	CD226	CRTAM	
GO:0002855_regulation of natural killer cell mediated immune response to tumor cell	Number_of_mRNA_6	IL12A	IL12B	PVR	PVRL2	CD226	CRTAM	
GO:0002857_positive regulation of natural killer cell mediated immune response to tumor cell	Number_of_mRNA_6	IL12A	IL12B	PVR	PVRL2	CD226	CRTAM	
GO:0002858_regulation of natural killer cell mediated cytotoxicity directed against tumor cell target	Number_of_mRNA_6	IL12A	IL12B	PVR	PVRL2	CD226	CRTAM	
GO:0002860_positive regulation of natural killer cell mediated cytotoxicity directed against tumor cell target	Number_of_mRNA_6	IL12A	IL12B	PVR	PVRL2	CD226	CRTAM	
GO:0002861_regulation of inflammatory response to antigenic stimulus	Number_of_mRNA_12	C3	CNR1	FCER1A	GPX1	GPX2	IL10	IL12B	LTA	PSMB4	SPN	TNF	NOD2	
GO:0002862_negative regulation of inflammatory response to antigenic stimulus	Number_of_mRNA_7	GPX1	GPX2	IL10	IL12B	PSMB4	SPN	NOD2	
GO:0002874_regulation of chronic inflammatory response to antigenic stimulus	Number_of_mRNA_3	IL10	LTA	TNF	
GO:0002889_regulation of immunoglobulin mediated immune response	Number_of_mRNA_23	C3	CD40	FCER1A	FCER2	FOXJ1	HPX	IL2	IL4	IL10	LTA	PVRL2	STAT6	TGFB1	TNF	TNFSF13	IL27RA	CD226	PAXIP1	TBX21	FOXP3	GIMAP5	NOD2	NDFIP1	
GO:0002891_positive regulation of immunoglobulin mediated immune response	Number_of_mRNA_10	C3	FCER1A	FCER2	HPX	LTA	PVRL2	TNF	CD226	GIMAP5	NOD2	
GO:0002902_regulation of B cell apoptosis	Number_of_mRNA_7	ADA	BCL6	IL2	IL10	PTEN	IRS2	BCL10	
GO:0002903_negative regulation of B cell apoptosis	Number_of_mRNA_5	ADA	BCL6	IL2	IRS2	BCL10	
GO:0002920_regulation of humoral immune response	Number_of_mRNA_15	A2M	SERPING1	C3	C6	CD37	FCER2	FOXJ1	HPX	LTA	CD46	MASP1	TNF	GIMAP5	ZP4	NOD2	
GO:0002922_positive regulation of humoral immune response	Number_of_mRNA_9	C3	C6	FCER2	HPX	LTA	TNF	GIMAP5	ZP4	NOD2	
GO:0003001_generation of a signal involved in cell-cell signaling	Number_of_mRNA_257	ABAT	ACVR2A	ACVR2B	ADM	ADORA1	ADRA2A	ADRA2C	SLC25A4	SLC25A5	SLC25A6	AVP	AVPR1A	AVPR1B	BLK	CACNA1A	CACNA1C	CACNA1D	CACNA1E	CAMK2G	CCKAR	CCKBR	CD38	CGA	CHAT	CHRM3	CHRNA3	CHRNA4	CHRNB2	CHRNB4	CNR1	CNTF	CPT1A	CREB1	CRH	DDC	DPYSL2	DRD2	DRD3	DVL1	EDN1	EDN2	EDN3	FCER1A	FKBP1B	GABBR1	GAD1	GAD2	GCG	GCK	GDNF	GHRH	GHRHR	GHSR	GIP	GIPR	GLP1R	GLS	GLUD1	GNAS	FFAR1	GRIK5	GRIN2B	GRM2	GRM4	GRM7	GRM8	HADH	HCRT	HTT	HSPA8	HTR1B	HTR2A	IFNG	IL1B	IL6	IL11	INHA	INHBA	INHBB	INS	PDX1	IRS1	ITPR1	ITPR2	ITPR3	JAK2	KCNB1	KCNC2	KCNJ11	KCNQ1	KCNS3	LEP	LIF	LRP2	LYN	MARCKS	SMAD2	MAOA	MAOB	MC4R	MTNR1B	NEUROD1	NGF	NKX6-1	NNAT	NOS2	NPY1R	NPY5R	OSM	OXCT1	P2RX1	P2RX7	P2RY1	PARK2	PCSK1	PDE1C	PDE3B	PDE4C	PFKFB2	PFKL	PFKM	PPARD	PPT1	PRKACA	PRKACB	PRKACG	PRKAR1A	PRKAR1B	PRKAR2A	PRKAR2B	PRKCA	PSEN1	PSMD9	RAB3A	RAP1A	RBP4	RFX3	SFRP1	SCG5	SLC2A1	SLC2A2	SLC6A1	SLC6A11	SLC6A12	SLC6A13	SLC18A2	SLC18A3	SLC22A2	SNAP25	SNCA	SNCG	SPTBN2	SSTR5	STX1A	STXBP1	ABCC8	VAMP1	VAMP2	SYK	SYN1	SYN2	SYT1	SYT4	SYT5	TBX3	HNF1A	HNF1B	TCF7L2	TH	TNF	TRH	VGF	TRPV1	WNT7A	YWHAZ	SLC30A1	ALDH5A1	FGF23	SYN3	FZD4	LTBP4	NR0B2	DOC2B	DOC2A	PPFIA3	TNFSF11	PDE8B	IRS2	DGAT1	LIN7A	IQGAP1	APLN	SYNJ1	BAIAP3	CHRNA6	SYT7	CACNA2D2	ADIPOQ	OTOF	EIF2AK3	AKAP5	CARTPT	SNCAIP	SNPH	SPCS2	RAPGEF3	FST	GIPC1	CPLX2	CPLX1	NMU	RAPGEF4	CAPN10	HRH3	NLGN1	RIMS1	SIRT4	SEC11A	SNAPIN	KCNG2	PLDN	GLS2	SERP1	KCNMB4	PCLO	SPCS1	GAL	CYB5R4	RAB14	GHRL	RAB8B	FAM3B	SLC38A2	LIN7C	SMPD3	CHD7	SLC17A7	G6PC2	TRPV4	SLC5A7	SPCS3	LIN7B	PINK1	AACS	DNAJC5	KISS1R	UCN2	SEC11C	SYTL4	UCN3	SYT2	ACVR1C	FAM3D	SLC32A1	SYT9	SLC30A8	RFX6	
GO:0003002_regionalization	Number_of_mRNA_227	ACVR2A	ACVR2B	APC	ATM	BMI1	BMP2	BMP4	BMPR2	CDX1	CDX2	CDX4	CRKL	NKX2-5	CTNNB1	DLX1	DLX2	DUSP6	DVL2	EDN1	CELSR2	EGR2	EMX1	EMX2	EN1	EVX1	FGF1	FGF2	FGF3	FGF10	FGFR1	FGFR2	FOXG1	FOXF1	FOXC1	FOXD1	FOXJ1	FOXC2	FOXS1	GAS1	GATA4	GBX2	KAT2A	GLI1	GLI2	GLI3	HTT	HHEX	MNX1	FOXA2	FOXA3	HOXA1	HOXA2	HOXA3	HOXA4	HOXA5	HOXA6	HOXA7	HOXA9	HOXA10	HOXA11	HOXB1	HOXB2	HOXB3	HOXB4	HOXB5	HOXB6	HOXB7	HOXB8	HOXB9	HOXC5	HOXC8	HOXC9	HOXC10	HOXC11	HOXC13	HOXD3	HOXD8	HOXD9	HOXD10	HOXD11	HOXD13	HES1	RBPJ	LFNG	LHX1	LMX1B	LRP4	LRP6	SMAD2	SMAD4	SMAD6	MDFI	MEOX1	MEOX2	MLL	MLLT3	MYF5	MYF6	NEUROD1	NKX2-2	NKX6-1	NODAL	NOTCH1	NTF4	ROR2	OTX1	OTX2	PAX7	PBX1	PBX2	PBX3	PCDH8	PCSK5	PLXNA2	PRKDC	MAPK8	RELN	PSEN1	PSEN2	PTCH1	RARG	RING1	RNF2	SFRP1	SFRP2	SHH	SIX1	SIX3	SKI	SMO	SRF	T	TBX3	HNF1B	TCF15	NR2F2	TGFBR1	NKX2-1	TULP3	WNT1	WNT2	WNT3	WNT5A	WNT6	WNT7A	WNT7B	WNT8A	WNT8B	WNT10B	WNT11	WNT2B	WNT9A	WNT9B	YY1	ZIC3	PCGF2	ZBTB16	BTG2	FZD5	ALX1	AXIN1	AXIN2	TCAP	TP63	CHRD	LDB1	FOXH1	NOG	CER1	LHX2	ZEB2	MAFB	ABI1	TSHZ1	GDF11	SPRY1	SEMA3C	DLL3	FRS2	DKK1	ARC	RPGRIP1L	SF3B1	POFUT1	VAX2	IFT172	GREM1	FOXB1	INVS	DLL1	HIPK2	SOST	IFT52	WNT16	SUFU	RAB23	WNT4	MESP1	BARX1	CYP26B1	CTNNBIP1	DSCAML1	MIB1	EPB41L5	OVOL2	ALX4	HHIP	AIDA	ACD	IRX1	CXXC4	WNT10A	WNT5B	TCF7L1	SETDB2	NKX6-2	HES7	DISP1	RIPPLY1	OSR1	RIPPLY2	GSC	MESP2	IRX2	GSX2	ARL13B	SP8	
GO:0003006_developmental process involved in reproduction	Number_of_mRNA_321	ACVR1	ACVR1B	ACVR2A	ADCYAP1R1	ADRBK1	AFP	AGT	NR0B1	AHR	AHSG	AKT1	ALOX15B	AMH	AMHR2	ANG	APC	AR	BAK1	BBS2	BBS4	CCND1	BCL2	BCL2L1	BIK	BMP4	BMP5	BMP6	BMP7	BMPR1B	FOXL2	BRCA2	BSG	OSGIN2	CASP2	CCNB1	CCND2	CCNE1	CDC25B	CDKN1B	CGA	CSF1	CST3	CTNNA1	CTNNB1	CTSL2	CYP17A1	CYP19A1	CYP27B1	DAZL	DHCR24	DLD	DMRT1	EDN2	EPOR	EREG	ESR1	FANCA	PTK2B	FANCG	FGF7	FGF8	FGF9	FGF10	FGFR2	FKBP4	FOXF2	FOXC1	FOXO3	MTOR	FRZB	FSHB	CENPI	FSHR	NR5A1	FZD2	GATA1	GATA4	GATA6	GDF9	B4GALT1	GHSR	GJB2	GLI2	HSD17B10	HMGB2	HMGCR	HMGCS1	FOXA1	HOXA13	HOXD13	HSD17B3	HSPA2	TNC	ICAM1	IDE	IDH1	IGF1R	INHA	INHBA	INHBB	INSL3	INSR	INSRR	JUNB	JUP	KIT	LEP	LFNG	LHB	LHCGR	LIF	LRP6	SMAD9	MAS1	MEA1	KITLG	MGST1	MMP14	MMP19	MSH2	MSH4	NKX3-1	NOS3	NOTCH1	NPHP1	ROR2	OCA2	PEBP1	PAFAH1B1	PBX1	PDE3A	PDGFRA	SERPINF1	PGR	SERPINB5	PLA2G4A	PLAG1	SEPT4	PPARD	MED1	PRKACG	PRKDC	PRM1	PRM2	PSAP	PTEN	PTGDR	PTGS2	PVRL2	RARG	RBP4	REN	ROBO2	RPS6KB1	RXRA	SALL1	SDC1	SFRP1	SFRP2	SFRP4	SFRP5	SHBG	SHH	SLIT3	SMO	SOD1	SOX2	SOX3	SOX9	SOX15	SPP1	SRC	SRD5A1	SRD5A2	SRY	STAT5A	STAT5B	STC1	STK11	TAF4	TBX3	HNF1A	HNF1B	TCF7L2	TCF21	TFAP2C	TGFB1	TGFB2	TGFB3	NKX2-1	TNP1	TSPY1	UBE2B	UBE3A	VDR	VGF	WNT5A	WNT7A	WNT10B	WNT2B	WNT9B	WT1	ZBTB16	CSDE1	ALMS1	FZD5	FZD3	NCOA4	MLL2	MKKS	NRIP1	FZD1	FZD4	FZD6	FZD7	FZD8	FZD9	NME5	UTF1	CSDA	STC2	TP63	EIF2B4	EIF2B2	EIF2B5	CDKL2	RQCD1	NEURL	BMP15	NOG	PIWIL1	TRIP13	SLIT2	SEP15	CYP7B1	ADAMTS1	TBPL1	SPAG6	CEP57	REC8	MAMLD1	FEM1B	NPM2	SYCP2	FST	HOXB13	DEAF1	DMRT2	CELF1	FRS2	DMC1	INSL6	FZD10	PHB2	FNDC3A	DZIP1	MAST2	ACSBG1	TDRD7	SPO11	NIPBL	TIPARP	CABYR	FBXO5	GAPDHS	AFF4	DDX25	SOX8	SYCP3	DHH	YBX2	HOOK1	GHRL	WNT4	MOV10L1	PCSK4	TESC	STRBP	CHD7	TEX11	RNF17	TDRD1	ANKRD7	CELF4	LHX9	CASC5	GOPC	CCNB1IP1	DMRT3	PLEKHA1	DMRTC2	DMRTB1	DMRTA2	DMRTA1	PRDM14	EDDM3B	WDR77	ERMP1	WNT10A	IMMP2L	TSSK6	CBX2	C19orf20	CAPZA3	RXFP2	OSR1	DNAJC19	ADAD1	ZFP42	SIX5	MEI1	RDH10	TDRD6	C17orf47	KLHL10	H1FNT	FIGLA	HILS1	LHX8	KGFLP2	ZGLP1	
GO:0003007_heart morphogenesis	Number_of_mRNA_98	ACTC1	BBS4	BMP2	COL2A1	COL5A1	CPE	NKX2-5	DVL2	DVL3	EFNA1	ENG	FGFR2	FKBP1A	FOXC1	FOXJ1	FOXC2	FOXS1	GAA	GATA4	GATA6	GJA1	HTR2B	INSR	LRP6	LY6E	SMAD7	MSX1	MSX2	MYBPC3	MYH6	MYH7	MYL2	MYL3	NODAL	NOTCH1	NPY1R	NPY2R	NPY5R	PROX1	PSEN1	PTCH1	RBP4	RXRA	SFRP2	SHH	STIL	SMO	SRF	TBX2	TBX5	TBX3	TGFB2	TGFBR3	TH	TNNC1	TNNI1	TNNI3	TNNT2	TPM1	TTN	WHSC1	WNT2	WNT5A	WNT11	ZIC3	MKKS	TCAP	ADAM15	FOXH1	BAZ1B	HAND1	HAND2	ADAMTS1	COL4A3BP	DLC1	TAB1	SEMA3C	LBX1	NIPBL	BMP10	IFT52	WNT16	SUFU	FGFRL1	SOX18	BBS7	CHD7	MESP1	ZMIZ1	VANGL2	MIB1	OVOL2	SOX17	RBM15	PTCD2	SETDB2	MYLK2	BBS5	
GO:0003008_system process	Number_of_mRNA_1385	SERPINA3	AARS	ABAT	ABCA4	ACCN1	ACHE	ACO1	ACTA1	ACTA2	ACTC1	ACTG2	ACTN2	ACTN3	ACVR2A	ACVRL1	ADA	ADCY1	ADCY2	ADCY3	ADCY5	ADCY6	ADCY7	ADCY8	ADCY9	ADH5	ADM	ADORA1	ADORA2B	ADORA3	ADRA1D	ADRA1B	ADRA1A	ADRA2A	ADRA2B	ADRB1	ADRB2	ADRB3	ADRBK1	AP2A1	AP2A2	AP2B1	AGT	AGTR1	AGTR2	ALDH2	ALDH9A1	ALDOA	ALOX5	AMPH	ANGPT1	SLC25A4	AOC2	APBA1	APLP2	APOA1	APOA2	APOA4	APOE	APP	FAS	AQP2	AQP3	AQP4	AQP5	AQP6	AQP7	AQP9	ABCC6	ARG2	RHOC	ARR3	STS	ASPH	ATP1A2	ATP1A3	ATP2A1	ATP2A2	ATP2B2	ALDH7A1	ATP6V1B1	AVP	AVPR1A	AVPR1B	AVPR2	AZU1	BBS1	BBS2	BBS4	BCHE	BCL2	HCN2	OPN1SW	BDKRB1	BDKRB2	BMP4	BMPR2	BRAF	BRS3	SERPING1	C3AR1	C5AR1	C11orf9	CA4	CACNA1A	CACNA1B	CACNA1E	CACNA1F	CACNA1S	CACNB2	CACNB3	CACNB4	CACNG1	CALB1	CALCA	CALCB	CALD1	CALM3	CAMK4	CAMK2A	CAMK2B	CAMK2D	CAMK2G	CASP3	CASQ2	CASR	CAV1	CAV2	CAV3	CBLN1	CCK	CCKAR	CCKBR	CD9	CD38	CDH2	CDH3	CDK5	CDKN1B	CDS1	CEL	CFTR	CGA	CHAT	CHGA	CHM	CHML	CHRM1	CHRM2	CHRM3	CHRM5	CHRNA1	CHRNA2	CHRNA3	CHRNA4	CHRNA5	CHRNB1	CHRNB2	CHRNB3	CHRNB4	CHRND	CHRNE	CHRNG	CKMT2	AP2M1	AP2S1	CLCN1	CLCN5	CLCNKB	TPP1	CLN3	CLN5	CLNS1A	LTB4R	CNGB1	CNGA1	CNGA3	CNGA4	CNN1	CNN3	CNP	CNR1	CNR2	COL1A1	COL1A2	COL2A1	COL4A3	COL11A1	COL11A2	COMT	COPA	CORT	CPS1	CREB1	CRH	CRHBP	CRHR1	CRX	CRYAA	CRYAB	CRYBA1	CRYBA4	CRYBB1	CRYBB2	CRYBB3	CRYGA	CRYGB	CRYGC	CRYGD	CRYM	CRYZ	NKX2-5	CTGF	CTNNA2	CTNS	CTNNB1	CTNND2	CYBA	CYP1B1	CYP2J2	CYP11B1	CYP11B2	DAB2	DBH	DBN1	ACE	DDC	AKR1C1	DES	DFNA5	COCH	CYB5R3	NQO1	DIAPH1	DLG1	DLG2	DLG3	DLG4	DMD	DMPK	DNM2	DPYSL2	SLC26A3	DRD1	DRD2	DRD3	DRD4	DRD5	RCAN1	DTNA	HBEGF	DVL1	E2F4	ECE1	S1PR1	EDN1	EDN2	EDN3	EDNRA	EDNRB	EGR2	ELN	EMD	ENG	SLC29A1	EPB41	EPB41L1	EPHB2	EPHX2	CLN8	EPO	NR2F6	ERBB2	ERBB4	EYA4	EYA1	EYA3	F2R	F5	FABP1	FABP2	ACSL4	EFEMP1	FGF2	FGF10	FGFR1	FKBP1B	FOXC1	FOXC2	FOXS1	FLI1	FLII	FLT1	FOS	ADAM2	FYN	GAA	GABBR1	GABRA1	GABRA2	GABRA3	GABRA4	GABRA5	GABRA6	GABRB1	GABRB2	GABRB3	GABRD	GABRG1	GABRG2	GABRG3	GABRR1	GABRR2	GAD1	GAD2	GAMT	GCGR	GCH1	GCHFR	MSTN	GDNF	GHSR	GIP	GJA1	GJA3	GJA5	GJA8	GJB2	GJB3	GCLC	GCLM	GLP1R	GLRA1	GLRB	GLS	GLUL	GM2A	GNAI1	GNAI2	GNAI3	GNAL	GNAO1	GNAS	GNAT1	GNAT2	GNB1	GNB2	GNB3	GNG3	GNG4	GNG5	GNG7	GNGT1	GNGT2	GPI	NPBWR1	UTS2R	GPX1	GRIA1	GRIA2	GRIA3	GRIA4	GRID2	GRIK1	GRIK2	GRIK3	GRIK4	GRIK5	GRIN1	GRIN2A	GRIN2B	GRIN2C	GRIN2D	GRM1	GRM2	GRM3	GRM4	GRM5	GRM6	GRM7	GRM8	GRPR	GUCA1A	GUCA1B	GUCA2B	GUCY1A3	GUCY1B3	GUCY2F	GUCY2D	HBB	HCRT	HCRTR1	HCRTR2	HTT	HEXA	HEXB	HMOX1	FOXA2	HOXA5	HOXB2	HOXB8	HOXC10	HOXD10	HPS1	HRAS	HRH1	HRC	HSBP1	HSD11B2	HSPA8	HTR1B	HTR1D	HTR1E	HTR1F	HTR2A	HTR2B	HTR2C	HTR3A	HTR6	HTR7	IAPP	ICAM1	IDH3B	IFNG	IGF1	IL1A	IL1B	IL2	IL6	IL6ST	IL10	ILK	IMPDH1	IMPG1	INHA	INHBA	INHBB	CXCL10	INS	IREB2	ITGA3	ITGA5	ITGB5	ITPR3	JAG2	JAK2	JUN	KCNA1	KCNC4	KCND2	KCNE1	KCNH2	KCNJ1	KCNJ2	KCNJ3	KCNJ4	KCNJ5	KCNJ6	KCNJ8	KCNJ9	KCNJ10	KCNJ11	KCNJ12	KCNJ15	KCNJ16	KCNK3	KCNMA1	KCNMB1	KCNN1	KCNN4	KCNQ1	KCNQ2	KCNQ3	KEL	KIF5A	KIFC3	KIT	KNG1	KRT12	LAMA2	LCK	LCN1	LDLR	LEP	LIF	ABLIM1	LPA	LRP5	LUM	TACSTD2	SMAD7	MAL	MAN2B1	MAOA	MAOB	MAP1B	MB	MBP	MDM2	MEF2C	MEOX2	MIP	ATXN3	TRPM1	MPZ	MTHFR	MTNR1B	MUC3A	MUC6	MUSK	MYBPC1	MYBPC2	MYBPC3	MYBPH	MYH2	MYH3	MYH4	MYH6	MYH7	MYH8	MYH10	MYH11	MYL1	MYL2	MYL3	MYL4	MYL5	MYL6	MYLK	MYO1A	MYO6	MYO7A	MYO9A	PPP1R12B	NAB1	NAB2	NBN	NCF2	NDN	NDP	NEB	NDUFB9	NEFL	NEUROD2	NF1	NFE2	NGF	NOS1	NOS3	NPY	NOVA1	NPHP1	NPHS1	NPPA	NPPB	NPPC	NPR1	NPR2	NPR3	NPTX1	NPTX2	NPY1R	NPY5R	SLC11A2	NRCAM	NRL	NSF	NTF3	NTF4	NTS	NTSR1	GPR143	OAT	OLR1	OMP	OPA1	OPRD1	OPRK1	OPRL1	OPRM1	SIX6	OR1D2	OR1F1	OR2C1	OR3A1	OR3A2	SLC22A18	CLDN11	OXT	OXTR	P2RX1	P2RX3	P2RX4	P2RX7	P2RY1	P2RY2	PEBP1	PAFAH1B1	PAH	PARK2	PAX2	PAX3	PAX6	PDCL	PCSK5	PDC	PDE1C	PDE6A	PDE6C	PDE6D	PDE6G	PDE6H	PDE1B	PDE6B	PDPK1	SLC26A4	PDYN	SERPINF1	PENK	PEX7	PGAM2	PHYH	PIK3R1	PI4KA	PITPNA	PLCB2	PLCB3	FXYD1	PLN	PLP1	PMCH	PNOC	PMCHL2	PMP22	PNLIP	POMC	POU3F1	POU3F2	POU3F4	POU4F1	POU4F2	POU4F3	PPARA	PPARD	PPARG	PPEF2	PPEF1	PPT1	PPYR1	PRKACA	PRKACB	PRKAR1B	PRKAR2B	PRKCA	PRKCB	PRKCG	PRKCQ	MAPK1	MAP2K1	MAP2K6	KLK6	PSEN1	PSEN2	TAS2R38	PTEN	PTGER3	PTGS1	PTGS2	PTN	PTPRF	PTPRJ	PVRL1	PXN	RAB3A	RAB5A	RABGGTA	RABGGTB	RAC3	RAF1	RAPSN	RASGRF1	RASGRF2	RBP3	RBP4	RCVRN	RDH5	PRPH2	REN	RENBP	RGR	RGS16	RHO	GRK1	RIT2	RLBP1	RNPEP	ROBO2	ROM1	RORB	RP9	RP1	RP2	RPGR	RPE65	RPS6KA1	RPS6KA2	RPS6KA3	RPS6KB1	RRAS	RS1	RSC1A1	RYR1	RYR2	S100A1	S100B	SAG	ACSM3	ATXN1	ATXN7	SCN1B	SCN2A	SCN2B	SCN4A	SCN5A	SCN7A	SCN8A	SCN10A	SCNN1A	SCNN1B	SCNN1D	SCNN1G	SCT	SCTR	CCL2	SDCBP	CXCL12	SFRP5	SRSF1	SGCA	ITSN1	SIX3	SKI	SLC1A1	SLC1A2	SLC1A3	SLC1A4	SLC1A6	SLC5A1	SMTN	SLC6A1	SLC6A2	SLC6A3	SLC6A4	SLC6A8	SLC6A11	SLC6A12	SLC6A13	SLC8A1	SLC12A1	SLC12A2	SLC18A2	SLC18A3	SLC22A3	SLC22A2	SLC22A5	SLIT1	SNAP25	SNCA	SNCG	SNTA1	SNTB1	SOD1	SOD2	SOX2	SP4	SPTBN2	SRC	SRI	SRF	SST	SSTR2	STAT1	STATH	ELOVL4	STX1A	STXBP1	VAMP1	VAMP2	SYN1	SYN2	SYP	SYPL1	SYT1	SYT4	SYT5	TAC1	TACR2	TAC3	TACR1	TACR3	TAZ	TBCE	TBL1X	TBXA2R	TBXAS1	TBX3	HNF1A	TCF15	ZNF354A	TECTA	TFF1	TG	TGFB1	TGFB2	TGFBI	TH	THRA	THRB	TIMP3	NKX2-1	TLN1	TLR4	TMOD1	TNF	TNNC2	TNNC1	TNNI1	TNNI2	TNNI3	TNNT1	TNNT2	TNNT3	TPM1	TPM2	TPM3	TPM4	TRPC1	TSC1	TTN	TULP1	TULP2	TYR	UCHL1	UCN	UMOD	NR1H2	USH2A	CLRN1	UTRN	VCL	VDAC1	VDR	VEGFA	VEGFB	VEGFC	VGF	VIM	VIPR1	VLDLR	BEST1	TRPV1	WFS1	WNT5A	WNT7A	YES1	YWHAG	YWHAH	ZIC2	ZNF24	ZFAND5	SLC30A1	NPHS2	ALMS1	SLMAP	ALDH5A1	OR2H2	GLRA3	NR4A3	CSRP3	FOSL1	SSPN	AAAS	PABPN1	AKAP1	MKKS	SYN3	COLQ	AXIN1	FZD4	FZD9	OR1A1	OR1E1	OR1G1	OR3A3	EEA1	BFSP2	SOAT2	GNPAT	DOC2B	DOC2A	GALR3	ITGA8	PPFIA3	BHLHE40	TCAP	OR6A2	NPFF	KCNK5	MYH13	MYOM1	ADAM9	RAB11A	RGS9	GALR2	LIN7A	PROM1	APLN	SYNJ1	SPHK1	EIF2B4	EIF2B2	EIF2B5	CACNA1H	BSN	BAIAP3	CHRNA6	STBD1	TRPA1	HAP1	TAAR5	UNC119	USP14	P2RX6	PRPF3	KCNQ4	SYNGR1	SLC6A5	MYOM2	HTR3B	SLC24A1	LGI1	LRAT	DLGAP2	DLGAP1	DHRS3	ACCN3	KCNB2	SLIT2	CPNE6	SLC9A3R1	ADIPOQ	NRXN1	GRHPR	OTOF	CYP7B1	EIF2AK3	HOMER1	PICK1	ATG5	CHST10	AKAP5	MYOT	GAL3ST1	IGDCC3	APBA3	GABBR2	CARTPT	GUCA1C	SNCAIP	IQCB1	SNPH	FRMPD4	HDAC4	ARHGEF11	RNF10	WDR1	KCNE2	NR2E3	HCN4	GJC1	USH1C	COL4A3BP	AKAP9	ABI2	ATP6AP2	SORBS3	CALCRL	TOPORS	OLIG2	KCNMB2	SPRY2	IRX5	NMUR1	KBTBD10	TRDN	CACNG3	CACNG2	SEMA3A	MYL9	MERTK	FST	UNC13B	GLRX3	SORBS1	PRPF8	PDLIM5	CELF2	CSPG5	B3GNT2	CLDN16	RRH	CORIN	NFAT5	GIPC1	OR5I1	CYSLTR1	GJB6	CPLX2	CPLX1	NMU	OCLM	UTS2	AFG3L2	KERA	KPTN	TBC1D8	KLK8	GPR176	HRH3	PRR4	POU6F2	PARK7	GABARAP	MGLL	NLGN1	ARHGEF15	RIMS1	SNRNP200	UNC13A	KIF1B	NFASC	CAMTA2	ACSBG1	ARHGEF9	PLCB1	ARC	AGTPBP1	NEDD4L	ADNP	DICER1	CRB1	GRIP1	OR52A1	MAPK8IP2	RASD2	SNAPIN	LPAR3	OPN3	NTSR2	KCNE1L	SMPX	AIPL1	EML2	PANX1	SLC24A2	FSCN2	LMOD1	VAX2	NIPBL	DFNB31	CNTNAP2	ABHD12	PCDHB5	OR1F2P	OR1C1	OR1A2	OR2F1	OR2B6	OR1J4	OR2M4	OR2L2	OR2K2	KCNG2	PLDN	ANKRD2	OR7A17	OR5L2	OR5K1	OR5H1	OR10J1	OR8G2	OR8B8	OR8G1	OR10A3	OR10D3	CNNM4	MYOF	TIMM13	TIMM10	TIMM9	TIMM8B	OR12D2	OR11A1	OR10H3	OR10H2	OR10H1	OR7E24	OR7C2	OR7A5	OR7C1	OR4D1	OR2W1	OR2J2	OR2H1	OR1J2	NPTN	FOXB1	NPHP3	NOX1	CACNG4	KCNMB3	PDE7B	HSPB7	GLS2	BBS9	BMP10	RPS6KA6	KCNMB4	PCLO	TMOD4	NPC1L1	OBP2B	OBP2A	LMCD1	TLX3	RAX	VSX1	KCNIP3	KCNIP2	KCNIP1	RRM2B	ATP6V0A4	RDH8	TAS2R3	TAS2R4	TAS2R16	TAS2R1	TAS2R9	TAS2R8	TAS2R7	TAS2R13	TAS2R10	TAS2R14	DHH	IMPG2	GAL	PLLP	SLC45A2	MYO15A	PLCE1	TRPV2	RAB14	GHRL	ERAP1	RAB8B	GNG13	SHC3	CLIC5	MYO3A	TLR9	GNG2	SLC38A2	TAS2R5	FAM134B	DLL4	CNGB3	BEST2	PXK	CLN6	SOBP	BBS7	KIRREL	LIN7C	CHRNA9	CHD7	SCN3B	SPATA7	TMEM111	GNG12	KLHL7	PCDHB14	PCDHB13	PCDHB11	PCDHB10	PCDHB9	PCDHB6	PCDHB4	PCDHB3	PCDHB2	KCNQ5	OR2S2	PANX2	BARHL1	OTOR	NMUR2	LXN	CTNNBIP1	CABP4	SLC17A7	CHRNA10	SLC17A6	AGTRAP	RPGRIP1	GJD2	AMIGO1	SLC12A5	SHROOM4	NLGN4X	NLGN2	TSHZ3	PRX	PCDHB16	MYL7	PROL1	ACE2	CACNG8	EXOC4	SLC5A7	NYX	RIC8A	PROK2	BCAN	CDH23	RTP4	NPVF	LIN7B	ERAP2	SEMA4A	ABCG5	ABCG8	USP46	PINK1	WNK1	PCDH15	TRPM8	FTO	OR51B4	OR51B2	OR51J1	OR2A4	BBS10	PDZD7	MOGAT2	OPA3	DNAJC5	COL18A1	TAS1R2	TAS1R1	GRIP2	OR51E2	OR2C3	SLC38A1	AMN	OR5V1	OR2B2	OR12D3	NETO1	SBF2	PITPNM3	RTP3	ESPN	HMCN1	NCALD	GPR98	MYCBPAP	ARL6	FAM161A	CAMKK1	NKX6-2	HOPX	KISS1R	GJA10	RAX2	MYLK2	UCN2	MYLK3	CDHR1	CACNA2D4	MYOCD	FOXP2	RP1L1	OPN4	GNG8	MYL12B	STX1B	C20orf54	GRIN3A	GRIN3B	MRGPRX2	TMC1	OR5P2	OR5P3	FOXN4	TTC8	NTAN1	OR4D2	USH1G	LOXHD1	OR1I1	HSPB6	GJB4	SYT2	BBS5	UBR3	DNAJC19	GRK7	WDR36	OR6B1	OR2F2	OR13C4	PTCHD1	MYL6B	MYO3B	SLC32A1	FGFBP3	OR51E1	OR10A5	RDH12	PRIMA1	CLDN19	OTOS	CNTN4	MARVELD2	AMOT	RDH10	OR1Q1	ZDHHC15	STRC	OR7D2	KCNV2	GSX2	SDR16C5	ADCY4	GABRR3	LRTOMT	OPN5	SLC17A8	TAC4	TMIE	TAS2R39	TAS2R40	TAS2R41	TAS2R45	TAS2R19	TAS2R50	OR51B5	OR5J2	OR8D1	OR8D2	OR10A4	OR2L13	CYP4V2	TPRN	RD3	OR2W3	EYS	GNAT3	AGRN	RGS9BP	C2orf71	OR51B6	OR51M1	OR51I1	OR51I2	OR52D1	OR7A10	LHX8	UNC13C	OR2B3	OR2J3	OR14J1	OR10C1	TRIM72	DFNB59	SHISA9	PRCD	
GO:0003012_muscle system process	Number_of_mRNA_222	ACTA1	ACTA2	ACTC1	ACTG2	ACTN2	ACTN3	ADA	ADORA1	ADORA2B	ADRA1A	ADRA2B	ADRB2	ADRBK1	AGT	ALDOA	ARG2	ASPH	ATP1A2	ATP2A1	HCN2	BDKRB2	CACNA1S	CACNG1	CALD1	CALM3	CASQ2	CAV1	CAV3	CHRM3	CHRNA1	CHRNA3	CHRNB1	CHRNB2	CHRNB4	CHRND	CHRNE	CHRNG	CKMT2	CLCN1	LTB4R	CNN1	CNN3	CRYAB	NKX2-5	CTGF	CYBA	DES	DMD	DRD1	DRD2	DTNA	EDN1	EDN2	EDN3	EDNRA	EDNRB	EMD	F2R	FKBP1B	FLII	FLT1	GAA	GAMT	MSTN	GHSR	GJA1	GJA5	GLRA1	GNAO1	HMOX1	HRC	HSBP1	HTR1D	HTR2B	IGF1	IL1B	IL6ST	ITGB5	KCNE1	KCNH2	KCNJ12	KCNMA1	KCNQ1	KNG1	LCK	SMAD7	MB	MYBPC1	MYBPC2	MYBPC3	MYBPH	MYH2	MYH3	MYH4	MYH6	MYH7	MYH8	MYH11	MYL1	MYL2	MYL3	MYL4	MYL5	MYL6	MYLK	PPP1R12B	NEB	NOS1	NOS3	OXT	OXTR	P2RX1	P2RX3	P2RX4	PGAM2	FXYD1	PRKCA	MAP2K1	MAP2K6	PSEN2	PTGS1	PTGS2	PXN	RPS6KB1	RYR1	RYR2	SCN4A	SCN5A	SCN7A	SRSF1	SGCA	SMTN	SLC6A8	SLC8A1	SNTA1	SNTB1	SOD1	SRI	SRF	SSTR2	TACR2	TACR1	TACR3	TAZ	TBCE	TBXA2R	TLN1	TLR4	TMOD1	TNF	TNNC2	TNNC1	TNNI1	TNNI2	TNNI3	TNNT1	TNNT2	TNNT3	TPM1	TPM2	TPM3	TPM4	TTN	UTRN	VCL	VEGFB	VIM	VIPR1	TRPV1	SLMAP	SSPN	PABPN1	AKAP1	TCAP	MYH13	MYOM1	GALR2	SPHK1	CACNA1H	STBD1	P2RX6	MYOM2	KCNB2	HOMER1	MYOT	HDAC4	ARHGEF11	KCNE2	HCN4	GJC1	COL4A3BP	SORBS3	CALCRL	NMUR1	KBTBD10	TRDN	MYL9	GLRX3	SORBS1	NMU	UTS2	CAMTA2	SMPX	LMOD1	ANKRD2	MYOF	BMP10	TMOD4	LMCD1	KCNIP2	GAL	PLCE1	NMUR2	TSHZ3	MYL7	PROK2	MYLK2	MYOCD	MYL12B	HSPB6	MYL6B	TRIM72	
GO:0003013_circulatory system process	Number_of_mRNA_257	ABAT	ACTC1	ACVRL1	ADA	ADH5	ADM	ADORA1	ADORA2B	ADORA3	ADRA1D	ADRA1B	ADRA1A	ADRA2B	ADRB1	ADRB2	ADRB3	ADRBK1	AGT	AGTR1	AGTR2	ALOX5	ANGPT1	APOE	AQP2	AQP3	AQP4	AQP7	RHOC	ATP1A2	ATP2A2	AVP	AVPR1A	AVPR1B	AVPR2	AZU1	HCN2	BDKRB1	BDKRB2	BMPR2	BRS3	SERPING1	C3AR1	CALCA	CALCB	CASR	CAV1	CAV3	CD38	CFTR	CHGA	CHRM2	CHRM3	CLNS1A	CNR1	COL1A2	COL4A3	CPS1	NKX2-5	CTGF	CYBA	CYP2J2	CYP11B1	CYP11B2	DBH	ACE	DES	CYB5R3	DMPK	DRD2	DRD3	DRD5	RCAN1	HBEGF	E2F4	ECE1	EDN1	EDN2	EDN3	EDNRA	EDNRB	ELN	ENG	EPB41	EPHX2	EPO	F2R	F5	FKBP1B	FOXC1	FOXC2	FOXS1	FLI1	GAA	GCGR	GCH1	GJA1	GCLC	GCLM	GLP1R	GNAO1	GNB3	UTS2R	GPX1	GUCA2B	GUCY1A3	GUCY1B3	HBB	HMOX1	HOXB2	HRH1	HSD11B2	HTR2A	HTR2B	HTR7	ICAM1	IFNG	IL2	CXCL10	INS	JAK2	KCNE1	KCNH2	KCNJ8	KCNJ12	KCNQ1	KEL	KNG1	LPA	LRP5	SMAD7	MEOX2	MTHFR	MYBPC3	MYH6	MYH7	MYL1	MYL2	MYL3	MYL4	NCF2	NFE2	NOS1	NOS3	NPY	NPPA	NPPB	NPPC	NPR1	NPR2	NPR3	NPY1R	NTS	OLR1	OXT	OXTR	P2RX1	P2RX4	P2RY1	P2RY2	PEBP1	PCSK5	PIK3R1	PLN	PMCH	POMC	PPARA	PPARD	PPARG	PPYR1	PRKCA	PRKCQ	MAP2K1	MAP2K6	PSEN2	PTGS1	PTGS2	PTPRJ	REN	RENBP	RNPEP	RYR2	S100A1	ACSM3	SCN5A	CXCL12	SRSF1	SLC8A1	SOD1	SOD2	SP4	SRC	SRI	STAT1	TAC3	TACR1	TACR3	TAZ	TBXA2R	TBXAS1	TGFB2	TH	THRA	THRB	NKX2-1	TNNC1	TNNI3	TNNT2	TPM1	UCN	VEGFA	VEGFB	VEGFC	YES1	CSRP3	TCAP	APLN	CACNA1H	SLIT2	ADIPOQ	ATG5	CARTPT	HDAC4	KCNE2	HCN4	ATP6AP2	KCNMB2	IRX5	SEMA3A	GLRX3	CELF2	CORIN	CYSLTR1	UTS2	TBC1D8	HRH3	KCNE1L	KCNG2	MYOF	NOX1	HSPB7	KCNMB4	KCNIP2	ERAP1	DLL4	CHD7	CTNNBIP1	AGTRAP	ACE2	ERAP2	WNK1	HOPX	MYLK2	MYLK3	FOXN4	FGFBP3	AMOT	TAC4	
GO:0003014_renal system process	Number_of_mRNA_36	ADORA1	AGT	AGTR1	FAS	AQP2	AQP3	AQP4	AQP7	AVP	AVPR1A	AVPR2	BCL2	BMP4	CHRNA3	CHRNB2	CHRNB4	CYBA	CYP11B2	DRD2	EDN1	UTS2R	HSD11B2	KCNMA1	KNG1	NPPB	NPR1	NPR3	OXT	PCSK5	PTGER3	TACR1	HNF1A	TRPV1	WFS1	SLC9A3R1	RRM2B	
GO:0003015_heart process	Number_of_mRNA_98	ACTC1	ADA	ADM	ADORA1	ADORA3	ADRA1D	ADRA1B	ADRA1A	ADRB1	ADRB2	ADRBK1	AGTR2	ATP1A2	ATP2A2	AVPR1A	AVPR1B	HCN2	CAV3	CHRM2	NKX2-5	CTGF	CYP2J2	DES	DMPK	DRD2	HBEGF	EDN1	EDN2	EDN3	FKBP1B	GAA	GJA1	GLP1R	GNAO1	GPX1	IFNG	IL2	JAK2	KCNE1	KCNH2	KCNJ12	KCNQ1	SMAD7	MYBPC3	MYH6	MYH7	MYL1	MYL2	MYL3	MYL4	NOS1	OXT	P2RX4	PEBP1	PIK3R1	PLN	PMCH	PRKCA	MAP2K6	PSEN2	RYR2	S100A1	SCN5A	SRSF1	SLC8A1	SOD1	SP4	SRI	TACR3	TAZ	TGFB2	TH	THRA	THRB	TNNC1	TNNI3	TNNT2	TPM1	VEGFB	CSRP3	TCAP	APLN	CACNA1H	ATG5	HDAC4	KCNE2	HCN4	IRX5	SEMA3A	GLRX3	CELF2	KCNE1L	KCNG2	HSPB7	KCNIP2	HOPX	MYLK2	FOXN4	
GO:0003016_respiratory system process	Number_of_mRNA_17	ADH5	ADORA1	ADRB2	ATP1A2	GAA	GLRA1	GLS	HOXA5	JAG2	RAB3A	TCF15	ZFAND5	NLGN1	TLX3	TSHZ3	FTO	GSX2	
GO:0003018_vascular process in circulatory system	Number_of_mRNA_98	ADM	ADORA1	ADORA2B	ADRA1D	ADRA1B	ADRA1A	ADRA2B	ADRB1	ADRB2	ADRB3	AGT	AGTR1	AGTR2	ALOX5	ANGPT1	APOE	RHOC	ATP1A2	AVP	AVPR1A	AZU1	BDKRB2	BMPR2	CALCA	CALCB	CASR	CAV1	CD38	CFTR	CHRM3	CPS1	DBH	ACE	DRD5	ECE1	EDN1	EDN2	EDN3	EDNRA	EDNRB	EPHX2	F2R	FOXC1	FOXC2	FOXS1	GCH1	GCLC	GCLM	UTS2R	GPX1	HBB	HMOX1	HRH1	HTR2A	HTR2B	ICAM1	INS	KCNJ8	KEL	KNG1	NOS1	NOS3	NPPA	NPPB	NPPC	NPR1	NPY1R	NTS	P2RX1	P2RX4	P2RY1	P2RY2	PPARD	PRKCQ	MAP2K1	PTGS1	PTGS2	PTPRJ	SOD1	SOD2	SRC	TACR1	TBXA2R	TBXAS1	UCN	VEGFA	YES1	APLN	SLIT2	ATG5	KCNMB2	CYSLTR1	KCNMB4	CTNNBIP1	ACE2	MYLK3	FGFBP3	AMOT	
GO:0003044_regulation of systemic arterial blood pressure mediated by a chemical signal	Number_of_mRNA_30	ADRA1D	ADRA1B	ADRB1	ADRB2	ADRB3	AGT	AGTR1	AGTR2	AVPR1A	AVPR1B	CYBA	CYP11B2	ACE	DRD3	DRD5	ECE1	EDN1	EDN2	EDN3	HSD11B2	NOS3	PCSK5	REN	SOD2	NKX2-1	TPM1	ATP6AP2	CORIN	NOX1	ACE2	
GO:0003073_regulation of systemic arterial blood pressure	Number_of_mRNA_44	ADORA1	ADRA1D	ADRA1B	ADRB1	ADRB2	ADRB3	AGT	AGTR1	AGTR2	AQP2	AQP3	AQP4	AQP7	AVP	AVPR1A	AVPR1B	AVPR2	BMPR2	CALCA	CYBA	CYP11B2	ACE	DRD2	DRD3	DRD5	ECE1	EDN1	EDN2	EDN3	ENG	UTS2R	HSD11B2	NOS3	PCSK5	REN	SOD2	NKX2-1	TNNI3	TPM1	ATP6AP2	CORIN	NOX1	ACE2	WNK1	
GO:0003100_regulation of systemic arterial blood pressure by endothelin	Number_of_mRNA_5	ECE1	EDN1	EDN2	EDN3	NOS3	
GO:0003129_heart induction	Number_of_mRNA_5	BMP2	CTNNB1	JUP	DKK1	MESP1	
GO:0003143_embryonic heart tube morphogenesis	Number_of_mRNA_31	BBS4	NKX2-5	ENG	FOXJ1	GATA4	GJA1	LRP6	NODAL	PSEN1	SHH	STIL	SRF	TBX3	WNT5A	ZIC3	MKKS	FOXH1	HAND1	HAND2	LBX1	IFT52	SUFU	SOX18	BBS7	MESP1	VANGL2	MIB1	OVOL2	SOX17	SETDB2	BBS5	
GO:0003148_outflow tract septum morphogenesis	Number_of_mRNA_3	DVL3	FGFR2	GATA6	
GO:0003151_outflow tract morphogenesis	Number_of_mRNA_15	NKX2-5	DVL3	FGFR2	GATA6	LRP6	NPY1R	NPY2R	NPY5R	SFRP2	WNT5A	WNT11	SEMA3C	NIPBL	SOX18	SOX17	
GO:0003156_regulation of organ formation	Number_of_mRNA_24	AR	BMP2	BMP4	BMP7	CTNNB1	FGF1	FGF2	FGF3	FGF10	FGFR1	HOXA11	HOXC11	HOXD11	JUP	NOTCH1	SHH	SIX1	WNT2	WNT5A	WNT2B	SPRY1	FRS2	DKK1	MESP1	
GO:0003157_endocardium development	Number_of_mRNA_5	NOTCH1	PROX1	SOX18	OVOL2	SOX17	
GO:0003158_endothelium development	Number_of_mRNA_27	JAG1	AGT	ALOX12	BMP4	BTG1	CTNNB1	S1PR1	ENG	GPX1	GSTM3	HOXA13	HOXB5	LAMA5	NOTCH1	NOTCH4	PROX1	NR2F2	WNT7A	WNT7B	VEZF1	EDF1	SOX18	MESP1	SOX17	SCUBE1	APOLD1	CCM2	
GO:0003159_morphogenesis of an endothelium	Number_of_mRNA_3	BMP4	CTNNB1	CCM2	
GO:0003160_endocardium morphogenesis	Number_of_mRNA_5	NOTCH1	PROX1	SOX18	OVOL2	SOX17	
GO:0003170_heart valve development	Number_of_mRNA_5	BMP2	EFNA1	JUP	NOTCH1	FGFRL1	
GO:0003176_aortic valve development	Number_of_mRNA_2	EFNA1	NOTCH1	
GO:0003179_heart valve morphogenesis	Number_of_mRNA_5	BMP2	EFNA1	JUP	NOTCH1	FGFRL1	
GO:0003180_aortic valve morphogenesis	Number_of_mRNA_2	EFNA1	NOTCH1	
GO:0003197_endocardial cushion development	Number_of_mRNA_4	BMP2	BMP4	GATA4	CRELD1	
GO:0003205_cardiac chamber development	Number_of_mRNA_49	BMP4	CPE	NKX2-5	DVL3	FGFR2	FKBP1A	FOXC1	FOXC2	FOXS1	GAA	GATA4	GATA6	HOXA13	LY6E	SMAD7	MYBPC3	MYH6	MYH7	MYL2	MYL3	NPY2R	NPY5R	PROX1	RBP4	RXRA	SALL1	SFRP2	TBX5	TGFBR3	TNNC1	TNNI1	TNNI3	TNNT2	TPM1	WHSC1	WNT2	WNT5A	WNT11	HAND1	ADAMTS1	SEMA3C	FRS2	BMP10	FGFRL1	MESP1	OVOL2	RBM15	CRELD1	PTCD2	
GO:0003206_cardiac chamber morphogenesis	Number_of_mRNA_44	CPE	NKX2-5	DVL3	FGFR2	FKBP1A	FOXC1	FOXC2	FOXS1	GAA	GATA4	GATA6	LY6E	SMAD7	MYBPC3	MYH6	MYH7	MYL2	MYL3	NPY2R	NPY5R	PROX1	RBP4	RXRA	SFRP2	TBX5	TGFBR3	TNNC1	TNNI1	TNNI3	TNNT2	TPM1	WHSC1	WNT2	WNT5A	WNT11	HAND1	ADAMTS1	SEMA3C	BMP10	FGFRL1	MESP1	OVOL2	RBM15	PTCD2	
GO:0003208_cardiac ventricle morphogenesis	Number_of_mRNA_33	CPE	NKX2-5	FGFR2	FKBP1A	FOXC1	FOXC2	FOXS1	GAA	GATA4	LY6E	SMAD7	MYBPC3	MYH6	MYH7	MYL2	MYL3	NPY2R	NPY5R	PROX1	RXRA	SFRP2	TBX5	TGFBR3	TNNC1	TNNI1	TNNI3	TNNT2	TPM1	HAND1	SEMA3C	BMP10	MESP1	PTCD2	
GO:0003209_cardiac atrium morphogenesis	Number_of_mRNA_10	NKX2-5	GATA4	MYH6	PROX1	TNNT2	WHSC1	WNT2	WNT5A	BMP10	MESP1	
GO:0003229_ventricular cardiac muscle tissue development	Number_of_mRNA_25	NKX2-5	FGFR2	FKBP1A	FOXC1	FOXC2	FOXS1	GAA	LY6E	SMAD7	MYBPC3	MYH6	MYH7	MYL2	MYL3	PROX1	RXRA	TGFBR3	TNNC1	TNNI1	TNNI3	TNNT2	TPM1	HAND1	BMP10	PTCD2	
GO:0003230_cardiac atrium development	Number_of_mRNA_10	NKX2-5	GATA4	MYH6	PROX1	TNNT2	WHSC1	WNT2	WNT5A	BMP10	MESP1	
GO:0003231_cardiac ventricle development	Number_of_mRNA_41	CPE	NKX2-5	FGFR2	FKBP1A	FOXC1	FOXC2	FOXS1	GAA	GATA4	HOXA13	LY6E	SMAD7	MYBPC3	MYH6	MYH7	MYL2	MYL3	NPY2R	NPY5R	PROX1	RXRA	SALL1	SFRP2	TBX5	TGFBR3	TNNC1	TNNI1	TNNI3	TNNT2	TPM1	WHSC1	WNT5A	WNT11	HAND1	SEMA3C	FRS2	BMP10	FGFRL1	MESP1	RBM15	PTCD2	
GO:0003254_regulation of membrane depolarization	Number_of_mRNA_9	ALOX12	BCL2	TSPO	CCK	IFI6	GCLC	GCLM	SMAD7	P2RX7	
GO:0003279_cardiac septum development	Number_of_mRNA_19	BMP4	NKX2-5	DVL3	FGFR2	GATA4	GATA6	HOXA13	SMAD7	PROX1	SALL1	TBX5	WHSC1	WNT5A	WNT11	HAND1	FRS2	FGFRL1	RBM15	CRELD1	
GO:0003281_ventricular septum development	Number_of_mRNA_14	NKX2-5	FGFR2	GATA4	HOXA13	SMAD7	PROX1	SALL1	TBX5	WHSC1	WNT5A	WNT11	FRS2	FGFRL1	RBM15	
GO:0003306_Wnt receptor signaling pathway involved in heart development	Number_of_mRNA_6	CTNNB1	JUP	LRP6	WNT5A	DKK1	MESP1	
GO:0003309_type B pancreatic cell differentiation	Number_of_mRNA_7	GATA6	PDX1	NKX2-2	NKX6-1	RFX3	WNT5A	RFX6	
GO:0003310_pancreatic A cell differentiation	Number_of_mRNA_5	GATA6	NEUROD1	NKX2-2	PAX6	RFX6	
GO:0003337_mesenchymal to epithelial transition involved in metanephros morphogenesis	Number_of_mRNA_9	BMP4	CTNNB1	IFNG	LIF	CITED1	PAX2	SALL1	WNT9B	SIX2	
GO:0003338_metanephros morphogenesis	Number_of_mRNA_14	BMP4	CALB1	CTNNB1	FGF10	IFNG	LIF	CITED1	PAX2	SALL1	WNT7B	WNT9B	WT1	SIX2	WNT4	
GO:0003339_regulation of mesenchymal to epithelial transition involved in metanephros morphogenesis	Number_of_mRNA_4	IFNG	LIF	CITED1	WNT9B	
GO:0003382_epithelial cell morphogenesis	Number_of_mRNA_15	BMP4	CTNNB1	HOXA13	IFNG	IHH	LIF	CITED1	NOTCH4	PAX2	SALL1	WNT9B	FZD7	SIX2	WNT4	EPB41L5	
GO:0003401_axis elongation	Number_of_mRNA_18	BMP4	ESR1	FGF10	FGFR2	HOXD13	LRP6	MED1	SFRP1	SFRP2	SFRP5	SHH	SOX9	HNF1B	TGFB1	WNT5A	VANGL2	WNT5B	RDH10	
GO:0003407_neural retina development	Number_of_mRNA_13	ATP2B2	ATP2B4	CASP2	GNAT2	IHH	PTPRM	THY1	PROM1	IRX5	TSPAN12	BHLHE22	VSX1	CABP4	
GO:0005975_carbohydrate metabolic process	Number_of_mRNA_613	ABO	ACLY	ADCYAP1R1	ADRA1B	ADRB3	AGL	AKT1	AKT2	ALDH2	ALDH1B1	ALDOA	ALDOB	ALDOC	AKR1B1	ANGPT1	AOAH	ARNT	ATF3	ATF4	BAD	BGN	BPGM	BRS3	CACNA1A	CALM3	CALR	CANX	ENTPD5	CHI3L1	CHI3L2	CHIT1	CPS1	CPT1A	CS	SLC25A10	CTBS	DAD1	DCN	DDOST	DLAT	DPAGT1	ENO1	ENO2	ENO3	EXT1	EXT2	EXTL2	FABP5	FBP1	FGF2	FOXC1	FOXO1	MTOR	FUCA1	FUCA2	FUT1	FUT2	FUT3	FUT4	FUT5	FUT6	FUT7	FUT8	G6PC	G6PD	SLC37A4	GAA	GALC	GALE	B4GALNT1	GALK1	GALK2	GALNT1	GALNT2	GALNT3	GALT	GANC	GAPDH	GBE1	GCK	GCKR	GCNT1	GCNT2	GFPT1	GGTA1	B4GALT1	GK	GK2	GLA	GLB1	GLO1	GM2A	GMDS	GNS	GOT1	GOT2	GPD1	GPD2	GPI	GPT	GRB10	NR3C1	PDIA3	GSK3A	GSK3B	GUSB	GYG1	GYS1	GYS2	HAGH	HAS1	HAS3	HEXA	HEXB	HIF1A	HK1	HK2	HK3	ONECUT1	NDST1	HYAL1	IDH1	IDH2	IDH3A	IDH3G	IDUA	IFNG	IGF1	IL6	IL6ST	IL17A	IMPA1	IMPA2	INS	INPPL1	INSR	PDX1	IRS1	ITIH1	ITIH2	ITIH3	ITIH4	STT3A	ITPK1	ITPKA	KCNJ11	KHK	LALBA	LCT	LDHA	LDHB	LDHC	LEP	LMAN1	LRP2	LRP5	MAN1A1	MAN2A2	MAN2C1	MAN2A1	MAN2B1	MANBA	MAS1	CHST6	MDH1	MDH2	ME1	MGAT1	MGAT2	MGAT3	MGAT5	MPI	NAGA	NPY1R	NUP88	NUP98	OGDH	OVGP1	P2RY1	PC	PCK1	PCK2	PDHA1	PDHA2	PDHB	PDK1	PDK2	PDK3	PDK4	ENPP1	PFKFB1	PFKFB2	PFKFB3	PFKFB4	PFKL	PFKM	PFKP	PGAM1	PGAM2	PGD	PGK1	PGK2	PGM1	PGM3	PGM5	PHKA1	PHKA2	PHKB	PHKG1	PHKG2	PIK3CA	PIK3R1	PKLR	PKM2	PLCG2	PLEK	PMM1	PMM2	PPARA	PPARD	PPP1CA	PPP1CB	PPP1CC	PPP1R1A	PPP1R2	PPP1R3A	PPP1R3C	PPP1R3D	PRKACA	PRKACB	PRKACG	PRKAG1	PRKCSH	PRPS1	PSEN1	PTAFR	PTEN	PTH	PYGB	PYGL	PYGM	RANBP2	RBP4	RENBP	RPE	RPN1	RPN2	SDF2	SEC13	SI	ST6GAL1	ST3GAL1	ST3GAL2	ST3GAL4	ST3GAL3	ST8SIA1	SLC2A1	SLC2A2	SLC2A3	SLC2A4	SLC2A5	SLC3A1	SLC3A2	SLC5A1	SLC5A2	SLC25A1	SNCA	SORD	UAP1	SPAM1	SRC	ABCC8	TALDO1	TFF1	TKT	TSPAN8	TNF	TPI1	TPR	TSTA3	SLC35A2	UGDH	UGP2	VEGFB	MOGS	ST8SIA4	ALDH5A1	EPM2A	TUSC3	NUP214	AAAS	ST8SIA2	TKTL1	HYAL3	SLC25A11	DYRK2	OGT	RAE1	PARG	CHST1	AKR7A2	SLC25A12	IRS2	HYAL2	GALNT4	B4GALT4	B4GALT3	B4GALT2	B3GALT4	B3GALNT1	B3GALT2	B3GALT1	FBP2	FPGT	GALR2	DPM1	DPM2	ST3GAL5	SYNJ2	GYG2	MGAM	STBD1	PGLYRP1	PIGQ	LARGE	GCNT3	AIMP1	B4GALT6	B4GALT5	KL	ADIPOQ	HS6ST1	CHST2	CHST3	CHST10	GAL3ST1	MPDU1	H6PD	NCOR1	NUP155	SEC24C	HS2ST1	PPIP5K1	NUP93	EDEM1	HDAC4	MLEC	NUPL1	SEC24D	POM121	XYLB	GFPT2	NUP153	GNPDA1	GNE	UST	PREB	CHST4	SLC25A13	ALG3	B3GALT5	AKR1A1	B3GNT3	ST3GAL6	SEC24B	SEC23A	SLC35A1	SORBS1	POMT1	ST6GALNAC2	B3GNT2	FUT9	NUP50	ARPP19	SEC24A	NEU3	HPSE	PPARGC1A	LYVE1	MAN1A2	SDS	B3GNT1	NUPL2	HIBADH	NUDT5	NUDT3	TREH	GALNT6	GALNT5	MAN1B1	DUSP12	MGAT4B	B4GALT7	ECD	MGAT4A	COG2	DOLK	CHSY1	SEC31A	TRAK1	RPIA	KIF1B	GLT25D2	NUP205	SLC35D1	GPD1L	GANAB	NUP210	PPIP5K2	POFUT2	NUP160	MAN2B2	SLC35A3	POFUT1	NUP188	HYAL4	CHST5	NUP62	SHPK	PGLS	MGAT4C	DAK	GLCE	B3GAT3	GBGT1	GAPDHS	B3GAT1	ST6GALNAC4	CHIA	SERP1	GNMT	COQ2	DHDH	ANGPTL3	MAT2B	ALG5	CNOT7	ST8SIA5	GMPPB	GMPPA	ALG6	DSE	POMT2	SLC2A8	ST6GALNAC6	CHST11	GALNT9	AMDHD2	ST8SIA3	MLXIPL	SAR1B	A4GNT	CERCAM	NAGPA	DCXR	PCDH12	GCNT4	CHST15	PRKAG2	ISYNA1	GDE1	GHRL	COQ3	GALNT7	NUP54	NANS	DPM3	GDPD2	IMPAD1	CLN6	PGM2	FGGY	UEVLD	CSGALNACT2	CHST12	DHTKD1	NAGK	MIOX	POMGNT1	EDEM2	NUP133	OGDHL	UGGT2	CSGALNACT1	ST6GALNAC1	CMAS	ALG1	GPCPD1	CHST7	UGGT1	ACN9	PGLYRP4	NUP107	MAN1C1	DOLPP1	KIAA1161	GBA2	GBA3	G6PC2	OSTC	HPSE2	RBKS	FN3K	XYLT1	XYLT2	CHST8	IPPK	GNPNAT1	SPATA20	CHID1	TRAK2	NUP37	ALG8	ALG12	GDPD3	GNPTAB	B3GNT4	GLB1L	C4orf31	SRD5A3	PPP1R3B	GAL3ST4	MANEA	GLT25D1	ALG9	HHIPL2	ALG13	NUP85	UXS1	ATHL1	MOGAT2	HKDC1	EDEM3	ITIH5	NPL	GDPD5	ST6GALNAC5	SEH1L	ADPGK	CHST9	COG3	B3GNT5	MAGT1	HHIPL1	ST6GAL2	DGAT2	GLYR1	FUT10	B3GNT9	ALG10	ALG2	GAL3ST3	GLB1L2	HS6ST2	MCFD2	PPP1R3E	RFT1	COG7	LDHAL6B	G6PC3	B3GNT7	TP53RK	GLB1L3	CHST14	PGLYRP2	PGLYRP3	GALNT13	C1QTNF2	PTPMT1	MOGAT1	IP6K3	B4GALNT2	SPACA3	B3GALT6	NUP35	LYG1	GALM	MDH1B	GNPDA2	B3GAT2	NANP	ALG10B	B3GALTL	SERPINA12	B3GALNT2	YDJC	GPAT2	LOC152586	KLB	LDHAL6A	CHST13	FUT11	B3GNT6	LCTL	ALG14	STT3B	IPMK	LYG2	GK5	ST6GALNAC3	HS6ST3	PGM2L1	GXYLT1	PGP	HEXDC	GDPD1	MOGAT3	ITIH5L	NUP43	B3GNT8	C9orf103	LOC641515	GXYLT2	
GO:0005976_polysaccharide metabolic process	Number_of_mRNA_131	ADRA1B	AGL	AKT1	AKT2	ANGPT1	AOAH	BGN	CALM3	CHI3L1	CHI3L2	CHIT1	CPS1	CTBS	DCN	EXT1	EXT2	FOXC1	MTOR	FUCA1	G6PC	GAA	GBE1	GCK	GCNT2	GNS	GRB10	GSK3B	GUSB	GYG1	GYS1	GYS2	HAS1	HEXA	HEXB	NDST1	HYAL1	IGF1	IL6ST	INS	INSR	IRS1	ITIH1	ITIH2	ITIH3	ITIH4	CHST6	OVGP1	ENPP1	PGM1	PHKA1	PHKA2	PHKB	PHKG1	PHKG2	PPP1CA	PPP1CB	PPP1CC	PPP1R1A	PPP1R2	PPP1R3A	PPP1R3C	PPP1R3D	PTH	PYGB	PYGL	PYGM	UGDH	UGP2	EPM2A	DYRK2	CHST1	IRS2	HYAL2	GYG2	MGAM	PGLYRP1	CHST3	HS2ST1	GNE	SORBS1	LYVE1	B3GNT1	GALNT5	B4GALT7	CHSY1	GLT25D2	SLC35D1	HYAL4	GLCE	B3GAT3	CHIA	GNMT	MAT2B	DSE	CHST11	CERCAM	PCDH12	PRKAG2	NANS	IMPAD1	CLN6	PGM2	CSGALNACT2	CHST12	CSGALNACT1	CMAS	ALG1	CHST7	PGLYRP4	XYLT1	XYLT2	CHID1	C4orf31	PPP1R3B	GLT25D1	UXS1	ITIH5	CHST9	GAL3ST3	PPP1R3E	TP53RK	PGLYRP2	PGLYRP3	C1QTNF2	SPACA3	B3GALT6	LYG1	CHST13	LYG2	ITIH5L	B3GNT8	
GO:0005977_glycogen metabolic process	Number_of_mRNA_53	ADRA1B	AGL	AKT1	AKT2	CALM3	CPS1	MTOR	G6PC	GAA	GBE1	GCK	GRB10	GSK3B	GYG1	GYS1	GYS2	IGF1	IL6ST	INS	INSR	IRS1	ENPP1	PGM1	PHKA1	PHKA2	PHKB	PHKG1	PHKG2	PPP1CA	PPP1CB	PPP1CC	PPP1R1A	PPP1R2	PPP1R3A	PPP1R3C	PPP1R3D	PTH	PYGB	PYGL	PYGM	UGP2	EPM2A	DYRK2	IRS2	GYG2	SORBS1	GNMT	PCDH12	PRKAG2	PGM2	PPP1R3B	PPP1R3E	C1QTNF2	
GO:0005978_glycogen biosynthetic process	Number_of_mRNA_29	AGL	AKT1	AKT2	MTOR	GBE1	GCK	GRB10	GYG1	GYS1	GYS2	IGF1	INS	INSR	IRS1	ENPP1	PGM1	PHKG1	PHKG2	PPP1CB	PPP1R3C	PTH	UGP2	DYRK2	IRS2	GYG2	SORBS1	PGM2	PPP1R3E	C1QTNF2	
GO:0005979_regulation of glycogen biosynthetic process	Number_of_mRNA_18	AKT1	AKT2	MTOR	GCK	GRB10	IGF1	INS	INSR	IRS1	ENPP1	PPP1CB	PPP1R3C	PTH	DYRK2	IRS2	SORBS1	PPP1R3E	C1QTNF2	
GO:0005996_monosaccharide metabolic process	Number_of_mRNA_246	ADRA1B	AGL	AKT1	AKT2	ALDOA	ALDOB	ALDOC	ARNT	ATF3	ATF4	BAD	BPGM	BRS3	CACNA1A	CALM3	ENTPD5	CPT1A	SLC25A10	DLAT	DPAGT1	ENO1	ENO2	ENO3	EXTL2	FABP5	FBP1	FOXO1	MTOR	FUCA1	FUCA2	FUT1	FUT2	FUT4	FUT5	FUT6	FUT7	FUT8	G6PC	G6PD	SLC37A4	GAA	GALE	GALK1	GALK2	GALT	GAPDH	GBE1	GCK	GCKR	GFPT1	B4GALT1	GMDS	GOT1	GOT2	GPD1	GPD2	GPI	GPT	GRB10	NR3C1	GSK3A	GYG1	GYS1	GYS2	HEXB	HIF1A	HK1	HK2	HK3	ONECUT1	IFNG	IGF1	IL6	INS	INPPL1	INSR	PDX1	IRS1	KCNJ11	KHK	LDHA	LDHB	LDHC	LEP	LRP5	MAN2A2	MAN2C1	MAN2A1	MAN2B1	CHST6	MDH1	MDH2	MPI	NPY1R	OGDH	PC	PCK1	PCK2	PDHA1	PDHA2	PDHB	PDK1	PDK2	PDK3	PDK4	ENPP1	PFKFB1	PFKFB2	PFKFB3	PFKFB4	PFKL	PFKM	PFKP	PGAM1	PGAM2	PGD	PGK1	PGK2	PGM1	PGM3	PGM5	PHKA1	PHKA2	PHKB	PHKG1	PHKG2	PIK3CA	PIK3R1	PKLR	PKM2	PMM1	PMM2	PPARA	PPARD	PPP1CB	PPP1R3C	PRKACA	PRKACB	PRKACG	PRKAG1	PRPS1	PTH	PYGB	PYGL	PYGM	RBP4	RENBP	RPE	ST3GAL2	SLC25A1	SORD	UAP1	SRC	TALDO1	TKT	TNF	TPI1	TSTA3	SLC35A2	UGDH	UGP2	ALDH5A1	TKTL1	SLC25A11	DYRK2	CHST1	SLC25A12	IRS2	FBP2	FPGT	GYG2	LARGE	AIMP1	ADIPOQ	CHST2	H6PD	NCOR1	HDAC4	XYLB	GFPT2	GNPDA1	GNE	CHST4	SLC25A13	AKR1A1	ST3GAL6	SORBS1	FUT9	ARPP19	PPARGC1A	SDS	HIBADH	NUDT5	DUSP12	ECD	RPIA	KIF1B	SLC35D1	POFUT2	MAN2B2	SLC35A3	POFUT1	CHST5	PGLS	GAPDHS	SERP1	GNMT	DHDH	GMPPB	GMPPA	SLC2A8	AMDHD2	MLXIPL	DCXR	CHST15	PRKAG2	GHRL	PGM2	DHTKD1	NAGK	OGDHL	CSGALNACT1	CHST7	ACN9	G6PC2	RBKS	FN3K	GNPNAT1	SPATA20	HKDC1	ADPGK	GLYR1	FUT10	GAL3ST3	PPP1R3E	LDHAL6B	G6PC3	C1QTNF2	B4GALNT2	GALM	GNPDA2	NANP	B3GALTL	SERPINA12	LDHAL6A	PGM2L1	
GO:0006006_glucose metabolic process	Number_of_mRNA_174	ADRA1B	AGL	AKT1	AKT2	ALDOA	ALDOB	ALDOC	ARNT	ATF3	ATF4	BAD	BPGM	BRS3	CACNA1A	CALM3	ENTPD5	CPT1A	SLC25A10	DLAT	ENO1	ENO2	ENO3	FABP5	FBP1	FOXO1	MTOR	G6PC	G6PD	SLC37A4	GAA	GAPDH	GBE1	GCK	GCKR	GOT1	GOT2	GPD1	GPD2	GPI	GPT	GRB10	NR3C1	GSK3A	GYG1	GYS1	GYS2	HIF1A	HK1	HK2	HK3	ONECUT1	IGF1	IL6	INS	INPPL1	INSR	PDX1	IRS1	KCNJ11	LDHA	LDHB	LDHC	LEP	LRP5	MDH1	MDH2	NPY1R	OGDH	PC	PCK1	PCK2	PDHA1	PDHA2	PDHB	PDK1	PDK2	PDK3	PDK4	ENPP1	PFKFB1	PFKFB2	PFKFB3	PFKFB4	PFKL	PFKM	PFKP	PGAM1	PGAM2	PGD	PGK1	PGK2	PGM1	PGM3	PGM5	PHKA1	PHKA2	PHKB	PHKG1	PHKG2	PIK3CA	PIK3R1	PKLR	PKM2	PPARA	PPARD	PPP1CB	PPP1R3C	PRKACA	PRKACB	PRKACG	PRKAG1	PTH	PYGB	PYGL	PYGM	RBP4	RPE	SLC25A1	SORD	SRC	TALDO1	TKT	TNF	TPI1	UGDH	UGP2	ALDH5A1	TKTL1	SLC25A11	DYRK2	SLC25A12	IRS2	FBP2	GYG2	AIMP1	ADIPOQ	H6PD	NCOR1	HDAC4	SLC25A13	AKR1A1	SORBS1	ARPP19	PPARGC1A	SDS	HIBADH	DUSP12	ECD	RPIA	KIF1B	PGLS	GAPDHS	SERP1	GNMT	SLC2A8	MLXIPL	DCXR	PRKAG2	GHRL	PGM2	DHTKD1	OGDHL	ACN9	G6PC2	HKDC1	ADPGK	GLYR1	PPP1R3E	LDHAL6B	G6PC3	C1QTNF2	SERPINA12	LDHAL6A	PGM2L1	
GO:0006007_glucose catabolic process	Number_of_mRNA_69	ALDOA	ALDOB	ALDOC	ARNT	BAD	BPGM	ENTPD5	DLAT	ENO1	ENO2	ENO3	G6PD	GAPDH	GCK	GPI	HIF1A	HK1	HK2	HK3	IGF1	INS	INSR	LDHA	LDHB	LDHC	LRP5	OGDH	PDHA1	PDHA2	PDHB	PFKFB1	PFKFB2	PFKFB3	PFKFB4	PFKL	PFKM	PFKP	PGAM1	PGAM2	PGD	PGK1	PGK2	PKLR	PKM2	PPARA	PRKAG1	RPE	TALDO1	TKT	TPI1	TKTL1	H6PD	NCOR1	HDAC4	HIBADH	ECD	RPIA	KIF1B	PGLS	GAPDHS	MLXIPL	PRKAG2	DHTKD1	OGDHL	HKDC1	ADPGK	GLYR1	LDHAL6B	LDHAL6A	
GO:0006020_inositol metabolic process	Number_of_mRNA_25	ADCYAP1R1	FGF2	IMPA1	IMPA2	INPPL1	ITPK1	ITPKA	MAS1	P2RY1	PLCG2	PLEK	PTAFR	PTEN	SNCA	GALR2	SYNJ2	PPIP5K1	NUDT3	PPIP5K2	ISYNA1	MIOX	IPPK	PTPMT1	IP6K3	IPMK	
GO:0006021_inositol biosynthetic process	Number_of_mRNA_10	ADCYAP1R1	FGF2	MAS1	P2RY1	PLCG2	PLEK	PTAFR	SNCA	ISYNA1	IP6K3	
GO:0006022_aminoglycan metabolic process	Number_of_mRNA_66	ANGPT1	BGN	CHI3L1	CHI3L2	CHIT1	CTBS	DCN	EXT1	EXT2	FOXC1	FUCA1	GCNT2	GNS	GUSB	HAS1	HEXA	HEXB	NDST1	HYAL1	ITIH1	ITIH2	ITIH3	ITIH4	CHST6	OVGP1	UGDH	CHST1	HYAL2	PGLYRP1	CHST3	HS2ST1	LYVE1	B3GNT1	GALNT5	B4GALT7	CHSY1	SLC35D1	HYAL4	GLCE	B3GAT3	CHIA	DSE	CHST11	IMPAD1	CLN6	CHST12	CSGALNACT1	CHST7	PGLYRP4	XYLT1	XYLT2	CHID1	C4orf31	UXS1	ITIH5	CHST9	GAL3ST3	PGLYRP2	PGLYRP3	SPACA3	B3GALT6	LYG1	CHST13	LYG2	ITIH5L	B3GNT8	
GO:0006029_proteoglycan metabolic process	Number_of_mRNA_45	BGN	COL2A1	CTNNB1	DCN	EXT1	EXT2	FOXL1	NDST1	IGF1	PPARD	SGSH	TCF7L2	NDST2	HS6ST1	CHST3	HS2ST1	HS3ST4	HS3ST3B1	HPSE	LECT1	B4GALT7	CHSY1	SLC35D1	SULF1	GLCE	DSE	CHST11	CYTL1	IMPAD1	CSGALNACT2	CHST12	CSGALNACT1	SULF2	CHST7	XYLT1	CHST8	C4orf31	GAL3ST4	UXS1	CHST9	GAL3ST3	IL17F	CHST14	CHST13	HS3ST5	
GO:0006066_alcohol metabolic process	Number_of_mRNA_493	ABCA1	ACADL	ACADVL	ACHE	ADCYAP1R1	ADH1A	ADH1B	ADH1C	ADH4	ADH5	ADH6	ADH7	ADRA1B	AGL	AKT1	AKT2	ALDH1A1	ALDH2	ALDH3B1	ALDH3B2	ALDOA	ALDOB	ALDOC	AOC2	APOF	APOA1	APOA2	APOA4	APOB	APOC1	APOC3	APOE	ARNT	ATF3	ATF4	ATP7A	BAD	BCHE	BPGM	BRS3	CACNA1A	CALM3	CAT	SCARB1	ENTPD5	CDS1	CEBPA	CEL	CETP	CFTR	CGA	CHKA	CHKB	CHRNB2	COMT	CPT1A	CRYM	SLC25A10	CYP7A1	CYP11A1	CYP27A1	CYP51A1	DBH	DDC	DHCR7	DHCR24	CYB5R3	DIO1	DIO2	DLAT	DPAGT1	DRD1	DRD2	DRD3	DRD4	ENO1	ENO2	ENO3	CLN8	EXTL2	FABP3	FABP5	FBP1	FDFT1	FDPS	FDXR	FGF1	FGF2	FGF7	FOXE3	FOXE1	FOXO1	MTOR	FUCA1	FUCA2	FUT1	FUT2	FUT4	FUT5	FUT6	FUT7	FUT8	G6PC	G6PD	SLC37A4	GAA	GALE	GALK1	GALK2	GALT	GAPDH	GBE1	GCH1	GCK	GCKR	GFPT1	B4GALT1	GK	GK2	GMDS	GOT1	GOT2	GPD1	GPD2	GPI	GPT	GRB10	GRIN2A	NR3C1	GSK3A	GYG1	GYS1	GYS2	HDC	HDLBP	HEXB	HIF1A	HK1	HK2	HK3	HMGCR	HMGCS1	HMGCS2	ONECUT1	HPRT1	IDI1	IFNG	IGF1	IL4	IL6	IMPA1	IMPA2	INS	INPPL1	INSIG1	INSR	PDX1	IRS1	ITPK1	ITPKA	KCNJ11	KHK	LBR	LCAT	LDHA	LDHB	LDHC	LDLR	LEP	LIPA	LIPC	LIPE	LRP5	LSS	LY6E	MAN2A2	MAN2C1	MAN2A1	MAN2B1	MAOA	MAOB	MAS1	CHST6	MDH1	MDH2	MPI	MVD	MVK	NPR1	NPY1R	NR4A2	OGDH	P2RY1	PEBP1	PAFAH1B1	PAH	PARK2	PC	PCK1	PCK2	PCYT1A	PDHA1	PDHA2	PDHB	PDK1	PDK2	PDK3	PDK4	ENPP1	PFKFB1	PFKFB2	PFKFB3	PFKFB4	PFKL	PFKM	PFKP	PGAM1	PGAM2	PGD	PGK1	PGK2	PGM1	PGM3	PGM5	PHKA1	PHKA2	PHKB	PHKG1	PHKG2	PIK3CA	PIK3R1	PKLR	PKM2	PLA2G1B	PLA2G4A	PLA2G5	PLCG2	PLEK	PMM1	PMM2	PNMT	PON1	POR	PPARA	PPARD	MED1	PPP1CB	PPP1R3C	PRKAA1	PRKAA2	PRKACA	PRKACB	PRKACG	PRKAG1	PRPS1	PTAFR	PTEN	PTH	PEX2	PYGB	PYGL	PYGM	RBP4	RENBP	RPE	RXRA	SC4MOL	SC5DL	ST3GAL2	SLC25A1	SNCB	SNCA	SOAT1	SOD1	SORD	SORL1	UAP1	SQLE	SRC	AKR1D1	SREBF1	SREBF2	SULT1A2	SULT1A1	TACR3	TALDO1	HNF1A	TG	TGFB2	TH	THRB	TKT	TM7SF2	TNF	TPI1	TSTA3	TNFSF4	SLC35A2	UGDH	UGP2	VHL	VLDLR	CNBP	ALDH5A1	CUBN	TKTL1	COLQ	SLC25A11	NR0B2	SOAT2	DYRK2	CHST1	APOL1	SCARF1	SLC25A12	IRS2	MBTPS1	FBP2	FPGT	GALR2	DPM1	SYNJ2	SPHK1	GYG2	CH25H	LARGE	AIMP1	ADIPOQ	CYP7B1	CHST2	GGPS1	PCYT1B	SPTLC2	H6PD	NCOR1	ABCG1	SNCAIP	PPIP5K1	HDAC4	SNX17	XYLB	GFPT2	GNPDA1	GNE	CELA3A	CHST4	SLC25A13	SIGMAR1	AKR1A1	PEMT	ST3GAL6	ACAA2	SPTLC1	SORBS1	PMVK	EBP	FUT9	ARPP19	CYP46A1	PPARGC1A	PNPLA6	STARD3	SDS	HIBADH	C14orf1	NUDT5	NUDT3	DUSP12	ECD	DOLK	RPIA	SCAP	KIF1B	SLC35D1	GPD1L	PPIP5K2	POFUT2	MAN2B2	CELA3B	SLC35A3	POFUT1	SEC14L2	CHST5	PLA2G15	APOL2	PGLS	MOXD1	DAK	LDLRAP1	GAPDHS	SERP1	GNMT	COQ2	SULT1B1	DHDH	ANGPTL3	SLCO4A1	NPC1L1	GMPPB	GMPPA	DMGDH	SLC2A8	NSDHL	AMDHD2	MLXIPL	INSIG2	DCXR	CYP39A1	MBTPS2	CHST15	PRKAG2	ISYNA1	HSD17B7	GDE1	CYB5R2	CYB5R1	GHRL	COQ3	HAO1	GDPD2	LPCAT2	CLN6	ETNK2	PGM2	ACER3	CHDH	ETNK1	DHTKD1	NAGK	MIOX	OGDHL	CSGALNACT1	TRERF1	ACSS2	GPCPD1	CHST7	SPHK2	PRTFDC1	CHPT1	ACN9	DOLPP1	G6PC2	PCTP	SLC5A7	RBKS	FN3K	IPPK	GNPNAT1	SPATA20	GDPD3	SRD5A3	MOGAT2	HKDC1	SGPP1	GDPD5	ADPGK	ACSS1	DGAT2	EBPL	GLYR1	FUT10	GAL3ST3	PPP1R3E	IDI2	LDHAL6B	G6PC3	OSBPL1A	OSBPL5	C1QTNF2	PTPMT1	MOGAT1	IP6K3	DEGS2	B4GALNT2	SGPP2	GALM	GNPDA2	ENPP6	AGPAT6	NANP	B3GALTL	SERPINA12	GPAT2	LDHAL6A	LRTOMT	IPMK	PCSK9	GK5	PGM2L1	GDPD1	MOGAT3	SLC27A1	KGFLP2	
GO:0006073_cellular glucan metabolic process	Number_of_mRNA_54	ADRA1B	AGL	AKT1	AKT2	CALM3	CPS1	MTOR	G6PC	GAA	GBE1	GCK	GRB10	GSK3B	GYG1	GYS1	GYS2	IGF1	IL6ST	INS	INSR	IRS1	ENPP1	PGM1	PHKA1	PHKA2	PHKB	PHKG1	PHKG2	PPP1CA	PPP1CB	PPP1CC	PPP1R1A	PPP1R2	PPP1R3A	PPP1R3C	PPP1R3D	PTH	PYGB	PYGL	PYGM	UGP2	EPM2A	DYRK2	IRS2	GYG2	MGAM	SORBS1	GNMT	PCDH12	PRKAG2	PGM2	PPP1R3B	PPP1R3E	C1QTNF2	
GO:0006082_organic acid metabolic process	Number_of_mRNA_736	AARS	ABAT	ACAA1	ACACA	ACACB	ACADL	ACADM	ACADS	ACADSB	ACADVL	ACAT1	ACLY	ACO1	ACO2	ACOX1	ACY1	ADH7	AGA	AGT	AGXT	AKT1	AKT2	ALB	ABCD1	ALDH1A3	ALDH9A1	ABCD2	ALOX12	ALOX5	ALOX5AP	ALOX12B	ALOX15	ALOX15B	AMT	APOA4	APOC1	APOC2	APOC3	ARG1	ARG2	ART4	ASL	ASNS	ASPA	ASS1	ATF4	ALDH7A1	ATP7A	AUH	AVP	AVPR1A	BAAT	BCAT1	BCAT2	BCKDHA	BCKDHB	BHMT	BPHL	BRCA1	BSG	CACNA1A	SLC25A20	CAD	CARS	CAV1	CBS	CCBL1	CD74	CDO1	CEL	CGA	AKR1C4	CKB	CKM	CKMT2	CLN3	CNR1	COMT	CPS1	CPT1A	CPT2	CRABP2	CRAT	CRYM	CS	CTH	CTNS	CTPS	CYP1A2	CYP2C8	CYP2C9	CYP2J2	CYP4A11	CYP7A1	CYP8B1	CYP26A1	CYP27A1	DAO	DARS	DBT	DCI	DCT	DDC	AKR1C1	AKR1C2	DECR1	DHPS	NQO1	DIO1	DIO2	DLAT	DLD	SARDH	DNMT3B	DPYS	ECH1	ECHS1	EDN1	EDN2	EHHADH	EIF5A	EPRS	ETFDH	FAAH	FABP1	FABP2	FABP3	FABP6	ACSL1	ACSL3	ACSL4	FAH	FARSA	FASN	FCER1A	FH	FOXE3	FOXE1	FMO1	FMO2	FPGS	MTOR	NR5A2	G6PC	G6PD	GAD1	GAD2	GAMT	GARS	GATM	GCDH	GCKR	GCSH	GFPT1	GGT1	GGT7	GGT5	GHR	GHSR	GCLC	GCLM	GLDC	GLO1	GLS	GLUD1	GLUD2	GLUL	GOT1	GOT2	GPT	GPX1	GPX3	GPX4	GSR	GSS	GSTA1	GSTA3	GSTA4	GSTM2	GSTM3	GSTP1	GSTT1	GSTZ1	HSD17B10	HAGH	HADHA	HADHB	HADH	HAL	HARS	HTT	HDC	HGD	HMGCL	HMGCS2	HNF4A	HPD	HPGD	HSD17B4	IARS	IDH1	IDH2	IDH3A	IDH3B	IDH3G	IGF1	IDO1	INS	INSIG1	IRS1	IVD	KARS	LDHA	LDHB	LEP	LIPA	LIPC	FADS1	FADS3	LPL	LTA4H	CYP4F3	LTC4S	MARS	MAT1A	MAT2A	MDH1	MDH2	ME1	ME2	MGST1	MGST2	MIF	ALDH6A1	MPST	ABCC1	MSRA	MTHFD1	MTHFR	MTR	MTRR	MUT	NARS	NDUFAB1	NOS1	NOS2	NOS3	PNP	NPC1	OAT	OAZ1	OAZ2	OCLN	ODC1	OGDH	OTC	P4HA1	P4HB	PAH	PC	PCBD1	PCCA	PCCB	PCK1	PCK2	PCMT1	PDHA1	PDHB	PDK1	PDK2	PDK3	PDK4	PEPD	PEX7	PEX13	PFAS	ATP8B1	PFKFB2	PHYH	PKLR	PLA2G1B	PLA2G2A	PLA2G4A	PLA2G5	PLD1	PLOD1	PLP1	PON1	PON3	PPA1	PPARA	PPARD	PPARG	MED1	PPAT	PRKAA1	PRKAA2	PRKAB1	PRKAB2	PRKAG1	PRKAR2B	PRODH	PROX1	PRPS1	PSMA1	PSMA2	PSMA3	PSMA4	PSMA5	PSMA6	PSMA7	PSMB1	PSMB2	PSMB3	PSMB4	PSMB5	PSMB6	PSMB7	PSMB8	PSMB9	PSMB10	PSMC1	PSMC2	PSMC3	PSMC4	PSMC5	PSMC6	PSMD1	PSMD2	PSMD3	PSMD4	PSMD5	PSMD7	PSMD8	PSMD9	PSMD10	PSMD11	PSMD12	PSMD13	PSME1	PSME2	PSPH	PTGDS	PTGIS	PTGS1	PTGS2	PTS	PEX2	PYCR1	ALDH18A1	QARS	QDPR	RARS	RBP1	RNPEP	ACSM3	SARS	SC4MOL	SC5DL	SCD	SCP2	SDHA	SDHB	SHMT1	SHMT2	SLC1A3	SLC3A1	SLC6A6	SLC6A8	SLC7A2	SLC7A4	SLC10A1	SLC10A2	SLC16A1	SLC17A1	SLC19A1	SLCO1A2	SLC22A4	SMS	SOD1	AKR1D1	STAT5A	STAT5B	ELOVL4	STK11	SULT2A1	SYK	TARS	TAT	TBXAS1	HNF1A	TDO2	TG	TH	TNFRSF1A	TPH1	TPI1	TPMT	TPR	TST	TYR	TYRP1	UCP3	UGDH	UGP2	NR1H2	UROD	UROS	VARS	WARS	ALDH5A1	HSD17B8	AIMP2	SLC25A16	PDHX	SLC7A5	ACOX2	ACOX3	PLA2G10	BBOX1	GNPAT	LIPF	DDO	CYP4F2	DEGS1	KMO	YARS	PLA2G4C	AKR1C3	ABCB11	ALDH4A1	IRS2	ABCC3	SUCLG1	SUCLA2	GMPS	GGH	ALDH1A2	VNN2	VNN1	SGPL1	SLC5A6	KYNU	P4HA2	CH25H	NFS1	SLC7A7	SLC7A6	SLC16A3	PTPLA	AIMP1	MAPKAPK2	ADIPOQ	GRHPR	FADS2	CYP7B1	ABCG2	GSTO1	PSMF1	EEF1E1	TECR	PTGES	LPIN2	PSMD6	GFPT2	SLC23A2	FGF19	NR1H4	ACOT8	GNE	FARSB	NR1H3	AASS	SLC25A15	DHRS9	PSME3	PSMD14	BCKDK	AKR1A1	WARS2	PRG3	PEMT	LYPLA1	ACAA2	PECI	SLC25A17	HTATIP2	AGPAT1	AGPAT2	MTHFS	SLCO1B1	FARS2	PTGES3	SLC17A3	C5orf4	FTCD	CYP46A1	ME3	PPARGC1A	SDS	SLC27A5	SLC27A4	SLC27A3	SLC27A2	LIAS	HIBADH	SLC7A9	POLG2	PADI2	SLC6A14	CYP4F8	LYPLA2	ACOT7	MGLL	SEPHS2	SCAP	PTGR1	PDXDC1	KIF1B	SLC35D1	LPIN1	PSME4	ACSBG1	ACSL6	LARS2	MLYCD	SLC7A8	HARS2	ICMT	GCAT	QPRT	HAAO	SLC16A8	DDAH2	PADI4	DDAH1	AMACR	PLA2G15	BHMT2	MTHFD1L	PARS2	ACOT11	HACL1	PHGDH	HIBCH	ACAD8	PPA2	GLS2	GNMT	SULT1B1	HPGDS	ANGPTL3	MCAT	MAT2B	SLCO4A1	SLCO1B3	SLC27A6	PADI1	DMGDH	PSAT1	PNPLA8	GLRX2	YARS2	APIP	CRYL1	MLXIPL	ADIPOR1	ABHD5	MECR	INSIG2	AADAT	HAO2	CYP39A1	CSAD	PRKAG2	PCYOX1	PTPLAD1	LARS	SCLY	LGSN	AZIN1	OAZ3	PADI3	ACSL5	CAB39	PANK1	PRKAG3	HAO1	ASNSD1	UGT1A1	CROT	PDP1	ELOVL2	SARS2	C9orf6	ACSM5	OXSM	PDPR	DALRD3	DARS2	TMLHE	ADI1	ECHDC2	ACOXL	OLAH	YOD1	STRADB	ENOSF1	LRRC16A	TASP1	IARS2	CSGALNACT1	PECR	SLC22A11	CCBL2	CTPS2	CYP26B1	SLC2A9	EIF5A2	BDH2	MCCC1	RARS2	RNPEPL1	VARS2	AS3MT	AARS2	PDP2	CARNS1	GPAM	GBA2	TRIB3	ENOPH1	PRODH2	MID1IP1	SCPEP1	ALOXE3	ELOVL5	PPCDC	AASDHPPT	SRR	MCCC2	FN3K	DPEP2	ALDH8A1	ELOVL1	AGXT2L1	LPIN3	AGXT2	PYCRL	AACS	OTUB2	PCYOX1L	ELOVL6	FA2H	CARS2	ADIPOR2	PPCS	NARS2	THNSL1	L2HGDH	SCD5	ELOVL7	PANK2	PTGES2	ASRGL1	ACSF2	TARS2	HSD3B7	COASY	AARSD1	SLC25A32	ACSBG2	CAB39L	ELOVL3	DOHH	BCO2	FAR1	MRI1	MCEE	GPT2	HPDL	CBR4	C9orf3	A2LD1	SLC25A21	MCFD2	FDXACB1	STRADA	DTD1	MARS2	C14orf126	SLC46A1	ADC	SDSL	TXNRD3	C1QTNF2	SLC22A12	ACSM1	APOA5	TPH2	C14orf148	ACOT4	DEGS2	TARSL2	ACSM2A	EARS2	GGT6	AFMID	CPT1C	C1orf93	ACMSD	MDH1B	UROC1	AASDH	ACOT12	GOT1L1	ADHFE1	AGPAT6	NANP	PSMA8	AMDHD1	RDH10	NAGS	IDO2	ACSF3	ANKRD23	DHFRL1	PTPLB	SLC16A9	GADL1	ASPG	SLC27A1	PTPLAD2	MTHFD2L	D2HGDH	IRG1	
GO:0006090_pyruvate metabolic process	Number_of_mRNA_27	AGXT	BSG	DLAT	DLD	HTT	LDHA	LDHB	PC	PCK1	PDHA1	PDHB	PDK1	PDK2	PDK3	PDK4	PFKFB2	PKLR	SLC16A1	PDHX	SLC16A3	ME3	SDS	SLC16A8	PDP1	PDPR	PDP2	SRR	
GO:0006091_generation of precursor metabolites and energy	Number_of_mRNA_396	ACAA1	ACACA	ACACB	ACADVL	ACLY	ACO1	ACO2	ACOX1	ADCY1	ADCY2	ADCY3	ADCY5	ADCY6	ADCY7	ADCY8	ADCY9	ADRA1B	ADRA2A	ADRA2C	ADRB3	AGL	AKT1	AKT2	ALDOA	ALDOB	ALDOC	SLC25A4	SLC25A5	SLC25A6	AQP7	ARNT	ASIP	ATP5A1	ATP5B	ATP5C1	ATP5D	ATP5E	ATP5F1	ATP5G1	ATP5I	ATP5J	ATP7A	ATP5O	AVP	AVPR1A	BPGM	CACNA1A	CACNA1C	CACNA1D	CACNA1E	CALM3	CAT	RUNX1T1	ENTPD5	CEBPA	CHRM3	COX4I1	COX5B	COX6A1	COX6A2	COX6B1	COX6C	COX7A1	COX7B	COX7C	COX8A	COX10	COX15	CPS1	CRAT	CS	CYB5A	CYB561	CYBA	CYBB	CYC1	CYP1A2	DLAT	DLD	ECH1	ENO1	ENO2	ENO3	ETFA	ETFB	ETFDH	FASN	FDX1	FDXR	FECH	FH	MTOR	G6PC	GAA	GAPDH	GBE1	GCG	GCGR	GCK	GFPT1	GIP	GIPR	GLP1R	GLRX	GNAS	GNB1	GNB2	GNB3	GNG3	GNG4	GNG5	GNG7	GNG11	GOT1	GPI	MCHR1	FFAR1	GRB10	GSK3B	GYG1	GYS1	GYS2	HIF1A	HK1	HK2	HK3	IDH1	IDH2	IDH3A	IDH3B	IDH3G	IGF1	IL6ST	INS	INSR	PDX1	IRS1	ISL1	ITPR1	ITPR2	ITPR3	KCNB1	KCNC2	KCNJ11	KCNS3	LDHA	LDHB	LDHC	LEP	LEPR	FADS1	FADS3	MARCKS	MC4R	MDH1	MDH2	MSH2	NDUFA1	NDUFA2	NDUFA3	NDUFA4	NDUFA5	NDUFA6	NDUFA7	NDUFA8	NDUFA9	NDUFA10	NDUFAB1	NDUFB1	NDUFB2	NDUFB3	NDUFB4	NDUFB5	NDUFB6	NDUFB7	NDUFB8	NDUFB9	NDUFB10	NDUFC1	NDUFC2	NDUFS1	NDUFS2	NDUFS3	NDUFV1	NDUFS4	NDUFS5	NDUFS6	NDUFS8	NDUFV2	NDUFV3	NOS2	NRF1	OGDH	OXA1L	PCK1	PCSK1	PDHA1	PDHA2	PDHB	ENPP1	PFKFB1	PFKFB2	PFKFB3	PFKFB4	PFKL	PFKM	PFKP	PGAM1	PGAM2	PGK1	PGK2	PGM1	SLC25A3	PHKA1	PHKA2	PHKB	PHKG1	PHKG2	PKLR	PKM2	POMC	PPARA	PPARD	PPP1CA	PPP1CB	PPP1CC	PPP1R1A	PPP1R2	PPP1R3A	PPP1R3C	PPP1R3D	PRKAA2	PRKAB2	PRKACA	PRKACB	PRKACG	PRKAG1	PRKAR1A	PRKAR1B	PRKAR2A	PRKAR2B	PRKCA	PTH	PYGB	PYGL	PYGM	RAP1A	SCO1	SDHA	SDHB	SDHC	SDHD	SLC1A3	SLC2A1	SLC2A2	SNAP25	STK11	STX1A	STXBP1	ABCC8	SURF1	VAMP2	SYT5	TALDO1	TAZ	MLX	TKT	TPI1	TXN	TXNRD1	UCP1	UCP2	UCP3	UGP2	UQCRB	UQCRC1	UQCRC2	UQCRFS1	UQCRH	VGF	ALDH5A1	EPM2A	DYRK2	SLC25A12	IRS2	SUCLG2	SUCLG1	SUCLA2	IQGAP1	GYG2	SLC25A14	COX7A2L	TBRG4	CACNA2D2	TXNL1	KL	ADIPOQ	COX5A	FADS2	SLC25A27	AKAP5	ATP5J2	NCOR1	HDAC4	SPCS2	XYLB	GFPT2	GNPDA1	COX17	SLC25A13	COQ7	RAPGEF3	ATP5H	ENOX2	AGPAT1	SORBS1	ATP5L	ME3	PPARGC1A	UQCR11	CYB561D2	RAPGEF4	ECD	FASTKD2	SEC11A	NNT	TXN2	KCNG2	GAPDHS	STEAP1	NOX1	UQCRQ	GNMT	SPCS1	UQCR10	ERO1L	GLRX2	NDUFA13	MLXIPL	NDUFAF1	CYB5R4	PCDH12	PRKAG2	GNG13	CYCS	GNG2	NDUFB11	CROT	SDHAF2	ENOX1	PGM2	DHTKD1	OGDHL	CISD1	NDUFA12	GNG12	TMX4	ERO1LB	WDR93	GNB4	FASTKD5	SPCS3	PRDM16	FASTKD3	FA2H	THTPA	NOX5	PPP1R3B	FASTKD1	C17orf42	CYBRD1	HKDC1	CYB5B	TMX1	ADPGK	COX4I2	PPP1R3E	SEC11C	LDHAL6B	ATPIF1	GNG8	FDX1L	TXNRD3	C1QTNF2	ACSM1	NDUFA11	MDH1B	AIFM3	LDHAL6A	ADCY4	CYBASC3	STEAP2	CYB561D1	NDUFS7	FRRS1	FLJ44606	
GO:0006094_gluconeogenesis	Number_of_mRNA_52	ALDOA	ALDOB	ALDOC	ATF3	ATF4	SLC25A10	ENO1	ENO2	ENO3	FBP1	FOXO1	G6PC	GAPDH	GCK	GOT1	GOT2	GPD1	GPD2	GPI	GPT	NR3C1	IL6	INS	LEP	MDH1	MDH2	PC	PCK1	PCK2	PFKFB1	PGAM1	PGAM2	PGK1	PRKACA	PRKACB	PRKACG	RBP4	SLC25A1	TPI1	SLC25A11	SLC25A12	FBP2	ADIPOQ	SLC25A13	ARPP19	PPARGC1A	SDS	GAPDHS	GNMT	ACN9	G6PC2	G6PC3	
GO:0006096_glycolysis	Number_of_mRNA_55	ALDOA	ALDOB	ALDOC	ARNT	BPGM	ENTPD5	DLAT	ENO1	ENO2	ENO3	GAPDH	GCK	GPI	HIF1A	HK1	HK2	HK3	IGF1	INS	INSR	LDHA	LDHB	LDHC	OGDH	PDHA1	PDHA2	PDHB	PFKFB1	PFKFB2	PFKFB3	PFKFB4	PFKL	PFKM	PFKP	PGAM1	PGAM2	PGK1	PGK2	PKLR	PKM2	PPARA	PRKAG1	TPI1	NCOR1	HDAC4	ECD	GAPDHS	MLXIPL	PRKAG2	DHTKD1	OGDHL	HKDC1	ADPGK	LDHAL6B	LDHAL6A	
GO:0006109_regulation of carbohydrate metabolic process	Number_of_mRNA_51	ADCYAP1R1	ADRA1B	AKT1	AKT2	ARNT	FOXO1	MTOR	GCK	GCKR	GRB10	NR3C1	GSK3A	HIF1A	IFNG	IGF1	IL6	INS	INSR	IRS1	LEP	MAS1	P2RY1	ENPP1	PFKFB1	PFKFB2	PGAM1	PLEK	PPARA	PPP1CB	PPP1R3C	PRKAG1	PTH	SNCA	SRC	DYRK2	IRS2	ADIPOQ	NCOR1	HDAC4	SORBS1	ARPP19	PPARGC1A	DUSP12	ECD	GAPDHS	GNMT	MLXIPL	PRKAG2	ACN9	PPP1R3E	C1QTNF2	
GO:0006110_regulation of glycolysis	Number_of_mRNA_15	ARNT	GCK	HIF1A	IGF1	INS	INSR	PGAM1	PPARA	PRKAG1	NCOR1	HDAC4	ECD	GAPDHS	MLXIPL	PRKAG2	
GO:0006111_regulation of gluconeogenesis	Number_of_mRNA_11	FOXO1	GCK	NR3C1	IL6	INS	LEP	ADIPOQ	ARPP19	PPARGC1A	GNMT	ACN9	
GO:0006112_energy reserve metabolic process	Number_of_mRNA_149	ACACA	ACACB	ACLY	ADCY1	ADCY2	ADCY3	ADCY5	ADCY6	ADCY7	ADCY8	ADCY9	ADRA1B	ADRA2A	ADRA2C	ADRB3	AGL	AKT1	AKT2	SLC25A4	SLC25A5	SLC25A6	CACNA1A	CACNA1C	CACNA1D	CACNA1E	CALM3	CHRM3	CPS1	FASN	MTOR	G6PC	GAA	GBE1	GCG	GCGR	GCK	GFPT1	GIP	GLP1R	GNAS	GNB1	GNB2	GNB3	GNG3	GNG4	GNG5	GNG7	GNG11	FFAR1	GRB10	GSK3B	GYG1	GYS1	GYS2	IGF1	IL6ST	INS	INSR	IRS1	ITPR1	ITPR2	ITPR3	KCNB1	KCNC2	KCNJ11	KCNS3	LEP	LEPR	MARCKS	MC4R	PCSK1	ENPP1	PFKFB1	PGM1	PHKA1	PHKA2	PHKB	PHKG1	PHKG2	PKLR	PPP1CA	PPP1CB	PPP1CC	PPP1R1A	PPP1R2	PPP1R3A	PPP1R3C	PPP1R3D	PRKAA2	PRKAB2	PRKACA	PRKACB	PRKACG	PRKAR1A	PRKAR1B	PRKAR2A	PRKAR2B	PRKCA	PTH	PYGB	PYGL	PYGM	RAP1A	SLC2A1	SLC2A2	SNAP25	STK11	STX1A	STXBP1	ABCC8	VAMP2	SYT5	TALDO1	MLX	TKT	UGP2	EPM2A	DYRK2	IRS2	IQGAP1	GYG2	CACNA2D2	KL	AKAP5	SPCS2	GFPT2	RAPGEF3	AGPAT1	SORBS1	RAPGEF4	SEC11A	KCNG2	GNMT	SPCS1	MLXIPL	PCDH12	PRKAG2	GNG13	GNG2	PGM2	GNG12	GNB4	SPCS3	PPP1R3B	PPP1R3E	SEC11C	GNG8	C1QTNF2	ADCY4	
GO:0006139_nucleobase, nucleoside, nucleotide and nucleic acid metabolic process	Number_of_mRNA_4463	AARS	ABCA1	ABCA2	ABL1	ACHE	ACLY	ACTC1	ACTL6A	ACVR1	ACVR1B	ACVR2B	ACVRL1	ADA	ADAM8	ADAR	ADARB1	ADARB2	ADCY1	ADCY2	ADCY3	ADCY5	ADCY6	ADCY7	ADCY8	ADCY9	ADCYAP1	ADCYAP1R1	ADH1A	ADK	ADM	ADORA1	ADORA2B	ADORA3	PARP1	PARP4	ADRA1D	ADRA2A	ADRB1	ADRB2	ADRB3	ADSL	ADSS	AEBP1	AES	AGER	AGT	NR0B1	AHR	AK1	AK2	AK4	AKT1	AKT2	ALDOA	ALDOB	ALX3	AMH	AMPD1	AMPD2	AMPD3	AMPH	BIN1	ANG	ANXA3	NUDT2	APBB1	APBB2	AIRE	APEX1	APLP1	APOBEC1	APOE	APP	APRT	AR	TRIM23	ARF1	ARF3	ARF4	ARL4D	ARF5	ARF6	RHOA	RHOB	RHOC	RND3	RHOG	ARHGAP1	ARHGAP5	ARHGAP6	RHOH	ARL1	PHOX2A	ARL2	ARNT	ARNTL	ARRB1	ARRB2	ASCL1	ASCL2	ASIP	ZFHX3	ATF1	ATF3	ATF4	ATIC	ATM	RERE	ATOH1	ATP1A1	ATP1A2	ATP1A3	ATP12A	ATP1A4	ATP1B1	ATP1B2	ATP1B3	ATP2A1	ATP2A2	ATP2A3	ATP2B1	ATP2B2	ATP2B3	ATP2B4	ATP4A	ATP4B	ATP5A1	ATP5B	ATP5C1	ATP5D	ATP5E	ATP5F1	ATP5G1	ATP5G2	ATP5G3	ATP5I	ATP5J	ATP6V1A	ATP6V1B1	ATP6V1B2	ATP6V0C	ATP7A	ATP5O	ATP7B	ATR	ATRX	AUH	AVP	AVPR2	BACH1	NKX3-2	BARD1	BAX	BCL2	BCL3	BCL6	BCL7A	BICD1	PRDM1	BLM	BNC1	BMI1	BMP2	BMP3	BMP4	BMP6	BMP7	BMPR2	POLR3D	BNIP3	FOXL2	BRCA1	BRCA2	BRDT	ZFP36L1	ZFP36L2	KLF9	KLF5	BTF3	BTG1	C11orf9	CAD	CALCA	CALCR	CALR	CAMK2A	CARS	CASP3	CASR	CAT	CAV1	RUNX2	RUNX1	RUNX1T1	CBFA2T3	RUNX3	CBFB	CBL	CCNA2	CCNB1	CCNC	CCNE1	CCNH	CCNT1	CCNT2	CD80	CD86	TNFRSF8	CD38	ENTPD2	ENTPD5	CD40	CD40LG	CDA	CDK1	CDC5L	CDC6	CDC25A	CDC25C	CDC34	CDC42	CDH1	CDK2	CDK7	CDK8	CDK9	CDKN1B	CDKN1C	CDKN2A	CDKN2D	CDX1	CDX2	CDX4	CEBPA	CEBPB	CEBPD	CEBPE	CEBPG	CENPB	CENPF	CETN2	CHD1	CHD2	CHD3	CHD4	CHEK1	FOXN3	CHM	CHML	CHRM4	CHRM5	CHRNA4	CHUK	CIDEA	CIRBP	ERCC8	CLNS1A	CNP	COL1A1	KLF6	CORT	CRABP2	CREB1	ATF2	CREBBP	ATF6B	CREBL2	CREM	CRHR1	CRK	CRMP1	CRX	CRY1	CRY2	CRYM	MAPK14	CSF2	CSNK1D	CSNK1E	CST3	CSTF1	CSTF2	CSTF3	NKX2-5	CTBP1	CTBP2	CTGF	CTNS	CTNNB1	CTNND1	CTNND2	CTPS	CUX1	CYLD	DAB2	DACH1	DGKQ	DAP	DARS	DAXX	DBP	DCK	DCTD	DDB1	DDB2	GADD45A	DDX1	DDX5	DDX6	DHX8	DHX9	DDX11	DHX15	DFFA	DFFB	DGUOK	DHODH	DKC1	DLX1	DLX2	DLX3	DLX4	DLX5	DLX6	DNM1	DMRT1	DNA2	DNASE1	DNASE1L1	DNASE1L2	DNASE1L3	DNASE2	DNM2	DNMT1	TRDMT1	DNMT3A	DNMT3B	DNTT	DPAGT1	DPYD	DPYS	DPYSL2	DPYSL3	DR1	SLC26A3	DRD1	DRD2	DRD3	DRD4	DRD5	ARID3A	ATN1	RCAN1	TSC22D3	DTX1	DTYMK	DUSP5	DUT	DVL1	DVL2	DVL3	E2F1	E2F2	E2F3	E2F4	E2F5	E2F6	E4F1	EBF1	TYMP	EDA	S1PR1	S1PR3	EDN1	EDNRA	EDNRB	EFNA1	EGF	CELSR2	EGR1	EGR2	EGR3	EGR4	EIF2S3	EPHA2	EIF4A1	EIF4A2	EIF4B	EIF4E	EIF4G1	EIF4G2	EIF5	CELA1	ELAVL2	ELAVL1	ELAVL4	ELF1	ELF2	ELF3	ELF4	ELF5	ELK1	ELK3	ELK4	EMX1	EMX2	EN1	EN2	ENDOG	ENG	ENO1	SLC29A1	EP300	EPAS1	EPO	EPRS	NR2F6	ERBB2	ERBB4	ERCC1	ERCC2	EREG	EYA4	ERCC3	ERCC4	ERCC5	ERCC6	ERF	ERG	ERH	ERN1	FBL	ESR1	ESR2	ESRRA	ESRRB	ESRRG	ETS1	ETS2	ETV1	ETV2	ETV3	ETV4	ETV5	ETV6	MECOM	EVX1	EWSR1	EXTL2	EYA1	EYA2	EYA3	EZH1	EZH2	F2R	FANCA	FANCC	FANCD2	FANCE	PTK2B	BPTF	FANCB	FANCF	FANCG	FARSA	FAU	EFEMP1	FEN1	FGD1	FGF1	FGF2	FGF4	FGF10	FGFR3	FGFR2	FHIT	FHL2	FOXG1	FOXF1	FOXF2	FOXC1	FOXD1	FOXD4	FOXI1	FOXL1	FOXE3	FOXJ1	FOXC2	FOXE1	FOXM1	FOXD2	FOXS1	FOXO1	FOXO3	FLI1	FLII	FLNA	FMO1	FMO2	AFF2	FOS	FOSB	FOSL2	FPGS	MTOR	FRG1	FRZB	NR5A2	NR5A1	FUS	FZD2	G6PD	XRCC6	GABBR1	GABPA	GABPB1	GALR1	GARS	GART	GATA1	GATA2	GATA3	GATA4	GATA6	GBX1	GBX2	GCGR	GCH1	KAT2A	NR6A1	GDF2	MSTN	GDI1	GDI2	GDNF	GEM	GFI1	GFPT1	GHRH	GHRHR	GIPR	GCLC	GLI1	GLI2	GLI3	GLP1R	GLRX	GMDS	GMPR	GNA11	GNA12	GNA15	GNAI1	GNAI2	GNAI3	GNAL	GNAO1	GNAQ	GNAS	GNAT1	GNAT2	GNAZ	GNB1	GNB2	GNB3	GNG3	GNG5	GNG11	GNGT1	GNGT2	GPD1	GPD2	GPR3	MCHR1	GPR26	GPX1	GRIK3	GRIN1	NR3C1	GRLF1	GRM2	GRM3	GRM4	GRM5	GRM7	GRM8	GRSF1	GSC2	GSK3A	GSK3B	GSPT1	GSR	MSH6	GTF2A1	GTF2A2	GTF2B	GTF2E1	GTF2E2	GTF2F1	GTF2F2	GTF2H1	GTF2H2	GTF2H3	GTF2H4	GTF2I	GTF3A	BRF1	GTF3C1	GTF3C2	GUCY1A2	GUCA1A	GUCA1B	GUCA2B	GUCY1A3	GUCY1B3	GUCY2C	GUCY2F	GUK1	GUCY2D	H1F0	H2AFX	HSD17B10	HARS	HBZ	HCFC1	HCLS1	HCRT	HDAC1	HDAC2	HDGF	HELLS	NRG1	HHEX	HIC1	HIF1A	HIP1	HIVEP1	HIVEP2	ZBTB48	MNX1	HLF	HLX	HMGB1	HMGB2	HMGB3	HMGN2	HMGCR	HMGA1	HMOX1	NR4A1	HMX1	HMX2	FOXA1	FOXA2	FOXA3	HNF4A	HNF4G	ONECUT1	SLC29A2	HNRNPA1	HNRNPA2B1	HNRNPAB	HNRNPC	HNRNPD	HNRNPF	HNRNPH1	HNRNPH2	HNRNPH3	HNRNPK	HNRNPL	HNRNPU	TLX1	TLX2	HOXA1	HOXA2	HOXA3	HOXA4	HOXA5	HOXA6	HOXA7	HOXA9	HOXA10	HOXA11	HOXA13	HOXB1	HOXB2	HOXB3	HOXB4	HOXB5	HOXB6	HOXB7	HOXB8	HOXB9	HOXC5	HOXC6	HOXC8	HOXC9	HOXC10	HOXC11	HOXC12	HOXC13	HOXD1	HOXD3	HOXD4	HOXD8	HOXD9	HOXD10	HOXD11	HOXD12	HOXD13	HPRT1	HRAS	AGFG1	AGFG2	PRMT2	HES1	HSBP1	HSF1	HSF2	HSF4	HSPA5	HSPA8	HSPB1	HSPD1	FOXN2	HTR1A	HTR1B	HTR2B	HTR2C	HTR7	HUS1	IARS	ICAM1	IRF8	ID1	ID2	ID3	ID4	IDH1	IDH3A	IDH3G	IFI16	SP110	IFNAR2	IFNB1	IFNG	IGBP1	IGF1	IGF1R	IGFBP4	IGHMBP2	RBPJ	IGSF1	IHH	IKBKB	IL1B	IL2	IL3	IL4	IL5	IL6	IL7R	IL10	IL11	IL16	IL17A	FOXK2	ILF2	ILF3	ILK	IMPDH1	IMPDH2	ING2	INHBA	INS	INPPL1	INSL3	INSM1	INSR	EIF3E	PDX1	IRAK1	IRAK2	IRF1	IRF2	IRF3	IRF4	IRF5	IRF6	IRF7	ISG20	ISL1	ITPA	JAK2	JAK3	JARID2	JUN	JUNB	JUND	JUP	KARS	KCNH1	KCNH2	KCNQ1	KIF22	KPNA1	KPNB1	KPNA2	TNPO1	KRAS	KRT7	AFF3	RPSA	LDHB	LHCGR	LHX1	LIF	LIG1	LIG3	LIG4	FADS1	LMO1	LMX1A	LMX1B	LRP6	LRP5	LYL1	MXD1	SMAD1	SMAD2	SMAD3	SMAD4	SMAD5	SMAD6	SMAD7	SMAD9	MAF	MAFG	MAGOH	MARS	MAS1	MAT2A	MAX	MAZ	MBD1	MBNL1	MC1R	MC2R	MC3R	MC4R	MC5R	MCM2	MCM3	MCM4	MCM5	MCM6	MCM7	MDFI	MDH1	MDM2	MDM4	ME1	MECP2	MEF2A	MEF2C	MEF2D	MEIS1	MEIS2	MEIS3P1	MAP3K1	MEN1	MEOX1	MEOX2	METTL1	KITLG	MGMT	CIITA	MITF	ATXN3	MLF1	MLH1	MLL	MLLT1	AFF1	MLLT3	MLLT6	FOXO4	NR3C2	ALDH6A1	MNAT1	MNDA	MNT	MOV10	MPG	MPI	MRE11A	ABCC1	CITED1	MSH2	MSH3	MSH4	MSX1	MSX2	MTAP	MTF1	NUDT1	MTHFD1	MUSK	MUTYH	MX2	MXI1	MYB	MYBL1	MYBL2	MYBPC3	MYC	MYCL1	MYCN	MYD88	MYF5	MYF6	MYH6	MYH7	MYH9	MYL3	MYL4	MYO6	MYO9B	MYOD1	MYOG	MYT1	NAB1	NAB2	NACA	HNRNPM	NAP1L1	NARS	NASP	NBN	NCBP1	NDN	NDP	NDUFA10	NDUFS1	DRG1	NEDD4	RPL10A	NEUROD1	NEUROD2	NEUROG1	NF1	NF2	NFATC1	NFATC2	NFIA	NFATC3	NFATC4	NFE2	NFE2L1	NFE2L2	NFIB	NFIC	NFIL3	NFIX	NFKB1	NFKB2	NFKBIA	NFKBIB	NFRKB	NFX1	NFYA	NFYB	NFYC	NHP2L1	NKX2-2	NKX3-1	NKX6-1	NME1	NME3	NME4	NODAL	NOP2	NONO	NOS3	CNOT2	CNOT3	CNOT4	NOTCH1	NOTCH2	NOTCH3	NOTCH4	NOVA1	PNP	NPAS1	NPAS2	NPAT	NPM1	NPPA	NPPB	NPPC	NPR1	NPR2	NPR3	NPY1R	NPY2R	NRF1	NRL	YBX1	NSF	NT5E	NTF3	NTHL1	NTRK1	NTRK2	NTRK3	ROR2	NUP98	NR4A2	OAS1	OAS2	OAS3	TBC1D25	OCLN	OGG1	OPA1	OPRD1	OPRK1	OPRL1	OPRM1	SIX6	OSM	OTX1	OTX2	OVOL1	OXA1L	P2RY1	P2RY11	PA2G4	PABPC3	PAFAH1B1	PALM	PARN	PAWR	PAX1	PAX2	PAX3	PAX4	PAX5	PAX6	PAX7	PAX9	PBX1	PBX2	PBX3	PCBD1	PCBP1	PCBP2	PCMT1	PCNA	CHMP1A	PDE1C	PDE3A	PDE3B	PDE4A	PDE4B	PDE4C	PDE6A	PDE6D	PDE8A	PDE1B	PDGFA	PDGFB	PDGFRA	PDE6B	ENPP1	ENPP3	PEG3	PER1	PEX6	PEX14	PFAS	PFDN1	PFDN5	ATP8B1	PFN1	PGAM1	PGD	PGM3	PGR	PHB	PHF1	PHF2	PIM1	PIN4	PITX1	PITX2	PITX3	PKD2	PKLR	PKNOX1	PLA2G1B	PLAG1	PLAGL1	PLAGL2	PLRG1	PML	PMM1	PMM2	PMS1	PMS2L2	EXOSC9	EXOSC10	PRRX1	PNN	SEPT4	POLA1	POLB	POLD1	POLD2	POLE	POLE2	POLG	POLH	POLR2A	POLR2B	POLR2C	POLR2D	POLR2E	POLR2F	POLR2G	POLR2H	POLR2I	POLR2J	POLR2K	POLR2L	POLRMT	POMC	POU1F1	POU2AF1	POU2F1	POU2F2	POU3F1	POU3F2	POU3F3	POU3F4	POU4F1	POU4F2	POU4F3	POU5F1B	POU6F1	PPA1	PPARA	PPARD	PPARG	MED1	PPAT	PPIA	PPM1A	PPP1R8	PPP2CA	PPP2R1A	PPP2R4	PPP5C	PPT1	PRIM1	PRIM2	PKIA	PRKAR1A	PRKCA	PRKCB	PRKCD	PRKCG	PKN1	PRKDC	MAPK1	MAPK3	MAPK8	MAPK11	MAPK9	MAPK10	MAP2K1	MAP2K3	PRNP	PROP1	PROX1	PRPS1	PRPS2	PRPSAP1	PRPSAP2	PSMA1	PSMA2	PSMA3	PSMA4	PSMA5	PSMA6	PSMA7	PSMB1	PSMB2	PSMB3	PSMB4	PSMB5	PSMB6	PSMB7	PSMB8	PSMB9	PSMB10	PSMC1	PSMC2	PSMC3	PSMC4	PSMC5	PSMC6	PSMD1	PSMD2	PSMD3	PSMD4	PSMD5	PSMD7	PSMD8	PSMD9	PSMD10	PSMD11	PSMD12	PSMD13	PSME1	PSME2	PTBP1	PTEN	PTGER3	PTH	PTHLH	PTH1R	PTMA	PTMS	PTPRK	PTPRN2	RAD1	PURA	PURB	QARS	RAB1A	RAB2A	RAB3A	RAB3B	RAB4A	RAB5A	RAB5B	RAB6A	RAB13	RAB27A	RAB27B	RAB5C	RAC1	RAC2	RAC3	RAD9A	RAD17	RAD21	RAD23A	RAD23B	RAD51	RAD51C	RAD51L1	RAD51L3	RAD52	RAG1	RAG2	RALB	RAN	RAP1A	RAP1GAP	RAP2A	RARA	RARB	RARG	RARS	RASA1	RASGRF1	RB1	ARID4A	KDM5A	RBBP4	RBBP5	RBBP7	RBBP8	RBL1	RBL2	RBM3	RBM4	RBMS1	RBMS2	RECQL	REL	RELA	RELB	UPF1	DPF2	REST	REV3L	RFC1	RFC2	RFC3	RFC4	RFC5	TRIM27	RFX1	RFX2	RFX3	RFX4	RFX5	RFXAP	RGS1	RHEB	RIT2	RING1	RLF	RNASE2	RNASE3	RNASE4	RNASE6	RNASEL	RNF2	RNF4	RNF6	RNH1	ABCE1	RORA	RORB	RORC	RP9	RP2	RPA1	RPA2	RPA3	RPE	RPL3	RPL3L	RPL4	RPL5	RPL6	RPL7	RPL7A	RPL8	RPL9	RPL10	RPL11	RPL12	RPL13	RPL15	RPL17	RPL18	RPL19	RPL21	RPL22	RPL23A	RPL24	RPL26	RPL27	RPL30	RPL27A	RPL28	RPL29	RPL31	RPL32	RPL34	RPL35A	RPL37	RPL37A	RPL38	RPL39	RPL41	RPL36A	RPLP0	RPLP1	RPLP2	MRPL12	RPS2	RPS3	RPS3A	RPS4X	RPS4Y1	RPS5	RPS6	RPS7	RPS8	RPS9	RPS10	RPS11	RPS12	RPS13	RPS14	RPS15	RPS15A	RPS16	RPS17	RPS18	RPS19	RPS20	RPS21	RPS23	RPS24	RPS25	RPS26	RPS27	RPS27A	RPS28	RPS29	RRAD	RRAS	RREB1	RRM1	RRM2	RSC1A1	RXRA	RXRB	RXRG	S100A1	S100A11	SAFB	SALL2	SALL1	SARS	SATB1	ATXN1	ATXN2	ATXN7	SCML1	CCL11	CCL24	TRAPPC2	SET	SETMAR	SFPQ	SFRP1	SFRP2	SFRP4	SFRP5	SRSF1	SRSF2	SRSF3	SRSF4	SRSF5	SRSF6	SRSF7	TRA2B	SHC1	SHH	SHMT1	SHOX	SHOX2	SIAH2	SIM1	SIM2	SIX1	SIX3	SKI	SKIL	SLC11A1	SNAI2	SMARCA1	SMARCA2	HLTF	SMARCA4	SMARCB1	SMARCC1	SMARCC2	SMARCD1	SMARCD2	SMARCD3	SMARCE1	SMO	SNAI1	SNAPC1	SNAPC2	SNAPC3	SNAPC4	SNRNP70	SNRPA	SNRPA1	SNRPB	SNRPB2	SNRPC	SNRPD1	SNRPD2	SNRPD3	SNRPE	SNRPF	SNRPG	SNRPN	SOD1	SOD2	SOLH	SOX1	SOX2	SOX3	SOX4	SOX5	SOX9	SOX10	SOX11	SOX15	SOX12	SP1	SP2	SP3	SP4	SP100	UAP1	SPI1	SPIB	SREBF1	SREBF2	SRF	SRP54	SRPK1	SRPK2	SRY	TRIM21	TROVE2	SSB	SSBP1	SSRP1	SSTR2	SSTR5	SSX1	SSX5	SS18	STAT1	STAT2	STAT3	STAT4	STAT5A	STAT5B	STAT6	SULT1E1	CDKL5	SULT1A2	SULT1A1	SULT1C2	SULT2B1	SULT2A1	SUPT4H1	SUPT5H	SUPT6H	MED22	SUV39H1	SYCP1	T	TADA2A	TAF1	TAF2	TAF4	TAF4B	TAF5	TAF6	TAF7	TAF9	TAF10	TAF11	TAF12	TAF13	MAP3K7	TAL1	TALDO1	TARBP1	TARBP2	TARS	TBX1	TBCC	TBL1X	TBP	TBX2	TBX5	TBX6	TBX15	TCEA1	TCEA2	TCEA3	TCEB1	TCEB2	TCEB3	TCF4	TBX3	HNF1A	HNF1B	TCF3	TCF7	TCF7L2	ZEB1	C2orf3	TCF12	TCF15	ZNF354A	TCF19	TCF20	TCF21	VPS72	MLX	DYNLT1	TDG	TEAD1	TEAD4	TEAD3	TEF	TEP1	TERF1	TERF2	TERT	TFAM	TFAP2A	TFAP2B	TFAP2C	TFAP4	TFCP2	NR2F1	NR2F2	TFDP1	TFDP2	TFE3	TGFB1	TGFB1I1	TGFB3	TGFBR1	TGIF1	TGM3	THRA	THRB	THRSP	THY1	KLF10	TIA1	TIAL1	TIMP2	NKX2-1	TK1	TK2	TKT	TLE1	TLE2	TLE3	TLE4	TLR2	TLR3	TLR4	NR2E1	TMF1	TMPO	TNF	TNFAIP1	TNFAIP3	TNFRSF1A	TNFRSF1B	TNNC1	TNNI2	TNNI3	TNNT2	TNNT3	TNP1	TOP1	TOP2A	TOP2B	TOP3A	TP53	TP53BP1	TP73	TPD52L1	TPI1	TPM1	TPM2	TPMT	TPR	NR2C1	NR2C2	TRAF1	TRAF2	TRAF3	TRAF5	TRAF6	TRIP6	TRPS1	TSN	TSC1	TSC2	TSG101	TSTA3	TTF1	TULP3	HIRA	TWIST1	TNFSF4	TNFRSF4	TXN	TXNRD1	TYMS	U2AF1	UBA52	UBB	UBC	UBE2A	UBE2B	UBE2D3	UBE2I	UBE2L3	UBE2N	UBE2V2	UBE3A	SUMO1	UBP1	UBTF	UCN	SCGB1A1	UGDH	UGP2	UCK2	UMPS	UNG	NR1H2	UPP1	USF1	USF2	USP1	UVRAG	VARS	VAV1	VCP	VDR	VHL	WARS	WHSC1	WHSC2	WNT1	WNT2	WNT3	WNT5A	WNT6	WNT7A	WNT7B	WNT8A	WNT8B	WNT10B	WNT11	WNT2B	WNT9A	WNT9B	WRN	WT1	XBP1	XDH	XPA	XPC	XPO1	XRCC1	XRCC2	XRCC3	XRCC4	XRCC5	YY1	YWHAB	YWHAH	YWHAZ	SF1	ZFP36	ZFP37	ZFP161	ZFPL1	ZFX	ZIC1	ZIC2	ZIC3	ZNF2	ZNF3	ZNF711	ZNF7	ZNF8	CNBP	ZNF10	ZNF12	ZNF14	ZNF708	ZNF16	ZNF17	ZNF18	ZNF19	ZNF182	ZNF22	ZNF23	ZNF24	ZNF28	ZSCAN20	ZNF32	ZNF33A	ZNF33B	ZNF35	ZKSCAN1	ZNF37A	ZSCAN21	ZNF41	MZF1	ZNF43	ZNF45	ZBTB25	ZNF70	ZNF74	ZNF75D	ZNF75A	ZNF76	ZNF79	ZNF80	ZNF84	ZNF221	ZNF85	ZNF90	ZNF91	ZNF99	ZNF222	ZNF124	ZNF131	ZNF132	ZNF133	ZNF134	ZNF135	ZNF136	ZNF138	ZNF140	ZNF141	ZNF142	ZNF143	PCGF2	ZBTB16	ZNF146	TRIM25	ZNF148	ZBTB17	ZNF154	ZNF155	ZNF157	VEZF1	ZNF165	ZNF174	ZNF175	ZNF180	ZNF184	ZNF187	ZNF189	ZNF192	ZNF193	ZNF195	ZMYM2	ZNF200	ZNF202	ZNF205	ZNF207	ZNF208	ZNF213	ZNF214	ZNF215	ZNF217	ZNF223	ZNF224	ZNF225	ZNF226	ZNF227	ZFP112	ZNF229	ZNF230	ZNF232	ZNF236	ZXDA	PRDM2	CSDE1	EVI5	BTG2	PAX8	FZD5	BRPF1	USP7	RAB7A	SLBP	DEK	RDBP	TFEB	AIMP2	MAFK	FZD3	MTERF	SHFM1	ZNF212	MYST3	NR4A3	NUP214	LHX3	MLLT10	NCOA4	RASSF7	FOSL1	MLL2	YEATS4	HMGA2	ALX1	CDK2AP1	PABPN1	DPF3	ANP32A	RND2	SF3A2	ELL	ZNF239	SYMPK	DPF1	NCOA3	NRIP1	CHAF1B	LZTR1	DGCR14	HDHD1	ZRSR2	RBM10	KDM5C	SMC1A	ARID1A	HIST3H3	PICALM	AXIN1	AXIN2	CDC7	CDC45	EOMES	FZD1	FZD4	FZD6	FZD7	FZD8	FZD9	GFI1B	NME5	SOX14	SPOP	ZNF282	NR0B2	UTF1	RAD54L	DUSP11	DHX16	CUL4B	CUL4A	FOXN1	TTF2	KLF11	TEAD2	SUPT3H	SMARCA5	GPR65	GALR3	SIP1	PPFIBP2	PARG	IKBKG	IKBKAP	HAT1	GCM1	GAS7	CSDA	CBX4	BARX2	LMO4	PIR	CGGBP1	BLZF1	BHLHE40	PIAS1	CDC14B	PRPF18	THOC5	KMO	YARS	RRP1	KHSRP	PRKRA	STK16	TNFSF11	NOP14	RUVBL1	KLF7	PPAP2B	CDK13	PDE8B	RFXANK	TP63	JRK	SKAP1	RTCD1	RNASET2	PDE5A	DYNLL1	TNKS	EIF4G3	SRSF9	JRKL	S1PR4	EDF1	C19orf2	EED	RNMT	RNGTT	RIPK1	TNFSF13	PABPC4	RAB11A	RIPK2	RGS9	TNFRSF11A	CREG1	TRIM24	GALR2	CCNK	BANF1	SAP30	HESX1	GMPS	HDAC3	ALKBH1	TSC22D1	KAT2B	ASAP2	NR1I2	LDB1	PER3	PER2	SPHK1	SQSTM1	FUBP1	NAE1	TAX1BP1	MCM3AP	EIF2B5	BUD31	PRPF4B	CCNA1	TIMELESS	BCL10	HERC2	FOXH1	PHOX2B	MBD4	MBD2	RAB7L1	FUBP3	KYNU	BTRC	WASL	RPS6KA4	LIMD1	NOL3	TAF1C	TAF1B	TAF1A	RNF8	BAZ1B	BTAF1	RPL14	AIP	PAPSS2	PAPSS1	PIAS2	ASH2L	DIRAS3	SART1	DNAJA3	TBX19	TBX18	USP6	USP2	USP10	RGN	NMI	MTA1	RQCD1	SMC3	PRPF4	PRPF3	AIFM1	CCNE2	RRP9	CBFA2T2	DYRK1B	CTDP1	SLC28A2	SLC28A1	EXO1	DGKI	MAP3K13	ARHGEF2	DEDD	LRRFIP1	MTA2	NOLC1	RAB11B	PTTG1	NOG	MSC	GCM2	RPS6KA5	AIMP1	MAPKAPK2	PIWIL1	ZBTB22	MED14	SRSF11	ZNF235	KLF4	COPS2	TRIP13	TRIP11	TRIP4	ZNHIT3	GTF3C5	GTF3C4	GTF3C3	CNOT8	TCEAL1	EFTUD2	RPL23	LHX2	PPIG	LONP1	RAB33A	RAB28	RAB9A	ADIPOQ	CIAO1	TGFBRAP1	RECQL5	RECQL4	ZRANB2	SNRNP40	MED21	DDX23	HAND1	ZNF264	CDYL	MED23	MED17	MED26	MED27	MED7	QKI	PICK1	HAND2	AKAP7	IL27RA	MED20	ONECUT2	PSMF1	AKAP5	TBX4	MAGED1	LITAF	TBPL1	EEF1E1	VPS4B	POLR1C	ZNF254	TP53I3	CIR1	RAB3D	ATP5J2	CHD1L	H6PD	GABBR2	GTF2IRD1	CLOCK	BRE	SOX13	ENTPD4	RBM39	KIF20B	CREB5	WTAP	AKAP12	NFE2L3	RNF14	C16orf7	NCOR1	NCOR2	GDA	ABCG1	GNA14	ZNF592	MORF4L2	MDC1	ZNF516	LPIN2	SAFB2	ZNF432	KDM4A	VGLL4	BZW1	KIAA0391	ST18	USP6NL	AQR	UTP14C	ZNF646	SART3	HDAC9	SETD1A	ACAP1	ZNF536	SLK	ZSCAN12	MLL4	HDAC4	KIAA0195	BCLAF1	EIF4A3	TBC1D5	DHX38	SERTAD2	MAML1	GIT2	TSC22D2	RB1CC1	ARHGEF11	ZNF623	LCMT2	GINS1	ZEB2	ZBTB24	ZNF518A	PSMD6	MED24	TRIM66	SETDB1	DDX46	ZBTB39	TRANK1	TBC1D4	SMG7	SGSM2	KIAA0415	RABGAP1L	SUPT7L	ATP2C2	ARNT2	RNF10	ZBTB40	PAN2	ZBTB5	MAFB	DCLRE1A	RBM8A	GFPT2	USP3	SLC23A2	SLC23A1	THRAP3	MED12	MED13	NR1I3	NR1H4	NR1D2	RBX1	THOC1	REC8	HNRPDL	DMTF1	ROD1	CASP8AP2	MED6	NR2E3	ZBTB33	SRA1	HDAC6	HDAC5	GNE	MED16	CHAF1A	PARP2	PARP3	MAMLD1	DNAJB6	FARSB	DNM1L	NR1H3	SNUPN	PTPRU	ATP9A	PDCD7	PQBP1	TSFM	RAD50	PREB	HIPK3	ARL4C	ZNF263	LRPPRC	FRY	NAMPT	YAF2	ARFRP1	SUGP2	MBNL2	CEBPZ	TRIM28	SLC25A13	ZNF197	RCL1	ZNF256	RBM6	RBM5	THOC4	TSHZ1	PSME3	MPHOSPH10	NME6	CALCRL	TOPORS	PSMD14	SSX3	OLIG2	TRIB1	ZNF443	HNRNPR	POP7	SRRM1	SPRY1	SPRY2	DENND4A	SF3B4	IRX5	FSTL3	CWC27	SAP18	SMNDC1	BCAS2	SF3A1	SNAPC5	ZNF267	CCNO	IKZF1	PCGF3	CCL26	TRIM22	WARS2	HMG20B	HMG20A	KLF2	CITED2	IRF9	BPNT1	SCML2	NOD1	ATP8A1	PEMT	PIAS3	BASP1	NSA2	YAP1	PRMT5	CD2BP2	RBM14	EMG1	C1D	PPIE	VAV3	TAB1	MAD2L2	SLC30A9	PPIH	FST	ZNF238	TADA3	ATP5H	HOXB13	CAP2	CAP1	CREB3	SYNCRIP	CARM1	NCOA2	MYBBP1A	CIB1	ZNF211	DDX17	DEAF1	CHERP	KAT5	NOP56	RNASEH2A	BATF	HTATIP2	RPP30	RPP38	SLU7	DPYSL4	SIVA1	DRAP1	C6orf108	PRPF8	ERN2	USP16	PAIP1	PAICS	TBL3	MXD4	HEXIM1	RBCK1	ARID3B	POLR3F	POLR3G	POLR3C	IVNS1ABP	TRIM16	TXNIP	TAF6L	ATP5L	RASL10A	RAD51AP1	IGF2BP1	CAMKK2	DMRT2	KHDRBS3	KHDRBS1	CELF1	CELF2	LBX1	KLF1	CTCF	FARS2	GNA13	GNB5	GMEB1	USP39	POLD3	TBR1	POLQ	NFAT5	PTGES3	TCFL5	STAG2	SIX2	RAI1	PTTG2	PHTF1	KDM5B	ZMYND11	SRSF10	ZBTB6	POP4	ZNF234	ZNF266	ZNF274	WDR4	ZNF273	ZNF460	ZNF268	RPP40	SEPT9	UTP14A	ZNF275	CLPX	SRCAP	PPP1R13L	CD3EAP	RUVBL2	ARID5A	PPARGC1A	MALT1	CPSF4	RUNDC3A	BRD8	TXNL4A	GADD45G	PAPOLA	TCERG1	EHMT2	RNPS1	FASTK	SUB1	DBF4	RALBP1	SRSF8	APOBEC2	MORF4L1	PRDX3	POP1	MSL3	SF3A3	HNRNPA0	CBX1	PNRC1	YWHAQ	ASCC3	CLP1	COPS5	SF3B2	CCDC85B	ATF7	SNRNP27	RAB35	RBPMS	RAB31	ADAP1	RIPK3	GTF2A1L	PAPD7	ADRM1	NUDT21	CPSF6	WWP1	WWP2	DUS4L	SOX30	SNRNP35	TOPBP1	HSF2BP	DIDO1	WDR5	HNRNPUL1	RPP14	KRR1	PRDM7	PRDM5	PRDM4	HIBADH	POLR3A	PWP1	TBC1D8	PKIG	MYST2	DMC1	BVES	FICD	LSM6	NUDT4	NUDT5	NUDT3	SOX21	PSIP1	STRAP	BAZ2A	BAZ1A	LZTS1	ZNF277	CELF3	WBP4	SUPT16H	POLI	FZD10	IRAK3	DDX20	TREX2	RPL35	POLG2	PMF1	ZHX1	GPR44	HRH3	SP140	SNF8	TREX1	KLF12	KLF8	POU6F2	PNKP	RBPJL	ECD	PHB2	CBX3	U2AF2	EXOSC8	GABARAPL2	CASC3	TFEC	RRAS2	XRN2	IKZF3	IKZF2	MRAS	ATF5	DNAJC8	PUF60	ZNF652	ZFP30	RHOBTB3	ZNF507	ADNP2	ZNF510	ZHX2	ABLIM3	FOXJ3	ZBTB1	BAHD1	DIS3	CEP164	SBNO2	TRAK1	FAN1	RALY	NCBP2	MSRB2	MAPRE3	ATF6	HABP4	RAB3GAP1	RAB18	SIRT2	RPIA	ELL2	SCAP	SNW1	DKK1	KIN	TRIM32	SCMH1	PAXIP1	NT5C2	TCF25	PDCD11	ACIN1	KDM2A	RAB21	SPEN	EXOSC7	CNOT1	SNRNP200	KDM1A	KDM4B	ZNF292	MYT1L	SMG1	ZHX3	NCOA6	NMNAT2	TBC1D9B	WAPAL	SETX	CAND2	SETD1B	FTSJD2	SWAP70	RRP1B	MYCBP2	KDM4C	PPRC1	ERC1	ZNF423	TTLL5	KIF1B	ZBTB43	TBC1D2B	TAB2	HIC2	ATP10B	CAMTA2	POGZ	PHF8	KDM6B	SMC5	ZC3H3	CIC	TBC1D9	SNX13	RTF1	LPIN1	PASK	RCOR1	MDN1	PSME4	ATP11B	JMJD6	TBC1D1	TBC1D12	PLCB1	PDS5A	ATP11A	MGA	CSTF2T	WWC1	FBXW11	SMG6	SIN3B	SATB2	CUX2	ZCCHC11	USP22	TBC1D30	ZNF629	CRTC1	KIAA0776	RRP8	SMG5	MED13L	ADNP	LARS2	PPWD1	ATP13A2	EXOSC2	DICER1	SIRT5	SIRT4	SIRT3	SIRT1	ZFPM2	KCNH4	KCNH3	ITGB3BP	GRIP1	RYBP	RHOQ	TARDBP	HARS2	ATP1B4	OTP	SLC35A3	SF3B3	SF3B1	HEY1	ICMT	CBX6	CBX5	PHF3	QPRT	BRD4	PES1	CBX7	HEY2	HAAO	ZFYVE26	POFUT1	SUZ12	SCRIB	SKIV2L2	RPL13A	MYST4	SRRM2	ACAP2	ZNF281	PRAME	ADAT1	SEC14L2	RASD2	GTPBP4	ARL2BP	PADI4	SMUG1	C17orf81	CARHSP1	PATZ1	ZIM2	SPO11	SSBP2	NUP62	RABGAP1	EDC4	POLA2	TRIM29	LSM5	ZKSCAN5	RAB38	EID1	MAFF	FTSJ1	TFIP11	PRPF6	ZNF318	PRPF40B	TBC1D22A	CBY1	RAB3GAP2	RAD54B	CIZ1	PGLS	ZNF324	SPDEF	LSM4	BAMBI	VAX2	CCRN4L	MTO1	DNAJB5	SULT4A1	POU2F3	NIPBL	ASF1A	ZNF345	BRMS1	PRKD2	RPL36	DCAF13	POLR1A	ZNF473	INTS7	CNOT10	AHCTF1	POT1	COBRA1	ATL3	GEMIN5	WWTR1	SIN3A	ZNF385A	SYF2	KIAA1429	PARS2	HINFP	REXO2	TBC1D10B	ZZZ3	L3MBTL1	UPF2	ZNF451	SIPA1L1	CHD5	SS18L1	ZNF500	DNM3	TBC1D29	C1orf77	C10orf137	PRPF31	EPC2	SERBP1	ZBTB20	IRF2BP1	PHF19	ZNF658	ZNF337	RSL1D1	INTS1	GMEB2	PTTG3P	NKX2-8	FBXO6	FBXO5	FBXO4	TINF2	ARFGAP3	AK5	MYCBP	EHF	LHX6	HEYL	INTS6	EIF2C1	AATF	DUX1	GREM1	ELP4	NUFIP1	ZNF285	PABPC1	TRUB2	DNAJC2	USP21	FOXD3	FOXB1	MLH3	ATP2C1	ZBTB32	ACAD8	NOX1	TRMT2A	PELP1	SND1	ANKRD1	PPA2	RPUSD2	FOXP1	TAF5L	ZBTB11	ATP5S	DKK3	AFF4	KCNH5	STK36	ZNF777	EIF2C2	SALL3	GPR78	ITGB1BP3	GNMT	SULT1C4	ARHGEF16	PDCD4	CSDC2	LSM1	LSM3	SULT1B1	VENTX	RND1	ZNF544	APEX2	BMP10	MOCS3	RAB30	RBMX	ZNF638	HTATSF1	PRPF19	UTP20	POLL	SGSM3	MAT2B	POLM	CECR2	NKIRAS2	NKIRAS1	DCPS	GIT1	BZW2	MCTS1	ASTE1	HIPK2	KLF15	ATAD2	ZBTB44	SETD2	MED4	CCDC59	UBE2T	SSU72	PYCARD	SAP30BP	BRD7	UHRF1	ABT1	OLA1	REPIN1	GRHL1	TFCP2L1	UBN1	CNOT7	GNL2	RBM15B	PSMC3IP	CPSF1	TRA2A	HCFC2	NME7	GMPPB	GMPPA	RPA4	DNMT3L	LASS2	NRBP1	FTSJ2	STRN3	MDFIC	A1CF	NRBF2	RHOD	BAZ2B	LMCD1	TBX21	TLX3	RAX	SOX8	VSX1	KCNIP3	CXXC1	ZNF354C	NT5C	ZNRD1	DNTTIP2	TAX1BP3	ZNF295	RRM2B	SMARCAL1	GEMIN4	NEUROG3	MYEF2	IRX4	ASAP1	AK3	STMN3	RNF141	FOXP3	TBX22	MTERFD1	MED31	ASCC1	EXOSC3	EXOSC1	GLRX2	VPS36	ZNF593	ZBTB7B	GMNN	ATL1	RPS27L	YARS2	DERA	FCF1	NDUFA13	POLR1D	MLXIPL	YBX2	TRNT1	UTP18	TFB1M	SUV420H1	UTP11L	RPL26L1	SAR1B	PHF11	RLIM	ING4	ZNF580	DBR1	LEF1	DCXR	ZNF639	ZNF219	TCEB3B	PHF20	NT5C3	TBC1D7	TFDP3	KLF3	ZNF571	SCAND1	GMIP	GMPR2	ECSIT	TXNDC3	PHF21A	RSRC1	WAC	ARL6IP4	ZNF771	CRNKL1	ZBTB7A	FZR1	ZNF117	CDC40	POP5	CRLF3	WNT16	ZNF589	HEMK1	ACTL6B	PRKAG2	POLK	ZNF107	DDX41	SNX9	VGLL1	PRRX2	REV1	SFMBT1	C22orf28	TH1L	CWC15	ETV7	DTL	LARS	ZNF581	SIRT7	SIRT6	CINP	RAB14	RAB6B	HDAC7	TDP2	LARP7	ESF1	PCF11	MED15	PIAS4	TRIM33	SRRT	NOP58	TRMT6	ATP6V1H	TAF9B	KLF13	SF3B14	PPIL1	CDK5RAP1	RASD1	GINS2	SUFU	LSM7	NAA38	CPSF3	NLK	ZNF44	UIMC1	DNAJB11	CMPK1	POLR3K	WBP11	UPB1	RAPGEF6	ARID4B	LUC7L3	RTEL1	CDK12	ATP8A2	RAB8B	RSF1	KDM3B	SIX4	PHAX	CECR1	PANK1	MBD3	PTOV1	RAB4B	PPIL3	CPSF2	BRWD1	PCBP3	TLR9	POLE3	CYCS	SOX18	CYTL1	WNT4	TERF2IP	DNAJC10	GAR1	RBM27	TAF7L	PRR13	XRN1	CCDC76	DGCR8	PRMT7	RHOF	EXOSC4	PUS7	ING3	SCAND2	EGLN1	DDX56	INO80	PAF1	PARP14	HES2	TBC1D13	RRN3	NKX1-1	FEV	RNF111	BNC2	MED18	MBTD1	TRIT1	ZNF586	ZNF562	GATAD2A	ZNF280D	GIN1	APTX	ESRP1	ANKRD49	WDR55	GON4L	CC2D1A	BCOR	TBC1D8B	NSUN2	CASZ1	PXK	CDKAL1	WHSC1L1	RPP25	DUS2L	CHTF8	ZNF434	TMEM161A	RG9MTD1	EXD3	SARS2	TXNL4B	GEMIN8	TIPIN	BANP	THG1L	C9orf95	ZNF770	ZSCAN2	TESC	TRMT61B	PRPF39	PHIP	USP47	NOL8	TRMT12	RNF31	FEZF2	IFT57	MED9	GPATCH1	AGGF1	MAGOHB	PRPF38B	FANCL	AKIRIN2	PIWIL2	HEATR1	RBM28	SRBD1	WRAP53	ELP3	THAP1	RBM23	MTPAP	DALRD3	DARS2	RFWD3	PRMT6	INTS10	RNMTL1	C17orf71	NADSYN1	PBRM1	ZNF532	ARL8B	RCBTB1	FANCI	EXD2	PANK4	NEIL3	YY1AP1	ELP2	ASXL2	TYW1	C20orf20	PSPC1	IMP3	PHF10	ZNF654	BRF2	FBXW7	TBC1D19	ZNF444	SLC29A3	C20orf29	LARP6	WDR33	C17orf79	TBC1D2	MCM10	ZNF331	HES6	NOP10	BATF3	ELAC1	MAML3	CDCA7L	RBM38	ZNF823	SOX6	ZNF821	C2orf29	MED29	ZCCHC8	RNPC3	ZNF280C	ASAP3	TASP1	TRMT1	ZNF407	PNRC2	TBC1D22B	ZNF673	DEPDC1	CHD7	NHP2	INTS8	ZNF692	ZNF416	PRPF40A	HIF1AN	ZNF446	MFN1	TRMU	YEATS2	KDM4D	RBM22	IARS2	POLR3B	CCDC88A	ZNF334	POLR3E	ASF1B	ATF7IP	ZFP64	ARFGAP1	CCAR1	CDK5RAP2	INTS9	RCOR3	WDR12	ZNF701	ZNF83	TBC1D23	TDP1	FGD6	ZNF415	TXLNG	CSGALNACT1	PCID2	MBNL3	IL26	DCP1A	ADAP2	HR	TRERF1	FOXJ2	ADCY10	UTP6	BDP1	KDM3A	DCAF6	CAND1	EAPP	EAF2	HDAC8	ASH1L	LMO3	ZNF167	MYNN	ZNF395	MESP1	ZNF302	MLL5	LANCL2	NKRF	DMAP1	ZMAT5	C19orf61	BARX1	PDGFC	TEX11	NDNL2	TDRD1	MOSPD1	ZNF253	MRAP	YLPM1	RNF20	METTL3	PPAN	LTB4R2	CTPS2	BCCIP	C10orf2	ASCL3	SAR1A	SLC2A4RG	BARHL1	IFNK	TCEAL7	RAD18	CELF4	DPYSL5	WRNIP1	PAPOLB	EXOSC5	SMARCAD1	MEIS3	DUS3L	ARNTL2	ENY2	C11orf30	XAB2	SMYD2	PRTFDC1	NT5M	LHX9	ATXN7L3	PRDM8	PRDM9	PRDM10	BBX	TULP4	CTNNBIP1	CCNL1	RARS2	TBX20	DDX24	NAT14	REXO4	ZNF695	INTS12	ATP13A1	RALGAPB	PHTF2	SALL4	VARS2	ZMIZ1	RALGAPA2	THOC2	ATP10A	ATP8B2	ATP10D	ZNF248	THAP11	ZNF630	PBXIP1	CBX8	ZNF286A	ZNF287	ZNF304	AICDA	RHOJ	RAB22A	MIF4GD	SCYL1	GATAD2B	ISY1	TBC1D24	CNOT6	ZNF512B	ZNF490	AHRR	ARID1B	MKL2	MTA3	AARS2	MAVS	INTS2	NYNRIN	TBC1D14	ZNF398	ZNF624	ZNF319	TRMT5	ZNF471	MKL1	ZNF687	EBF4	HOMEZ	ZNF492	TSHZ3	ZBTB2	ZFAT	EP400	POGK	USP28	PHF12	CALCOCO1	ZBTB4	PHRF1	ZFP14	ALS2	CHD8	ZBTB26	ZNF317	FANCM	CWC22	MIER1	ZNF529	SFMBT2	METTL14	NCOA5	TRIB3	RBAK	SUGP1	GATAD1	HES4	POLD4	LSM2	GRHL3	ZNF410	PTBP2	NFE4	CTDSP1	CREBZF	ZNF71	ZNF77	C9orf80	OVOL2	ZNF462	ZNF250	ARHGAP22	SCAF1	MLL3	C19orf29	DNASE2B	RBM25	DMRT3	SNX6	HIVEP3	SIGIRR	PRDM12	PRDM13	ZNF350	RXFP1	GPBP1L1	EDA2R	TGIF2	BACH2	TRMT11	APOBEC3G	PPCDC	NIF3L1	ELAC2	ALX4	DHX35	CELF6	EEFSEC	CELF5	SMAP1	BCORL1	PKNOX2	VIPAR	CHTF18	ZNF335	ZNF667	DMRTC2	DMRTB1	DMRTA2	DMRTA1	CLSPN	NEUROG2	PRDM16	PRDM15	PRDM14	FIGNL1	TSPYL2	RBM26	NPAS3	SLC28A3	MCCC2	CENPK	DUS1L	RRAGC	NOD2	MMS19	LHX5	DNAJC1	TFB2M	ATL2	ABCG5	ABCG8	PAPD5	ZNF323	RNF25	SOX17	NSD1	NFKBIZ	HIF3A	IKZF4	IKZF5	GMCL1	ARAP3	GZF1	DCLRE1C	POLR1E	SUDS3	NARFL	NOM1	CPEB1	EBF2	CSRNP1	SMAP2	SMURF2	ZNF574	CREB3L2	MEAF6	RBM15	CRTC3	GINS3	TBC1D15	EFCAB6	NMNAT1	GNPNAT1	ISL2	TUT1	DCLRE1B	OBFC2A	METTL4	RFX7	PAPOLG	AGXT2	BCL11B	MRPL1	GPBP1	ACD	MRPL44	NOL6	UPF3B	UPF3A	INTS3	NADK	ZNF643	ZNF649	CAPRIN2	ZSCAN18	ZBTB10	ZNF747	TRAK2	SCNM1	ZNF655	OBFC2B	DDX54	TSEN34	NOC4L	FTO	DSCC1	DCTPP1	WDR77	ZNF426	TAF1D	ZSCAN5A	ZNF343	ZNF576	BRCC3	IRX3	IRX1	THOC6	ZNF557	ZXDC	BHLHE41	HMGN5	BIRC7	ATP13A3	NKAP	CDC73	CARS2	SAP130	LASS4	NAA16	HMBOX1	RNASEH2B	SNRNP25	PANK3	NEIL1	ZCCHC6	ZNF329	SMC6	MLF1IP	SAP30L	QTRTD1	ZNF322A	C14orf169	NOL9	TBL1XR1	SUV39H2	ZNF768	LIN28A	PALB2	NARS2	E2F8	TBC1D17	C17orf42	ZNF419	SNIP1	ZNF668	GEMIN7	GRTP1	ZFHX4	ZNF665	ZNF408	ALS2CR8	GSTCD	PTCD2	SLTM	EHMT1	TLE6	ZNF552	JMJD5	GEMIN6	NHEJ1	ZBTB3	PDZD3	ZNF669	CPSF7	DCAKD	HDAC11	ZNF671	ZNF672	ATP8B4	ZNF613	ACTR5	SETD6	TCEAL4	MRM1	NANOG	SPEF2	ZNF696	PHF17	ZNF442	GRHL2	TRMT2B	ZNF702P	OBFC1	ESRP2	RMI1	PANK2	ZNF556	CSRNP3	ATF7IP2	ZNF606	ZFP2	ZNF614	PIF1	RPF1	ZNF703	THOC7	EDC3	NAA15	CEP290	MUS81	CHD9	TARS2	C17orf70	ZNF430	MTERFD3	MED28	FLAD1	TET1	EPC1	ZKSCAN3	SP6	PUS1	WNT10A	ZSCAN16	COASY	TNKS2	AKNA	ESX1	PBX4	TSEN2	AARSD1	NDFIP1	THAP7	ZNF34	INTS5	ASXL3	ZNF436	EEPD1	JHDM1D	SETD7	WNT5B	KCNH6	TMX1	TDRD3	CSRNP2	URM1	LBH	FIP1L1	CDT1	TSC22D4	CCNL2	TIGD6	ZNF611	MED25	QTRT1	C14orf156	ZNF93	TCF7L1	SF3B5	PUS7L	PUS3	SCRT1	UCK1	SOX7	ZMIZ2	TRPT1	NRIP2	ITCH	TFAP2D	ZNF484	L3MBTL2	RBM4B	SETDB2	KLF16	TAF3	TBC1D10A	CDCA7	MIXL1	C1orf124	HDAC10	BRIP1	MND1	PCBD2	PCGF6	ZNF394	ATRIP	UTP15	FAM175A	SYDE2	ZNF644	MYST1	RNASEH2C	ARID5B	GTF2IRD2	ASCC2	NLRC5	POLR1B	SLA2	CHD6	ZNF541	TRAF7	MAF1	ATP13A4	MED10	RPAIN	ING5	WDR83	UTP23	PHF6	GINS4	WIBG	ZNF397	BRMS1L	VPS25	SARNP	ZNF414	PCGF5	ELOF1	GFM2	ARFGAP2	MKI67IP	CARD11	ZNF528	MAML2	ZNF333	ZNF512	L3MBTL3	LCOR	FAM120B	ZNF527	NKX6-2	MCM8	ZC3H8	HOPX	ZNF559	SRRM4	PGBD1	ZBTB37	NT5C1A	ZGPAT	ZNF594	ZNF469	AFAP1L2	SPZ1	GLYR1	DPY30	GLIS2	HES7	ZNF347	KDM2B	INSM2	PPP1R9B	CREB3L3	GTPBP3	PSRC1	CBX2	PCGF1	ZNF577	ZNF607	SUV420H2	NFKBID	ZNF496	RAX2	PHF5A	ZNF503	ZNF514	ZBTB45	RPUSD4	ZSCAN10	FBXO18	TBRG1	NFATC2IP	ZNF341	ZNF382	ZNF587	FIZ1	ZNF566	C12orf52	MUM1	MAEL	TIGD5	PRPF38A	LSM10	TOX2	RBM17	RERG	TCEAL3	SYDE1	EAF1	ZCRB1	DOCK7	PRIC285	ZFHX2	TNKS1BP1	ZNF518B	GFM1	MBD3L1	PNPT1	RRP36	FGD3	LHX4	ZNF628	ZNF30	TSR2	KCNH7	UCN2	ZNF551	ZNF616	ZNF766	ZNF468	ZNF160	C15orf42	MED30	ERI1	ZNF835	ZNF625	ZNF700	ZNF439	ZNF486	TGIF2LY	TBL1Y	ZNF479	TCEAL8	SPOCD1	IL33	ZNF697	ZNF251	CREB3L1	LASS5	ANKRD30A	ZNF682	L3MBTL4	TIGD7	ZNF502	XRCC6BP1	C19orf40	ISX	ZNF765	YTHDC1	C14orf43	ALKBH8	TTC5	FDXACB1	ZNF300	INTS4	RIPPLY1	MTDH	ZNF461	NAF1	MRRF	ATXN3L	ZNF764	HELB	CENPBD1	ZNF276	IMP4	HNRPLL	MARS2	ZBTB47	NT5C1B	NAPRT1	ZNF561	PRDM6	ZNF670	WDR67	TADA2B	TBCK	MYOCD	ATPIF1	FOXP2	ZNF101	LENG9	GCFC1	FOXQ1	GNG8	TGS1	GTF3C6	SNX18	MRAP2	IL17F	CCDC101	NACC1	MED8	RPUSD1	CDCA5	ZNF257	ZIM3	UCN3	NLRP3	TIRAP	ESCO1	MYSM1	SCAND3	ZNF618	NT5C3L	ZNF554	ZNF689	ZNF501	EVI5L	TRMT61A	ZNF653	C16orf75	BATF2	FOXP4	ZNF526	KLHDC3	ZNF837	TOP1MT	TSEN15	MED12L	ACAP3	ARAP2	ARAP1	AGAP2	AGAP1	AGAP3	TADA1	DACH2	FTSJ3	TWIST2	ZNF354B	EXOSC6	ZNF511	AGAP4	AGAP11	RHEBL1	ZNF641	SP7	FGD4	AEBP2	SPIC	ALKBH2	FOXN4	RXFP2	TDRD9	AK7	ADSSL1	JDP2	LEO1	TARSL2	ZNF720	EARS2	HSF5	KRBA2	HEXIM2	B4GALNT2	ZFP3	TBC1D16	ZSWIM7	ZNF816	ZNF543	ZNF441	ZNF491	ZNF440	ZNF787	ZNF573	EID2B	ZNF57	WTIP	ZNF792	NR2C2AP	PUSL1	TYW3	DMBX1	ZNF684	ARL8A	KLF17	BHLHE23	TSHZ2	TBC1D20	ZNF280A	SGSM1	C2orf60	CMPK2	TAF8	OSR1	ALS2CR12	ZNF513	C2orf65	KCNH8	ADAD1	ZFP42	LIN54	IL31RA	PPARGC1B	JMY	POU5F2	LSM11	WDR36	ZNF300P1	ADAT2	IRAK1BP1	NCOA7	SRSF12	NOBOX	ZNF786	LOC136157	KLF14	ASZ1	ZNF572	ABRA	NACC2	TAF1L	PRSS47	HDX	UPRT	FOXR2	ZNF358	TCEAL2	ZFP28	GATA5	ZBTB46	CTCFL	ZNF280B	TRUB1	PSMA8	PIWIL4	PRICKLE1	ZNF664	E2F7	RAD9B	HNRNPA1L2	GSC	MESP2	ZSCAN29	ZFP90	ZNF597	ZNF785	ZNF688	EME1	ZNF480	ZNF578	ZNF418	ZNF417	ZNF548	ZNF560	ZNF524	ZNF784	ZNF563	SIX5	ZNF420	ZNF565	ZNF542	ZNF582	ZNF583	TICAM1	ZNF599	ZNF558	ZNF738	ZNF681	ATP8B3	ZNF555	ZNF569	ZNF570	CREB3L4	GLIS1	ZNF362	COMMD7	SIK1	NFAM1	COMMD1	PUS10	UPP2	PPP4R2	FGD5	ZNF827	NFXL1	ZNF595	DAB2IP	C5orf41	SRFBP1	IRX2	SNRNP48	ZNF746	ESCO2	C8orf45	NKX6-3	ZNF483	ZNF782	ZXDB	RHOXF1	NKX2-3	REM2	TBC1D21	ADAL	EXD1	ZFPM1	ADAD2	ZFP1	ZNF519	ZNF836	ZNF600	ZNF320	ZNF497	ZNF550	ZNF296	DEDD2	ZNF846	OR7D2	ZNF579	ZNF791	ZNF564	ZNF709	ZNF114	ZNF567	ZNF383	ZNF781	EID2	ZNF780B	ZNF100	ZNF540	OXER1	PARP15	RNF168	ZBTB49	TIGD2	MIER3	PAPD4	DCP2	ZNF366	ZNF92	ZNF467	ZNF800	ZNF596	GLIS3	ZNF883	ZNF169	TCEANC	ZCCHC12	ARX	GSX2	ZNF721	ZNF384	ASXL1	ZNF675	POLR3H	EIF2C3	EIF2C4	ZNF367	ZFC3H1	DCP1B	ARID2	ADCY4	ZNF778	EME2	NLRC3	NSMCE1	ZNF48	ZNF627	ZNF585A	U2AF1L4	ZNF626	CRTC2	APOBEC3F	APLF	TIGD1	DHFRL1	ARHGAP27	STRA13	RDM1	ZNF584	ZSCAN4	TIGD4	CCDC111	SPATA24	KHDRBS2	ZNF449	LASS3	HIPK1	GSX1	MED19	ZNF25	PATL1	TIGD3	ZNF438	HNRNPA3	ZNF485	JMJD1C	ALKBH3	AKD1	C6orf170	FGD2	ZBTB9	ZBTB12	KDM1B	RBM24	ZNF498	PRPS1L1	SP8	JAZF1	FOXK1	LRWD1	RFX6	ZSCAN23	FERD3L	SLC29A4	VGLL2	CNOT6L	RNASEH1	ZNF396	NEIL2	ZBTB38	EBF3	LASS6	RALGAPA1	KCTD13	LCORL	TBC1D28	MCM9	ZNF718	BCL6B	PAN3	ZNF549	SCML4	ZNF683	SHPRH	TAB3	PYDC1	NPAS4	IL29	ZNF311	BLOC1S2	MKX	BCL9L	FOXR1	ZNF740	TSSK4	CCDC79	NUDT7	TSEN54	PTRF	FLJ35220	KCTD1	ZNF547	ZIK1	ZNF776	ZSCAN1	ZNF780A	ZNF575	ZNF283	MAMSTR	ZNF615	ZNF763	ZNF844	ZFP82	ZNF493	HKR1	ZNF619	ZNF621	ZNF660	RPUSD3	FRYL	RGMB	ZNF775	ZNF789	NSMCE2	ZNF707	ZFP41	SCAI	ATP11C	LIN9	C14orf39	DDX51	SNAI3	ENPP7	ZNF260	ZNF546	MYPOP	TFAP2E	ZNF678	ZNF642	TMEM173	ZNF680	ZNF517	KIAA2022	ZKSCAN2	ZNF850	ZNF404	ZNF284	ZNF677	ZSCAN22	ATP13A5	ZNF879	FBLL1	ZNF391	ZFP57	MACC1	GNAT3	MURC	ZNF81	TXNDC6	TBX10	CTU2	ZNF530	GEN1	ZNF713	NMNAT3	ZNF445	ZNF233	POLN	IRF2BP2	ZBTB41	HILS1	TBC1D10C	ZNF710	ATP9B	ZNF829	ZNF568	C9orf102	C9orf119	AGRN	ZKSCAN4	RASL11A	SETD8	ZNF788	ZNF808	ZNF470	ZNF749	ZNF324B	HES5	SP5	ZNF662	LIN28B	ONECUT3	ZNF793	ZNF818P	ZNF805	ZNF321	MED11	ZNF880	KLHL31	APOBEC4	ZBTB34	YY2	GTF2H5	LHX8	ZNF891	RNASEK	ZNF506	MTHFD2L	EID3	ASPDH	ZNF674	ZNF876P	ZNF862	ZFP62	GEMC1	ZBTB8A	ZNF732	ZNF826P	AREGB	ZBTB8B	CCR2	ZNF814	ZSCAN30	ZGLP1	ZBTB42	ZNF663	ZNF316	ZNF705G	FOXO6	LOC100133315	ZNF605	ZBED6	
GO:0006140_regulation of nucleotide metabolic process	Number_of_mRNA_286	ABCA1	ADCY1	ADCY2	ADCY3	ADCY5	ADCY6	ADCY7	ADCY8	ADCY9	ADCYAP1	ADCYAP1R1	ADORA1	ADORA2B	ADORA3	ADRA2A	ADRB1	ADRB2	ADRB3	ALDOB	AMPH	BIN1	APLP1	APOE	RHOG	ARHGAP1	ARHGAP6	ARL2	AVP	AVPR2	CALCA	CALCR	CASR	CDA	CHM	CHML	CHRM4	CHRM5	CORT	CRHR1	DRD1	DRD2	DRD3	DRD4	DRD5	S1PR1	S1PR3	EDN1	EDNRA	EDNRB	EPHA2	PTK2B	FGD1	FGF10	FOXJ1	FLNA	MTOR	FZD2	GABBR1	GALR1	GCGR	GDI1	GDI2	GHRH	GHRHR	GIPR	GLP1R	GNAI1	GNAI2	GNAI3	GNAL	GNAO1	GNAQ	GNAS	GNAZ	GPR3	MCHR1	GPR26	GRIK3	GRM2	GRM3	GRM4	GRM7	GRM8	GSK3B	GUCA1A	GUCA1B	GUCA2B	AGFG1	AGFG2	HTR1A	HTR1B	HTR7	INSL3	LHCGR	MC1R	MC2R	MC3R	MC4R	MC5R	MYBPC3	MYH6	MYL3	MYL4	NF1	NOS3	NPPC	NPR1	NPR3	NPY1R	NPY2R	NTRK1	NTRK2	TBC1D25	OPRD1	OPRK1	OPRL1	OPRM1	OXA1L	P2RY1	P2RY11	PAFAH1B1	PALM	PDE6D	PGAM1	PKD2	MAP2K1	PTH	PTHLH	PTH1R	PTPRN2	RAP1GAP	RASGRF1	RGS1	CCL11	CCL24	SFRP1	SSTR2	SSTR5	CDKL5	DYNLT1	THY1	TIMP2	TNNC1	TNNI3	TNNT2	TNNT3	TPM1	TPM2	TSC1	TSC2	WNT5A	WNT11	EVI5	GPR65	GALR3	S1PR4	RGS9	GALR2	ASAP2	USP6	RGN	DGKI	AKAP5	GABBR2	AKAP12	USP6NL	ACAP1	TBC1D5	GIT2	TBC1D4	SGSM2	RABGAP1L	CALCRL	SPRY1	SPRY2	CCL26	VAV3	CAP2	CAP1	GNA13	RUNDC3A	RALBP1	ADAP1	TBC1D8	BVES	FICD	FZD10	GPR44	HRH3	GABARAPL2	RAB3GAP1	TBC1D9B	TBC1D2B	TBC1D9	SNX13	TBC1D1	TBC1D12	TBC1D30	ADNP	SCRIB	ACAP2	RABGAP1	TBC1D22A	RAB3GAP2	TBC1D10B	SIPA1L1	TBC1D29	ARFGAP3	GPR78	ARHGEF16	SGSM3	GIT1	TAX1BP3	ASAP1	STMN3	TBC1D7	GMIP	SNX9	RAPGEF6	DNAJC10	TBC1D13	TBC1D8B	PXK	TBC1D19	TBC1D2	ASAP3	TBC1D22B	ARFGAP1	TBC1D23	FGD6	ADAP2	MRAP	LTB4R2	RALGAPB	RALGAPA2	TBC1D24	TBC1D14	ALS2	RXFP1	SMAP1	ARAP3	SMAP2	TBC1D15	TBC1D17	GRTP1	PDZD3	TBC1D10A	SYDE2	ARFGAP2	SYDE1	DOCK7	FGD3	WDR67	TBCK	ATPIF1	SNX18	MRAP2	UCN3	EVI5L	ACAP3	ARAP2	ARAP1	AGAP2	AGAP1	AGAP3	AGAP4	AGAP11	FGD4	RXFP2	TBC1D16	TBC1D20	SGSM1	ALS2CR12	PRSS47	FGD5	DAB2IP	TBC1D21	OXER1	ADCY4	ARHGAP27	C6orf170	FGD2	RALGAPA1	TBC1D28	TBC1D10C	CCR2	
GO:0006144_purine base metabolic process	Number_of_mRNA_36	ADA	ADK	ADSL	ADSS	AMPD1	AMPD2	AMPD3	APRT	ATIC	CAT	DCK	DGUOK	DPYD	GART	GMPR	GPX1	HPRT1	IMPDH1	IMPDH2	PNP	NT5E	PFAS	PPAT	PRPS1	SHMT1	XDH	GMPS	GDA	PAICS	NT5C2	NT5C	GMPR2	PRTFDC1	NT5C1A	NT5C1B	ADSSL1	
GO:0006163_purine nucleotide metabolic process	Number_of_mRNA_612	ABCA1	ABCA2	ACLY	ACTC1	ADA	ADCY1	ADCY2	ADCY3	ADCY5	ADCY6	ADCY7	ADCY8	ADCY9	ADCYAP1	ADCYAP1R1	ADK	ADM	ADORA1	ADORA2B	ADORA3	ADRA2A	ADRB1	ADRB2	ADRB3	ADSL	ADSS	AK1	ALDOA	ALDOB	AMPD1	AMPD2	AMPD3	AMPH	BIN1	APLP1	APOE	TRIM23	ARF1	ARF3	ARF4	ARL4D	ARF5	ARF6	RHOA	RHOB	RHOC	RND3	RHOG	ARHGAP1	ARHGAP5	ARHGAP6	ARL1	ARL2	ATIC	ATP1A1	ATP1A2	ATP1A3	ATP12A	ATP1A4	ATP1B1	ATP1B2	ATP1B3	ATP2A1	ATP2A2	ATP2A3	ATP2B1	ATP2B2	ATP2B3	ATP2B4	ATP4A	ATP4B	ATP5A1	ATP5B	ATP5C1	ATP5D	ATP5E	ATP5F1	ATP5G1	ATP5G2	ATP5G3	ATP5I	ATP5J	ATP6V1A	ATP6V1B1	ATP6V1B2	ATP6V0C	ATP7A	ATP5O	ATP7B	AVP	AVPR2	BLM	CALCA	CALCR	CASR	CAT	ENTPD2	ENTPD5	CDC42	CHM	CHML	CHRM4	CHRM5	CORT	CRHR1	CTNS	DGUOK	DNM1	DNA2	DNM2	DRD1	DRD2	DRD3	DRD4	DRD5	S1PR1	S1PR3	EDN1	EDNRA	EDNRB	EIF2S3	EPHA2	EIF5	ERCC3	PTK2B	FGD1	FGF10	FOXJ1	FLNA	MTOR	FZD2	GABBR1	GALR1	GART	GCGR	GCH1	GDI1	GDI2	GEM	GHRH	GHRHR	GIPR	GLP1R	GNA11	GNA12	GNA15	GNAI1	GNAI2	GNAI3	GNAL	GNAO1	GNAQ	GNAS	GNAT1	GNAT2	GNAZ	GNB1	GNB2	GNB3	GNG3	GNG5	GNG11	GNGT1	GNGT2	GPR3	MCHR1	GPR26	GPX1	GRIK3	GRM2	GRM3	GRM4	GRM7	GRM8	GSK3B	GSPT1	MSH6	GUCY1A2	GUCA1A	GUCA1B	GUCA2B	GUCY1A3	GUCY1B3	GUCY2C	GUCY2F	GUK1	GUCY2D	HPRT1	AGFG1	AGFG2	HSPA5	HSPD1	HTR1A	HTR1B	HTR2B	HTR2C	HTR7	IMPDH1	IMPDH2	INSL3	LHCGR	MC1R	MC2R	MC3R	MC4R	MC5R	MLH1	MPG	ABCC1	MSH2	NUDT1	MTHFD1	MUTYH	MX2	MYBPC3	MYH6	MYH7	MYH9	MYL3	MYL4	MYO9B	NDUFS1	NF1	NME1	NME3	NME4	NOS3	PNP	NPPA	NPPB	NPPC	NPR1	NPR2	NPR3	NPY1R	NPY2R	NSF	NT5E	NTRK1	NTRK2	TBC1D25	OGG1	OPA1	OPRD1	OPRK1	OPRL1	OPRM1	OXA1L	P2RY1	P2RY11	PAFAH1B1	PALM	PDE1C	PDE3A	PDE3B	PDE4A	PDE4B	PDE4C	PDE6A	PDE6D	PDE1B	PDE6B	ENPP1	PEX6	PFAS	ATP8B1	PKD2	PKLR	PMS1	PMS2L2	SEPT4	PPAT	PPP2R4	MAP2K1	PRPS1	PSMC1	PSMC2	PSMC4	PSMC5	PSMC6	PTH	PTHLH	PTH1R	PTPRN2	RAB1A	RAB2A	RAB3A	RAB3B	RAB4A	RAB5A	RAB5B	RAB6A	RAB13	RAB27A	RAB27B	RAB5C	RAC1	RAC2	RAC3	RALB	RAN	RAP1A	RAP1GAP	RAP2A	RASGRF1	RFC3	RGS1	RHEB	RIT2	RP2	RRAD	RRAS	CCL11	CCL24	SFRP1	SRP54	SSTR2	SSTR5	SULT1E1	CDKL5	SULT1A2	SULT1A1	SULT1C2	SULT2B1	SULT2A1	TBCC	DYNLT1	TGFB1	TGM3	THY1	TIMP2	TNNC1	TNNI3	TNNT2	TNNT3	TPM1	TPM2	TSC1	TSC2	VCP	WNT5A	WNT11	WRN	XDH	EVI5	RAB7A	RND2	NME5	SMARCA5	GPR65	GALR3	S1PR4	RAB11A	RGS9	GALR2	GMPS	ASAP2	RAB7L1	PAPSS2	PAPSS1	DIRAS3	USP6	RGN	DGKI	RAB11B	EFTUD2	RAB33A	RAB28	RAB9A	PICK1	AKAP5	VPS4B	RAB3D	ATP5J2	CHD1L	GABBR2	KIF20B	AKAP12	C16orf7	GDA	GNA14	USP6NL	ACAP1	KIAA0195	TBC1D5	GIT2	PSMD6	TBC1D4	SGSM2	RABGAP1L	ATP2C2	DNM1L	ATP9A	ARL4C	ARFRP1	SLC25A13	NME6	CALCRL	SPRY1	SPRY2	CCL26	BPNT1	ATP8A1	VAV3	ATP5H	CAP2	CAP1	PAICS	ATP5L	RASL10A	GNA13	GNB5	SEPT9	CLPX	RUVBL2	RUNDC3A	RALBP1	RAB35	RAB31	ADAP1	TBC1D8	BVES	FICD	FZD10	GPR44	HRH3	GABARAPL2	RRAS2	MRAS	RHOBTB3	RAB3GAP1	RAB18	NT5C2	ACIN1	RAB21	TBC1D9B	KIF1B	TBC1D2B	ATP10B	TBC1D9	SNX13	MDN1	ATP11B	TBC1D1	TBC1D12	ATP11A	TBC1D30	ADNP	ATP13A2	RHOQ	ATP1B4	SCRIB	ACAP2	RASD2	GTPBP4	RABGAP1	RAB38	TBC1D22A	RAB3GAP2	SULT4A1	ATL3	TBC1D10B	SIPA1L1	DNM3	TBC1D29	ARFGAP3	AK5	MLH3	ATP2C1	ATP5S	GPR78	SULT1C4	ARHGEF16	SULT1B1	RND1	RAB30	SGSM3	NKIRAS2	NKIRAS1	GIT1	OLA1	GNL2	NME7	RHOD	NT5C	TAX1BP3	ASAP1	AK3	STMN3	ATL1	SAR1B	TBC1D7	GMIP	TXNDC3	PRKAG2	SNX9	RAB14	RAB6B	ATP6V1H	RASD1	RAPGEF6	ATP8A2	RAB8B	CECR1	RAB4B	DNAJC10	RHOF	INO80	TBC1D13	TBC1D8B	PXK	ARL8B	TBC1D19	TBC1D2	ASAP3	TBC1D22B	MFN1	ARFGAP1	TBC1D23	FGD6	ADAP2	ADCY10	MRAP	LTB4R2	SAR1A	WRNIP1	PRTFDC1	ATP13A1	RALGAPB	RALGAPA2	ATP10A	ATP8B2	ATP10D	RHOJ	RAB22A	TBC1D24	TBC1D14	ALS2	RXFP1	EEFSEC	SMAP1	FIGNL1	RRAGC	ATL2	ABCG5	ABCG8	ARAP3	SMAP2	TBC1D15	NADK	ATP13A3	TBC1D17	GRTP1	PDZD3	ATP8B4	TBC1D10A	SYDE2	ATP13A4	GFM2	ARFGAP2	NT5C1A	RERG	SYDE1	DOCK7	GFM1	FGD3	UCN2	NT5C1B	WDR67	TBCK	GNG8	SNX18	MRAP2	UCN3	EVI5L	ACAP3	ARAP2	ARAP1	AGAP2	AGAP1	AGAP3	AGAP4	AGAP11	FGD4	RXFP2	ADSSL1	TBC1D16	ARL8A	TBC1D20	SGSM1	ALS2CR12	PRSS47	ATP8B3	FGD5	DAB2IP	TBC1D21	ADAL	OXER1	ADCY4	ARHGAP27	C6orf170	FGD2	RALGAPA1	TBC1D28	ATP11C	ATP13A5	GNAT3	TXNDC6	TBC1D10C	ATP9B	MTHFD2L	CCR2	
GO:0006164_purine nucleotide biosynthetic process	Number_of_mRNA_237	ABCA1	ADA	ADCY1	ADCY2	ADCY3	ADCY5	ADCY6	ADCY7	ADCY8	ADCY9	ADCYAP1	ADCYAP1R1	ADK	ADM	ADORA1	ADORA2B	ADORA3	ADRA2A	ADRB1	ADRB2	ADRB3	ADSL	ADSS	ALDOA	AMPD1	AMPD2	AMPD3	APLP1	APOE	ATIC	ATP1A1	ATP1A2	ATP1A3	ATP12A	ATP1A4	ATP1B1	ATP1B2	ATP1B3	ATP2A1	ATP2A2	ATP2A3	ATP2B1	ATP2B2	ATP2B3	ATP2B4	ATP4A	ATP4B	ATP5A1	ATP5B	ATP5C1	ATP5D	ATP5E	ATP5F1	ATP5G1	ATP5G2	ATP5G3	ATP5I	ATP5J	ATP6V0C	ATP7A	ATP5O	ATP7B	AVP	AVPR2	CALCA	CALCR	CHRM4	CHRM5	CORT	CRHR1	DRD1	DRD2	DRD3	DRD4	DRD5	S1PR1	S1PR3	EDN1	EDNRA	EDNRB	FLNA	GABBR1	GALR1	GART	GCGR	GHRH	GHRHR	GIPR	GLP1R	GNAI1	GNAI2	GNAI3	GNAL	GNAQ	GNAS	GNAZ	GPR3	MCHR1	GPR26	GRIK3	GRM2	GRM3	GRM4	GRM7	GRM8	GUCY1A2	GUCA1A	GUCA1B	GUCA2B	GUCY1A3	GUCY1B3	GUCY2C	GUCY2F	GUCY2D	HPRT1	HTR1A	HTR1B	HTR2B	HTR2C	HTR7	IMPDH1	IMPDH2	INSL3	LHCGR	MC1R	MC2R	MC3R	MC4R	MC5R	MTHFD1	NF1	NME1	NME3	NME4	NOS3	NPPA	NPPB	NPPC	NPR1	NPR2	NPR3	NPY1R	NPY2R	NT5E	NTRK1	NTRK2	OPRD1	OPRK1	OPRL1	OPRM1	P2RY1	P2RY11	PALM	PFAS	ATP8B1	PKLR	PPAT	PRPS1	PTH	PTHLH	PTH1R	RGS1	RP2	SSTR2	SSTR5	TGFB1	NME5	GPR65	GALR3	S1PR4	GALR2	GMPS	AKAP5	ATP5J2	GABBR2	AKAP12	C16orf7	KIAA0195	ATP2C2	ATP9A	SLC25A13	NME6	CALCRL	ATP8A1	ATP5H	CAP2	CAP1	PAICS	ATP5L	GNA13	RUNDC3A	GPR44	HRH3	ATP10B	ATP11B	ATP11A	ADNP	ATP13A2	ATP1B4	AK5	ATP2C1	ATP5S	GPR78	NME7	AK3	TXNDC3	PRKAG2	ATP8A2	CECR1	ADCY10	MRAP	LTB4R2	PRTFDC1	ATP13A1	ATP10A	ATP8B2	ATP10D	RXFP1	ATP13A3	PDZD3	ATP8B4	ATP13A4	UCN2	MRAP2	UCN3	RXFP2	ADSSL1	ATP8B3	ADAL	OXER1	ADCY4	ATP11C	ATP13A5	TXNDC6	ATP9B	MTHFD2L	CCR2	
GO:0006171_cAMP biosynthetic process	Number_of_mRNA_116	ABCA1	ADCY1	ADCY2	ADCY3	ADCY5	ADCY6	ADCY7	ADCY8	ADCY9	ADCYAP1	ADCYAP1R1	ADM	ADORA1	ADORA2B	ADORA3	ADRA2A	ADRB1	ADRB2	ADRB3	APLP1	AVP	AVPR2	CALCA	CALCR	CHRM4	CHRM5	CORT	CRHR1	DRD1	DRD2	DRD3	DRD4	DRD5	S1PR1	S1PR3	EDN1	EDNRA	EDNRB	FLNA	GABBR1	GALR1	GCGR	GHRH	GHRHR	GIPR	GLP1R	GNAI1	GNAI2	GNAI3	GNAL	GNAQ	GNAS	GNAZ	GPR3	MCHR1	GPR26	GRIK3	GRM2	GRM3	GRM4	GRM7	GRM8	HTR1A	HTR1B	HTR7	INSL3	LHCGR	MC1R	MC2R	MC3R	MC4R	MC5R	NF1	NPR3	NPY1R	NPY2R	NTRK1	NTRK2	OPRD1	OPRK1	OPRL1	OPRM1	P2RY1	P2RY11	PALM	PTH	PTHLH	PTH1R	RGS1	SSTR2	SSTR5	GPR65	GALR3	S1PR4	GALR2	AKAP5	GABBR2	AKAP12	CALCRL	CAP2	CAP1	GNA13	GPR44	HRH3	GPR78	ADCY10	MRAP	LTB4R2	RXFP1	UCN2	MRAP2	UCN3	RXFP2	OXER1	ADCY4	CCR2	
GO:0006182_cGMP biosynthetic process	Number_of_mRNA_22	ADORA2B	APOE	GUCY1A2	GUCA1A	GUCA1B	GUCA2B	GUCY1A3	GUCY1B3	GUCY2C	GUCY2F	GUCY2D	HTR2B	HTR2C	NOS3	NPPA	NPPB	NPPC	NPR1	NPR2	RUNDC3A	ADNP	PDZD3	
GO:0006184_GTP catabolic process	Number_of_mRNA_271	AMPH	BIN1	TRIM23	ARF1	ARF3	ARF4	ARL4D	ARF5	ARF6	RHOA	RHOB	RHOC	RND3	RHOG	ARHGAP1	ARHGAP5	ARHGAP6	ARL1	ARL2	CDC42	CHM	CHML	DNM1	DNM2	S1PR1	EIF2S3	EPHA2	EIF5	PTK2B	FGD1	FOXJ1	MTOR	GCH1	GDI1	GDI2	GEM	GNA11	GNA12	GNA15	GNAI1	GNAI2	GNAI3	GNAL	GNAO1	GNAQ	GNAS	GNAT1	GNAT2	GNAZ	GNB1	GNB2	GNB3	GNG3	GNG5	GNG11	GNGT1	GNGT2	GSK3B	GSPT1	AGFG1	AGFG2	NUDT1	MX2	NF1	TBC1D25	OPA1	PAFAH1B1	PDE6D	SEPT4	MAP2K1	PTPRN2	RAB1A	RAB2A	RAB3A	RAB3B	RAB4A	RAB5A	RAB5B	RAB6A	RAB13	RAB27A	RAB27B	RAB5C	RAC1	RAC2	RAC3	RALB	RAN	RAP1A	RAP1GAP	RAP2A	RASGRF1	RHEB	RIT2	RRAD	RRAS	CCL11	CCL24	SFRP1	SRP54	CDKL5	TBCC	DYNLT1	TGM3	THY1	TSC1	TSC2	WNT11	EVI5	RAB7A	RND2	GPR65	RAB11A	RGS9	ASAP2	RAB7L1	DIRAS3	USP6	DGKI	RAB11B	EFTUD2	RAB33A	RAB28	RAB9A	RAB3D	GNA14	USP6NL	ACAP1	TBC1D5	GIT2	TBC1D4	SGSM2	RABGAP1L	DNM1L	ARL4C	ARFRP1	SPRY1	SPRY2	CCL26	VAV3	RASL10A	GNA13	GNB5	SEPT9	RALBP1	RAB35	RAB31	ADAP1	TBC1D8	BVES	FICD	FZD10	RRAS2	MRAS	RAB3GAP1	RAB18	RAB21	TBC1D9B	TBC1D2B	TBC1D9	SNX13	TBC1D1	TBC1D12	TBC1D30	RHOQ	SCRIB	ACAP2	RASD2	GTPBP4	RABGAP1	RAB38	TBC1D22A	RAB3GAP2	ATL3	TBC1D10B	SIPA1L1	DNM3	TBC1D29	ARFGAP3	ARHGEF16	RND1	RAB30	SGSM3	NKIRAS2	NKIRAS1	GIT1	GNL2	RHOD	TAX1BP3	ASAP1	STMN3	ATL1	SAR1B	TBC1D7	GMIP	SNX9	RAB14	RAB6B	RASD1	RAPGEF6	RAB8B	RAB4B	RHOF	TBC1D13	TBC1D8B	ARL8B	TBC1D19	TBC1D2	ASAP3	TBC1D22B	MFN1	ARFGAP1	TBC1D23	FGD6	ADAP2	SAR1A	RALGAPB	RALGAPA2	RHOJ	RAB22A	TBC1D24	TBC1D14	ALS2	EEFSEC	SMAP1	RRAGC	ATL2	ARAP3	SMAP2	TBC1D15	TBC1D17	GRTP1	TBC1D10A	SYDE2	GFM2	ARFGAP2	RERG	SYDE1	DOCK7	GFM1	FGD3	WDR67	TBCK	GNG8	SNX18	EVI5L	ACAP3	ARAP2	ARAP1	AGAP2	AGAP1	AGAP3	AGAP4	AGAP11	FGD4	TBC1D16	ARL8A	TBC1D20	SGSM1	ALS2CR12	PRSS47	FGD5	DAB2IP	TBC1D21	ARHGAP27	C6orf170	FGD2	RALGAPA1	TBC1D28	GNAT3	TBC1D10C	
GO:0006195_purine nucleotide catabolic process	Number_of_mRNA_376	ABCA2	ACLY	ACTC1	ADA	ALDOB	AMPD3	AMPH	BIN1	TRIM23	ARF1	ARF3	ARF4	ARL4D	ARF5	ARF6	RHOA	RHOB	RHOC	RND3	RHOG	ARHGAP1	ARHGAP5	ARHGAP6	ARL1	ARL2	ATP2A1	ATP5A1	ATP5B	ATP5C1	ATP5D	ATP5E	ATP5F1	ATP5I	ATP5J	ATP5O	BLM	CASR	CAT	ENTPD2	CDC42	CHM	CHML	DNM1	DNA2	DNM2	S1PR1	EIF2S3	EPHA2	EIF5	ERCC3	PTK2B	FGD1	FGF10	FOXJ1	MTOR	GCH1	GDI1	GDI2	GEM	GNA11	GNA12	GNA15	GNAI1	GNAI2	GNAI3	GNAL	GNAO1	GNAQ	GNAS	GNAT1	GNAT2	GNAZ	GNB1	GNB2	GNB3	GNG3	GNG5	GNG11	GNGT1	GNGT2	GPX1	GSK3B	GSPT1	MSH6	HPRT1	AGFG1	AGFG2	HSPA5	HSPD1	MLH1	MPG	ABCC1	MSH2	NUDT1	MUTYH	MX2	MYBPC3	MYH6	MYH7	MYH9	MYL3	MYL4	MYO9B	NF1	PNP	NSF	NT5E	TBC1D25	OGG1	OPA1	OXA1L	PAFAH1B1	PDE1C	PDE3A	PDE3B	PDE4A	PDE4B	PDE4C	PDE6D	PDE1B	PEX6	ATP8B1	PMS1	PMS2L2	SEPT4	PPP2R4	MAP2K1	PSMC1	PSMC2	PSMC4	PSMC5	PSMC6	PTPRN2	RAB1A	RAB2A	RAB3A	RAB3B	RAB4A	RAB5A	RAB5B	RAB6A	RAB13	RAB27A	RAB27B	RAB5C	RAC1	RAC2	RAC3	RALB	RAN	RAP1A	RAP1GAP	RAP2A	RASGRF1	RFC3	RHEB	RIT2	RRAD	RRAS	CCL11	CCL24	SFRP1	SRP54	CDKL5	TBCC	DYNLT1	TGM3	THY1	TNNC1	TNNI3	TNNT2	TNNT3	TPM1	TPM2	TSC1	TSC2	VCP	WNT11	WRN	XDH	EVI5	RAB7A	RND2	SMARCA5	GPR65	RAB11A	RGS9	ASAP2	RAB7L1	DIRAS3	USP6	RGN	DGKI	RAB11B	EFTUD2	RAB33A	RAB28	RAB9A	PICK1	VPS4B	RAB3D	ATP5J2	CHD1L	KIF20B	GDA	GNA14	USP6NL	ACAP1	TBC1D5	GIT2	PSMD6	TBC1D4	SGSM2	RABGAP1L	DNM1L	ARL4C	ARFRP1	SPRY1	SPRY2	CCL26	VAV3	ATP5H	ATP5L	RASL10A	GNA13	GNB5	SEPT9	CLPX	RUVBL2	RALBP1	RAB35	RAB31	ADAP1	TBC1D8	BVES	FICD	FZD10	GABARAPL2	RRAS2	MRAS	RHOBTB3	RAB3GAP1	RAB18	NT5C2	ACIN1	RAB21	TBC1D9B	KIF1B	TBC1D2B	TBC1D9	SNX13	MDN1	TBC1D1	TBC1D12	TBC1D30	RHOQ	SCRIB	ACAP2	RASD2	GTPBP4	RABGAP1	RAB38	TBC1D22A	RAB3GAP2	ATL3	TBC1D10B	SIPA1L1	DNM3	TBC1D29	ARFGAP3	MLH3	ARHGEF16	RND1	RAB30	SGSM3	NKIRAS2	NKIRAS1	GIT1	OLA1	GNL2	RHOD	NT5C	TAX1BP3	ASAP1	STMN3	ATL1	SAR1B	TBC1D7	GMIP	SNX9	RAB14	RAB6B	ATP6V1H	RASD1	RAPGEF6	RAB8B	RAB4B	DNAJC10	RHOF	INO80	TBC1D13	TBC1D8B	PXK	ARL8B	TBC1D19	TBC1D2	ASAP3	TBC1D22B	MFN1	ARFGAP1	TBC1D23	FGD6	ADAP2	SAR1A	WRNIP1	RALGAPB	RALGAPA2	ATP8B2	RHOJ	RAB22A	TBC1D24	TBC1D14	ALS2	EEFSEC	SMAP1	RRAGC	ATL2	ABCG5	ABCG8	ARAP3	SMAP2	TBC1D15	TBC1D17	GRTP1	TBC1D10A	SYDE2	GFM2	ARFGAP2	NT5C1A	RERG	SYDE1	DOCK7	GFM1	FGD3	NT5C1B	WDR67	TBCK	GNG8	SNX18	EVI5L	ACAP3	ARAP2	ARAP1	AGAP2	AGAP1	AGAP3	AGAP4	AGAP11	FGD4	TBC1D16	ARL8A	TBC1D20	SGSM1	ALS2CR12	PRSS47	ATP8B3	FGD5	DAB2IP	TBC1D21	ARHGAP27	C6orf170	FGD2	RALGAPA1	TBC1D28	GNAT3	TBC1D10C	
GO:0006200_ATP catabolic process	Number_of_mRNA_66	ABCA2	ACLY	ACTC1	ATP2A1	ATP5A1	ATP5B	ATP5C1	ATP5D	ATP5E	ATP5F1	ATP5I	ATP5J	ATP5O	BLM	DNA2	ERCC3	MSH6	HSPA5	HSPD1	MLH1	ABCC1	MSH2	MYH6	MYH7	MYH9	MYO9B	NSF	PEX6	ATP8B1	PMS1	PMS2L2	PPP2R4	PSMC1	PSMC2	PSMC4	PSMC5	PSMC6	RFC3	TNNT2	VCP	WRN	SMARCA5	PICK1	VPS4B	ATP5J2	CHD1L	KIF20B	PSMD6	ATP5H	ATP5L	CLPX	RUVBL2	RALBP1	RHOBTB3	ACIN1	KIF1B	MDN1	MLH3	OLA1	ATP6V1H	INO80	WRNIP1	ATP8B2	ABCG5	ABCG8	ATP8B3	
GO:0006259_DNA metabolic process	Number_of_mRNA_607	ABL1	ACHE	ACVRL1	PARP1	PARP4	ADRA1D	ANXA3	APEX1	ATF1	ATM	ATR	ATRX	BARD1	BAX	BLM	BNIP3	FOXL2	BRCA1	BRCA2	CALR	CASP3	CCNE1	CCNH	CD40	CD40LG	CDC6	CDC25A	CDC25C	CDC34	CDK2	CDK7	CDKN2A	CDKN2D	CEBPG	CENPF	CETN2	CHEK1	CHRNA4	CIDEA	ERCC8	CRY1	CRY2	CSF2	CSNK1D	CSNK1E	CST3	CTGF	DDB1	DDB2	GADD45A	DDX1	DFFA	DFFB	DKC1	DNA2	DNASE1	DNASE1L1	DNASE1L2	DNASE1L3	DNASE2	DNMT1	TRDMT1	DNMT3A	DNMT3B	DNTT	DUT	E4F1	TYMP	EGF	ENDOG	EPO	ERCC1	ERCC2	EREG	EYA4	ERCC3	ERCC4	ERCC5	ERCC6	EYA1	EYA2	EYA3	FANCA	FANCC	FANCD2	FANCE	FANCB	FANCF	FANCG	FEN1	FGF10	FHIT	FOS	XRCC6	GDF2	GLI1	GLI2	MSH6	GTF2H1	GTF2H2	GTF2H3	GTF2H4	H1F0	H2AFX	HCRT	HELLS	HMGB1	HMGB2	HMGB3	HMGA1	HRAS	HSPD1	HUS1	ID3	IGF1	IGF1R	IGFBP4	IGHMBP2	RBPJ	IL2	IL3	IL4	IL6	IL7R	IL10	INS	INPPL1	INSR	ISG20	JUN	KIF22	KPNA1	KPNB1	KPNA2	KRT7	LIG1	LIG3	LIG4	MAS1	MC1R	MCM2	MCM3	MCM4	MCM5	MCM6	MCM7	MEN1	KITLG	MGMT	ATXN3	MLH1	MLL	MNAT1	MPG	MRE11A	MSH2	MSH3	MSH4	NUDT1	MUTYH	MYC	NAP1L1	NASP	NBN	NF2	NFIA	NFIB	NFIC	NFIX	NONO	NPM1	NPPC	NT5E	NTHL1	NUP98	OGG1	PCNA	PDGFA	PDGFB	PDGFRA	PHB	PLA2G1B	PML	PMS1	PMS2L2	POLA1	POLB	POLD1	POLD2	POLE	POLE2	POLG	POLH	POLR2A	POLR2B	POLR2C	POLR2D	POLR2E	POLR2F	POLR2G	POLR2H	POLR2I	POLR2J	POLR2K	POLR2L	MED1	PPIA	PPP2CA	PPP2R1A	PPT1	PRIM1	PRIM2	PRKCG	PRKDC	PSMD4	PTMS	RAD1	PURA	RAD9A	RAD17	RAD21	RAD23A	RAD23B	RAD51	RAD51C	RAD51L1	RAD51L3	RAD52	RAG1	RAG2	RAN	RBBP4	RBBP7	RBBP8	RBMS1	RECQL	UPF1	REV3L	RFC1	RFC2	RFC3	RFC4	RFC5	RLF	RPA1	RPA2	RPA3	RPS3	RPS27A	RRM1	RRM2	S100A11	SET	SETMAR	SFPQ	SFRP1	SHC1	SMARCB1	SOD1	SSBP1	SSRP1	STAT6	SYCP1	TCEA1	TCF3	TCF7L2	TDG	TEP1	TERF1	TERF2	TERT	TFAM	TGFB1	TGFB3	TK1	TK2	TNFAIP1	TNP1	TOP1	TOP2A	TOP2B	TOP3A	TP53	TP53BP1	TP73	TPD52L1	TSN	TTF1	TYMS	UBA52	UBB	UBC	UBE2A	UBE2B	UBE2D3	UBE2N	UBE2V2	SUMO1	UCN	UNG	USP1	UVRAG	VCP	WRN	XPA	XPC	XRCC1	XRCC2	XRCC3	XRCC4	XRCC5	BTG2	SLBP	SHFM1	CDK2AP1	CHAF1B	SMC1A	HIST3H3	AXIN2	CDC7	CDC45	RAD54L	CUL4B	CUL4A	PPFIBP2	PARG	CDC14B	RUVBL1	TNKS	TNFSF13	BANF1	ALKBH1	NAE1	MCM3AP	HERC2	MBD4	RNF8	BAZ1B	USP10	SMC3	AIFM1	CCNE2	EXO1	PTTG1	TRIP13	LONP1	ADIPOQ	RECQL5	RECQL4	PICK1	IL27RA	CHD1L	BRE	MORF4L2	MDC1	SLK	GINS1	TRANK1	KIAA0415	DCLRE1A	USP3	RBX1	REC8	CHAF1A	PARP2	PARP3	RAD50	CCNO	RBM14	MAD2L2	SLC30A9	CIB1	KAT5	RNASEH2A	RAD51AP1	CTCF	POLD3	POLQ	PTGES3	STAG2	PTTG2	RUVBL2	GADD45G	EHMT2	DBF4	MORF4L1	PAPD7	TOPBP1	MYST2	DMC1	PSIP1	BAZ2A	SUPT16H	POLI	TREX2	POLG2	TREX1	PNKP	XRN2	CEP164	FAN1	KIN	PAXIP1	SMG1	NCOA6	WAPAL	SETX	SWAP70	SMC5	PDS5A	SMG6	SIRT1	ZFYVE26	GTPBP4	SMUG1	SPO11	POLA2	RAD54B	CIZ1	ASF1A	POT1	HINFP	EPC2	PTTG3P	FBXO6	FBXO4	TINF2	DNAJC2	MLH3	ZBTB32	FOXP1	APEX2	PRPF19	POLL	POLM	CECR2	ASTE1	UBE2T	UHRF1	REPIN1	PSMC3IP	RPA4	DNMT3L	TBX21	RRM2B	SMARCAL1	FOXP3	GLRX2	GMNN	RPS27L	ING4	FZR1	HEMK1	POLK	REV1	DTL	CINP	TDP2	GINS2	UIMC1	RTEL1	POLE3	CYCS	TERF2IP	PRMT7	GATAD2A	GIN1	APTX	CHTF8	TMEM161A	TIPIN	NOL8	FANCL	PIWIL2	WRAP53	RFWD3	PRMT6	FANCI	NEIL3	FBXW7	C20orf29	WDR33	MCM10	CCDC88A	ATF7IP	TDP1	MLL5	DMAP1	PDGFC	TEX11	TDRD1	BCCIP	C10orf2	RAD18	WRNIP1	SMARCAD1	C11orf30	XAB2	NT5M	AICDA	NYNRIN	USP28	FANCM	POLD4	C9orf80	DNASE2B	CHTF18	CLSPN	TSPYL2	MMS19	PAPD5	DCLRE1C	GINS3	DCLRE1B	OBFC2A	ACD	INTS3	OBFC2B	FTO	DSCC1	BRCC3	BIRC7	NEIL1	SMC6	PALB2	C17orf42	EHMT1	NHEJ1	OBFC1	RMI1	PIF1	MUS81	C17orf70	TET1	TNKS2	NDFIP1	EEPD1	TMX1	CDT1	C1orf124	BRIP1	MND1	ATRIP	FAM175A	RPAIN	ING5	GINS4	MCM8	FBXO18	TBRG1	MUM1	MAEL	TNKS1BP1	C15orf42	XRCC6BP1	C19orf40	TTC5	HELB	FOXQ1	CDCA5	ESCO1	SCAND3	C16orf75	KLHDC3	TOP1MT	ALKBH2	TDRD9	KRBA2	ZSWIM7	JMY	ASZ1	CTCFL	PIWIL4	RAD9B	EME1	ESCO2	C8orf45	RNF168	EME2	NSMCE1	APLF	STRA13	RDM1	ZSCAN4	CCDC111	ALKBH3	KDM1B	LRWD1	RNASEH1	NEIL2	KCTD13	MCM9	SHPRH	FLJ35220	NSMCE2	LIN9	ENPP7	KIAA2022	ZFP57	GEN1	POLN	C9orf102	C9orf119	GTF2H5	GEMC1	AREGB	LOC100133315	
GO:0006260_DNA replication	Number_of_mRNA_233	ACHE	ACVRL1	ATF1	ATR	BLM	BRCA1	BRCA2	CALR	CCNE1	CDC6	CDC25A	CDC25C	CDC34	CDK2	CENPF	CHEK1	CSF2	CST3	CTGF	DKC1	DNA2	DUT	E4F1	TYMP	EGF	EPO	EREG	FEN1	FGF10	FHIT	GDF2	GLI1	GLI2	HCRT	HMGA1	HRAS	HUS1	ID3	IGF1	IGF1R	IGHMBP2	IL3	IL6	INS	INPPL1	INSR	JUN	KRT7	LIG1	LIG3	LIG4	MAS1	MCM2	MCM3	MCM4	MCM5	MCM6	MCM7	KITLG	MRE11A	NAP1L1	NASP	NBN	NF2	NFIA	NFIB	NFIC	NFIX	NUP98	PCNA	PDGFA	PDGFB	PDGFRA	PHB	PLA2G1B	PML	POLA1	POLB	POLD1	POLD2	POLE	POLE2	POLG	POLH	MED1	PPIA	PPP2CA	PPP2R1A	PRIM1	PRIM2	PTMS	RAD1	PURA	RAD9A	RAD17	RAD51	RBBP4	RBBP7	RBMS1	RECQL	UPF1	REV3L	RFC1	RFC2	RFC3	RFC4	RFC5	RPA1	RPA2	RPA3	RRM1	RRM2	S100A11	SET	SHC1	SSBP1	SSRP1	TERF1	TERF2	TERT	TFAM	TGFB1	TGFB3	TK1	TK2	TNFAIP1	TOP1	TOP2A	TOP2B	TOP3A	TTF1	TYMS	UCN	WRN	SLBP	CDK2AP1	CHAF1B	SMC1A	CDC7	CDC45	TNKS	NAE1	MCM3AP	SMC3	CCNE2	GINS1	CHAF1A	RAD50	RBM14	RNASEH2A	POLD3	POLQ	STAG2	DBF4	PAPD7	MYST2	SUPT16H	POLI	POLG2	TREX1	PNKP	KIN	NCOA6	WAPAL	PDS5A	SIRT1	GTPBP4	POLA2	CIZ1	POT1	TINF2	DNAJC2	POLL	REPIN1	RPA4	RRM2B	GMNN	ING4	POLK	REV1	DTL	CINP	GINS2	POLE3	TERF2IP	CHTF8	TIPIN	NOL8	FBXW7	MCM10	CCDC88A	PDGFC	C10orf2	WRNIP1	NT5M	POLD4	CHTF18	CLSPN	TSPYL2	PAPD5	GINS3	ACD	DSCC1	RMI1	TNKS2	TMX1	CDT1	ATRIP	RPAIN	ING5	GINS4	MCM8	TBRG1	TNKS1BP1	C15orf42	HELB	ESCO1	C16orf75	TOP1MT	RAD9B	ESCO2	C8orf45	CCDC111	LRWD1	RNASEH1	KCTD13	MCM9	LIN9	ENPP7	KIAA2022	POLN	GEMC1	AREGB	
GO:0006261_DNA-dependent DNA replication	Number_of_mRNA_83	BLM	BRCA2	CCNE1	CDC6	CDC34	DNA2	FEN1	HMGA1	LIG1	MCM2	MCM3	MCM4	MCM5	MCM6	MCM7	MRE11A	NBN	PCNA	POLA1	POLB	POLD1	POLD2	POLE	POLE2	POLG	PRIM1	PRIM2	PURA	RAD9A	RAD17	RAD51	REV3L	RFC1	RFC2	RFC3	RFC4	RFC5	RPA1	RPA2	RPA3	TERF1	TERF2	TFAM	TK2	TOP1	TOP2A	TOP2B	TOP3A	WRN	SLBP	CDK2AP1	SMC1A	CDC45	NAE1	SMC3	CCNE2	GINS1	POLD3	STAG2	POLG2	PNKP	POLA2	CIZ1	RPA4	RRM2B	GINS2	TIPIN	FBXW7	C10orf2	WRNIP1	POLD4	CLSPN	CDT1	RPAIN	GINS4	MCM8	C15orf42	HELB	TOP1MT	CCDC111	LRWD1	RNASEH1	KIAA2022	
GO:0006266_DNA ligation	Number_of_mRNA_10	XRCC6	HMGB1	HMGB2	LIG1	LIG3	LIG4	MGMT	RAD51	TOP2A	XRCC4	
GO:0006268_DNA unwinding involved in replication	Number_of_mRNA_9	HMGA1	MCM2	MCM6	PURA	RAD51	TOP1	TOP3A	C10orf2	TOP1MT	
GO:0006270_DNA-dependent DNA replication initiation	Number_of_mRNA_30	CCNE1	CDC6	CDC34	MCM2	MCM3	MCM4	MCM5	MCM6	MCM7	NBN	POLA1	POLE	POLE2	PRIM1	PRIM2	PURA	RAD9A	RAD17	CDC45	NAE1	CCNE2	POLA2	CIZ1	RPA4	TIPIN	WRNIP1	CLSPN	CDT1	C15orf42	LRWD1	
GO:0006271_DNA strand elongation involved in DNA replication	Number_of_mRNA_32	DNA2	FEN1	LIG1	MCM2	MCM3	MCM4	MCM5	MCM6	MCM7	PCNA	POLA1	POLD1	POLD2	PRIM1	PRIM2	RFC1	RFC2	RFC3	RFC4	RFC5	RPA1	RPA2	RPA3	CDC45	GINS1	POLD3	POLA2	GINS2	POLD4	GINS4	MCM8	KIAA2022	
GO:0006275_regulation of DNA replication	Number_of_mRNA_82	ACVRL1	ATF1	ATR	BLM	BRCA2	CALR	CDC6	CDK2	CSF2	CST3	DNA2	EPO	EREG	FGF10	GDF2	GLI1	GLI2	HCRT	HRAS	HUS1	ID3	IGF1	IGF1R	IL3	IL6	INS	INPPL1	INSR	JUN	MAS1	KITLG	MRE11A	NBN	NF2	PCNA	PDGFA	PDGFB	PDGFRA	PLA2G1B	PML	POLA1	PPP2CA	PPP2R1A	RAD9A	RAD17	S100A11	SHC1	TERF1	TERF2	TGFB1	TGFB3	TTF1	UCN	SMC1A	CDC45	TNKS	NAE1	SMC3	STAG2	WAPAL	PDS5A	GTPBP4	CIZ1	POT1	TINF2	GMNN	TIPIN	FBXW7	CCDC88A	PDGFC	WRNIP1	CLSPN	TSPYL2	ACD	DSCC1	TNKS2	CDT1	C15orf42	ESCO1	ESCO2	ENPP7	AREGB	
GO:0006278_RNA-dependent DNA replication	Number_of_mRNA_16	DKC1	MRE11A	PML	PPIA	RFC1	TERF1	TERF2	TERT	TNKS	RAD50	POT1	TINF2	TERF2IP	ACD	TNKS2	TNKS1BP1	
GO:0006281_DNA repair	Number_of_mRNA_327	ABL1	PARP1	PARP4	APEX1	ATM	ATR	ATRX	BARD1	BLM	BRCA1	BRCA2	CCNH	CDK7	CDKN2D	CEBPG	CETN2	CHEK1	CHRNA4	ERCC8	CRY1	CRY2	CSNK1D	CSNK1E	DDB1	DDB2	GADD45A	DDX1	DNA2	ERCC1	ERCC2	EYA4	ERCC3	ERCC4	ERCC5	ERCC6	EYA1	EYA2	EYA3	FANCA	FANCC	FANCD2	FANCE	FANCB	FANCF	FANCG	FEN1	FGF10	XRCC6	MSH6	GTF2H1	GTF2H2	GTF2H3	GTF2H4	H2AFX	HMGB1	HMGB2	HUS1	IGHMBP2	KIF22	LIG1	LIG3	LIG4	MC1R	MEN1	MGMT	ATXN3	MLH1	MNAT1	MPG	MRE11A	MSH2	MSH3	MSH4	NUDT1	MUTYH	NBN	NONO	NPM1	NTHL1	OGG1	PCNA	PMS1	PMS2L2	POLA1	POLB	POLD1	POLD2	POLE	POLE2	POLG	POLH	POLR2A	POLR2B	POLR2C	POLR2D	POLR2E	POLR2F	POLR2G	POLR2H	POLR2I	POLR2J	POLR2K	POLR2L	PRKCG	PRKDC	PSMD4	RAD1	RAD9A	RAD17	RAD21	RAD23A	RAD23B	RAD51	RAD51C	RAD51L1	RAD51L3	RAD52	RBBP8	RECQL	UPF1	REV3L	RFC1	RFC2	RFC3	RFC4	RFC5	RPA1	RPA2	RPA3	RPS3	RPS27A	SETMAR	SFPQ	SOD1	SSRP1	TCEA1	TDG	TNP1	TOP2A	TP53	TP53BP1	TP73	TYMS	UBA52	UBB	UBC	UBE2A	UBE2B	UBE2D3	UBE2N	UBE2V2	SUMO1	UNG	USP1	UVRAG	VCP	WRN	XPA	XPC	XRCC1	XRCC2	XRCC3	XRCC4	XRCC5	BTG2	SHFM1	CHAF1B	SMC1A	AXIN2	RAD54L	CUL4B	CUL4A	PARG	CDC14B	ALKBH1	HERC2	MBD4	RNF8	BAZ1B	USP10	SMC3	EXO1	PTTG1	TRIP13	RECQL5	RECQL4	CHD1L	BRE	MORF4L2	MDC1	SLK	TRANK1	KIAA0415	DCLRE1A	USP3	RBX1	CHAF1A	PARP2	PARP3	RAD50	CCNO	RBM14	MAD2L2	SLC30A9	CIB1	KAT5	RAD51AP1	POLD3	POLQ	RUVBL2	GADD45G	MORF4L1	PAPD7	TOPBP1	SUPT16H	POLI	TREX2	POLG2	TREX1	PNKP	CEP164	FAN1	KIN	PAXIP1	SMG1	NCOA6	SETX	SMC5	SIRT1	ZFYVE26	SMUG1	RAD54B	ASF1A	HINFP	EPC2	FBXO6	MLH3	ZBTB32	APEX2	PRPF19	POLL	POLM	ASTE1	UBE2T	UHRF1	RPA4	RRM2B	RPS27L	FZR1	POLK	REV1	DTL	CINP	TDP2	UIMC1	RTEL1	TERF2IP	APTX	TMEM161A	FANCL	RFWD3	PRMT6	FANCI	NEIL3	C20orf29	WDR33	TDP1	BCCIP	RAD18	WRNIP1	C11orf30	XAB2	USP28	FANCM	POLD4	C9orf80	CLSPN	MMS19	DCLRE1C	DCLRE1B	OBFC2A	INTS3	OBFC2B	FTO	BRCC3	NEIL1	SMC6	PALB2	NHEJ1	MUS81	C17orf70	EEPD1	C1orf124	BRIP1	ATRIP	FAM175A	RPAIN	FBXO18	MUM1	C15orf42	XRCC6BP1	C19orf40	TTC5	CDCA5	ALKBH2	ZSWIM7	JMY	RAD9B	EME1	RNF168	EME2	NSMCE1	APLF	STRA13	RDM1	ALKBH3	NEIL2	SHPRH	FLJ35220	NSMCE2	KIAA2022	GEN1	POLN	C9orf102	C9orf119	GTF2H5	LOC100133315	
GO:0006282_regulation of DNA repair	Number_of_mRNA_27	APEX1	BRCA1	CEBPG	ERCC8	EYA1	EYA3	FGF10	H2AFX	MGMT	POLH	PRKCG	RPS3	UBE2N	UBE2V2	USP1	AXIN2	PARG	RNF8	BRE	SIRT1	UIMC1	RTEL1	TERF2IP	TMEM161A	BRCC3	FAM175A	RNF168	
GO:0006283_transcription-coupled nucleotide-excision repair	Number_of_mRNA_44	CCNH	CDK7	ERCC8	ERCC1	ERCC2	ERCC3	ERCC4	ERCC5	ERCC6	GTF2H1	GTF2H2	GTF2H3	GTF2H4	LIG1	MNAT1	PCNA	POLD1	POLD2	POLE	POLE2	POLR2A	POLR2B	POLR2C	POLR2D	POLR2E	POLR2F	POLR2G	POLR2H	POLR2I	POLR2J	POLR2K	POLR2L	RFC1	RFC2	RFC3	RFC4	RFC5	RPA1	RPA2	RPA3	TCEA1	POLD3	XAB2	POLD4	
GO:0006284_base-excision repair	Number_of_mRNA_34	PARP1	APEX1	DNA2	ERCC6	FEN1	HMGB1	HMGB2	LIG1	LIG3	MPG	MUTYH	NTHL1	OGG1	PCNA	POLB	POLD1	POLD2	POLG	TDG	TP53	UNG	WRN	XRCC1	MBD4	PARP2	CCNO	POLD3	SMUG1	PRMT6	NEIL3	POLD4	NEIL1	NEIL2	KIAA2022	
GO:0006285_base-excision repair, AP site formation	Number_of_mRNA_8	MPG	MUTYH	NTHL1	OGG1	TDG	MBD4	CCNO	SMUG1	
GO:0006289_nucleotide-excision repair	Number_of_mRNA_70	BRCA2	CCNH	CDK7	CETN2	ERCC8	DDB1	DDB2	ERCC1	ERCC2	ERCC3	ERCC4	ERCC5	ERCC6	GTF2H1	GTF2H2	GTF2H3	GTF2H4	LIG1	LIG4	ATXN3	MNAT1	NTHL1	OGG1	PCNA	POLD1	POLD2	POLE	POLE2	POLR2A	POLR2B	POLR2C	POLR2D	POLR2E	POLR2F	POLR2G	POLR2H	POLR2I	POLR2J	POLR2K	POLR2L	RAD23A	RAD23B	RFC1	RFC2	RFC3	RFC4	RFC5	RPA1	RPA2	RPA3	TCEA1	TP53	XPA	XPC	SLK	DCLRE1A	SLC30A9	POLD3	PNKP	FAN1	POLL	RPA4	NEIL3	XAB2	POLD4	MMS19	NEIL1	NEIL2	KIAA2022	GTF2H5	
GO:0006298_mismatch repair	Number_of_mRNA_19	ABL1	ERCC4	MSH6	MLH1	MSH2	MSH3	MSH4	MUTYH	PCNA	PMS1	PMS2L2	PRKCG	TDG	TP73	AXIN2	EXO1	POLD3	TREX1	MLH3	
GO:0006301_postreplication repair	Number_of_mRNA_11	BRCA1	MSH2	PCNA	POLH	REV3L	UBE2A	UBE2B	UBE2N	REV1	DTL	WDR33	
GO:0006302_double-strand break repair	Number_of_mRNA_70	ATM	BLM	BRCA1	BRCA2	DDX1	ERCC4	EYA1	EYA3	FEN1	XRCC6	H2AFX	HUS1	LIG1	LIG4	MLH1	MRE11A	MSH2	NBN	POLA1	PRKDC	RAD21	RAD51	RAD52	RBBP8	RPA1	RPA2	RPA3	SOD1	TP53BP1	UBE2N	UBE2V2	VCP	XRCC2	XRCC4	XRCC5	SHFM1	RAD54L	RNF8	BAZ1B	TRIP13	BRE	MDC1	RAD50	MAD2L2	CIB1	KAT5	RAD51AP1	MORF4L1	PAPD7	FAN1	SETX	RAD54B	TDP2	UIMC1	RTEL1	TERF2IP	APTX	TDP1	OBFC2A	OBFC2B	BRCC3	PALB2	NHEJ1	BRIP1	FAM175A	XRCC6BP1	CDCA5	RNF168	APLF	C9orf119	
GO:0006303_double-strand break repair via nonhomologous end joining	Number_of_mRNA_10	XRCC6	LIG4	MLH1	MRE11A	POLA1	PRKDC	XRCC4	XRCC5	NHEJ1	XRCC6BP1	
GO:0006304_DNA modification	Number_of_mRNA_44	ATRX	DNMT1	TRDMT1	DNMT3A	DNMT3B	DNTT	FOS	HELLS	MGMT	MLL	MPG	MUTYH	NTHL1	OGG1	TDG	ALKBH1	MBD4	PICK1	CCNO	CTCF	EHMT2	BAZ2A	SMUG1	DNMT3L	HEMK1	PRMT7	GATAD2A	PIWIL2	ATF7IP	MLL5	DMAP1	TDRD1	FTO	EHMT1	TET1	MAEL	ALKBH2	TDRD9	ASZ1	CTCFL	PIWIL4	ALKBH3	KDM1B	ZFP57	
GO:0006305_DNA alkylation	Number_of_mRNA_30	ATRX	DNMT1	TRDMT1	DNMT3A	DNMT3B	FOS	HELLS	MGMT	MLL	PICK1	CTCF	EHMT2	BAZ2A	DNMT3L	HEMK1	PRMT7	GATAD2A	PIWIL2	ATF7IP	MLL5	DMAP1	TDRD1	EHMT1	MAEL	TDRD9	ASZ1	CTCFL	PIWIL4	KDM1B	ZFP57	
GO:0006306_DNA methylation	Number_of_mRNA_30	ATRX	DNMT1	TRDMT1	DNMT3A	DNMT3B	FOS	HELLS	MGMT	MLL	PICK1	CTCF	EHMT2	BAZ2A	DNMT3L	HEMK1	PRMT7	GATAD2A	PIWIL2	ATF7IP	MLL5	DMAP1	TDRD1	EHMT1	MAEL	TDRD9	ASZ1	CTCFL	PIWIL4	KDM1B	ZFP57	
GO:0006308_DNA catabolic process	Number_of_mRNA_62	BAX	BNIP3	FOXL2	CASP3	CCNH	CDK7	CDKN2A	CIDEA	DDB1	DDB2	DFFA	DFFB	DNASE1	DNASE1L1	DNASE1L2	DNASE1L3	DNASE2	ENDOG	ERCC1	ERCC2	ERCC3	ERCC4	ERCC5	GTF2H1	GTF2H2	GTF2H3	GTF2H4	H1F0	HMGB1	HMGB2	ISG20	KPNA1	KPNB1	MNAT1	MPG	MUTYH	NTHL1	OGG1	PPT1	RAD23B	RBBP8	RPA1	RPA2	RPA3	SFRP1	SOD1	TDG	TPD52L1	UBE2N	UBE2V2	XPA	XPC	MBD4	AIFM1	CCNO	PNKP	XRN2	SMUG1	CECR2	CYCS	BIRC7	FOXQ1	
GO:0006309_DNA fragmentation involved in apoptotic nuclear change	Number_of_mRNA_24	BAX	BNIP3	FOXL2	CASP3	CDKN2A	CIDEA	DFFA	DFFB	DNASE1L3	ENDOG	H1F0	HMGB1	HMGB2	KPNA1	KPNB1	PPT1	SFRP1	SOD1	TPD52L1	AIFM1	CECR2	CYCS	BIRC7	FOXQ1	
GO:0006310_DNA recombination	Number_of_mRNA_149	APEX1	ATM	ATRX	BLM	BRCA1	BRCA2	CD40	CD40LG	CHEK1	DNA2	ERCC1	ERCC4	FEN1	XRCC6	MSH6	H2AFX	HMGB1	HMGB2	HMGB3	HMGA1	HSPD1	HUS1	IGHMBP2	RBPJ	IL2	IL4	IL7R	IL10	KPNA1	KPNA2	LIG1	LIG3	LIG4	MLH1	MRE11A	MSH2	MSH3	MSH4	NBN	NONO	PCNA	PMS1	PMS2L2	POLA1	POLD1	POLD2	POLE	POLE2	PPIA	PRIM1	PRIM2	PRKDC	RAD21	RAD51	RAD51C	RAD51L1	RAD51L3	RAD52	RAG1	RAG2	RECQL	RFC1	RFC2	RFC3	RFC4	RFC5	RPA1	RPA2	RPA3	SETMAR	SFPQ	STAT6	SYCP1	TCF3	TEP1	TGFB1	TOP2A	TOP2B	TP53BP1	TSN	UBE2B	UBE2N	UNG	WRN	XRCC2	XRCC3	XRCC4	XRCC5	SHFM1	RAD54L	RUVBL1	TNFSF13	BANF1	EXO1	TRIP13	RECQL5	RECQL4	IL27RA	MDC1	REC8	RAD50	RBM14	RAD51AP1	POLD3	RUVBL2	MORF4L1	DMC1	PSIP1	TREX1	FAN1	KIN	PAXIP1	NCOA6	SWAP70	SMC5	SPO11	POLA2	RAD54B	MLH3	FOXP1	APEX2	POLM	PSMC3IP	TBX21	FOXP3	RTEL1	TERF2IP	TEX11	SMARCAD1	AICDA	POLD4	DCLRE1C	OBFC2A	OBFC2B	SMC6	PALB2	NHEJ1	MUS81	NDFIP1	MND1	RPAIN	KLHDC3	ZSWIM7	EME1	EME2	NSMCE1	RDM1	NSMCE2	C9orf119	
GO:0006312_mitotic recombination	Number_of_mRNA_34	BLM	DNA2	ERCC1	FEN1	LIG1	MLH1	MRE11A	PCNA	POLA1	POLD1	POLD2	POLE	POLE2	PRIM1	PRIM2	RAD51	RAD52	RFC1	RFC2	RFC3	RFC4	RFC5	RPA1	RPA2	RPA3	TEP1	TOP2A	TOP2B	RAD50	POLD3	POLA2	RAD54B	TERF2IP	POLD4	
GO:0006325_chromatin organization	Number_of_mRNA_435	ACTL6A	APBB1	ARRB1	BMI1	BNIP3	BRCA2	BRDT	CCNB1	CDK2	CENPA	CHD1	CHD2	CHD3	CHD4	CREBBP	DAPK3	DNMT1	DNMT3A	DNMT3B	DR1	EP300	EYA4	EYA1	EYA2	EYA3	EZH1	EZH2	BPTF	CENPI	KAT2A	GPX4	NR3C1	H1F0	HIST1H1C	HIST1H1D	HIST1H1E	HIST1H1B	HIST1H1T	H2AFX	H2AFZ	HIST1H2BD	HIST1H2BB	H3F3B	HIST1H1A	HDAC1	HDAC2	HELLS	HLCS	HMGB2	HMGN2	HMGA1	FOXA1	FOXA2	FOXA3	PRMT1	HSF4	ING2	IRF4	JAK2	JARID2	MCM2	MEN1	MLL	NAP1L1	NAP1L2	NAP1L3	NAP1L4	NASP	NFE2	NPM1	PAX5	PHB	PHF1	PHF2	PML	PRKCA	PRKCB	PKN1	RAG1	RAG2	RB1	ARID4A	KDM5A	RBBP4	RBBP5	RBBP7	RBL1	RBL2	RING1	RNF2	SAFB	SATB1	ATXN7	SET	SETMAR	SMARCA1	SMARCA2	HLTF	SMARCA4	SMARCB1	SMARCC1	SMARCC2	SMARCD1	SMARCD2	SMARCD3	SMARCE1	SNCA	SOX1	SOX2	SOX15	SUPT4H1	SUPT5H	SUPT6H	SUV39H1	TADA2A	TAF5	TAF7	TAF9	TAF10	TAF12	MAP3K7	TAL1	HNF1A	TCF3	VPS72	TERF1	TERF2	TGFB1	TNP1	TP53	TSPY1	TSPYL1	TTF1	HIRA	UBE2A	UBE2B	UBE2E1	UBE2N	KDM6A	UTY	WHSC1	PCGF2	MAP3K12	BRPF1	DEK	MYST3	MLL2	YEATS4	HMGA2	DPF3	CHAF1B	KDM5C	KDM5D	ARID1A	HIST3H3	TRRAP	BAP1	GFI1B	HIST1H2AK	HIST1H2AC	HIST1H2AB	HIST1H2BL	HIST1H2BN	HIST1H2BM	HIST1H2BH	HIST1H2BC	HIST1H2BO	HIST2H2BE	HIST1H4G	SUPT3H	SMARCA5	OGT	HIRIP3	HAT1	CBX4	RUVBL1	EED	HDAC3	KAT2B	LDB1	HIST1H3F	HIST1H2AG	HIST1H2BJ	H1FX	RNF8	BAZ1B	ASH2L	MTA2	RPS6KA5	HMGN3	SEP15	CDYL	H2AFY	CHD1L	BRE	NCOR1	MORF4L2	CTR9	KDM4A	HDAC9	SETD1A	MLL4	HDAC4	PHF16	RNF40	SETDB1	TLK1	SUPT7L	USP3	HDAC6	HDAC5	CHAF1A	HUWE1	IKZF1	NPM2	HMG20B	HMG20A	PRMT5	RBM14	TADA3	CARM1	KAT5	USP16	TRIM16	TAF6L	CTCF	KDM5B	SRCAP	RUVBL2	PPARGC1A	BRD8	EHMT2	MORF4L1	MSL3	CBX1	TLK2	WDR5	PRDM7	PRDM5	MYST2	BAZ2A	BAZ1A	SUPT16H	CBX3	OIP5	BAHD1	SIRT2	PAXIP1	KDM2A	KDM1A	KDM4B	SETD1B	KDM4C	PHF8	KDM6B	RTF1	RCOR1	JMJD6	TSPYL4	SATB2	USP22	PHF15	RRP8	SIRT1	ITGB3BP	CBX6	CBX5	CBX7	SUZ12	MYST4	CABIN1	PADI4	BRD1	NIPBL	ASF1A	L3MBTL1	CHD5	SS18L1	EPC2	DNAJC2	USP21	TAF5L	BRPF3	CECR2	SETD2	BRD7	UBN1	CXXC1	SMARCAL1	SYCP3	HP1BP3	FOXP3	SUV420H1	ING4	LEF1	CPA4	PHF21A	WAC	ACTL6B	MBIP	HDAC7	UIMC1	ARID4B	RSF1	KDM3B	MBD3	POLE3	CHRAC1	PRMT7	ING3	INO80	PAF1	MPHOSPH8	MBTD1	BCOR	WHSC1L1	BANP	CENPQ	MSL2	PRMT6	PBRM1	RCBTB1	C20orf20	C17orf79	HJURP	H2AFY2	CHD7	YEATS2	KDM4D	ASF1B	H2AFJ	KDM3A	CENPN	HDAC8	ASH1L	MLL5	DMAP1	RNF20	PRMT8	POLE4	SMARCAD1	ENY2	C11orf30	SMYD2	ATXN7L3	PRDM9	UTP3	CASC5	CSRP2BP	CBX8	ARID1B	EP400	CHD8	MLL3	BCORL1	TSPYL2	CENPK	NSD1	SUDS3	SMYD3	MEAF6	CENPH	CENPO	BRCC3	HMGN5	CDC73	SAP130	MLF1IP	C14orf169	TBL1XR1	SUV39H2	EHMT1	JMJD5	HDAC11	PHF17	CHD9	EPC1	WDR82	JHDM1D	SETD7	TDRD3	TCF7L1	L3MBTL2	SETDB2	GSG2	HDAC10	TSSK6	FAM175A	MYST1	CHD6	ING5	DOT1L	L3MBTL3	HOPX	DPY30	KDM2B	CBX2	SUV420H2	MUM1	HIST1H2BK	TSPYL5	L3MBTL4	HIST3H2A	PRDM6	MYOCD	H2AFV	CCDC101	MYSM1	WDR92	TADA1	AEBP2	LEO1	CDYL2	C17orf49	C2orf65	H1FOO	CTCFL	SMYD1	DTX3L	RNF168	ASXL1	ARID2	CENPV	JMJD1C	KDM1B	LRWD1	HIST1H2BA	SHPRH	NAP1L5	H2BFM	MSL1	H1FNT	HILS1	SETD8	TSPYL6	
GO:0006333_chromatin assembly or disassembly	Number_of_mRNA_123	CENPA	CHD1	CHD2	CHD3	CHD4	CENPI	H1F0	HIST1H1C	HIST1H1D	HIST1H1E	HIST1H1B	HIST1H1T	H2AFX	H2AFZ	HIST1H2BD	HIST1H2BB	H3F3B	HIST1H1A	HELLS	HMGB2	HMGA1	MCM2	NAP1L1	NAP1L2	NAP1L3	NAP1L4	NFE2	NPM1	ARID4A	RBBP4	RBBP7	SET	SMARCC1	SMARCC2	SMARCE1	SUV39H1	TAL1	TNP1	TSPY1	TSPYL1	MYST3	CHAF1B	HIST3H3	HIST1H2AK	HIST1H2AC	HIST1H2AB	HIST1H2BL	HIST1H2BN	HIST1H2BM	HIST1H2BH	HIST1H2BC	HIST1H2BO	HIST2H2BE	HIST1H4G	SMARCA5	HIRIP3	CBX4	RUVBL1	HIST1H3F	HIST1H2AG	HIST1H2BJ	H1FX	BAZ1B	MTA2	CDYL	H2AFY	TLK1	CHAF1A	KAT5	CTCF	MSL3	CBX1	TLK2	SUPT16H	CBX3	OIP5	BAHD1	TSPYL4	ITGB3BP	CBX6	CBX5	CBX7	MYST4	ASF1A	CHD5	HP1BP3	ARID4B	RSF1	MPHOSPH8	CENPQ	HJURP	H2AFY2	CHD7	ASF1B	H2AFJ	CENPN	HDAC8	CASC5	CBX8	CHD8	TSPYL2	CENPK	CENPH	CENPO	MLF1IP	SUV39H2	CHD9	MYST1	CHD6	CBX2	HIST1H2BK	TSPYL5	HIST3H2A	H2AFV	CDYL2	C2orf65	H1FOO	CENPV	HIST1H2BA	SHPRH	NAP1L5	H2BFM	TSPYL6	
GO:0006338_chromatin remodeling	Number_of_mRNA_71	ACTL6A	BNIP3	BRDT	CENPA	CHD1	BPTF	CENPI	KAT2A	NR3C1	HDAC1	HDAC2	HELLS	FOXA1	NASP	NPM1	RB1	RBBP4	RBBP7	SMARCA1	SMARCA2	SMARCA4	SMARCB1	SMARCC1	SMARCC2	SMARCD1	SUPT4H1	SUPT5H	SUPT6H	HNF1A	TNP1	TTF1	ARID1A	SMARCA5	RUVBL1	KAT2B	BAZ1B	CHD1L	MLL4	HDAC4	HDAC5	NPM2	TAF6L	BAZ2A	BAZ1A	CBX3	OIP5	BAHD1	SATB2	SIRT1	ITGB3BP	SYCP3	FOXP3	RSF1	CHRAC1	INO80	CENPQ	PBRM1	HJURP	CENPN	CASC5	ARID1B	CHD8	CENPK	CENPH	CENPO	MLF1IP	SUV39H2	CHD6	SMYD1	CENPV	HILS1	
GO:0006342_chromatin silencing	Number_of_mRNA_25	DNMT3A	DNMT3B	HDAC2	HELLS	HMGA1	PHF2	SUV39H1	TNP1	UBE2B	MLL2	HAT1	HDAC5	BAZ2A	SIRT2	PHF8	RRP8	SIRT5	SIRT4	SIRT3	SIRT1	ASF1A	SIRT7	SIRT6	MBD3	HILS1	
GO:0006349_regulation of gene expression by genetic imprinting	Number_of_mRNA_11	DNMT3A	DNMT3B	KCNQ1	EED	DIRAS3	CTCF	DNMT3L	PRMT7	CTCFL	KDM1B	ZFP57	
GO:0006350_transcription	Number_of_mRNA_2825	ABCA2	ABL1	ACTL6A	ACVR1	ACVR1B	ACVR2B	ACVRL1	ADAM8	ADH1A	PARP1	ADRB2	AEBP1	AES	AGER	AGT	NR0B1	AHR	AKT1	AKT2	ALX3	AMH	ANG	ANXA3	APBB1	APBB2	AIRE	APEX1	APP	AR	RHOA	RHOG	RHOH	PHOX2A	ARNT	ARNTL	ARRB1	ARRB2	ASCL1	ASCL2	ZFHX3	ATF1	ATF3	ATF4	RERE	ATOH1	ATRX	BACH1	NKX3-2	BCL2	BCL3	BCL6	BCL7A	PRDM1	BLM	BNC1	BMI1	BMP2	BMP3	BMP4	BMP6	BMP7	BMPR2	POLR3D	FOXL2	BRCA1	BRCA2	BRDT	ZFP36L1	ZFP36L2	KLF9	KLF5	BTF3	BTG1	C11orf9	CALCA	CALR	CAMK2A	CAT	CAV1	RUNX2	RUNX1	RUNX1T1	CBFA2T3	RUNX3	CBFB	CBL	CCNA2	CCNC	CCNE1	CCNH	CCNT1	CCNT2	CD80	CD86	TNFRSF8	CD38	CDK1	CDC5L	CDC6	CDH1	CDK2	CDK7	CDK8	CDK9	CDKN1B	CDKN1C	CDKN2A	CDX1	CDX2	CDX4	CEBPA	CEBPB	CEBPD	CEBPE	CEBPG	CENPB	CENPF	CHD1	CHD2	CHD3	CHD4	FOXN3	CHUK	COL1A1	KLF6	CRABP2	CREB1	ATF2	CREBBP	ATF6B	CREBL2	CREM	CRK	CRX	CRY1	CRY2	CRYM	MAPK14	CSTF1	CSTF2	CSTF3	NKX2-5	CTBP1	CTBP2	CTNNB1	CTNND1	CTNND2	CUX1	CYLD	DAB2	DACH1	DGKQ	DAP	DAXX	DBP	DDX1	DDX5	DLX1	DLX2	DLX3	DLX4	DLX5	DLX6	DMRT1	DNM2	DNMT1	DNMT3A	DNMT3B	DR1	SLC26A3	DRD2	DRD3	ARID3A	ATN1	RCAN1	TSC22D3	DTX1	DUSP5	DVL1	DVL2	DVL3	E2F1	E2F2	E2F3	E2F4	E2F5	E2F6	E4F1	EBF1	EDA	S1PR1	EDNRB	EFNA1	CELSR2	EGR1	EGR2	EGR3	EGR4	CELA1	ELAVL2	ELF1	ELF2	ELF3	ELF4	ELF5	ELK1	ELK3	ELK4	EMX1	EMX2	EN1	EN2	ENG	ENO1	EP300	EPAS1	EPO	NR2F6	ERBB2	ERBB4	ERCC2	EREG	EYA4	ERCC3	ERCC6	ERF	ERG	ERN1	ESR1	ESR2	ESRRA	ESRRB	ESRRG	ETS1	ETS2	ETV1	ETV2	ETV3	ETV4	ETV5	ETV6	MECOM	EVX1	EWSR1	EYA1	EYA2	EYA3	EZH1	EZH2	F2R	BPTF	FAU	EFEMP1	FGF1	FGF2	FGF4	FGF10	FGFR3	FGFR2	FHL2	FOXG1	FOXF1	FOXF2	FOXC1	FOXD1	FOXD4	FOXI1	FOXL1	FOXE3	FOXJ1	FOXC2	FOXE1	FOXM1	FOXD2	FOXS1	FOXO1	FOXO3	FLI1	FLII	FLNA	FOS	FOSB	FOSL2	FRZB	NR5A2	NR5A1	FZD2	XRCC6	GABPA	GABPB1	GATA1	GATA2	GATA3	GATA4	GATA6	GBX1	GBX2	KAT2A	NR6A1	GDF2	MSTN	GDNF	GFI1	GHRH	GCLC	GLI1	GLI2	GLI3	GRIN1	NR3C1	GRLF1	GRM5	GSC2	GTF2A1	GTF2A2	GTF2B	GTF2E1	GTF2E2	GTF2F1	GTF2F2	GTF2H1	GTF2H2	GTF2H3	GTF2H4	GTF2I	GTF3A	BRF1	GTF3C1	GTF3C2	HBZ	HCFC1	HCLS1	HDAC1	HDAC2	HDGF	HELLS	NRG1	HHEX	HIC1	HIF1A	HIP1	HIVEP1	HIVEP2	ZBTB48	MNX1	HLF	HLX	HMGB1	HMGB2	HMGN2	HMGA1	HMOX1	NR4A1	HMX1	HMX2	FOXA1	FOXA2	FOXA3	HNF4A	HNF4G	ONECUT1	HNRNPAB	HNRNPD	TLX1	TLX2	HOXA1	HOXA2	HOXA3	HOXA4	HOXA5	HOXA6	HOXA7	HOXA9	HOXA10	HOXA11	HOXA13	HOXB1	HOXB2	HOXB3	HOXB4	HOXB5	HOXB6	HOXB7	HOXB8	HOXB9	HOXC5	HOXC6	HOXC8	HOXC9	HOXC10	HOXC11	HOXC12	HOXC13	HOXD1	HOXD3	HOXD4	HOXD8	HOXD9	HOXD10	HOXD11	HOXD12	HOXD13	PRMT2	HES1	HSBP1	HSF1	HSF2	HSF4	FOXN2	ICAM1	IRF8	ID1	ID2	ID3	ID4	IFI16	SP110	IFNAR2	IFNB1	IFNG	IGBP1	IGF1	IGHMBP2	RBPJ	IGSF1	IHH	IKBKB	IL1B	IL2	IL4	IL5	IL6	IL10	IL11	IL16	IL17A	FOXK2	ILF2	ILF3	ILK	ING2	INHBA	INS	INSM1	INSR	PDX1	IRAK1	IRAK2	IRF1	IRF2	IRF3	IRF4	IRF5	IRF6	IRF7	ISL1	JAK2	JAK3	JARID2	JUN	JUNB	JUND	JUP	KCNH1	KCNH2	KRAS	AFF3	RPSA	LHX1	LIF	FADS1	LMO1	LMX1A	LMX1B	LRP6	LRP5	LYL1	MXD1	SMAD1	SMAD2	SMAD3	SMAD4	SMAD5	SMAD6	SMAD7	SMAD9	MAF	MAFG	MAGOH	MAX	MAZ	MBD1	MC1R	MCM2	MCM3	MCM4	MCM5	MCM6	MCM7	MDFI	MDM2	MDM4	MECP2	MEF2A	MEF2C	MEF2D	MEIS1	MEIS2	MEIS3P1	MAP3K1	MEN1	MEOX1	MEOX2	CIITA	MITF	ATXN3	MLF1	MLL	MLLT1	AFF1	MLLT3	MLLT6	FOXO4	NR3C2	MNAT1	MNDA	MNT	MOV10	CITED1	MSX1	MSX2	MTF1	MUSK	MXI1	MYB	MYBL1	MYBL2	MYC	MYCL1	MYCN	MYD88	MYF5	MYF6	MYO6	MYOD1	MYOG	MYT1	NAB1	NAB2	NACA	NCBP1	NDN	NDP	DRG1	NEDD4	RPL10A	NEUROD1	NEUROD2	NEUROG1	NFATC1	NFATC2	NFIA	NFATC3	NFATC4	NFE2	NFE2L1	NFE2L2	NFIB	NFIC	NFIL3	NFIX	NFKB1	NFKB2	NFKBIA	NFKBIB	NFRKB	NFX1	NFYA	NFYB	NFYC	NKX2-2	NKX3-1	NKX6-1	NODAL	NONO	CNOT2	CNOT4	NOTCH1	NOTCH2	NOTCH3	NOTCH4	NPAS1	NPAS2	NPAT	NPM1	NRF1	NRL	YBX1	NTF3	NTRK3	ROR2	NR4A2	OGG1	SIX6	OSM	OTX1	OTX2	OVOL1	PA2G4	PAWR	PAX1	PAX2	PAX3	PAX4	PAX5	PAX6	PAX7	PAX9	PBX1	PBX2	PBX3	PCBD1	PCNA	CHMP1A	PDE8A	PEG3	PER1	PEX14	PFDN1	PFDN5	ATP8B1	PFN1	PGR	PHB	PHF1	PHF2	PIM1	PITX1	PITX2	PITX3	PKNOX1	PLA2G1B	PLAG1	PLAGL1	PLAGL2	PLRG1	PML	PRRX1	PNN	POLA1	POLR2A	POLR2B	POLR2C	POLR2D	POLR2E	POLR2F	POLR2G	POLR2H	POLR2I	POLR2J	POLR2K	POLR2L	POLRMT	POMC	POU1F1	POU2AF1	POU2F1	POU2F2	POU3F1	POU3F2	POU3F3	POU3F4	POU4F1	POU4F2	POU4F3	POU5F1B	POU6F1	PPARA	PPARD	PPARG	MED1	PPM1A	PPP1R8	PPP2CA	PPP2R1A	PPP5C	PKIA	PRKAR1A	PRKCB	PKN1	PRKDC	MAPK1	MAPK3	MAPK8	MAPK11	MAPK9	MAPK10	MAP2K1	MAP2K3	PRNP	PROP1	PROX1	PSMA6	PSMC3	PSMC5	PSMD4	PSMD9	PSMD10	PTEN	PTGER3	PTH	PTHLH	PTMA	PTPRK	PURA	PURB	RAD21	RAN	RARA	RARB	RARG	RB1	ARID4A	KDM5A	RBBP4	RBBP5	RBBP7	RBBP8	RBL1	RBL2	REL	RELA	RELB	DPF2	REST	RFC1	TRIM27	RFX1	RFX2	RFX3	RFX4	RFX5	RFXAP	RING1	RLF	RNF2	RNF4	RNF6	RORA	RORB	RORC	RPL3	RPL3L	RPL4	RPL5	RPL6	RPL7	RPL7A	RPL8	RPL9	RPL10	RPL11	RPL12	RPL13	RPL15	RPL17	RPL18	RPL19	RPL21	RPL22	RPL23A	RPL24	RPL26	RPL27	RPL30	RPL27A	RPL28	RPL29	RPL31	RPL32	RPL34	RPL35A	RPL37	RPL37A	RPL38	RPL39	RPL41	RPL36A	RPLP0	RPLP1	RPLP2	MRPL12	RPS2	RPS3	RPS3A	RPS4X	RPS4Y1	RPS5	RPS6	RPS7	RPS8	RPS9	RPS10	RPS11	RPS12	RPS13	RPS14	RPS15	RPS15A	RPS16	RPS17	RPS18	RPS19	RPS20	RPS21	RPS23	RPS24	RPS25	RPS26	RPS27	RPS27A	RPS28	RPS29	RREB1	RRM2	RSC1A1	RXRA	RXRB	RXRG	S100A1	SAFB	SALL2	SALL1	SATB1	ATXN1	ATXN7	SCML1	TRAPPC2	SET	SFPQ	SFRP1	SFRP2	SFRP4	SFRP5	SRSF1	SRSF2	SRSF3	SRSF4	SRSF5	SRSF6	SRSF7	SHH	SHOX	SHOX2	SIAH2	SIM1	SIM2	SIX1	SIX3	SKI	SKIL	SLC11A1	SNAI2	SMARCA1	SMARCA2	HLTF	SMARCA4	SMARCB1	SMARCC1	SMARCC2	SMARCD1	SMARCD2	SMARCD3	SMARCE1	SMO	SNAI1	SNAPC1	SNAPC2	SNAPC3	SNAPC4	SNRPB	SNRPD3	SNRPE	SNRPF	SNRPG	SOD2	SOLH	SOX1	SOX2	SOX3	SOX4	SOX5	SOX9	SOX10	SOX11	SOX15	SOX12	SP1	SP2	SP3	SP4	SP100	SPI1	SPIB	SREBF1	SREBF2	SRF	SRY	TRIM21	TROVE2	SSRP1	SSX1	SSX5	SS18	STAT1	STAT2	STAT3	STAT4	STAT5A	STAT5B	STAT6	SUPT4H1	SUPT5H	SUPT6H	MED22	SUV39H1	T	TADA2A	TAF1	TAF2	TAF4	TAF4B	TAF5	TAF6	TAF7	TAF9	TAF10	TAF11	TAF12	TAF13	MAP3K7	TAL1	TARBP1	TARBP2	TBX1	TBL1X	TBP	TBX2	TBX5	TBX6	TBX15	TCEA1	TCEA2	TCEA3	TCEB1	TCEB2	TCEB3	TCF4	TBX3	HNF1A	HNF1B	TCF3	TCF7	TCF7L2	ZEB1	C2orf3	TCF12	TCF15	ZNF354A	TCF19	TCF20	TCF21	VPS72	MLX	TEAD1	TEAD4	TEAD3	TEF	TERF1	TERF2	TFAM	TFAP2A	TFAP2B	TFAP2C	TFAP4	TFCP2	NR2F1	NR2F2	TFDP1	TFDP2	TFE3	TGFB1	TGFB1I1	TGFB3	TGFBR1	TGIF1	THRA	THRB	THRSP	KLF10	TIAL1	NKX2-1	TLE1	TLE2	TLE3	TLE4	TLR2	TLR3	TLR4	NR2E1	TMF1	TMPO	TNF	TNFAIP3	TNFRSF1A	TNNI2	TNP1	TOP2A	TOP2B	TP53	TP53BP1	TP73	NR2C1	NR2C2	TRAF1	TRAF2	TRAF3	TRAF5	TRAF6	TRIP6	TRPS1	TSG101	TTF1	TULP3	HIRA	TWIST1	TNFSF4	TNFRSF4	TXN	TYMS	U2AF1	UBA52	UBB	UBC	UBE2I	UBE2L3	UBE2N	UBE3A	SUMO1	UBP1	UBTF	SCGB1A1	NR1H2	USF1	USF2	VAV1	VDR	VHL	WHSC1	WHSC2	WNT1	WNT2	WNT3	WNT5A	WNT6	WNT7A	WNT7B	WNT8A	WNT8B	WNT10B	WNT11	WNT2B	WNT9A	WNT9B	WT1	XBP1	XRCC5	YY1	YWHAH	SF1	ZFP37	ZFP161	ZFPL1	ZFX	ZIC1	ZIC2	ZIC3	ZNF2	ZNF3	ZNF711	ZNF7	ZNF8	CNBP	ZNF10	ZNF12	ZNF14	ZNF708	ZNF16	ZNF17	ZNF18	ZNF19	ZNF182	ZNF22	ZNF23	ZNF24	ZNF28	ZSCAN20	ZNF32	ZNF33A	ZNF33B	ZNF35	ZKSCAN1	ZNF37A	ZSCAN21	ZNF41	MZF1	ZNF43	ZNF45	ZBTB25	ZNF70	ZNF74	ZNF75D	ZNF75A	ZNF76	ZNF79	ZNF80	ZNF84	ZNF221	ZNF85	ZNF90	ZNF91	ZNF99	ZNF222	ZNF124	ZNF131	ZNF132	ZNF133	ZNF134	ZNF135	ZNF136	ZNF138	ZNF140	ZNF141	ZNF142	ZNF143	PCGF2	ZBTB16	ZNF146	TRIM25	ZNF148	ZBTB17	ZNF154	ZNF155	ZNF157	VEZF1	ZNF165	ZNF174	ZNF175	ZNF180	ZNF184	ZNF187	ZNF189	ZNF192	ZNF193	ZNF195	ZMYM2	ZNF200	ZNF202	ZNF205	ZNF207	ZNF208	ZNF213	ZNF214	ZNF215	ZNF217	ZNF223	ZNF224	ZNF225	ZNF226	ZNF227	ZFP112	ZNF229	ZNF230	ZNF232	ZNF236	ZXDA	PRDM2	CSDE1	BTG2	PAX8	FZD5	BRPF1	USP7	SLBP	DEK	RDBP	TFEB	MAFK	FZD3	MTERF	ZNF212	MYST3	NR4A3	LHX3	MLLT10	NCOA4	RASSF7	FOSL1	MLL2	YEATS4	HMGA2	ALX1	PABPN1	DPF3	ANP32A	ELL	ZNF239	DPF1	NCOA3	NRIP1	CHAF1B	LZTR1	KDM5C	ARID1A	PICALM	AXIN1	AXIN2	CDC45	EOMES	FZD1	FZD4	FZD6	FZD7	FZD8	FZD9	GFI1B	SOX14	ZNF282	NR0B2	UTF1	FOXN1	TTF2	KLF11	TEAD2	SUPT3H	SMARCA5	IKBKG	IKBKAP	HAT1	GCM1	GAS7	CSDA	CBX4	BARX2	LMO4	PIR	CGGBP1	BLZF1	BHLHE40	PIAS1	KHSRP	STK16	TNFSF11	RUVBL1	KLF7	PPAP2B	CDK13	PDE8B	RFXANK	TP63	JRK	SKAP1	DYNLL1	SRSF9	JRKL	EDF1	C19orf2	EED	RNMT	RNGTT	RIPK1	RIPK2	TNFRSF11A	CREG1	TRIM24	CCNK	SAP30	HESX1	HDAC3	TSC22D1	KAT2B	NR1I2	LDB1	PER3	PER2	SPHK1	SQSTM1	FUBP1	TAX1BP1	BUD31	CCNA1	TIMELESS	BCL10	FOXH1	PHOX2B	MBD2	FUBP3	BTRC	WASL	RPS6KA4	LIMD1	TAF1C	TAF1B	TAF1A	BAZ1B	BTAF1	RPL14	AIP	PIAS2	ASH2L	DNAJA3	TBX19	TBX18	USP2	NMI	MTA1	RQCD1	CBFA2T2	DYRK1B	CTDP1	MAP3K13	ARHGEF2	DEDD	LRRFIP1	MTA2	NOLC1	PTTG1	NOG	MSC	GCM2	RPS6KA5	ZBTB22	MED14	SRSF11	ZNF235	KLF4	COPS2	TRIP13	TRIP11	TRIP4	ZNHIT3	GTF3C5	GTF3C4	GTF3C3	CNOT8	TCEAL1	RPL23	LHX2	CIAO1	TGFBRAP1	ZRANB2	MED21	HAND1	ZNF264	CDYL	MED23	MED17	MED26	MED27	MED7	HAND2	MED20	ONECUT2	TBX4	MAGED1	LITAF	TBPL1	POLR1C	ZNF254	CIR1	GTF2IRD1	CLOCK	SOX13	RBM39	CREB5	NFE2L3	RNF14	NCOR1	NCOR2	ABCG1	ZNF592	MORF4L2	ZNF516	LPIN2	SAFB2	ZNF432	KDM4A	VGLL4	BZW1	ST18	ZNF646	HDAC9	SETD1A	ZNF536	ZSCAN12	MLL4	HDAC4	BCLAF1	DHX38	SERTAD2	MAML1	TSC22D2	RB1CC1	ARHGEF11	ZNF623	ZEB2	ZBTB24	ZNF518A	MED24	TRIM66	SETDB1	ZBTB39	SUPT7L	ARNT2	RNF10	ZBTB40	ZBTB5	MAFB	RBM8A	THRAP3	MED12	MED13	NR1I3	NR1H4	NR1D2	THOC1	HNRPDL	DMTF1	CASP8AP2	MED6	NR2E3	ZBTB33	SRA1	HDAC6	HDAC5	MED16	CHAF1A	MAMLD1	DNAJB6	NR1H3	PTPRU	PQBP1	TSFM	PREB	HIPK3	ZNF263	LRPPRC	FRY	YAF2	CEBPZ	TRIM28	ZNF197	ZNF256	THOC4	TSHZ1	TOPORS	SSX3	OLIG2	TRIB1	ZNF443	SRRM1	DENND4A	IRX5	FSTL3	SAP18	SNAPC5	ZNF267	IKZF1	PCGF3	TRIM22	HMG20B	HMG20A	KLF2	CITED2	IRF9	SCML2	NOD1	PIAS3	BASP1	YAP1	PRMT5	RBM14	PPIE	TAB1	MAD2L2	SLC30A9	FST	ZNF238	TADA3	HOXB13	CREB3	CARM1	NCOA2	MYBBP1A	ZNF211	DEAF1	KAT5	BATF	HTATIP2	SIVA1	DRAP1	ERN2	USP16	MXD4	HEXIM1	RBCK1	ARID3B	POLR3F	POLR3G	POLR3C	IVNS1ABP	TRIM16	TXNIP	TAF6L	CAMKK2	DMRT2	KHDRBS3	KHDRBS1	LBX1	KLF1	CTCF	GMEB1	TBR1	NFAT5	TCFL5	SIX2	RAI1	PHTF1	KDM5B	ZMYND11	SRSF10	ZBTB6	ZNF234	ZNF266	ZNF274	ZNF273	ZNF460	ZNF268	ZNF275	SRCAP	PPP1R13L	CD3EAP	RUVBL2	ARID5A	PPARGC1A	MALT1	CPSF4	BRD8	PAPOLA	TCERG1	RNPS1	SUB1	MORF4L1	PRDX3	MSL3	CBX1	PNRC1	YWHAQ	ASCC3	CLP1	COPS5	CCDC85B	ATF7	RBPMS	RIPK3	GTF2A1L	ADRM1	NUDT21	WWP1	WWP2	SOX30	HSF2BP	DIDO1	WDR5	HNRNPUL1	PRDM7	PRDM5	PRDM4	POLR3A	PWP1	PKIG	MYST2	SOX21	PSIP1	STRAP	BAZ2A	BAZ1A	LZTS1	ZNF277	SUPT16H	FZD10	IRAK3	DDX20	RPL35	PMF1	ZHX1	SP140	SNF8	KLF12	KLF8	POU6F2	RBPJL	ECD	PHB2	CBX3	U2AF2	TFEC	XRN2	IKZF3	IKZF2	ATF5	PUF60	ZNF652	ZFP30	ZNF507	ADNP2	ZNF510	ZHX2	ABLIM3	FOXJ3	ZBTB1	BAHD1	SBNO2	TRAK1	NCBP2	MSRB2	MAPRE3	ATF6	HABP4	RAB18	SIRT2	ELL2	SCAP	SNW1	DKK1	TRIM32	SCMH1	PAXIP1	TCF25	KDM2A	SPEN	CNOT1	KDM1A	KDM4B	ZNF292	MYT1L	ZHX3	NCOA6	CAND2	SETD1B	MYCBP2	KDM4C	PPRC1	ERC1	ZNF423	TTLL5	ZBTB43	TAB2	HIC2	CAMTA2	POGZ	PHF8	KDM6B	CIC	RTF1	LPIN1	PASK	RCOR1	JMJD6	PLCB1	MGA	WWC1	FBXW11	SIN3B	SATB2	CUX2	ZCCHC11	USP22	ZNF629	CRTC1	KIAA0776	RRP8	MED13L	ADNP	DICER1	SIRT5	SIRT4	SIRT3	SIRT1	ZFPM2	KCNH4	KCNH3	ITGB3BP	GRIP1	RYBP	RHOQ	TARDBP	ATP1B4	OTP	HEY1	CBX6	CBX5	PHF3	BRD4	CBX7	HEY2	POFUT1	SUZ12	RPL13A	MYST4	ZNF281	PRAME	SEC14L2	ARL2BP	PADI4	C17orf81	CARHSP1	PATZ1	ZIM2	SSBP2	NUP62	TRIM29	ZKSCAN5	EID1	MAFF	TFIP11	PRPF6	ZNF318	CBY1	RAD54B	ZNF324	SPDEF	BAMBI	VAX2	CCRN4L	DNAJB5	POU2F3	NIPBL	ASF1A	ZNF345	BRMS1	PRKD2	RPL36	POLR1A	ZNF473	AHCTF1	COBRA1	WWTR1	SIN3A	ZNF385A	HINFP	ZZZ3	L3MBTL1	ZNF451	CHD5	SS18L1	ZNF500	C1orf77	C10orf137	EPC2	ZBTB20	IRF2BP1	PHF19	ZNF658	ZNF337	GMEB2	NKX2-8	FBXO5	MYCBP	EHF	LHX6	HEYL	EIF2C1	AATF	DUX1	GREM1	ELP4	NUFIP1	ZNF285	DNAJC2	USP21	FOXD3	FOXB1	ZBTB32	ACAD8	PELP1	SND1	ANKRD1	FOXP1	TAF5L	ZBTB11	DKK3	AFF4	KCNH5	STK36	ZNF777	EIF2C2	SALL3	PDCD4	CSDC2	VENTX	ZNF544	BMP10	HTATSF1	MCTS1	HIPK2	KLF15	ATAD2	ZBTB44	SETD2	MED4	CCDC59	PYCARD	SAP30BP	BRD7	UHRF1	ABT1	GRHL1	TFCP2L1	UBN1	CNOT7	PSMC3IP	CPSF1	HCFC2	DNMT3L	LASS2	NRBP1	STRN3	MDFIC	NRBF2	BAZ2B	LMCD1	TBX21	TLX3	RAX	SOX8	VSX1	KCNIP3	CXXC1	ZNF354C	DNTTIP2	ZNF295	SMARCAL1	NEUROG3	MYEF2	IRX4	RNF141	FOXP3	TBX22	MTERFD1	MED31	ASCC1	GLRX2	VPS36	ZNF593	ZBTB7B	GMNN	NDUFA13	POLR1D	MLXIPL	YBX2	TFB1M	SUV420H1	RPL26L1	PHF11	RLIM	ING4	ZNF580	LEF1	ZNF639	ZNF219	TCEB3B	PHF20	TFDP3	KLF3	ZNF571	SCAND1	ECSIT	PHF21A	WAC	ZNF771	ZBTB7A	ZNF117	CDC40	CRLF3	WNT16	ZNF589	ACTL6B	ZNF107	VGLL1	PRRX2	SFMBT1	TH1L	ETV7	ZNF581	SIRT7	SIRT6	HDAC7	TDP2	ESF1	PCF11	MED15	PIAS4	TRIM33	TAF9B	KLF13	RASD1	SUFU	CPSF3	NLK	ZNF44	UIMC1	POLR3K	ARID4B	CDK12	RSF1	KDM3B	SIX4	MBD3	PTOV1	CPSF2	BRWD1	TLR9	SOX18	CYTL1	WNT4	TERF2IP	TAF7L	PRR13	PRMT7	ING3	SCAND2	EGLN1	PAF1	PARP14	HES2	RRN3	NKX1-1	FEV	RNF111	BNC2	MED18	MBTD1	ZNF586	ZNF562	GATAD2A	ZNF280D	ANKRD49	GON4L	CC2D1A	BCOR	CASZ1	WHSC1L1	ZNF434	BANP	ZNF770	ZSCAN2	TESC	PHIP	USP47	RNF31	FEZF2	IFT57	MED9	AKIRIN2	ELP3	THAP1	MTPAP	PRMT6	PBRM1	ZNF532	RCBTB1	YY1AP1	ELP2	ASXL2	C20orf20	PSPC1	PHF10	ZNF654	BRF2	ZNF444	C17orf79	ZNF331	HES6	BATF3	MAML3	CDCA7L	ZNF823	SOX6	ZNF821	MED29	ZNF280C	TASP1	ZNF407	PNRC2	ZNF673	DEPDC1	CHD7	ZNF692	ZNF416	HIF1AN	ZNF446	YEATS2	KDM4D	POLR3B	ZNF334	POLR3E	ASF1B	ATF7IP	ZFP64	CCAR1	CDK5RAP2	RCOR3	ZNF701	ZNF83	ZNF415	TXLNG	PCID2	IL26	HR	TRERF1	FOXJ2	BDP1	KDM3A	DCAF6	CAND1	EAPP	EAF2	HDAC8	ASH1L	LMO3	ZNF167	MYNN	ZNF395	MESP1	ZNF302	MLL5	LANCL2	NKRF	DMAP1	BARX1	NDNL2	MOSPD1	ZNF253	YLPM1	RNF20	C10orf2	ASCL3	SLC2A4RG	BARHL1	IFNK	TCEAL7	PAPOLB	SMARCAD1	MEIS3	ARNTL2	ENY2	C11orf30	XAB2	SMYD2	LHX9	ATXN7L3	PRDM8	PRDM9	PRDM10	BBX	TULP4	CTNNBIP1	CCNL1	TBX20	NAT14	REXO4	ZNF695	PHTF2	SALL4	ZMIZ1	ZNF248	THAP11	ZNF630	PBXIP1	CBX8	ZNF286A	ZNF287	ZNF304	SCYL1	GATAD2B	CNOT6	ZNF512B	ZNF490	AHRR	ARID1B	MKL2	MTA3	MAVS	ZNF398	ZNF624	ZNF319	ZNF471	MKL1	ZNF687	EBF4	HOMEZ	ZNF492	TSHZ3	ZBTB2	ZFAT	EP400	POGK	PHF12	CALCOCO1	ZBTB4	PHRF1	ZFP14	CHD8	ZBTB26	ZNF317	MIER1	ZNF529	SFMBT2	NCOA5	TRIB3	RBAK	GATAD1	HES4	GRHL3	ZNF410	NFE4	CTDSP1	CREBZF	ZNF71	ZNF77	OVOL2	ZNF462	ZNF250	ARHGAP22	SCAF1	MLL3	DMRT3	SNX6	HIVEP3	SIGIRR	PRDM12	PRDM13	ZNF350	GPBP1L1	EDA2R	TGIF2	BACH2	APOBEC3G	NIF3L1	ALX4	BCORL1	PKNOX2	VIPAR	ZNF335	ZNF667	DMRTC2	DMRTB1	DMRTA2	DMRTA1	NEUROG2	PRDM16	PRDM15	PRDM14	TSPYL2	NPAS3	CENPK	RRAGC	NOD2	MMS19	LHX5	DNAJC1	TFB2M	ZNF323	RNF25	SOX17	NSD1	NFKBIZ	HIF3A	IKZF4	IKZF5	GMCL1	GZF1	POLR1E	SUDS3	NARFL	EBF2	CSRNP1	SMURF2	ZNF574	CREB3L2	MEAF6	RBM15	CRTC3	EFCAB6	ISL2	RFX7	PAPOLG	BCL11B	GPBP1	UPF3B	ZNF643	ZNF649	CAPRIN2	ZSCAN18	ZBTB10	ZNF747	TRAK2	ZNF655	DDX54	WDR77	ZNF426	TAF1D	ZSCAN5A	ZNF343	ZNF576	IRX3	IRX1	ZNF557	ZXDC	BHLHE41	HMGN5	NKAP	CDC73	SAP130	LASS4	NAA16	HMBOX1	ZNF329	MLF1IP	SAP30L	ZNF322A	C14orf169	TBL1XR1	SUV39H2	ZNF768	LIN28A	E2F8	C17orf42	ZNF419	ZNF668	ZFHX4	ZNF665	ZNF408	ALS2CR8	SLTM	EHMT1	TLE6	ZNF552	JMJD5	ZBTB3	ZNF669	CPSF7	HDAC11	ZNF671	ZNF672	ZNF613	ACTR5	SETD6	TCEAL4	NANOG	ZNF696	PHF17	ZNF442	GRHL2	ZNF702P	ZNF556	CSRNP3	ATF7IP2	ZNF606	ZFP2	ZNF614	ZNF703	NAA15	CEP290	CHD9	ZNF430	MTERFD3	MED28	EPC1	ZKSCAN3	SP6	WNT10A	ZSCAN16	AKNA	ESX1	PBX4	THAP7	ZNF34	ASXL3	ZNF436	JHDM1D	SETD7	WNT5B	KCNH6	TMX1	TDRD3	CSRNP2	LBH	CDT1	TSC22D4	CCNL2	TIGD6	ZNF611	MED25	C14orf156	ZNF93	TCF7L1	SCRT1	SOX7	ZMIZ2	NRIP2	ITCH	TFAP2D	ZNF484	L3MBTL2	SETDB2	KLF16	TAF3	CDCA7	MIXL1	HDAC10	BRIP1	PCBD2	PCGF6	ZNF394	ZNF644	MYST1	ARID5B	GTF2IRD2	ASCC2	NLRC5	POLR1B	SLA2	CHD6	ZNF541	TRAF7	MAF1	MED10	ING5	PHF6	ZNF397	BRMS1L	VPS25	SARNP	ZNF414	PCGF5	ELOF1	MKI67IP	CARD11	ZNF528	MAML2	ZNF333	ZNF512	L3MBTL3	LCOR	FAM120B	ZNF527	NKX6-2	MCM8	ZC3H8	HOPX	ZNF559	PGBD1	ZBTB37	ZGPAT	ZNF594	ZNF469	AFAP1L2	SPZ1	DPY30	GLIS2	HES7	ZNF347	KDM2B	INSM2	CREB3L3	PSRC1	CBX2	PCGF1	ZNF577	ZNF607	SUV420H2	NFKBID	ZNF496	RAX2	PHF5A	ZNF503	ZNF514	ZBTB45	ZSCAN10	NFATC2IP	ZNF341	ZNF382	ZNF587	FIZ1	ZNF566	C12orf52	MAEL	TIGD5	LSM10	TOX2	TCEAL3	EAF1	PRIC285	ZFHX2	ZNF518B	MBD3L1	LHX4	ZNF628	ZNF30	KCNH7	ZNF551	ZNF616	ZNF766	ZNF468	ZNF160	MED30	ZNF835	ZNF625	ZNF700	ZNF439	ZNF486	TGIF2LY	TBL1Y	ZNF479	TCEAL8	SPOCD1	IL33	ZNF697	ZNF251	CREB3L1	LASS5	ANKRD30A	ZNF682	L3MBTL4	TIGD7	ZNF502	ISX	ZNF765	C14orf43	ZNF300	RIPPLY1	MTDH	ZNF461	MRRF	ATXN3L	ZNF764	CENPBD1	ZNF276	ZBTB47	ZNF561	PRDM6	ZNF670	TADA2B	MYOCD	FOXP2	ZNF101	GCFC1	FOXQ1	TGS1	GTF3C6	IL17F	CCDC101	NACC1	MED8	ZNF257	ZIM3	NLRP3	TIRAP	MYSM1	SCAND3	ZNF618	ZNF554	ZNF689	ZNF501	ZNF653	BATF2	FOXP4	ZNF526	ZNF837	MED12L	TADA1	DACH2	TWIST2	ZNF354B	ZNF511	RHEBL1	ZNF641	SP7	AEBP2	SPIC	FOXN4	JDP2	LEO1	ZNF720	HSF5	KRBA2	HEXIM2	ZFP3	ZNF816	ZNF543	ZNF441	ZNF491	ZNF440	ZNF787	ZNF573	EID2B	ZNF57	WTIP	ZNF792	NR2C2AP	DMBX1	ZNF684	KLF17	BHLHE23	TSHZ2	ZNF280A	TAF8	OSR1	ZNF513	KCNH8	ZFP42	LIN54	IL31RA	PPARGC1B	JMY	POU5F2	LSM11	ZNF300P1	IRAK1BP1	NCOA7	NOBOX	ZNF786	KLF14	ZNF572	ABRA	NACC2	TAF1L	HDX	FOXR2	ZNF358	TCEAL2	ZFP28	GATA5	ZBTB46	CTCFL	ZNF280B	PRICKLE1	ZNF664	E2F7	GSC	MESP2	ZSCAN29	ZFP90	ZNF597	ZNF785	ZNF688	ZNF480	ZNF578	ZNF418	ZNF417	ZNF548	ZNF560	ZNF524	ZNF784	ZNF563	SIX5	ZNF420	ZNF565	ZNF542	ZNF582	ZNF583	TICAM1	ZNF599	ZNF558	ZNF738	ZNF681	ZNF555	ZNF569	ZNF570	CREB3L4	GLIS1	ZNF362	COMMD7	SIK1	NFAM1	COMMD1	ZNF827	NFXL1	ZNF595	DAB2IP	C5orf41	SRFBP1	IRX2	ZNF746	NKX6-3	ZNF483	ZNF782	ZXDB	RHOXF1	NKX2-3	REM2	ZFPM1	ZFP1	ZNF519	ZNF836	ZNF600	ZNF320	ZNF497	ZNF550	ZNF296	DEDD2	ZNF846	OR7D2	ZNF579	ZNF791	ZNF564	ZNF709	ZNF114	ZNF567	ZNF383	ZNF781	EID2	ZNF780B	ZNF100	ZNF540	PARP15	ZBTB49	TIGD2	MIER3	ZNF366	ZNF92	ZNF467	ZNF800	ZNF596	GLIS3	ZNF883	ZNF169	TCEANC	ZCCHC12	ARX	GSX2	ZNF721	ZNF384	ASXL1	ZNF675	POLR3H	ZNF367	ARID2	ZNF778	NLRC3	ZNF48	ZNF627	ZNF585A	ZNF626	CRTC2	APOBEC3F	TIGD1	ZNF584	ZSCAN4	TIGD4	SPATA24	KHDRBS2	ZNF449	LASS3	HIPK1	GSX1	MED19	ZNF25	TIGD3	ZNF438	ZNF485	JMJD1C	ZBTB9	ZBTB12	KDM1B	ZNF498	SP8	JAZF1	FOXK1	RFX6	ZSCAN23	FERD3L	VGLL2	ZNF396	ZBTB38	EBF3	LASS6	RALGAPA1	LCORL	ZNF718	BCL6B	ZNF549	SCML4	ZNF683	TAB3	PYDC1	NPAS4	IL29	ZNF311	BLOC1S2	MKX	BCL9L	FOXR1	ZNF740	TSSK4	CCDC79	PTRF	KCTD1	ZNF547	ZIK1	ZNF776	ZSCAN1	ZNF780A	ZNF575	ZNF283	MAMSTR	ZNF615	ZNF763	ZNF844	ZFP82	ZNF493	HKR1	ZNF619	ZNF621	ZNF660	FRYL	RGMB	ZNF775	ZNF789	ZNF707	ZFP41	SCAI	C14orf39	SNAI3	ZNF260	ZNF546	MYPOP	TFAP2E	ZNF678	ZNF642	TMEM173	ZNF680	ZNF517	ZKSCAN2	ZNF850	ZNF404	ZNF284	ZNF677	ZSCAN22	ZNF879	ZNF391	ZFP57	MACC1	MURC	ZNF81	TBX10	ZNF530	ZNF713	ZNF445	ZNF233	IRF2BP2	ZBTB41	HILS1	ZNF710	ZNF829	ZNF568	AGRN	ZKSCAN4	RASL11A	SETD8	ZNF788	ZNF808	ZNF470	ZNF749	ZNF324B	HES5	SP5	ZNF662	LIN28B	ONECUT3	ZNF793	ZNF818P	ZNF805	ZNF321	MED11	ZNF880	KLHL31	ZBTB34	YY2	GTF2H5	LHX8	ZNF891	RNASEK	ZNF506	EID3	ZNF674	ZNF876P	ZNF862	ZFP62	ZBTB8A	ZNF732	ZNF826P	ZBTB8B	ZNF814	ZSCAN30	ZGLP1	ZBTB42	ZNF663	ZNF316	ZNF705G	FOXO6	ZNF605	ZBED6	
GO:0006351_transcription, DNA-dependent	Number_of_mRNA_2096	ABCA2	ABL1	ACVR1B	ADAM8	PARP1	ADRB2	AEBP1	AES	AGER	AGT	NR0B1	AHR	AKT1	AKT2	ALX3	AMH	ANG	ANXA3	AIRE	APP	AR	RHOA	PHOX2A	ARNT	ARNTL	ARRB1	ARRB2	ASCL1	ASCL2	ZFHX3	ATF1	ATF3	ATF4	RERE	ATOH1	ATRX	BACH1	NKX3-2	BCL3	BCL6	PRDM1	BNC1	BMI1	BMP2	BMP3	BMP4	BMP6	BMP7	BMPR2	POLR3D	FOXL2	BRCA1	BRCA2	ZFP36L1	ZFP36L2	KLF9	KLF5	BTF3	C11orf9	CALR	CAMK2A	CAT	CAV1	RUNX2	RUNX1	RUNX1T1	CBFA2T3	RUNX3	CBFB	CBL	CCNE1	CCNH	CCNT1	CCNT2	TNFRSF8	CDK1	CDC5L	CDC6	CDK7	CDK9	CDKN1B	CDKN1C	CDKN2A	CDX1	CDX2	CDX4	CEBPA	CEBPB	CEBPD	CEBPE	CEBPG	CHD1	CHD2	CHD3	CHD4	FOXN3	CHUK	KLF6	CRABP2	CREB1	ATF2	CREBBP	ATF6B	CREBL2	CREM	CRK	CRX	CRYM	MAPK14	CSTF1	CSTF2	CSTF3	NKX2-5	CTBP1	CTNNB1	CUX1	CYLD	DAB2	DGKQ	DAP	DAXX	DBP	DLX1	DLX2	DLX3	DLX4	DLX5	DLX6	DMRT1	DNMT1	DNMT3A	DNMT3B	DR1	SLC26A3	DRD2	DRD3	ARID3A	ATN1	RCAN1	TSC22D3	DTX1	DVL1	DVL2	DVL3	E2F1	E2F2	E2F3	E2F4	E2F5	E2F6	E4F1	EBF1	EDA	S1PR1	EDNRB	EFNA1	CELSR2	EGR1	EGR2	EGR3	EGR4	CELA1	ELAVL2	ELF1	ELF2	ELF3	ELF4	ELF5	ELK1	ELK3	ELK4	EMX1	EMX2	EN1	EN2	ENG	ENO1	EP300	EPAS1	EPO	NR2F6	ERCC2	EREG	ERCC3	ERCC6	ERF	ERG	ESR1	ESR2	ESRRA	ESRRB	ESRRG	ETS1	ETS2	ETV1	ETV2	ETV3	ETV4	ETV5	ETV6	MECOM	EVX1	EZH2	F2R	BPTF	FGF1	FGF2	FGF4	FGF10	FGFR3	FGFR2	FHL2	FOXG1	FOXF1	FOXF2	FOXC1	FOXD1	FOXD4	FOXI1	FOXL1	FOXE3	FOXJ1	FOXC2	FOXE1	FOXM1	FOXD2	FOXS1	FOXO1	FOXO3	FLI1	FLNA	FOS	FOSB	FOSL2	FRZB	NR5A2	NR5A1	FZD2	XRCC6	GABPA	GABPB1	GATA1	GATA2	GATA3	GATA4	GATA6	GBX1	GBX2	KAT2A	NR6A1	GDNF	GFI1	GLI1	GLI2	GLI3	GRIN1	NR3C1	GRM5	GSC2	GTF2A1	GTF2A2	GTF2B	GTF2E1	GTF2E2	GTF2F1	GTF2F2	GTF2H1	GTF2H2	GTF2H3	GTF2H4	GTF2I	GTF3A	BRF1	GTF3C1	GTF3C2	HBZ	HCFC1	HCLS1	HDAC1	HDAC2	HELLS	HHEX	HIC1	HIF1A	HIVEP1	HIVEP2	ZBTB48	MNX1	HLF	HLX	HMGB1	HMGB2	HMGN2	HMGA1	HMOX1	NR4A1	HMX1	HMX2	FOXA1	FOXA2	FOXA3	HNF4A	HNF4G	ONECUT1	HNRNPAB	HNRNPD	TLX1	TLX2	HOXA1	HOXA2	HOXA3	HOXA4	HOXA5	HOXA6	HOXA7	HOXA9	HOXA10	HOXA11	HOXA13	HOXB1	HOXB2	HOXB3	HOXB4	HOXB5	HOXB6	HOXB7	HOXB8	HOXB9	HOXC5	HOXC6	HOXC8	HOXC9	HOXC10	HOXC11	HOXC12	HOXC13	HOXD1	HOXD3	HOXD4	HOXD8	HOXD9	HOXD10	HOXD11	HOXD12	HOXD13	PRMT2	HES1	HSBP1	HSF1	HSF2	HSF4	FOXN2	ICAM1	IRF8	ID1	ID2	ID3	ID4	IFI16	IFNAR2	IFNB1	IFNG	IGBP1	IGF1	IGHMBP2	RBPJ	IHH	IKBKB	IL1B	IL2	IL4	IL5	IL6	IL10	IL11	IL17A	FOXK2	ILF2	ILF3	ING2	INHBA	INS	INSR	PDX1	IRAK1	IRAK2	IRF1	IRF2	IRF3	IRF4	IRF5	IRF6	IRF7	ISL1	JAK2	JAK3	JARID2	JUN	JUNB	JUND	JUP	KCNH1	KCNH2	KRAS	LHX1	LIF	LMO1	LMX1A	LMX1B	LRP6	MXD1	SMAD1	SMAD2	SMAD3	SMAD4	SMAD5	SMAD6	SMAD7	SMAD9	MAF	MAFG	MAGOH	MAX	MAZ	MBD1	MC1R	MDFI	MDM2	MDM4	MECP2	MEF2A	MEF2C	MEF2D	MEIS1	MEIS2	MEIS3P1	MAP3K1	MEN1	MEOX1	MEOX2	CIITA	MITF	MLL	MLLT1	AFF1	MLLT3	MLLT6	FOXO4	NR3C2	MNAT1	MNT	CITED1	MSX1	MSX2	MTF1	MUSK	MYB	MYBL1	MYBL2	MYC	MYCL1	MYCN	MYD88	MYF5	MYF6	MYO6	MYOD1	MYOG	MYT1	NAB1	NCBP1	NDN	NEDD4	NEUROD1	NEUROD2	NEUROG1	NFATC1	NFATC2	NFIA	NFATC3	NFATC4	NFE2	NFE2L1	NFE2L2	NFIB	NFIC	NFIL3	NFIX	NFKB1	NFKB2	NFKBIA	NFKBIB	NFRKB	NFX1	NFYA	NFYB	NFYC	NKX2-2	NKX3-1	NKX6-1	NODAL	CNOT2	NOTCH1	NOTCH2	NOTCH3	NOTCH4	NPAS1	NPAS2	NPAT	NPM1	NRF1	NRL	YBX1	NTF3	NR4A2	SIX6	OSM	OTX1	OTX2	OVOL1	PA2G4	PAWR	PAX1	PAX2	PAX3	PAX4	PAX5	PAX6	PAX7	PAX9	PBX1	PBX2	PBX3	PCNA	CHMP1A	PDE8A	PEG3	PER1	PEX14	PFDN1	PFDN5	PFN1	PGR	PHB	PHF1	PHF2	PIM1	PITX1	PITX2	PITX3	PKNOX1	PLA2G1B	PLAG1	PLAGL1	PLAGL2	PRRX1	POLA1	POLR2A	POLR2B	POLR2C	POLR2D	POLR2E	POLR2F	POLR2G	POLR2H	POLR2I	POLR2J	POLR2K	POLR2L	POLRMT	POMC	POU1F1	POU2AF1	POU2F1	POU2F2	POU3F1	POU3F2	POU3F3	POU3F4	POU4F1	POU4F2	POU4F3	POU5F1B	POU6F1	PPARA	PPARD	PPARG	MED1	PPM1A	PKIA	PRKAR1A	PRKCB	PKN1	PRKDC	MAPK1	MAPK3	MAPK8	MAPK11	MAPK9	MAPK10	MAP2K1	MAP2K3	PRNP	PROP1	PROX1	PSMA6	PSMC5	PSMD10	PTEN	PTGER3	PTH	PTHLH	PURA	PURB	RAD21	RAN	RARA	RARB	RARG	RB1	ARID4A	KDM5A	RBBP8	RBL1	REL	RELA	RELB	REST	TRIM27	RFX1	RFX2	RFX3	RFX4	RFX5	RFXAP	RNF2	RNF4	RNF6	RORA	RORB	RORC	RPL6	MRPL12	RPS3	RPS14	RPS27A	RREB1	RRM2	RXRA	RXRB	RXRG	S100A1	SALL2	SALL1	SATB1	ATXN1	SCML1	TRAPPC2	SFRP1	SFRP2	SFRP4	SFRP5	SRSF1	SRSF2	SRSF3	SRSF4	SRSF5	SRSF6	SRSF7	SHH	SHOX	SHOX2	SIM1	SIM2	SIX1	SIX3	SKI	SKIL	SLC11A1	SNAI2	SMARCA1	SMARCA2	HLTF	SMARCA4	SMARCB1	SMARCC1	SMARCC2	SMARCD1	SMARCD2	SMARCD3	SMARCE1	SMO	SNAI1	SNAPC1	SNAPC2	SNAPC3	SNAPC4	SNRPB	SNRPD3	SNRPE	SNRPF	SNRPG	SOD2	SOLH	SOX1	SOX2	SOX4	SOX5	SOX9	SOX10	SOX11	SOX15	SOX12	SP1	SP2	SP3	SP4	SP100	SPI1	SPIB	SREBF1	SREBF2	SRF	TRIM21	TROVE2	SSRP1	SSX1	SSX5	SS18	STAT1	STAT2	STAT3	STAT4	STAT5A	STAT5B	STAT6	SUPT4H1	SUPT5H	SUPT6H	MED22	SUV39H1	T	TADA2A	TAF1	TAF2	TAF4	TAF4B	TAF5	TAF6	TAF7	TAF9	TAF10	TAF11	TAF12	TAF13	MAP3K7	TAL1	TARBP1	TARBP2	TBX1	TBL1X	TBP	TBX2	TBX5	TBX6	TBX15	TCEA1	TCEA2	TCEA3	TCEB1	TCEB2	TCEB3	TCF4	TBX3	HNF1A	HNF1B	TCF3	TCF7	TCF7L2	ZEB1	C2orf3	TCF12	TCF15	ZNF354A	TCF19	TCF20	TCF21	VPS72	MLX	TEAD1	TEAD4	TEAD3	TEF	TFAM	TFAP2A	TFAP2B	TFAP2C	TFAP4	TFCP2	NR2F1	NR2F2	TFDP1	TFDP2	TFE3	TGFB1	TGFB1I1	TGFB3	TGIF1	THRA	THRB	KLF10	TIAL1	NKX2-1	TLE3	TLR2	TLR3	TLR4	NR2E1	TMF1	TNF	TNFAIP3	TNFRSF1A	TNP1	TOP2A	TOP2B	TP53	TP53BP1	TP73	NR2C1	NR2C2	TRAF1	TRAF2	TRAF3	TRAF5	TRAF6	TRPS1	TSG101	TTF1	TULP3	HIRA	TWIST1	TNFSF4	TNFRSF4	TXN	TYMS	U2AF1	UBA52	UBB	UBC	UBE2I	UBE2L3	UBE2N	UBE3A	SUMO1	UBP1	UBTF	SCGB1A1	NR1H2	USF1	USF2	VAV1	VDR	VHL	WHSC1	WHSC2	WNT1	WNT2	WNT3	WNT5A	WNT6	WNT7A	WNT7B	WNT8A	WNT8B	WNT10B	WNT11	WNT2B	WNT9A	WNT9B	WT1	XBP1	YY1	ZFP37	ZFP161	ZIC1	ZIC2	ZIC3	ZNF2	ZNF3	ZNF711	ZNF7	ZNF8	CNBP	ZNF10	ZNF12	ZNF14	ZNF708	ZNF17	ZNF18	ZNF19	ZNF182	ZNF23	ZNF24	ZNF28	ZSCAN20	ZNF33A	ZNF33B	ZNF35	ZKSCAN1	ZNF37A	ZSCAN21	ZNF41	MZF1	ZNF43	ZNF45	ZBTB25	ZNF70	ZNF74	ZNF75D	ZNF75A	ZNF76	ZNF79	ZNF80	ZNF84	ZNF221	ZNF85	ZNF90	ZNF91	ZNF99	ZNF222	ZNF124	ZNF131	ZNF132	ZNF133	ZNF134	ZNF135	ZNF136	ZNF138	ZNF140	ZNF141	ZNF143	PCGF2	ZBTB16	ZNF146	TRIM25	ZNF148	ZBTB17	ZNF154	ZNF155	ZNF157	VEZF1	ZNF165	ZNF174	ZNF175	ZNF180	ZNF184	ZNF187	ZNF189	ZNF192	ZNF193	ZNF195	ZNF202	ZNF205	ZNF207	ZNF208	ZNF213	ZNF214	ZNF215	ZNF217	ZNF223	ZNF224	ZNF225	ZNF226	ZNF227	ZFP112	ZNF229	ZNF230	ZNF232	ZNF236	ZXDA	PRDM2	CSDE1	PAX8	FZD5	USP7	SLBP	DEK	RDBP	TFEB	MAFK	FZD3	MTERF	ZNF212	NR4A3	LHX3	MLLT10	NCOA4	RASSF7	FOSL1	MLL2	YEATS4	HMGA2	ALX1	PABPN1	ELL	NCOA3	NRIP1	LZTR1	ARID1A	AXIN1	CDC45	EOMES	FZD1	FZD4	FZD6	FZD7	FZD8	FZD9	GFI1B	SOX14	ZNF282	NR0B2	UTF1	FOXN1	TTF2	KLF11	TEAD2	SUPT3H	SMARCA5	IKBKG	IKBKAP	HAT1	GCM1	GAS7	CSDA	CBX4	BARX2	LMO4	PIR	BLZF1	BHLHE40	PIAS1	STK16	TNFSF11	RUVBL1	KLF7	PPAP2B	CDK13	PDE8B	RFXANK	TP63	SKAP1	SRSF9	EDF1	C19orf2	RNMT	RNGTT	RIPK1	RIPK2	TNFRSF11A	CREG1	TRIM24	CCNK	SAP30	HESX1	HDAC3	TSC22D1	KAT2B	NR1I2	LDB1	PER3	PER2	SPHK1	SQSTM1	FUBP1	TAX1BP1	BUD31	CCNA1	TIMELESS	BCL10	FOXH1	PHOX2B	BTRC	RPS6KA4	LIMD1	TAF1C	TAF1B	TAF1A	BAZ1B	BTAF1	PIAS2	ASH2L	DNAJA3	TBX19	TBX18	USP2	NMI	MTA1	CBFA2T2	DYRK1B	CTDP1	MAP3K13	ARHGEF2	LRRFIP1	MTA2	PTTG1	NOG	MSC	GCM2	RPS6KA5	MED14	SRSF11	ZNF235	KLF4	COPS2	TRIP13	TRIP11	TRIP4	ZNHIT3	GTF3C5	GTF3C4	GTF3C3	CNOT8	TCEAL1	LHX2	CIAO1	ZRANB2	MED21	HAND1	ZNF264	MED23	MED17	MED26	MED27	MED7	HAND2	MED20	ONECUT2	TBX4	MAGED1	LITAF	TBPL1	POLR1C	ZNF254	CIR1	GTF2IRD1	CLOCK	SOX13	CREB5	NFE2L3	RNF14	NCOR1	NCOR2	LPIN2	ZNF432	ST18	HDAC9	ZSCAN12	MLL4	HDAC4	DHX38	SERTAD2	MAML1	TSC22D2	ARHGEF11	ZEB2	MED24	TRIM66	ARNT2	RNF10	MAFB	RBM8A	THRAP3	MED12	MED13	NR1I3	NR1H4	NR1D2	THOC1	DMTF1	MED6	NR2E3	SRA1	HDAC5	MED16	DNAJB6	NR1H3	PQBP1	TSFM	PREB	ZNF263	CEBPZ	TRIM28	ZNF197	ZNF256	THOC4	TSHZ1	SSX3	OLIG2	TRIB1	ZNF443	SRRM1	DENND4A	IRX5	FSTL3	SAP18	SNAPC5	ZNF267	TRIM22	HMG20B	HMG20A	KLF2	CITED2	IRF9	SCML2	NOD1	BASP1	YAP1	RBM14	TAB1	MAD2L2	SLC30A9	FST	ZNF238	TADA3	HOXB13	CREB3	CARM1	NCOA2	MYBBP1A	ZNF211	DEAF1	KAT5	BATF	HTATIP2	SIVA1	DRAP1	USP16	MXD4	HEXIM1	RBCK1	POLR3F	POLR3G	POLR3C	IVNS1ABP	TRIM16	TXNIP	TAF6L	DMRT2	LBX1	KLF1	CTCF	TBR1	NFAT5	TCFL5	SIX2	RAI1	PHTF1	KDM5B	ZMYND11	ZNF234	ZNF266	ZNF274	ZNF273	ZNF460	ZNF268	SRCAP	CD3EAP	ARID5A	PPARGC1A	MALT1	BRD8	PAPOLA	TCERG1	RNPS1	SUB1	PRDX3	MSL3	CBX1	YWHAQ	CLP1	COPS5	ATF7	GTF2A1L	ADRM1	NUDT21	WWP2	SOX30	HSF2BP	PRDM7	PRDM4	POLR3A	PKIG	MYST2	SOX21	STRAP	BAZ2A	BAZ1A	LZTS1	ZNF277	SUPT16H	FZD10	IRAK3	DDX20	PMF1	ZHX1	SP140	SNF8	KLF12	POU6F2	RBPJL	ECD	U2AF2	TFEC	XRN2	IKZF3	IKZF2	ATF5	ZFP30	ADNP2	ZNF510	ZHX2	ABLIM3	FOXJ3	BAHD1	SBNO2	TRAK1	NCBP2	MSRB2	MAPRE3	ATF6	RAB18	SIRT2	ELL2	SCAP	SNW1	DKK1	SCMH1	PAXIP1	TCF25	SPEN	KDM1A	MYT1L	ZHX3	NCOA6	KDM4C	ERC1	TAB2	HIC2	CAMTA2	PHF8	KDM6B	RTF1	LPIN1	PASK	PLCB1	MGA	FBXW11	SIN3B	SATB2	CUX2	ZCCHC11	CRTC1	KIAA0776	RRP8	MED13L	ADNP	DICER1	SIRT5	SIRT4	SIRT3	SIRT1	ZFPM2	KCNH4	KCNH3	GRIP1	RYBP	RHOQ	TARDBP	OTP	HEY1	CBX5	BRD4	HEY2	SUZ12	MYST4	ZNF281	SEC14L2	CARHSP1	PATZ1	ZIM2	TRIM29	ZKSCAN5	EID1	MAFF	PRPF6	CBY1	ZNF324	SPDEF	BAMBI	VAX2	CCRN4L	DNAJB5	POU2F3	NIPBL	ASF1A	ZNF345	BRMS1	PRKD2	POLR1A	ZNF473	COBRA1	WWTR1	SIN3A	HINFP	L3MBTL1	ZNF500	ZNF658	ZNF337	GMEB2	NKX2-8	FBXO5	EHF	LHX6	HEYL	AATF	DUX1	GREM1	ELP4	NUFIP1	ZNF285	DNAJC2	USP21	FOXD3	FOXB1	ZBTB32	ANKRD1	FOXP1	TAF5L	AFF4	KCNH5	STK36	ZNF777	CSDC2	VENTX	ZNF544	HTATSF1	HIPK2	KLF15	SETD2	MED4	PYCARD	BRD7	UHRF1	ABT1	TFCP2L1	UBN1	CNOT7	PSMC3IP	CPSF1	HCFC2	LASS2	NRBP1	STRN3	MDFIC	NRBF2	BAZ2B	LMCD1	TBX21	TLX3	RAX	SOX8	VSX1	KCNIP3	CXXC1	ZNF354C	SMARCAL1	NEUROG3	IRX4	RNF141	FOXP3	TBX22	MTERFD1	ZNF593	ZBTB7B	GMNN	NDUFA13	POLR1D	MLXIPL	YBX2	ING4	LEF1	ZNF639	ZNF219	TCEB3B	TFDP3	KLF3	ZNF571	SCAND1	ECSIT	PHF21A	ZBTB7A	ZNF117	CDC40	CRLF3	WNT16	ZNF589	VGLL1	PRRX2	TH1L	ETV7	SIRT7	SIRT6	PCF11	MED15	PIAS4	TAF9B	KLF13	RASD1	SUFU	CPSF3	ZNF44	POLR3K	CDK12	RSF1	SIX4	MBD3	CPSF2	TLR9	SOX18	CYTL1	WNT4	TERF2IP	TAF7L	SCAND2	EGLN1	HES2	RRN3	NKX1-1	FEV	MED18	ZNF586	ZNF562	GATAD2A	ANKRD49	GON4L	BCOR	ZSCAN2	TESC	USP47	RNF31	MED9	AKIRIN2	ELP3	THAP1	PRMT6	ELP2	BRF2	ZNF444	ZNF331	HES6	BATF3	MAML3	ZNF823	SOX6	TASP1	ZNF673	ZNF416	ZNF446	YEATS2	POLR3B	ZNF334	POLR3E	ATF7IP	ZNF701	ZNF83	PCID2	IL26	HR	TRERF1	FOXJ2	BDP1	DCAF6	CAND1	EAPP	HDAC8	ASH1L	ZNF167	MYNN	ZNF395	MESP1	ZNF302	MLL5	DMAP1	BARX1	NDNL2	MOSPD1	ZNF253	RNF20	C10orf2	ASCL3	SLC2A4RG	BARHL1	TCEAL7	MEIS3	ARNTL2	ENY2	SMYD2	LHX9	ATXN7L3	PRDM9	TULP4	CTNNBIP1	TBX20	NAT14	REXO4	ZNF695	SALL4	ZMIZ1	ZNF248	ZNF630	ZNF286A	ZNF287	ZNF304	GATAD2B	ZNF490	AHRR	ARID1B	MKL2	MTA3	MAVS	ZNF398	ZNF624	ZNF471	EBF4	HOMEZ	ZNF492	TSHZ3	POGK	PHF12	CALCOCO1	PHRF1	ZFP14	CHD8	ZNF317	ZNF529	RBAK	GATAD1	HES4	CTDSP1	CREBZF	ZNF71	ZNF77	OVOL2	ZNF462	ZNF250	SCAF1	MLL3	DMRT3	SIGIRR	ZNF350	EDA2R	TGIF2	BACH2	NIF3L1	ALX4	PKNOX2	ZNF667	DMRTC2	DMRTB1	DMRTA2	DMRTA1	NEUROG2	PRDM16	PRDM15	NPAS3	CENPK	NOD2	MMS19	LHX5	TFB2M	ZNF323	RNF25	SOX17	NSD1	HIF3A	IKZF4	GZF1	POLR1E	EBF2	CSRNP1	CREB3L2	RBM15	ISL2	RFX7	BCL11B	UPF3B	ZNF643	ZNF649	CAPRIN2	ZSCAN18	ZNF747	TRAK2	WDR77	ZNF426	ZSCAN5A	ZNF343	IRX3	IRX1	ZNF557	ZXDC	BHLHE41	HMGN5	LASS4	NAA16	HMBOX1	C14orf169	TBL1XR1	ZNF768	LIN28A	E2F8	C17orf42	ZNF419	ZFHX4	ALS2CR8	ZNF552	JMJD5	ZNF669	CPSF7	ZNF671	ZNF613	SETD6	NANOG	ZNF442	ZNF556	CSRNP3	ZNF606	ZNF614	NAA15	ZNF430	EPC1	ZKSCAN3	WNT10A	ZSCAN16	ESX1	PBX4	ZNF34	ZNF436	JHDM1D	SETD7	WNT5B	KCNH6	TMX1	CSRNP2	CDT1	TSC22D4	ZNF611	ZNF93	TCF7L1	SCRT1	SOX7	ZMIZ2	NRIP2	ITCH	TFAP2D	ZNF484	SETDB2	KLF16	MIXL1	HDAC10	BRIP1	PCBD2	PCGF6	ZNF394	MYST1	ARID5B	NLRC5	POLR1B	SLA2	CHD6	MAF1	MED10	ZNF397	SARNP	MKI67IP	CARD11	ZNF528	MAML2	ZNF333	LCOR	ZNF527	NKX6-2	ZC3H8	HOPX	ZNF559	PGBD1	ZGPAT	AFAP1L2	GLIS2	HES7	ZNF347	CREB3L3	PSRC1	CBX2	ZNF577	ZNF607	NFKBID	ZNF496	RAX2	PHF5A	ZNF514	ZSCAN10	NFATC2IP	ZNF382	ZNF587	ZNF566	C12orf52	MAEL	LSM10	ZFHX2	LHX4	ZNF628	KCNH7	ZNF551	ZNF616	ZNF766	ZNF468	ZNF160	MED30	ZNF700	ZNF439	ZNF486	TGIF2LY	TBL1Y	ZNF479	IL33	ZNF251	CREB3L1	LASS5	ANKRD30A	ZNF682	L3MBTL4	ISX	ZNF765	ZNF300	RIPPLY1	MTDH	ZNF461	MRRF	ZNF764	ZNF561	ZNF670	MYOCD	FOXP2	ZNF101	GCFC1	FOXQ1	GTF3C6	IL17F	MED8	ZNF257	ZIM3	NLRP3	TIRAP	MYSM1	SCAND3	ZNF554	ZNF689	BATF2	FOXP4	MED12L	TWIST2	ZNF354B	RHEBL1	ZNF641	SP7	AEBP2	SPIC	FOXN4	JDP2	ZNF720	HSF5	KRBA2	HEXIM2	ZNF816	ZNF543	ZNF441	ZNF440	ZNF573	ZNF57	ZNF792	NR2C2AP	DMBX1	ZNF684	KLF17	BHLHE23	TSHZ2	TAF8	KCNH8	ZFP42	IL31RA	PPARGC1B	JMY	POU5F2	LSM11	ZNF300P1	NOBOX	ZNF786	ABRA	TAF1L	HDX	FOXR2	ZFP28	GATA5	E2F7	GSC	MESP2	ZSCAN29	ZFP90	ZNF597	ZNF785	ZNF688	ZNF480	ZNF418	ZNF417	ZNF548	ZNF560	ZNF563	SIX5	ZNF420	ZNF565	ZNF542	ZNF582	ZNF583	TICAM1	ZNF599	ZNF558	ZNF738	ZNF681	ZNF555	ZNF569	ZNF570	CREB3L4	GLIS1	COMMD7	SIK1	NFAM1	COMMD1	NFXL1	ZNF595	DAB2IP	C5orf41	IRX2	ZNF746	NKX6-3	ZNF483	ZNF782	RHOXF1	NKX2-3	REM2	ZFP1	ZNF519	ZNF836	ZNF320	ZNF550	ZNF846	ZNF791	ZNF564	ZNF709	ZNF114	ZNF567	ZNF383	ZNF780B	ZNF100	ZNF540	ZNF92	ZNF596	GLIS3	ZNF169	TCEANC	ARX	GSX2	ZNF675	POLR3H	ZNF367	ARID2	ZNF778	NLRC3	ZNF627	ZNF585A	ZNF626	ZNF584	ZSCAN4	ZNF449	LASS3	GSX1	MED19	ZNF25	ZNF485	JMJD1C	ZNF498	JAZF1	FOXK1	RFX6	ZSCAN23	VGLL2	ZNF396	ZBTB38	EBF3	LASS6	ZNF718	BCL6B	ZNF549	TAB3	PYDC1	NPAS4	ZNF311	BLOC1S2	MKX	BCL9L	FOXR1	TSSK4	PTRF	ZNF547	ZIK1	ZNF776	ZSCAN1	ZNF780A	ZNF283	ZNF615	ZNF763	ZNF844	ZFP82	HKR1	ZNF621	ZNF789	ZNF707	C14orf39	SNAI3	ZNF546	MYPOP	TFAP2E	ZNF642	TMEM173	ZNF680	ZNF517	ZKSCAN2	ZNF850	ZNF404	ZNF284	ZNF677	ZSCAN22	ZNF879	ZFP57	MURC	ZNF81	TBX10	ZNF530	ZNF713	ZNF445	ZNF233	HILS1	ZNF829	ZNF568	AGRN	ZKSCAN4	RASL11A	SETD8	ZNF808	ZNF470	ZNF749	ZNF324B	HES5	ZNF662	LIN28B	ONECUT3	ZNF793	ZNF805	ZNF321	MED11	ZNF880	LHX8	ZNF891	RNASEK	ZNF506	ZNF674	ZNF862	ZNF732	ZNF814	ZSCAN30	ZGLP1	ZBTB42	ZNF316	ZNF705G	FOXO6	ZNF605	
GO:0006352_transcription initiation, DNA-dependent	Number_of_mRNA_103	AHR	CCNH	CDK7	CDK9	NKX2-5	E2F2	E2F3	ERCC2	ERCC3	GTF2A1	GTF2A2	GTF2B	GTF2E1	GTF2E2	GTF2F1	GTF2F2	GTF2H1	GTF2H2	GTF2H3	GTF2H4	GTF2I	BRF1	HMGB1	MAZ	MNAT1	POLR2A	POLR2B	POLR2C	POLR2D	POLR2E	POLR2F	POLR2G	POLR2H	POLR2I	POLR2J	POLR2K	POLR2L	POLRMT	MED1	MAPK3	SRF	TAF1	TAF2	TAF4	TAF4B	TAF5	TAF6	TAF7	TAF9	TAF10	TAF11	TAF12	TAF13	TBP	TCF4	TFAM	THRA	TTF1	UBTF	SMARCA5	TRIM24	KAT2B	TAF1C	TAF1B	TAF1A	MED14	GTF3C4	MED23	MED17	MED26	MED27	MED7	TBPL1	POLR1C	MED24	THRAP3	MED12	MED13	MED16	SNAPC5	TAF6L	PPARGC1A	GTF2A1L	PAXIP1	NCOA6	RTF1	POLR1A	MED4	POLR1D	TAF9B	RSF1	TAF7L	RRN3	BRF2	ATF7IP	CAND1	CTNNBIP1	NAT14	TFB2M	POLR1B	MED30	TAF1L	PTRF	
GO:0006354_transcription elongation, DNA-dependent	Number_of_mRNA_87	POLR3D	CCNH	CCNT1	CCNT2	CDK7	CDK9	ERCC2	ERCC3	ERCC6	GTF2A1	GTF2A2	GTF2B	GTF2E1	GTF2E2	GTF2F1	GTF2F2	GTF2H1	GTF2H2	GTF2H3	GTF2H4	MNAT1	NCBP1	POLR2A	POLR2B	POLR2C	POLR2D	POLR2E	POLR2F	POLR2G	POLR2H	POLR2I	POLR2J	POLR2K	POLR2L	MAP2K1	SHH	SSRP1	SUPT4H1	SUPT5H	TAF1	TAF4	TAF4B	TAF5	TAF6	TAF9	TAF10	TAF11	TAF12	TAF13	TBP	TCEA1	TCEA2	TCEB1	TCEB2	TCEB3	UBTF	WHSC2	RDBP	ELL	AXIN1	LDB1	TAF1C	TAF1B	TAF1A	CTDP1	POLR1C	THOC1	TSFM	POLR3F	ADRM1	POLR3A	LZTS1	SUPT16H	NCBP2	ELL2	BRD4	POLR1A	COBRA1	HTATSF1	POLR1D	TCEB3B	TH1L	POLR3B	POLR3E	EAPP	POLR1B	POLR3H	
GO:0006355_regulation of transcription, DNA-dependent	Number_of_mRNA_1881	ABCA2	ABL1	ACVR1B	ADAM8	ADRB2	AEBP1	AES	AGER	AGT	NR0B1	AHR	AKT1	AKT2	ALX3	AMH	ANXA3	AIRE	APP	AR	RHOA	PHOX2A	ARNT	ARNTL	ARRB1	ARRB2	ASCL1	ASCL2	ZFHX3	ATF1	ATF3	ATF4	RERE	ATOH1	ATRX	BACH1	NKX3-2	BCL3	BCL6	PRDM1	BMI1	BMP2	BMP3	BMP4	BMP6	BMP7	FOXL2	BRCA1	BRCA2	KLF9	KLF5	C11orf9	CALR	CAMK2A	CAT	CAV1	RUNX2	RUNX1	RUNX1T1	CBFA2T3	RUNX3	CCNE1	CCNH	TNFRSF8	CDK1	CDC5L	CDC6	CDK7	CDKN1B	CDKN1C	CDKN2A	CDX1	CDX2	CDX4	CEBPA	CEBPB	CEBPD	CEBPE	CEBPG	CHD1	CHD2	CHD3	CHD4	FOXN3	CHUK	KLF6	CRABP2	CREB1	ATF2	CREBBP	ATF6B	CREBL2	CREM	CRK	CRX	CRYM	MAPK14	NKX2-5	CTBP1	CTNNB1	CUX1	CYLD	DAB2	DGKQ	DAP	DAXX	DBP	DLX1	DLX2	DLX3	DLX4	DLX5	DLX6	DMRT1	DNMT1	DNMT3A	DNMT3B	DR1	DRD2	DRD3	ARID3A	ATN1	TSC22D3	DVL1	DVL2	DVL3	E2F1	E2F2	E2F3	E2F4	E2F5	E2F6	EBF1	EDA	S1PR1	EDNRB	EFNA1	CELSR2	EGR1	EGR2	CELA1	ELAVL2	ELF1	ELF2	ELF3	ELF4	ELF5	ELK1	ELK3	ELK4	EMX1	EMX2	EN1	EN2	ENG	ENO1	EP300	EPAS1	EPO	NR2F6	ERCC2	ERCC3	ERCC6	ERF	ERG	ESR1	ESR2	ESRRA	ESRRB	ESRRG	ETS1	ETS2	ETV1	ETV2	ETV3	ETV4	ETV5	ETV6	MECOM	EVX1	EZH2	F2R	BPTF	FGF1	FGF2	FGF4	FGF10	FGFR3	FGFR2	FHL2	FOXG1	FOXF1	FOXF2	FOXC1	FOXD1	FOXD4	FOXI1	FOXL1	FOXE3	FOXJ1	FOXC2	FOXE1	FOXM1	FOXD2	FOXS1	FOXO1	FOXO3	FLI1	FLNA	FOS	FOSB	FOSL2	FRZB	NR5A2	NR5A1	FZD2	XRCC6	GABPA	GABPB1	GATA1	GATA2	GATA3	GATA4	GATA6	GBX1	GBX2	KAT2A	NR6A1	GDNF	GFI1	GLI1	GLI2	GLI3	GRIN1	NR3C1	GRM5	GSC2	GTF2A2	GTF2B	GTF2F2	GTF2H1	GTF2H3	GTF2H4	BRF1	HBZ	HCLS1	HDAC1	HDAC2	HELLS	HHEX	HIC1	HIF1A	HIVEP1	HIVEP2	MNX1	HLF	HLX	HMGB1	HMGB2	HMGN2	HMGA1	HMOX1	NR4A1	HMX1	HMX2	FOXA1	FOXA2	FOXA3	HNF4A	HNF4G	ONECUT1	HNRNPAB	HNRNPD	TLX1	TLX2	HOXA1	HOXA2	HOXA3	HOXA4	HOXA5	HOXA6	HOXA7	HOXA9	HOXA10	HOXA11	HOXA13	HOXB1	HOXB2	HOXB3	HOXB4	HOXB5	HOXB6	HOXB7	HOXB8	HOXB9	HOXC5	HOXC6	HOXC8	HOXC9	HOXC10	HOXC11	HOXC12	HOXC13	HOXD1	HOXD3	HOXD4	HOXD8	HOXD9	HOXD10	HOXD11	HOXD12	HOXD13	PRMT2	HES1	HSBP1	HSF1	HSF2	HSF4	FOXN2	ICAM1	IRF8	ID1	ID2	ID3	ID4	IFI16	IFNAR2	IFNB1	IFNG	IGBP1	IGF1	IGHMBP2	RBPJ	IHH	IKBKB	IL1B	IL2	IL4	IL5	IL6	IL10	IL11	IL17A	FOXK2	ILF2	ILF3	ING2	INHBA	INS	INSR	PDX1	IRAK1	IRAK2	IRF1	IRF2	IRF3	IRF4	IRF5	IRF6	IRF7	ISL1	JAK2	JAK3	JARID2	JUN	JUNB	JUND	JUP	KCNH1	KCNH2	KRAS	LHX1	LIF	LMO1	LMX1A	LMX1B	LRP6	SMAD1	SMAD2	SMAD3	SMAD4	SMAD5	SMAD6	SMAD7	SMAD9	MAF	MAFG	MC1R	MDFI	MDM2	MDM4	MECP2	MEF2A	MEF2C	MEF2D	MEIS1	MEIS2	MEIS3P1	MAP3K1	MEN1	MEOX1	MEOX2	CIITA	MITF	MLL	MLLT1	AFF1	MLLT3	MLLT6	FOXO4	NR3C2	MNAT1	MNT	CITED1	MSX1	MSX2	MTF1	MUSK	MYB	MYBL1	MYC	MYCL1	MYCN	MYD88	MYF5	MYF6	MYO6	MYOD1	MYOG	MYT1	NAB1	NDN	NEDD4	NEUROD1	NEUROD2	NEUROG1	NFATC1	NFATC2	NFIA	NFATC3	NFATC4	NFE2	NFE2L1	NFE2L2	NFIB	NFIC	NFIL3	NFIX	NFKB1	NFKB2	NFKBIA	NFKBIB	NFX1	NFYA	NFYB	NFYC	NKX2-2	NKX3-1	NKX6-1	NODAL	CNOT2	NOTCH1	NOTCH2	NOTCH3	NOTCH4	NPAS1	NPAS2	NPAT	NPM1	NRF1	NRL	YBX1	NTF3	NR4A2	SIX6	OSM	OTX1	OTX2	OVOL1	PA2G4	PAWR	PAX3	PAX4	PAX5	PAX6	PAX7	PAX9	PBX1	PBX2	PBX3	PCNA	CHMP1A	PDE8A	PEG3	PER1	PEX14	PFDN5	PFN1	PGR	PHB	PHF2	PIM1	PITX1	PITX2	PITX3	PKNOX1	PLA2G1B	PLAGL1	PLAGL2	PRRX1	POLA1	POLR2A	POLR2K	POLR2L	POMC	POU1F1	POU2F1	POU2F2	POU3F1	POU3F2	POU3F3	POU3F4	POU4F1	POU4F2	POU4F3	POU5F1B	POU6F1	PPARA	PPARD	PPARG	MED1	PPM1A	PKIA	PRKAR1A	PRKCB	PKN1	PRKDC	MAPK1	MAPK3	MAPK8	MAPK11	MAPK9	MAPK10	MAP2K1	MAP2K3	PRNP	PROP1	PROX1	PSMA6	PSMC5	PSMD10	PTEN	PTH	PTHLH	PURA	PURB	RAD21	RAN	RARA	RARB	RARG	RB1	ARID4A	RBBP8	RBL1	REL	RELA	RELB	REST	TRIM27	RFX1	RFX2	RFX3	RFX4	RFX5	RNF2	RNF4	RNF6	RORA	RORB	RORC	RPL6	MRPL12	RPS3	RPS14	RPS27A	RREB1	RRM2	RXRA	RXRB	RXRG	S100A1	SALL2	SALL1	SATB1	ATXN1	TRAPPC2	SFRP1	SFRP2	SFRP4	SFRP5	SHH	SHOX	SHOX2	SIM1	SIM2	SIX1	SIX3	SKI	SKIL	SLC11A1	SNAI2	SMARCA1	SMARCA2	HLTF	SMARCA4	SMARCB1	SMARCC1	SMARCC2	SMARCD1	SMARCD2	SMARCD3	SMARCE1	SMO	SNAI1	SOD2	SOX1	SOX2	SOX4	SOX5	SOX9	SOX10	SOX11	SOX15	SOX12	SP1	SP2	SP3	SP4	SP100	SPI1	SPIB	SREBF1	SREBF2	SRF	TRIM21	SSX1	SSX5	SS18	STAT1	STAT2	STAT3	STAT4	STAT5A	STAT5B	STAT6	SUPT4H1	SUPT5H	SUPT6H	MED22	SUV39H1	T	TAF1	TAF2	TAF4	TAF4B	TAF6	TAF7	TAF9	MAP3K7	TAL1	TARBP1	TARBP2	TBX1	TBL1X	TBP	TBX2	TBX5	TBX6	TBX15	TCEA1	TCEA2	TCEA3	TCEB1	TCEB3	TCF4	TBX3	HNF1A	HNF1B	TCF3	TCF7	TCF7L2	ZEB1	C2orf3	TCF12	TCF15	ZNF354A	TCF19	TCF20	TCF21	VPS72	MLX	TEAD1	TEAD4	TEAD3	TEF	TFAM	TFAP2A	TFAP2B	TFAP2C	TFAP4	TFCP2	NR2F1	NR2F2	TFDP1	TFDP2	TFE3	TGFB1	TGFB1I1	TGFB3	TGIF1	THRA	THRB	KLF10	TIAL1	NKX2-1	TLE3	TLR2	TLR3	TLR4	NR2E1	TMF1	TNF	TNFAIP3	TNFRSF1A	TNP1	TOP2A	TOP2B	TP53	TP53BP1	TP73	NR2C1	NR2C2	TRAF1	TRAF2	TRAF3	TRAF5	TRAF6	TRPS1	TSG101	TULP3	HIRA	TWIST1	TNFSF4	TNFRSF4	TXN	TYMS	UBA52	UBB	UBC	UBE2B	UBE2I	UBE2L3	UBE2N	UBE3A	SUMO1	UBP1	UBTF	SCGB1A1	NR1H2	USF1	USF2	VDR	VHL	WHSC1	WNT1	WNT2	WNT3	WNT5A	WNT6	WNT7A	WNT7B	WNT8A	WNT8B	WNT10B	WNT11	WNT2B	WNT9A	WNT9B	WT1	XBP1	YY1	ZFP37	ZFP161	ZIC2	ZIC3	ZNF2	ZNF3	ZNF711	ZNF7	ZNF8	CNBP	ZNF10	ZNF12	ZNF14	ZNF708	ZNF17	ZNF18	ZNF19	ZNF182	ZNF23	ZNF24	ZNF28	ZSCAN20	ZNF33A	ZNF33B	ZNF35	ZKSCAN1	ZNF37A	ZSCAN21	ZNF41	MZF1	ZNF43	ZNF45	ZNF70	ZNF74	ZNF75D	ZNF75A	ZNF76	ZNF79	ZNF80	ZNF84	ZNF221	ZNF85	ZNF90	ZNF91	ZNF99	ZNF222	ZNF124	ZNF131	ZNF132	ZNF133	ZNF134	ZNF135	ZNF136	ZNF138	ZNF140	ZNF141	ZNF143	PCGF2	ZBTB16	ZNF146	ZNF148	ZBTB17	ZNF154	ZNF155	ZNF157	VEZF1	ZNF165	ZNF174	ZNF175	ZNF180	ZNF184	ZNF187	ZNF189	ZNF192	ZNF193	ZNF195	ZNF202	ZNF205	ZNF207	ZNF208	ZNF213	ZNF214	ZNF215	ZNF223	ZNF224	ZNF225	ZNF226	ZNF227	ZFP112	ZNF229	ZNF230	ZNF232	ZNF236	PRDM2	CSDE1	PAX8	FZD5	USP7	DEK	TFEB	MAFK	FZD3	ZNF212	NR4A3	LHX3	MLLT10	NCOA4	RASSF7	FOSL1	MLL2	YEATS4	HMGA2	ALX1	NCOA3	NRIP1	ARID1A	AXIN1	CDC45	EOMES	FZD1	FZD4	FZD6	FZD7	FZD8	FZD9	GFI1B	SOX14	ZNF282	NR0B2	UTF1	FOXN1	KLF11	TEAD2	SUPT3H	SMARCA5	IKBKG	IKBKAP	HAT1	GCM1	CSDA	CBX4	BARX2	BLZF1	BHLHE40	PIAS1	STK16	TNFSF11	RUVBL1	KLF7	PPAP2B	CDK13	PDE8B	RFXANK	TP63	SKAP1	EDF1	C19orf2	RIPK1	RIPK2	TNFRSF11A	CREG1	TRIM24	SAP30	HESX1	HDAC3	TSC22D1	KAT2B	NR1I2	LDB1	PER3	PER2	SPHK1	SQSTM1	TAX1BP1	BUD31	CCNA1	TIMELESS	BCL10	FOXH1	PHOX2B	BTRC	RPS6KA4	LIMD1	BAZ1B	PIAS2	ASH2L	DNAJA3	TBX19	TBX18	USP2	MTA1	CBFA2T2	DYRK1B	MAP3K13	ARHGEF2	LRRFIP1	MTA2	NOG	GCM2	RPS6KA5	MED14	ZNF235	KLF4	ZNHIT3	CNOT8	TCEAL1	LHX2	CIAO1	MED21	HAND1	ZNF264	MED23	MED17	MED26	MED27	MED7	HAND2	MED20	ONECUT2	TBX4	MAGED1	LITAF	TBPL1	ZNF254	CIR1	GTF2IRD1	CLOCK	CREB5	NFE2L3	RNF14	NCOR1	NCOR2	LPIN2	ZNF432	ST18	HDAC9	ZSCAN12	MLL4	HDAC4	SERTAD2	MAML1	TSC22D2	ARHGEF11	ZEB2	MED24	TRIM66	ARNT2	RNF10	MAFB	THRAP3	MED12	MED13	NR1I3	NR1H4	NR1D2	THOC1	DMTF1	MED6	NR2E3	SRA1	HDAC5	MED16	DNAJB6	NR1H3	PQBP1	TSFM	PREB	ZNF263	TRIM28	ZNF197	ZNF256	TSHZ1	SSX3	OLIG2	TRIB1	ZNF443	DENND4A	IRX5	FSTL3	SAP18	ZNF267	TRIM22	HMG20B	HMG20A	CITED2	IRF9	NOD1	BASP1	YAP1	RBM14	TAB1	MAD2L2	FST	ZNF238	TADA3	HOXB13	CREB3	CARM1	NCOA2	MYBBP1A	ZNF211	KAT5	BATF	HTATIP2	SIVA1	DRAP1	USP16	MXD4	HEXIM1	RBCK1	POLR3F	POLR3G	POLR3C	TRIM16	TXNIP	TAF6L	DMRT2	LBX1	KLF1	CTCF	TBR1	NFAT5	TCFL5	SIX2	RAI1	KDM5B	ZMYND11	ZNF234	ZNF266	ZNF274	ZNF273	ZNF460	ZNF268	SRCAP	ARID5A	PPARGC1A	MALT1	BRD8	SUB1	PRDX3	CBX1	YWHAQ	ATF7	WWP2	SOX30	PRDM7	PKIG	MYST2	SOX21	STRAP	BAZ2A	BAZ1A	LZTS1	ZNF277	FZD10	IRAK3	DDX20	ZHX1	SNF8	KLF12	POU6F2	RBPJL	IKZF3	IKZF2	ATF5	ZFP30	ADNP2	ZNF510	ZHX2	ABLIM3	FOXJ3	BAHD1	SBNO2	TRAK1	MAPRE3	ATF6	RAB18	SIRT2	SCAP	SNW1	DKK1	PAXIP1	TCF25	SPEN	KDM1A	MYT1L	ZHX3	NCOA6	KDM4C	ERC1	TAB2	HIC2	CAMTA2	PHF8	KDM6B	LPIN1	PASK	PLCB1	MGA	FBXW11	SIN3B	SATB2	CUX2	ZCCHC11	CRTC1	KIAA0776	RRP8	MED13L	ADNP	DICER1	SIRT5	SIRT4	SIRT3	SIRT1	ZFPM2	KCNH4	KCNH3	GRIP1	RYBP	RHOQ	OTP	HEY1	CBX5	BRD4	HEY2	SUZ12	MYST4	ZNF281	SEC14L2	CARHSP1	PATZ1	ZIM2	ZKSCAN5	EID1	MAFF	PRPF6	CBY1	ZNF324	SPDEF	BAMBI	VAX2	DNAJB5	POU2F3	NIPBL	ASF1A	ZNF345	BRMS1	PRKD2	ZNF473	WWTR1	SIN3A	HINFP	L3MBTL1	ZNF500	ZNF658	ZNF337	NKX2-8	FBXO5	EHF	LHX6	HEYL	AATF	DUX1	GREM1	ELP4	NUFIP1	ZNF285	DNAJC2	USP21	FOXD3	FOXB1	ZBTB32	ANKRD1	FOXP1	KCNH5	STK36	ZNF777	CSDC2	VENTX	ZNF544	HTATSF1	HIPK2	KLF15	SETD2	MED4	PYCARD	BRD7	UHRF1	TFCP2L1	UBN1	CNOT7	PSMC3IP	HCFC2	LASS2	NRBP1	STRN3	MDFIC	NRBF2	BAZ2B	LMCD1	TBX21	TLX3	RAX	SOX8	VSX1	KCNIP3	CXXC1	ZNF354C	SMARCAL1	NEUROG3	IRX4	RNF141	FOXP3	TBX22	MTERFD1	ZNF593	ZBTB7B	GMNN	NDUFA13	MLXIPL	YBX2	ING4	LEF1	ZNF639	TCEB3B	TFDP3	ZNF571	SCAND1	ECSIT	PHF21A	ZBTB7A	ZNF117	CRLF3	WNT16	ZNF589	VGLL1	PRRX2	ETV7	SIRT7	SIRT6	MED15	PIAS4	TAF9B	KLF13	RASD1	SUFU	ZNF44	CDK12	RSF1	SIX4	MBD3	TLR9	SOX18	CYTL1	WNT4	TERF2IP	SCAND2	EGLN1	HES2	NKX1-1	FEV	MED18	ZNF586	ZNF562	GATAD2A	ANKRD49	GON4L	BCOR	ZSCAN2	TESC	USP47	RNF31	MED9	AKIRIN2	ELP3	THAP1	PRMT6	ELP2	BRF2	ZNF444	ZNF331	HES6	BATF3	MAML3	ZNF823	SOX6	TASP1	ZNF673	ZNF416	ZNF446	YEATS2	ZNF334	ATF7IP	ZNF701	ZNF83	PCID2	IL26	HR	TRERF1	FOXJ2	DCAF6	CAND1	EAPP	HDAC8	ZNF167	ZNF395	MESP1	ZNF302	MLL5	DMAP1	BARX1	NDNL2	MOSPD1	ZNF253	RNF20	ASCL3	SLC2A4RG	BARHL1	TCEAL7	MEIS3	ARNTL2	ENY2	SMYD2	LHX9	ATXN7L3	PRDM9	TULP4	CTNNBIP1	TBX20	REXO4	ZNF695	SALL4	ZMIZ1	ZNF248	ZNF630	ZNF286A	ZNF287	ZNF304	GATAD2B	ZNF490	AHRR	ARID1B	MKL2	MTA3	MAVS	ZNF398	ZNF624	ZNF471	EBF4	HOMEZ	ZNF492	TSHZ3	POGK	PHF12	CALCOCO1	ZFP14	CHD8	ZNF317	ZNF529	RBAK	GATAD1	HES4	CTDSP1	CREBZF	ZNF71	ZNF77	OVOL2	ZNF462	ZNF250	MLL3	DMRT3	SIGIRR	ZNF350	EDA2R	TGIF2	BACH2	NIF3L1	ALX4	PKNOX2	ZNF667	DMRTC2	DMRTB1	DMRTA2	DMRTA1	NEUROG2	PRDM16	PRDM15	NPAS3	CENPK	NOD2	MMS19	LHX5	TFB2M	ZNF323	RNF25	SOX17	NSD1	HIF3A	IKZF4	GZF1	EBF2	CSRNP1	CREB3L2	RBM15	ISL2	RFX7	BCL11B	ZNF643	ZNF649	CAPRIN2	ZSCAN18	ZNF747	TRAK2	WDR77	ZNF426	ZSCAN5A	ZNF343	IRX3	IRX1	ZNF557	BHLHE41	HMGN5	LASS4	NAA16	HMBOX1	C14orf169	TBL1XR1	LIN28A	E2F8	ZNF419	ZFHX4	ALS2CR8	ZNF552	JMJD5	ZNF669	ZNF671	ZNF613	SETD6	NANOG	ZNF442	ZNF556	CSRNP3	ZNF606	ZNF614	NAA15	ZNF430	EPC1	ZKSCAN3	WNT10A	ZSCAN16	ESX1	PBX4	ZNF34	ZNF436	JHDM1D	SETD7	WNT5B	KCNH6	TMX1	CSRNP2	CDT1	TSC22D4	ZNF611	ZNF93	TCF7L1	SCRT1	SOX7	ZMIZ2	NRIP2	ITCH	TFAP2D	ZNF484	SETDB2	KLF16	MIXL1	HDAC10	BRIP1	PCBD2	ZNF394	MYST1	ARID5B	NLRC5	SLA2	CHD6	MAF1	MED10	ZNF397	SARNP	CARD11	ZNF528	MAML2	ZNF333	LCOR	ZNF527	NKX6-2	HOPX	ZNF559	PGBD1	ZGPAT	AFAP1L2	GLIS2	HES7	ZNF347	CREB3L3	PSRC1	CBX2	ZNF577	ZNF607	NFKBID	ZNF496	RAX2	PHF5A	ZNF514	ZSCAN10	NFATC2IP	ZNF382	ZNF587	ZNF566	C12orf52	MAEL	ZFHX2	LHX4	ZNF628	KCNH7	ZNF551	ZNF616	ZNF766	ZNF468	ZNF160	ZNF700	ZNF439	ZNF486	TGIF2LY	TBL1Y	ZNF479	IL33	ZNF251	CREB3L1	LASS5	ANKRD30A	ZNF682	L3MBTL4	ISX	ZNF765	ZNF300	RIPPLY1	MTDH	ZNF461	MRRF	ZNF764	ZNF561	ZNF670	MYOCD	FOXP2	ZNF101	GCFC1	FOXQ1	IL17F	MED8	ZNF257	ZIM3	NLRP3	TIRAP	MYSM1	SCAND3	ZNF554	ZNF689	BATF2	FOXP4	MED12L	TWIST2	ZNF354B	RHEBL1	ZNF641	SP7	AEBP2	SPIC	FOXN4	JDP2	ZNF720	HSF5	KRBA2	HEXIM2	ZNF816	ZNF543	ZNF441	ZNF440	ZNF573	ZNF57	ZNF792	NR2C2AP	DMBX1	ZNF684	KLF17	BHLHE23	TSHZ2	TAF8	KCNH8	IL31RA	PPARGC1B	JMY	POU5F2	ZNF300P1	NOBOX	ZNF786	ABRA	TAF1L	HDX	FOXR2	ZFP28	GATA5	E2F7	GSC	MESP2	ZSCAN29	ZFP90	ZNF597	ZNF785	ZNF688	ZNF480	ZNF418	ZNF417	ZNF548	ZNF560	ZNF563	SIX5	ZNF420	ZNF565	ZNF542	ZNF582	ZNF583	TICAM1	ZNF599	ZNF558	ZNF738	ZNF681	ZNF555	ZNF569	ZNF570	CREB3L4	GLIS1	COMMD7	SIK1	NFAM1	COMMD1	NFXL1	ZNF595	DAB2IP	C5orf41	IRX2	ZNF746	NKX6-3	ZNF483	ZNF782	RHOXF1	NKX2-3	REM2	ZFP1	ZNF519	ZNF836	ZNF320	ZNF550	ZNF846	ZNF791	ZNF564	ZNF709	ZNF114	ZNF567	ZNF383	ZNF780B	ZNF100	ZNF540	ZNF92	ZNF596	GLIS3	ZNF169	TCEANC	ARX	GSX2	ZNF675	ZNF367	ARID2	ZNF778	NLRC3	ZNF627	ZNF585A	ZNF626	ZNF584	ZSCAN4	ZNF449	LASS3	GSX1	MED19	ZNF25	ZNF485	JMJD1C	ZNF498	JAZF1	FOXK1	RFX6	ZSCAN23	VGLL2	ZNF396	ZBTB38	EBF3	LASS6	ZNF718	BCL6B	ZNF549	TAB3	PYDC1	NPAS4	ZNF311	BLOC1S2	MKX	BCL9L	FOXR1	TSSK4	ZNF547	ZIK1	ZNF776	ZSCAN1	ZNF780A	ZNF283	ZNF615	ZNF763	ZNF844	ZFP82	HKR1	ZNF621	ZNF789	ZNF707	C14orf39	SNAI3	ZNF546	MYPOP	TFAP2E	ZNF642	TMEM173	ZNF680	ZNF517	ZKSCAN2	ZNF850	ZNF404	ZNF284	ZNF677	ZSCAN22	ZNF879	ZFP57	MURC	ZNF81	TBX10	ZNF530	ZNF713	ZNF445	ZNF233	HILS1	ZNF829	ZNF568	AGRN	ZKSCAN4	RASL11A	SETD8	ZNF808	ZNF470	ZNF749	ZNF324B	HES5	ZNF662	LIN28B	ONECUT3	ZNF793	ZNF805	ZNF321	MED11	ZNF880	LHX8	ZNF891	ZNF506	ZNF674	ZNF862	ZNF732	ZNF814	ZSCAN30	ZGLP1	ZBTB42	ZNF316	ZNF705G	FOXO6	ZNF605	
GO:0006357_regulation of transcription from RNA polymerase II promoter	Number_of_mRNA_870	ABCA2	ABL1	ACVR1B	ADRB2	AES	NR0B1	AHR	AKT2	APP	AR	RHOA	ARNT	ARNTL	ARRB1	ASCL1	ASCL2	ZFHX3	ATF1	ATF4	ATOH1	BCL3	BCL6	PRDM1	BMI1	BMP2	BMP3	BMP4	BMP6	BMP7	FOXL2	BRCA1	KLF9	CALR	CAV1	RUNX2	RUNX1	CCNE1	CCNH	CDK1	CDC6	CDK7	CDKN2A	CDX1	CDX2	CDX4	CEBPA	CEBPB	CEBPG	CHD1	CHD2	CHD3	CHD4	FOXN3	KLF6	CREB1	CRK	CRX	CRYM	NKX2-5	CTBP1	CTNNB1	CUX1	DGKQ	DBP	DLX1	DLX2	DNMT1	DNMT3A	DR1	DRD2	DRD3	ATN1	E2F1	E2F4	E2F6	S1PR1	EDNRB	EFNA1	EGR1	EGR2	CELA1	ELF1	ELF2	ELF3	ELF4	ELK1	EN1	EN2	ENG	ENO1	EP300	EPAS1	EPO	NR2F6	ERCC2	ERCC3	ERF	ESR1	ESR2	ESRRA	ESRRB	ESRRG	ETS1	MECOM	EVX1	BPTF	FGF1	FGF2	FGF4	FGF10	FGFR3	FGFR2	FOXG1	FOXF1	FOXF2	FOXC1	FOXD1	FOXD4	FOXI1	FOXL1	FOXE3	FOXJ1	FOXC2	FOXE1	FOXM1	FOXD2	FOXS1	FOXO1	FOXO3	FOS	FOSB	FOSL2	FRZB	NR5A2	NR5A1	FZD2	XRCC6	GABPA	GABPB1	GATA1	GATA2	GATA3	GATA4	GATA6	KAT2A	NR6A1	GDNF	GFI1	GLI1	GLI2	GLI3	GRIN1	NR3C1	GSC2	GTF2A2	GTF2F2	GTF2H1	HBZ	HDAC1	HDAC2	HHEX	HIF1A	HIVEP1	MNX1	HMGB1	HMGB2	HMOX1	NR4A1	FOXA1	FOXA2	FOXA3	HNF4A	HNF4G	ONECUT1	TLX1	HOXA1	HOXA2	HOXA5	HOXA7	HOXA13	HOXB1	HOXB4	HOXB9	HOXC5	HOXC6	HOXC8	HOXD8	HOXD9	HOXD10	HOXD13	HES1	HSBP1	HSF4	FOXN2	IRF8	ID2	ID3	ID4	IFNAR2	IFNB1	IFNG	IGBP1	IGF1	IGHMBP2	RBPJ	IHH	IL1B	IL2	IL4	IL6	IL11	IL17A	FOXK2	INHBA	PDX1	IRF1	IRF2	IRF4	IRF7	JAK3	JARID2	JUN	JUNB	JUND	LIF	LMO1	SMAD1	SMAD2	SMAD3	SMAD4	SMAD7	MC1R	MDFI	MDM2	MDM4	MECP2	MEF2C	MEIS2	MAP3K1	MEN1	MEOX1	CIITA	MLL	FOXO4	NR3C2	MNAT1	CITED1	MSX1	MTF1	MYB	MYC	MYCN	MYD88	MYF5	MYF6	MYO6	MYOD1	MYOG	NEDD4	NEUROD1	NEUROD2	NEUROG1	NFIA	NFATC3	NFE2	NFIC	NFIX	NFKB1	NFKBIA	NFX1	NFYA	NFYC	NKX2-2	NKX3-1	NKX6-1	NODAL	CNOT2	NOTCH1	NPAS1	NPAS2	NPAT	NRF1	NRL	NTF3	NR4A2	OSM	OTX1	OTX2	OVOL1	PAWR	PAX3	PAX4	PAX5	PAX9	PBX1	PBX2	PCNA	PER1	PFN1	PGR	PHB	PKNOX1	PLA2G1B	PLAGL1	PLAGL2	PRRX1	POLA1	POMC	POU2F1	POU3F2	POU3F3	POU4F1	POU4F2	POU4F3	PPARA	PPARD	PPARG	MED1	PKIA	PRKAR1A	PRKCB	PKN1	PRKDC	MAP2K1	PROX1	PSMD10	PTH	RAD21	RARA	RARB	RARG	RB1	RBBP8	RBL1	RELA	TRIM27	RFX3	RFX4	RFX5	RNF2	RNF4	RORA	RORB	RORC	RPS14	RRM2	RXRA	RXRB	RXRG	S100A1	SALL1	SATB1	ATXN1	SFRP1	SFRP2	SFRP4	SFRP5	SHH	SIX1	SIX3	SKI	SKIL	SLC11A1	SNAI2	SMARCA2	HLTF	SMARCA4	SMARCB1	SMARCC1	SMARCC2	SMARCD1	SMARCD2	SMARCD3	SMARCE1	SMO	SNAI1	SOD2	SOX2	SOX5	SOX9	SOX10	SOX11	SOX15	SOX12	SP1	SP2	SP4	SP100	SPI1	SPIB	SREBF1	SREBF2	SRF	SS18	STAT2	STAT3	STAT5A	STAT5B	STAT6	SUPT4H1	SUPT5H	SUPT6H	MED22	T	TAF1	TAF2	TAF4	TAF7	TAF9	TAL1	TARBP1	TARBP2	TBX1	TBL1X	TBX2	TBX5	TCEA1	TCEA2	TCEA3	TCEB1	TCEB3	TCF4	TBX3	HNF1A	HNF1B	TCF3	TCF7	TCF7L2	ZEB1	TCF12	TCF15	ZNF354A	TCF19	VPS72	TEAD1	TEAD4	TEAD3	TEF	TFAP2A	TFAP2B	TFAP2C	TFAP4	TFCP2	NR2F1	NR2F2	TFDP1	TFE3	TGFB1	TGFB3	TGIF1	THRA	THRB	KLF10	TIAL1	NKX2-1	TLR2	TLR3	TLR4	NR2E1	TNF	TNFRSF1A	TP53	TP73	NR2C1	NR2C2	TRAF6	TRPS1	HIRA	TWIST1	TXN	TYMS	UBE2I	UBE3A	UBP1	SCGB1A1	NR1H2	USF1	USF2	VDR	VHL	WHSC1	WNT1	WNT2	WNT3	WNT5A	WNT6	WNT7A	WNT7B	WNT8A	WNT8B	WNT10B	WNT11	WNT2B	WNT9A	WNT9B	WT1	YY1	ZFP161	ZIC3	ZNF76	ZNF136	ZNF143	PCGF2	ZNF148	ZNF157	VEZF1	ZNF174	ZNF189	ZNF202	PAX8	FZD5	DEK	TFEB	FZD3	NR4A3	MLLT10	FOSL1	MLL2	HMGA2	ALX1	NCOA3	NRIP1	AXIN1	CDC45	FZD1	FZD4	FZD6	FZD7	FZD8	FZD9	GFI1B	SOX14	NR0B2	UTF1	FOXN1	KLF11	TEAD2	SUPT3H	SMARCA5	IKBKAP	CSDA	CBX4	BARX2	BLZF1	PIAS1	STK16	RUVBL1	KLF7	CDK13	RFXANK	TP63	SKAP1	C19orf2	CREG1	SAP30	HDAC3	KAT2B	NR1I2	LDB1	SQSTM1	BUD31	CCNA1	TIMELESS	FOXH1	PIAS2	TBX19	USP2	LRRFIP1	MTA2	NOG	MED14	KLF4	TCEAL1	CIAO1	MED21	HAND1	MED23	MED17	MED26	MED27	MED7	HAND2	MED20	ONECUT2	LITAF	ZNF254	CLOCK	RNF14	NCOR1	NCOR2	LPIN2	ST18	HDAC9	HDAC4	MAML1	ARNT2	RNF10	MAFB	THRAP3	MED12	MED13	NR1I3	NR1H4	NR1D2	MED6	NR2E3	SRA1	HDAC5	MED16	NR1H3	TRIM28	OLIG2	FSTL3	SAP18	CITED2	YAP1	RBM14	FST	ZNF238	TADA3	NCOA2	KAT5	HTATIP2	DRAP1	MXD4	HEXIM1	TXNIP	TAF6L	LBX1	TBR1	SIX2	RAI1	ZMYND11	SRCAP	PPARGC1A	BRD8	SUB1	WWP2	SOX30	PKIG	SOX21	STRAP	FZD10	DDX20	SNF8	KLF12	IKZF3	IKZF2	ATF5	ZHX2	ABLIM3	FOXJ3	TRAK1	ATF6	SCAP	SNW1	DKK1	PAXIP1	TCF25	SPEN	KDM1A	NCOA6	KDM4C	CAMTA2	KDM6B	LPIN1	SATB2	CRTC1	MED13L	DICER1	SIRT1	ZFPM2	RYBP	RHOQ	HEY1	BRD4	HEY2	SUZ12	ZNF281	EID1	PRPF6	SPDEF	VAX2	DNAJB5	POU2F3	NIPBL	ZNF345	PRKD2	WWTR1	HINFP	FBXO5	AATF	ELP4	NUFIP1	FOXD3	FOXB1	ZBTB32	ANKRD1	FOXP1	HTATSF1	HIPK2	MED4	BRD7	UHRF1	TFCP2L1	UBN1	CNOT7	PSMC3IP	HCFC2	NRBP1	STRN3	NRBF2	LMCD1	SOX8	KCNIP3	SMARCAL1	NEUROG3	FOXP3	TBX22	ZNF593	ZBTB7B	MLXIPL	LEF1	ECSIT	PHF21A	ZBTB7A	CRLF3	WNT16	MED15	PIAS4	TAF9B	KLF13	SUFU	CDK12	SIX4	MBD3	TLR9	SOX18	CYTL1	WNT4	MED18	BCOR	MED9	AKIRIN2	ELP3	ELP2	HES6	MAML3	YEATS2	ATF7IP	IL26	FOXJ2	DCAF6	CAND1	EAPP	HDAC8	MESP1	MOSPD1	ASCL3	ARNTL2	SMYD2	CTNNBIP1	SALL4	ZMIZ1	MKL2	MAVS	CALCOCO1	CHD8	CTDSP1	ZNF462	ALX4	PKNOX2	NEUROG2	PRDM16	CENPK	NSD1	GZF1	CSRNP1	RBM15	BCL11B	CAPRIN2	TRAK2	WDR77	HMGN5	TBL1XR1	CSRNP3	EPC1	WNT10A	WNT5B	CSRNP2	CDT1	TCF7L1	SOX7	ZMIZ2	NRIP2	KLF16	HDAC10	BRIP1	SLA2	MED10	MAML2	LCOR	NKX6-2	HOPX	GLIS2	HES7	CBX2	ZNF496	C12orf52	MAEL	TBL1Y	IL33	MTDH	MYOCD	FOXP2	FOXQ1	IL17F	MED8	FOXP4	MED12L	TWIST2	SP7	SPIC	FOXN4	JDP2	HEXIM2	NR2C2AP	DMBX1	KLF17	BHLHE23	PPARGC1B	JMY	ABRA	TAF1L	FOXR2	GATA5	GSC	MESP2	CREB3L4	GLIS1	SIK1	DAB2IP	NKX2-3	GLIS3	TCEANC	ZNF367	GSX1	MED19	JAZF1	FOXK1	VGLL2	ZBTB38	BCL6B	NPAS4	BLOC1S2	BCL9L	FOXR1	MYPOP	TFAP2E	TMEM173	MURC	TBX10	AGRN	SETD8	HES5	ONECUT3	MED11	ZGLP1	ZBTB42	FOXO6	
GO:0006359_regulation of transcription from RNA polymerase III promoter	Number_of_mRNA_13	AR	BRCA1	CEBPA	FOXA2	FOXA3	ZNF76	ZNF143	POLR3F	POLR3G	POLR3C	ZNF345	CHD8	MAF1	
GO:0006366_transcription from RNA polymerase II promoter	Number_of_mRNA_1067	ABCA2	ABL1	ACVR1B	PARP1	ADRB2	AES	NR0B1	AHR	AKT2	APP	AR	RHOA	ARNT	ARNTL	ARRB1	ARRB2	ASCL1	ASCL2	ZFHX3	ATF1	ATF4	ATOH1	NKX3-2	BCL3	BCL6	PRDM1	BMI1	BMP2	BMP3	BMP4	BMP6	BMP7	BMPR2	FOXL2	BRCA1	KLF9	KLF5	BTF3	CALR	CAV1	RUNX2	RUNX1	RUNX3	CBFB	CCNE1	CCNH	CCNT1	CCNT2	CDK1	CDC6	CDK7	CDK9	CDKN2A	CDX1	CDX2	CDX4	CEBPA	CEBPB	CEBPD	CEBPG	CHD1	CHD2	CHD3	CHD4	FOXN3	KLF6	CREB1	CRK	CRX	CRYM	CSTF1	CSTF2	CSTF3	NKX2-5	CTBP1	CTNNB1	CUX1	DGKQ	DBP	DLX1	DLX2	DNMT1	DNMT3A	DR1	DRD2	DRD3	ATN1	DTX1	DVL1	DVL2	E2F1	E2F2	E2F3	E2F4	E2F6	S1PR1	EDNRB	EFNA1	EGR1	EGR2	CELA1	ELF1	ELF2	ELF3	ELF4	ELF5	ELK1	EN1	EN2	ENG	ENO1	EP300	EPAS1	EPO	NR2F6	ERCC2	ERCC3	ERCC6	ERF	ESR1	ESR2	ESRRA	ESRRB	ESRRG	ETS1	ETV1	MECOM	EVX1	BPTF	FGF1	FGF2	FGF4	FGF10	FGFR3	FGFR2	FOXG1	FOXF1	FOXF2	FOXC1	FOXD1	FOXD4	FOXI1	FOXL1	FOXE3	FOXJ1	FOXC2	FOXE1	FOXM1	FOXD2	FOXS1	FOXO1	FOXO3	FOS	FOSB	FOSL2	FRZB	NR5A2	NR5A1	FZD2	XRCC6	GABPA	GABPB1	GATA1	GATA2	GATA3	GATA4	GATA6	KAT2A	NR6A1	GDNF	GFI1	GLI1	GLI2	GLI3	GRIN1	NR3C1	GSC2	GTF2A1	GTF2A2	GTF2B	GTF2E1	GTF2E2	GTF2F1	GTF2F2	GTF2H1	GTF2H2	GTF2H3	GTF2H4	GTF2I	HBZ	HCFC1	HDAC1	HDAC2	HHEX	HIF1A	HIVEP1	MNX1	HLF	HMGB1	HMGB2	HMOX1	NR4A1	FOXA1	FOXA2	FOXA3	HNF4A	HNF4G	ONECUT1	TLX1	HOXA1	HOXA2	HOXA5	HOXA7	HOXA13	HOXB1	HOXB4	HOXB9	HOXC5	HOXC6	HOXC8	HOXD8	HOXD9	HOXD10	HOXD13	HES1	HSBP1	HSF2	HSF4	FOXN2	IRF8	ID2	ID3	ID4	IFNAR2	IFNB1	IFNG	IGBP1	IGF1	IGHMBP2	RBPJ	IHH	IL1B	IL2	IL4	IL6	IL11	IL17A	FOXK2	INHBA	PDX1	IRF1	IRF2	IRF3	IRF4	IRF7	JAK3	JARID2	JUN	JUNB	JUND	LIF	LMO1	SMAD1	SMAD2	SMAD3	SMAD4	SMAD7	MAF	MAGOH	MAX	MAZ	MBD1	MC1R	MDFI	MDM2	MDM4	MECP2	MEF2C	MEIS2	MAP3K1	MEN1	MEOX1	CIITA	MLL	MLLT1	FOXO4	NR3C2	MNAT1	MNT	CITED1	MSX1	MTF1	MYB	MYC	MYCN	MYD88	MYF5	MYF6	MYO6	MYOD1	MYOG	NCBP1	NEDD4	NEUROD1	NEUROD2	NEUROG1	NFATC1	NFIA	NFATC3	NFATC4	NFE2	NFE2L1	NFE2L2	NFIC	NFIL3	NFIX	NFKB1	NFKBIA	NFRKB	NFX1	NFYA	NFYC	NKX2-2	NKX3-1	NKX6-1	NODAL	CNOT2	NOTCH1	NPAS1	NPAS2	NPAT	NRF1	NRL	YBX1	NTF3	NR4A2	OSM	OTX1	OTX2	OVOL1	PAWR	PAX1	PAX2	PAX3	PAX4	PAX5	PAX6	PAX9	PBX1	PBX2	PCNA	PER1	PFN1	PGR	PHB	PKNOX1	PLA2G1B	PLAGL1	PLAGL2	PRRX1	POLA1	POLR2A	POLR2B	POLR2C	POLR2D	POLR2E	POLR2F	POLR2G	POLR2H	POLR2I	POLR2J	POLR2K	POLR2L	POMC	POU1F1	POU2AF1	POU2F1	POU2F2	POU3F2	POU3F3	POU3F4	POU4F1	POU4F2	POU4F3	PPARA	PPARD	PPARG	MED1	PKIA	PRKAR1A	PRKCB	PKN1	PRKDC	MAP2K1	PROX1	PSMC5	PSMD10	PTH	RAD21	RARA	RARB	RARG	RB1	ARID4A	KDM5A	RBBP8	RBL1	RELA	TRIM27	RFX3	RFX4	RFX5	RNF2	RNF4	RORA	RORB	RORC	RPS14	RREB1	RRM2	RXRA	RXRB	RXRG	S100A1	SALL1	SATB1	ATXN1	SFRP1	SFRP2	SFRP4	SFRP5	SRSF1	SRSF2	SRSF3	SRSF4	SRSF5	SRSF6	SRSF7	SHH	SHOX	SIX1	SIX3	SKI	SKIL	SLC11A1	SNAI2	SMARCA2	HLTF	SMARCA4	SMARCB1	SMARCC1	SMARCC2	SMARCD1	SMARCD2	SMARCD3	SMARCE1	SMO	SNAI1	SNAPC2	SNAPC3	SNAPC4	SNRPB	SNRPD3	SNRPE	SNRPF	SNRPG	SOD2	SOX2	SOX5	SOX9	SOX10	SOX11	SOX15	SOX12	SP1	SP2	SP4	SP100	SPI1	SPIB	SREBF1	SREBF2	SRF	SSRP1	SS18	STAT1	STAT2	STAT3	STAT5A	STAT5B	STAT6	SUPT4H1	SUPT5H	SUPT6H	MED22	T	TADA2A	TAF1	TAF2	TAF4	TAF4B	TAF5	TAF6	TAF7	TAF9	TAF10	TAF11	TAF12	TAF13	TAL1	TARBP1	TARBP2	TBX1	TBL1X	TBP	TBX2	TBX5	TCEA1	TCEA2	TCEA3	TCEB1	TCEB2	TCEB3	TCF4	TBX3	HNF1A	HNF1B	TCF3	TCF7	TCF7L2	ZEB1	TCF12	TCF15	ZNF354A	TCF19	VPS72	TEAD1	TEAD4	TEAD3	TEF	TFAP2A	TFAP2B	TFAP2C	TFAP4	TFCP2	NR2F1	NR2F2	TFDP1	TFE3	TGFB1	TGFB1I1	TGFB3	TGIF1	THRA	THRB	KLF10	TIAL1	NKX2-1	TLR2	TLR3	TLR4	NR2E1	TMF1	TNF	TNFRSF1A	TP53	TP73	NR2C1	NR2C2	TRAF6	TRPS1	HIRA	TWIST1	TXN	TYMS	U2AF1	UBE2I	UBE3A	UBP1	SCGB1A1	NR1H2	USF1	USF2	VDR	VHL	WHSC1	WHSC2	WNT1	WNT2	WNT3	WNT5A	WNT6	WNT7A	WNT7B	WNT8A	WNT8B	WNT10B	WNT11	WNT2B	WNT9A	WNT9B	WT1	YY1	ZFP161	ZIC3	ZNF76	ZNF136	ZNF143	PCGF2	ZNF148	ZNF157	VEZF1	ZNF174	ZNF189	ZNF202	PAX8	FZD5	SLBP	DEK	RDBP	TFEB	FZD3	NR4A3	MLLT10	FOSL1	MLL2	HMGA2	ALX1	PABPN1	ELL	NCOA3	NRIP1	AXIN1	CDC45	FZD1	FZD4	FZD6	FZD7	FZD8	FZD9	GFI1B	SOX14	NR0B2	UTF1	FOXN1	KLF11	TEAD2	SUPT3H	SMARCA5	IKBKAP	CSDA	CBX4	BARX2	LMO4	PIR	BLZF1	PIAS1	STK16	RUVBL1	KLF7	CDK13	RFXANK	TP63	SKAP1	SRSF9	C19orf2	RNMT	RNGTT	CREG1	TRIM24	CCNK	SAP30	HDAC3	TSC22D1	KAT2B	NR1I2	LDB1	SQSTM1	FUBP1	BUD31	CCNA1	TIMELESS	FOXH1	TAF1C	TAF1A	PIAS2	ASH2L	TBX19	USP2	NMI	CTDP1	LRRFIP1	MTA2	PTTG1	NOG	MSC	MED14	SRSF11	KLF4	COPS2	TRIP13	TRIP11	TRIP4	TCEAL1	CIAO1	MED21	HAND1	MED23	MED17	MED26	MED27	MED7	HAND2	MED20	ONECUT2	LITAF	TBPL1	ZNF254	CLOCK	CREB5	NFE2L3	RNF14	NCOR1	NCOR2	LPIN2	ST18	HDAC9	HDAC4	DHX38	MAML1	MED24	ARNT2	RNF10	MAFB	RBM8A	THRAP3	MED12	MED13	NR1I3	NR1H4	NR1D2	MED6	NR2E3	SRA1	HDAC5	MED16	NR1H3	CEBPZ	TRIM28	THOC4	OLIG2	SRRM1	FSTL3	SAP18	SNAPC5	CITED2	IRF9	YAP1	RBM14	FST	ZNF238	TADA3	NCOA2	DEAF1	KAT5	HTATIP2	DRAP1	MXD4	HEXIM1	TXNIP	TAF6L	LBX1	TBR1	NFAT5	TCFL5	SIX2	RAI1	ZMYND11	SRCAP	PPARGC1A	BRD8	PAPOLA	TCERG1	RNPS1	SUB1	MSL3	CLP1	COPS5	GTF2A1L	ADRM1	NUDT21	WWP2	SOX30	HSF2BP	PRDM4	PKIG	SOX21	STRAP	SUPT16H	FZD10	DDX20	PMF1	SNF8	KLF12	POU6F2	ECD	U2AF2	IKZF3	IKZF2	ATF5	ZHX2	ABLIM3	FOXJ3	TRAK1	NCBP2	ATF6	ELL2	SCAP	SNW1	DKK1	PAXIP1	TCF25	SPEN	KDM1A	NCOA6	KDM4C	CAMTA2	KDM6B	LPIN1	SATB2	CRTC1	MED13L	DICER1	SIRT1	ZFPM2	RYBP	RHOQ	TARDBP	HEY1	BRD4	HEY2	SUZ12	ZNF281	TRIM29	EID1	MAFF	PRPF6	SPDEF	VAX2	CCRN4L	DNAJB5	POU2F3	NIPBL	ZNF345	PRKD2	ZNF473	COBRA1	WWTR1	HINFP	GMEB2	NKX2-8	FBXO5	AATF	DUX1	ELP4	NUFIP1	FOXD3	FOXB1	ZBTB32	ANKRD1	FOXP1	TAF5L	AFF4	HTATSF1	HIPK2	MED4	BRD7	UHRF1	ABT1	TFCP2L1	UBN1	CNOT7	PSMC3IP	CPSF1	HCFC2	NRBP1	STRN3	NRBF2	LMCD1	SOX8	KCNIP3	SMARCAL1	NEUROG3	FOXP3	TBX22	ZNF593	ZBTB7B	MLXIPL	YBX2	LEF1	TCEB3B	ECSIT	PHF21A	ZBTB7A	CDC40	CRLF3	WNT16	TH1L	ETV7	PCF11	MED15	PIAS4	TAF9B	KLF13	SUFU	CPSF3	CDK12	SIX4	MBD3	CPSF2	TLR9	SOX18	CYTL1	WNT4	TAF7L	FEV	MED18	BCOR	MED9	AKIRIN2	ELP3	ELP2	HES6	BATF3	MAML3	YEATS2	ATF7IP	IL26	FOXJ2	DCAF6	CAND1	EAPP	HDAC8	ASH1L	MESP1	MOSPD1	ASCL3	ARNTL2	SMYD2	CTNNBIP1	SALL4	ZMIZ1	MKL2	MAVS	CALCOCO1	PHRF1	CHD8	CTDSP1	ZNF462	SCAF1	ALX4	PKNOX2	NEUROG2	PRDM16	CENPK	NSD1	GZF1	CSRNP1	RBM15	BCL11B	UPF3B	CAPRIN2	TRAK2	WDR77	HMGN5	TBL1XR1	ZNF768	CPSF7	CSRNP3	EPC1	WNT10A	PBX4	WNT5B	CSRNP2	CDT1	TCF7L1	SOX7	ZMIZ2	NRIP2	KLF16	HDAC10	BRIP1	SLA2	MED10	MAML2	LCOR	NKX6-2	HOPX	GLIS2	HES7	CBX2	ZNF496	C12orf52	MAEL	LSM10	MED30	TBL1Y	IL33	MTDH	MYOCD	FOXP2	FOXQ1	IL17F	MED8	FOXP4	MED12L	TWIST2	SP7	SPIC	FOXN4	JDP2	HEXIM2	NR2C2AP	DMBX1	KLF17	BHLHE23	PPARGC1B	JMY	LSM11	ABRA	TAF1L	FOXR2	GATA5	GSC	MESP2	CREB3L4	GLIS1	SIK1	DAB2IP	NKX2-3	GLIS3	TCEANC	ZNF367	GSX1	MED19	JAZF1	FOXK1	VGLL2	ZBTB38	BCL6B	NPAS4	BLOC1S2	BCL9L	FOXR1	MYPOP	TFAP2E	TMEM173	MURC	TBX10	AGRN	SETD8	HES5	ONECUT3	MED11	ZGLP1	ZBTB42	FOXO6	
GO:0006367_transcription initiation from RNA polymerase II promoter	Number_of_mRNA_75	AHR	CCNH	CDK7	CDK9	NKX2-5	E2F2	E2F3	ERCC2	ERCC3	GTF2A1	GTF2A2	GTF2B	GTF2E1	GTF2E2	GTF2F1	GTF2F2	GTF2H1	GTF2H2	GTF2H3	GTF2H4	GTF2I	HMGB1	MAZ	MNAT1	POLR2A	POLR2B	POLR2C	POLR2D	POLR2E	POLR2F	POLR2G	POLR2H	POLR2I	POLR2J	POLR2K	POLR2L	MED1	SRF	TAF1	TAF2	TAF4	TAF4B	TAF5	TAF6	TAF7	TAF9	TAF10	TAF11	TAF12	TAF13	TBP	TCF4	THRA	MED14	MED23	MED17	MED26	MED27	MED7	TBPL1	MED24	THRAP3	MED12	MED13	MED16	PPARGC1A	GTF2A1L	PAXIP1	NCOA6	MED4	TAF7L	ATF7IP	CAND1	CTNNBIP1	MED30	
GO:0006368_transcription elongation from RNA polymerase II promoter	Number_of_mRNA_65	CCNH	CCNT1	CCNT2	CDK7	CDK9	ERCC2	ERCC3	GTF2A1	GTF2A2	GTF2B	GTF2E1	GTF2E2	GTF2F1	GTF2F2	GTF2H1	GTF2H2	GTF2H3	GTF2H4	MNAT1	NCBP1	POLR2A	POLR2B	POLR2C	POLR2D	POLR2E	POLR2F	POLR2G	POLR2H	POLR2I	POLR2J	POLR2K	POLR2L	MAP2K1	SHH	SSRP1	SUPT4H1	SUPT5H	TAF1	TAF4	TAF4B	TAF5	TAF6	TAF9	TAF10	TAF11	TAF12	TAF13	TBP	TCEA1	TCEB1	TCEB2	TCEB3	WHSC2	RDBP	ELL	AXIN1	CTDP1	ADRM1	SUPT16H	NCBP2	ELL2	BRD4	COBRA1	TH1L	EAPP	
GO:0006383_transcription from RNA polymerase III promoter	Number_of_mRNA_44	AR	POLR3D	BRCA1	CEBPA	GTF3A	BRF1	GTF3C1	GTF3C2	FOXA2	FOXA3	POLR2E	POLR2F	POLR2H	POLR2K	POLR2L	POU2F1	SNAPC1	SNAPC2	SNAPC3	SNAPC4	TROVE2	TBP	ZNF76	ZNF143	GTF3C5	GTF3C4	GTF3C3	SNAPC5	POLR3F	POLR3G	POLR3C	IVNS1ABP	POLR3A	LZTS1	ZNF345	POLR3K	BRF2	POLR3B	POLR3E	BDP1	CHD8	MAF1	GTF3C6	POLR3H	
GO:0006396_RNA processing	Number_of_mRNA_581	AARS	ADAR	ADARB1	ADARB2	AKT2	APOBEC1	APP	BARD1	BICD1	CCNB1	CCNH	CDC5L	CDK7	CDKN2A	CLNS1A	CSTF1	CSTF2	CSTF3	DDX1	DDX5	DHX8	DHX9	DHX15	DKC1	TRDMT1	EIF4A1	EIF4A2	EIF4B	EIF4E	EIF4G1	ELAVL4	ERCC2	ERCC3	ERN1	FBL	AFF2	FRG1	FUS	GRSF1	GTF2F1	GTF2F2	GTF2H1	GTF2H2	GTF2H3	GTF2H4	HSD17B10	HNRNPA1	HNRNPA2B1	HNRNPC	HNRNPD	HNRNPF	HNRNPH1	HNRNPH2	HNRNPH3	HNRNPK	HNRNPL	HNRNPU	KARS	RPSA	SMAD1	SMAD2	SMAD3	MAGOH	MBNL1	METTL1	MLH1	MNAT1	MOV10	MYOD1	HNRNPM	NCBP1	RPL10A	NHP2L1	NOP2	NONO	CNOT2	CNOT3	CNOT4	NOVA1	YBX1	PA2G4	PARN	PCBP1	PCBP2	PIN4	PLRG1	EXOSC9	EXOSC10	PNN	POLR2A	POLR2B	POLR2C	POLR2D	POLR2E	POLR2F	POLR2G	POLR2H	POLR2I	POLR2J	POLR2K	POLR2L	PPP1R8	PPP2CA	PPP2R1A	PTBP1	RBM3	RBM4	RBMS1	RBMS2	RNASE4	RNASEL	RP9	RPL5	RPL7	RPL11	RPL26	RPL35A	RPS6	RPS7	RPS13	RPS14	RPS15	RPS16	RPS17	RPS19	RPS21	RPS24	RPS26	RPS28	SARS	ATXN1	SFPQ	SRSF1	SRSF2	SRSF3	SRSF4	SRSF5	SRSF6	SRSF7	TRA2B	SNRNP70	SNRPA	SNRPA1	SNRPB	SNRPB2	SNRPC	SNRPD1	SNRPD2	SNRPD3	SNRPE	SNRPF	SNRPG	SNRPN	SRPK1	SRPK2	SSB	SUPT5H	SUV39H1	TARBP1	TARBP2	TIA1	U2AF1	SF1	ZFP36	BTG2	SLBP	PABPN1	SF3A2	SYMPK	DGCR14	ZRSR2	RBM10	SMC1A	SPOP	DUSP11	DHX16	TTF2	SIP1	PRPF18	THOC5	RRP1	KHSRP	PRKRA	NOP14	CDK13	RTCD1	SRSF9	RNMT	RNGTT	PABPC4	PRPF4B	NOL3	RPL14	SART1	RQCD1	PRPF4	PRPF3	RRP9	NOLC1	SRSF11	CNOT8	EFTUD2	PPIG	ZRANB2	SNRNP40	DDX23	QKI	CIR1	RBM39	WTAP	KIAA0391	AQR	UTP14C	SART3	EIF4A3	DHX38	LCMT2	DDX46	PAN2	RBM8A	THOC1	HNRPDL	ROD1	SNUPN	PDCD7	SUGP2	MBNL2	RCL1	RBM6	RBM5	THOC4	MPHOSPH10	HNRNPR	POP7	SRRM1	SF3B4	CWC27	SMNDC1	BCAS2	SF3A1	NSA2	PRMT5	CD2BP2	EMG1	C1D	PPIE	PPIH	SYNCRIP	DDX17	CHERP	NOP56	RPP30	RPP38	SLU7	PRPF8	ERN2	PAIP1	TBL3	IVNS1ABP	KHDRBS1	CELF1	CELF2	FARS2	USP39	SRSF10	POP4	WDR4	RPP40	UTP14A	PPARGC1A	CPSF4	TXNL4A	PAPOLA	RNPS1	FASTK	SRSF8	APOBEC2	POP1	SF3A3	HNRNPA0	CLP1	SF3B2	SNRNP27	RBPMS	NUDT21	CPSF6	DUS4L	SNRNP35	HNRNPUL1	RPP14	KRR1	LSM6	STRAP	CELF3	WBP4	DDX20	U2AF2	EXOSC8	CASC3	XRN2	DNAJC8	PUF60	DIS3	RALY	NCBP2	SNW1	KIN	PDCD11	EXOSC7	CNOT1	SNRNP200	SETX	FTSJD2	RRP1B	ZC3H3	JMJD6	CSTF2T	ZCCHC11	RRP8	PPWD1	EXOSC2	DICER1	SIRT1	TARDBP	SF3B3	SF3B1	PES1	SKIV2L2	SRRM2	ADAT1	LSM5	FTSJ1	TFIP11	PRPF6	PRPF40B	LSM4	MTO1	DCAF13	ZNF473	INTS7	CNOT10	GEMIN5	SYF2	KIAA1429	PRPF31	RSL1D1	INTS1	INTS6	NUFIP1	PABPC1	TRUB2	TRMT2A	EIF2C2	CSDC2	LSM1	LSM3	MOCS3	RBMX	ZNF638	PRPF19	UTP20	SSU72	CNOT7	RBM15B	CPSF1	TRA2A	FTSJ2	A1CF	GEMIN4	EXOSC3	EXOSC1	FCF1	TRNT1	UTP18	UTP11L	DBR1	RSRC1	ARL6IP4	CRNKL1	CDC40	POP5	DDX41	C22orf28	CWC15	LARP7	PCF11	SRRT	NOP58	TRMT6	SF3B14	PPIL1	CDK5RAP1	LSM7	NAA38	CPSF3	WBP11	LUC7L3	CDK12	PHAX	PPIL3	CPSF2	GAR1	RBM27	CCDC76	DGCR8	PRMT7	EXOSC4	PUS7	DDX56	TRIT1	ESRP1	WDR55	NSUN2	RPP25	DUS2L	RG9MTD1	TXNL4B	GEMIN8	THG1L	TRMT61B	PRPF39	TRMT12	GPATCH1	AGGF1	MAGOHB	PRPF38B	PIWIL2	HEATR1	RBM28	RBM23	MTPAP	INTS10	RNMTL1	TYW1	IMP3	LARP6	NOP10	ELAC1	RBM38	C2orf29	ZCCHC8	RNPC3	TRMT1	NHP2	INTS8	PRPF40A	TRMU	RBM22	CCAR1	INTS9	WDR12	MBNL3	UTP6	ZMAT5	PPAN	CELF4	PAPOLB	EXOSC5	DUS3L	XAB2	INTS12	THOC2	AICDA	ISY1	CNOT6	INTS2	TRMT5	PHRF1	CWC22	SUGP1	LSM2	PTBP2	SCAF1	C19orf29	RBM25	TRMT11	ELAC2	DHX35	CELF6	CELF5	RBM26	DUS1L	RRAGC	CPEB1	TUT1	PAPOLG	MRPL1	MRPL44	NOL6	UPF3B	INTS3	SCNM1	DDX54	TSEN34	NOC4L	WDR77	THOC6	SNRNP25	ZCCHC6	QTRTD1	NOL9	LIN28A	SNIP1	GEMIN7	GSTCD	PTCD2	GEMIN6	CPSF7	MRM1	TRMT2B	ESRP2	RPF1	THOC7	PUS1	TSEN2	INTS5	URM1	FIP1L1	QTRT1	SF3B5	PUS7L	PUS3	TRPT1	RBM4B	UTP15	WDR83	UTP23	SRRM4	PPP1R9B	GTPBP3	PHF5A	PRPF38A	LSM10	RBM17	ZCRB1	TNKS1BP1	PNPT1	RRP36	TSR2	ERI1	YTHDC1	ALKBH8	FDXACB1	INTS4	NAF1	IMP4	HNRPLL	TGS1	TRMT61A	TSEN15	FTSJ3	EXOSC6	PUSL1	TYW3	C2orf60	C2orf65	ADAD1	LSM11	WDR36	ADAT2	SRSF12	LOC136157	TRUB1	HNRNPA1L2	PUS10	PPP4R2	SNRNP48	ADAD2	DEDD2	PAPD4	ZFC3H1	U2AF1L4	HNRNPA3	CNOT6L	PAN3	TSEN54	DDX51	FBLL1	CTU2	LIN28B	APOBEC4	
GO:0006397_mRNA processing	Number_of_mRNA_354	ADAR	ADARB1	ADARB2	APOBEC1	APP	BARD1	CCNB1	CCNH	CDC5L	CDK7	CLNS1A	CSTF1	CSTF2	CSTF3	DDX1	DDX5	DHX8	DHX9	DHX15	EIF4A1	EIF4A2	EIF4B	EIF4E	EIF4G1	ELAVL4	ERCC2	ERCC3	ERN1	AFF2	FRG1	FUS	GRSF1	GTF2F1	GTF2F2	GTF2H1	GTF2H2	GTF2H3	GTF2H4	HNRNPA1	HNRNPA2B1	HNRNPC	HNRNPD	HNRNPF	HNRNPH1	HNRNPH2	HNRNPH3	HNRNPK	HNRNPL	HNRNPU	MAGOH	MBNL1	MLH1	MNAT1	MOV10	MYOD1	HNRNPM	NCBP1	NHP2L1	NONO	CNOT2	CNOT3	CNOT4	NOVA1	YBX1	PARN	PCBP1	PCBP2	PLRG1	PNN	POLR2A	POLR2B	POLR2C	POLR2D	POLR2E	POLR2F	POLR2G	POLR2H	POLR2I	POLR2J	POLR2K	POLR2L	PPP1R8	PTBP1	RBM4	RNASE4	RNASEL	SFPQ	SRSF1	SRSF2	SRSF3	SRSF4	SRSF5	SRSF6	SRSF7	TRA2B	SNRNP70	SNRPA	SNRPA1	SNRPB	SNRPB2	SNRPC	SNRPD1	SNRPD2	SNRPD3	SNRPE	SNRPF	SNRPG	SRPK1	SRPK2	SUPT5H	TIA1	U2AF1	SF1	ZFP36	BTG2	SLBP	PABPN1	SF3A2	SYMPK	DGCR14	ZRSR2	RBM10	SMC1A	SPOP	DHX16	TTF2	SIP1	PRPF18	THOC5	KHSRP	CDK13	SRSF9	RNMT	RNGTT	PRPF4B	NOL3	SART1	RQCD1	PRPF4	PRPF3	SRSF11	CNOT8	EFTUD2	ZRANB2	SNRNP40	DDX23	QKI	CIR1	RBM39	WTAP	AQR	EIF4A3	DHX38	DDX46	PAN2	RBM8A	THOC1	ROD1	SNUPN	SUGP2	MBNL2	RBM5	THOC4	HNRNPR	SRRM1	SF3B4	CWC27	SMNDC1	BCAS2	SF3A1	PRMT5	CD2BP2	PPIE	PPIH	SYNCRIP	SLU7	PRPF8	ERN2	PAIP1	KHDRBS1	CELF1	CELF2	USP39	SRSF10	POP4	PPARGC1A	CPSF4	TXNL4A	PAPOLA	RNPS1	SRSF8	APOBEC2	SF3A3	HNRNPA0	CLP1	SF3B2	SNRNP27	NUDT21	CPSF6	SNRNP35	HNRNPUL1	LSM6	STRAP	CELF3	WBP4	DDX20	U2AF2	CASC3	XRN2	DNAJC8	PUF60	RALY	NCBP2	SNW1	KIN	PDCD11	CNOT1	SNRNP200	FTSJD2	ZC3H3	JMJD6	CSTF2T	PPWD1	TARDBP	SF3B3	SF3B1	SKIV2L2	SRRM2	LSM5	TFIP11	PRPF6	PRPF40B	LSM4	ZNF473	CNOT10	GEMIN5	SYF2	KIAA1429	PRPF31	PABPC1	EIF2C2	CSDC2	LSM1	LSM3	RBMX	PRPF19	SSU72	CNOT7	RBM15B	CPSF1	TRA2A	A1CF	GEMIN4	DBR1	RSRC1	CRNKL1	CDC40	DDX41	CWC15	PCF11	SF3B14	PPIL1	LSM7	NAA38	CPSF3	WBP11	LUC7L3	PHAX	PPIL3	CPSF2	RBM27	PRMT7	ESRP1	TXNL4B	GEMIN8	PRPF39	GPATCH1	MAGOHB	PRPF38B	RBM28	RBM23	MTPAP	RBM38	C2orf29	ZCCHC8	RNPC3	PRPF40A	RBM22	CCAR1	MBNL3	ZMAT5	CELF4	PAPOLB	XAB2	THOC2	AICDA	ISY1	CNOT6	PHRF1	CWC22	SUGP1	LSM2	PTBP2	SCAF1	C19orf29	RBM25	DHX35	CELF6	CELF5	RBM26	CPEB1	TUT1	PAPOLG	UPF3B	SCNM1	TSEN34	WDR77	THOC6	SNRNP25	GEMIN7	PTCD2	GEMIN6	CPSF7	ESRP2	THOC7	TSEN2	FIP1L1	SF3B5	RBM4B	WDR83	SRRM4	PHF5A	PRPF38A	LSM10	RBM17	ZCRB1	TNKS1BP1	YTHDC1	HNRPLL	TGS1	TSEN15	LSM11	SRSF12	LOC136157	HNRNPA1L2	PPP4R2	SNRNP48	PAPD4	U2AF1L4	HNRNPA3	CNOT6L	PAN3	TSEN54	APOBEC4	
GO:0006412_translation	Number_of_mRNA_402	AARS	ABCF1	ACO1	AKT1	ANG	APP	RHOC	ASMT	BCL3	ZFP36L1	MRPL49	CALR	CARS	CD28	CIRBP	CYLD	DARS	DAZL	DDX1	DHPS	DIO2	EEF1A1	EEF1A2	EEF1B2	EEF1D	EEF1G	EEF2	EIF1AX	EIF2S1	EIF2B1	EIF2S3	EIF4A1	EIF4A2	EIF4B	EIF4E	EIF4EBP1	EIF4EBP2	EIF4G1	EIF4G2	EIF5	EIF5A	EP300	EPRS	ETF1	PTK2B	FARSA	FAU	FMR1	MTOR	GARS	MKNK2	GSPT1	GTF2H2	GTF2H3	HARS	HSPB1	IARS	ICT1	IGFBP5	IGHMBP2	IL6	EIF3E	IREB2	KARS	KRT7	RPSA	CAPRIN1	MAGOH	MARS	MTIF2	NACA	NARS	NCBP1	NCK1	RPL10A	PA2G4	PET112L	PML	PPA1	PRKCA	MAPK1	QARS	RARS	RBM3	UPF1	RPL3	RPL3L	RPL4	RPL5	RPL6	RPL7	RPL7A	RPL8	RPL9	RPL10	RPL11	RPL12	RPL13	RPL15	RPL17	RPL18	RPL19	RPL21	RPL22	RPL23A	MRPL23	RPL24	RPL26	RPL27	RPL30	RPL27A	RPL28	RPL29	RPL31	RPL32	RPL34	RPL35A	RPL36AL	RPL37	RPL37A	RPL38	RPL39	RPL41	RPL36A	RPLP0	RPLP1	RPLP2	MRPL12	MRPS12	RPS2	RPS3	RPS3A	RPS4X	RPS4Y1	RPS5	RPS6	RPS6KB1	RPS6KB2	RPS7	RPS8	RPS9	RPS10	RPS11	RPS12	RPS13	RPS14	RPS15	RPS15A	RPS16	RPS17	RPS18	RPS19	RPS20	RPS21	RPS23	RPS24	RPS25	RPS26	RPS27	RPS27A	RPS28	RPS29	RRBP1	SARS	ATXN2	CCL5	SOX11	SRP9	SRP14	TARBP2	TARS	THBS1	TIA1	TNF	TPR	TSC1	TUFM	UBA52	UCN	VARS	WARS	EIF4H	WT1	AIMP2	NCK2	YARS	MKNK1	EIF3A	EIF3B	EIF3C	EIF3D	EIF3F	EIF3G	EIF3H	EIF3I	EIF3J	EIF4G3	PABPC4	EIF2B4	EIF2B3	EIF2B2	EIF2B5	EIF2S2	RPL14	AIMP1	PIWIL1	RPL23	QKI	EIF2AK3	EIF4E2	EEF1E1	MRPL33	MTRF1	EIF5B	PUM1	EIF4A3	MRPL19	RBM8A	FARSB	TSFM	EIF1	HRSP12	EIF1B	TNIP1	WARS2	PRG3	EIF3M	MRPL28	PAIP1	IGF2BP1	IGF2BP3	IGF2BP2	FARS2	HBS1L	MRPS30	GCN1L1	COPS5	MRPL3	RPL35	POLG2	CASC3	NCBP2	SAMD4A	TNRC6B	METAP1	PUM2	LARS2	HARS2	RPL13A	PPP1R15A	GSPT2	RPL36	PARS2	NGDN	LSM14A	RSL1D1	EIF2C1	PABPC1	PPA2	EIF2AK1	EIF2C2	SERP1	TNRC6A	EIF3K	MRPS18B	MRPL42	MRPL13	MRPL18	MRPL15	MRPL22	DDX25	EEF2K	MRPS16	MRPS18C	RPS27L	YARS2	MRPL2	MRPL4	NDUFA13	MRPS7	YBX2	SEPSECS	MRPS2	RPL26L1	RSL24D1	TACO1	PAIP2	MRPL37	MRPL51	MRPL30	MRPL27	MRPL35	EIF3L	LARS	TRMT6	MRPL48	MRPS23	MRPS33	PTRH2	SELT	PELO	MRPS21	MTRF1L	SARS2	MRPL16	TRNAU1AP	MRPL20	PIWIL2	DALRD3	DARS2	MRPS18A	MRPS10	QRSL1	BRIX1	IMPACT	IARS2	EIF5A2	RARS2	MRPL47	VARS2	MIF4GD	LRRC47	AARS2	TNRC6C	NCOA5	GUF1	EEFSEC	MRPL17	MRPS14	DNAJC1	MRPS25	CPEB1	MRPL14	MRPS24	MRPS15	MRPS11	MRPS9	MRPS6	MRPS5	MRPL41	MRPL36	MRPL34	MRPL32	MRPL11	MRPL9	MRPL1	CAPRIN2	BOLL	MRP63	SECISBP2	CARS2	MRPL24	LIN28A	NARS2	RPF1	TARS2	AARSD1	EIF2A	POLDIP3	WIBG	MRPL45	SARNP	GFM2	MRPL43	PPP1R15B	GFM1	C15orf42	C12orf65	FDXACB1	MRPS36	MRRF	IMP4	MARS2	FAM129A	RPL39L	PSTK	MRPL52	TARSL2	EARS2	MRPL10	UHMK1	MRPL55	CPEB2	PTRH1	RPL10L	PIWIL4	LSM14B	EIF2C3	EIF2C4	PATL2	RPL22L1	MTIF3	MRPL21	GATC	RPL7L1	EIF4E3	NANOS2	NANOS1	NANOS3	C2orf79	PAIP2B	EIF2AK4	
GO:0006413_translational initiation	Number_of_mRNA_66	ABCF1	DAZL	DDX1	EIF1AX	EIF2S1	EIF2B1	EIF2S3	EIF4A2	EIF4B	EIF4E	EIF4EBP1	EIF4EBP2	EIF4G1	EIF4G2	EIF5	FMR1	HSPB1	EIF3E	MTIF2	NCBP1	RPS3	RPS3A	RPS5	RPS6KB1	RPS6KB2	RPS17	CCL5	TNF	EIF4H	EIF3A	EIF3B	EIF3C	EIF3D	EIF3F	EIF3G	EIF3H	EIF3I	EIF3J	EIF4G3	EIF2B4	EIF2B3	EIF2B2	EIF2B5	EIF2S2	EIF2AK3	EIF5B	EIF1	EIF1B	EIF3M	PAIP1	COPS5	NCBP2	EIF2AK1	EIF2C2	EIF3K	PAIP2	EIF3L	TRMT6	IMPACT	BOLL	EIF2A	C15orf42	UHMK1	MTIF3	PAIP2B	EIF2AK4	
GO:0006417_regulation of translation	Number_of_mRNA_151	ABCF1	ACO1	AKT1	ANG	APP	RHOC	BCL3	ZFP36L1	CALR	CD28	CIRBP	DAZL	DDX1	DIO2	EIF2S1	EIF2B1	EIF4A2	EIF4B	EIF4E	EIF4EBP1	EIF4EBP2	EIF4G1	EIF4G2	EIF5	EIF5A	EP300	ETF1	PTK2B	FMR1	MTOR	MKNK2	HSPB1	IGFBP5	IL6	EIF3E	IREB2	KRT7	CAPRIN1	MAGOH	MTIF2	NCBP1	NCK1	PA2G4	PML	PRKCA	MAPK1	RBM3	UPF1	RPS4X	RPS5	RPS6KB1	RPS6KB2	RPS9	RPS14	ATXN2	CCL5	SRP9	SRP14	TARBP2	THBS1	TIA1	TNF	TSC1	UCN	EIF4H	WT1	NCK2	MKNK1	EIF3B	EIF3H	EIF4G3	EIF2B4	EIF2B3	EIF2B2	EIF2B5	PIWIL1	QKI	EIF2AK3	EIF4E2	MTRF1	EIF5B	PUM1	EIF4A3	RBM8A	EIF1	HRSP12	EIF1B	PRG3	PAIP1	IGF2BP1	IGF2BP3	IGF2BP2	GCN1L1	CASC3	NCBP2	SAMD4A	TNRC6B	METAP1	PUM2	PPP1R15A	NGDN	LSM14A	EIF2C1	PABPC1	EIF2AK1	EIF2C2	SERP1	TNRC6A	EIF3K	DDX25	RPS27L	NDUFA13	YBX2	SEPSECS	TACO1	PAIP2	TRMT6	SELT	TRNAU1AP	PIWIL2	IMPACT	EIF5A2	MIF4GD	TNRC6C	DNAJC1	CPEB1	CAPRIN2	BOLL	LIN28A	EIF2A	POLDIP3	WIBG	SARNP	PPP1R15B	FAM129A	PSTK	UHMK1	CPEB2	PIWIL4	LSM14B	EIF2C3	EIF2C4	PATL2	MTIF3	GATC	EIF4E3	NANOS2	NANOS1	NANOS3	PAIP2B	EIF2AK4	
GO:0006446_regulation of translational initiation	Number_of_mRNA_44	DAZL	DDX1	EIF2S1	EIF2B1	EIF4A2	EIF4B	EIF4EBP1	EIF4EBP2	EIF4G1	EIF4G2	EIF5	FMR1	HSPB1	EIF3E	MTIF2	NCBP1	RPS6KB1	RPS6KB2	CCL5	TNF	EIF4H	EIF3B	EIF3H	EIF4G3	EIF2B4	EIF2B3	EIF2B2	EIF2B5	EIF2AK3	EIF5B	EIF1	EIF1B	NCBP2	EIF2AK1	EIF2C2	EIF3K	PAIP2	TRMT6	IMPACT	BOLL	UHMK1	MTIF3	PAIP2B	EIF2AK4	
GO:0006461_protein complex assembly	Number_of_mRNA_555	ACACA	ACACB	ACADL	ACADS	ACAT1	ACHE	ACTN2	ADD1	ADD2	ADRB2	ADSL	AHR	AHSG	ALAD	ALDOA	ALDOB	ALDOC	ALOX5AP	AMFR	ANG	ANGPT1	ANXA5	APBA1	APC	APCS	BIRC3	FAS	ARF6	RHOC	ARHGAP6	ARL2	ATF1	BAX	BCS1L	BLM	BRAF	CACNA1A	CALR	CAPG	CAPZA1	CAPZA2	CAPZB	CAT	CAV1	CAV2	CAV3	CCK	CCNB1	CD3E	CD3G	CD40	CD74	CDA	SEPT7	CDC42	CDH1	CDH2	CDK5	CDKN1B	CLGN	CENPA	CENPE	CENPF	CHRNA3	AP2S1	CLU	CNTF	COL1A1	COL1A2	COX10	COX11	COX15	CPT1A	CREBBP	CRYAA	CRYAB	CRYZ	CSF2	CSNK2B	NKX2-5	CTH	CTNNA1	CYBA	DARS	AKR1C1	DECR1	DHPS	DIAPH1	DLG4	DPAGT1	DPYS	DVL1	EIF4EBP1	EPB49	STOM	EPRS	EPS15	FANCA	FANCC	PTK2B	FGA	FGB	FGG	FKBP1A	FKBP4	FLNA	FMOD	MTOR	GABRA6	GCH1	GCHFR	GJA1	GJB1	GLRB	GPX3	GRIK5	GRIN2B	GSK3B	GSN	HSD17B10	HBB	HCFC1	NCKAP1L	HFE	NRG1	HIP1	HMGB1	HMGA1	HMOX1	HPRT1	HRAS	HSF4	HSPA4	HSP90AA1	HSPD1	IGF1R	IGHMBP2	IL1RAP	IL2RB	IL5	ILK	INSR	IRAK1	IRS1	ITPR3	JUP	KCNA2	KCNA5	KCND2	KCNJ10	KPNA3	LAMC1	STMN1	LCN2	LLGL1	LRP4	NBR1	SMAD1	SMAD2	SMAD3	SMAD4	SMAD6	MAP1B	MAPT	MATN1	MDM2	MDM4	ME1	MAP3K1	MGP	MGST1	MIF	MLH1	MAP3K11	MLL	MNAT1	MUSK	MYH11	NCK1	NDUFS4	NDUFS5	NDUFS8	NPM1	NUP98	OCLN	OTC	OXA1L	P2RX1	P2RX4	P2RX7	PCBD1	PEX13	PEX14	PFKL	PFKM	PLEK	PML	PPAT	PPP2R1A	PPP5C	PRF1	PRKAA2	PRKAB1	PRKAG1	PRKAR2A	PRKCSH	PRKCZ	MAP2K1	PRLR	PRNP	PSMD5	PSMD9	PSMD10	PTK2	PXN	PEX5	RAC1	RAD51	RALB	RASA1	RDX	TRIM27	RNF4	RRM1	RRM2	CLIP1	SCO1	CCL5	CCL11	CCL24	SFTPC	SH3BGR	SHMT1	SHMT2	SKI	SKIL	SLC1A1	SLC6A1	SLC6A4	SMO	SNCA	SOD2	SPAST	SPP2	SPTA1	SPTAN1	SPTB	SPTBN1	SPTBN2	SRC	SRF	SRP54	TRIM21	ST13	STXBP1	STXBP3	SURF1	SYK	SYT1	TAF1	TAF10	TAL1	TAPBP	TAZ	TBCA	TBCD	TCEB2	TCP1	TEK	TERF1	TFAM	TFAP4	TGFB1	TGM3	THRA	TK1	TSPAN4	TNF	TNFAIP3	TNFRSF1A	TP53	TP73	TRAF1	TRAF2	TSC1	TSC2	TTN	TUBA4A	TUBB2A	TUBG1	SUMO1	UQCRH	VCP	VHL	VIL1	VWF	WAS	WIPF1	YWHAB	ZNF148	TUBA1A	ALDH5A1	CHAF1B	PICALM	AXIN1	NCK2	OGT	KCNAB2	IKBKAP	DGKD	TCAP	STK16	PSMG1	TP63	PTCH2	VAMP8	GPAA1	FADD	NAPG	LIN7A	SYNJ1	BCL10	SKAP2	WASF1	WASL	SPAG9	NFS1	SLC7A7	SLC7A6	TMSB4Y	LATS1	P2RX6	TMSB10	ZW10	REPS2	LGI1	MAGI1	VAMP3	SLC9A3R2	SLIT2	LONP1	SLC9A3R1	ADIPOQ	ZFYVE9	LPXN	EIF2AK3	PICK1	PDE4DIP	CEP57	KNTC1	ProSAPiP1	MAGI2	SNAP91	SCO2	HDAC6	CHAF1A	RANBP9	ARPC5	ARPC4	ARPC3	ARPC1B	ACTR3	ARPC2	AASS	STUB1	CCL26	TRIM22	TUBA1B	TUBB3	TUBB4	TUBB2C	NOD1	CDC42EP2	PPIH	PFDN6	ARPC1A	USP16	AVIL	CCT6B	SEPT9	WASF3	TUBGCP2	PPARGC1A	MALT1	EHD1	TMSB15A	UPK1A	ADRM1	NUDT21	CPSF6	UBE2C	STMN2	TPPP	TRIOBP	FAF1	SLC7A9	CORO1A	NLGN1	MAPRE1	KIFAP3	DKK1	P2RX2	PAXIP1	RIMS1	POGZ	NUP205	KANK1	MDN1	SF3B3	QPRT	MAPK8IP2	CLDN14	PDSS1	CD2AP	PRND	PANX1	COG4	AHCTF1	NDUFAF3	ATL3	GEMIN5	CLIP3	FBXO5	INPP5J	TUBG2	TUBGCP4	GNMT	UBE2S	NDUFAF4	CARD10	PILRB	EHD4	EHD3	CALY	VILL	SOST	GMNN	ATL1	CUTC	NDUFAF1	ANGPTL4	TUBD1	TUBE1	HAO2	THEG	SPTBN5	POMP	SNX9	MPP6	TUBA8	ANLN	TMEM70	THG1L	CCDC40	ATG16L1	MSTO1	C14orf104	C2orf56	TMEM48	ATF7IP	PARVA	SEPT11	HR	CAND1	CENPJ	ACOT13	PARD3	TRPV5	KCNQ5	TUBB4Q	C10orf2	PANX2	SMARCAD1	PSMG2	CTNNBIP1	PDSS2	GOPC	ACTR3B	PREX1	SPTBN4	MID1IP1	TRPV4	SRR	KIF13A	NOD2	ATL2	ATPAF1	PINK1	MIS12	TRPM8	DCTPP1	C20orf7	TUBAL3	CPSF7	TUBA4B	NUBPL	SCUBE1	TUBB1	KCNH6	COLEC12	ARPC5L	FERMT3	PCBD2	MKI67IP	PARD6B	TUBB6	LNX1	PSRC1	TUBA1C	CBR4	JUB	DISP1	TRIM5	SCIN	TRIM4	KCNH7	ATPAF2	CAPZA3	ATPIF1	NACC1	TUBA3D	NLRP3	C1QTNF1	C1QTNF2	C1QTNF7	PANX3	TRIM6	LRRC50	JMY	HGSNAT	NACC2	CDC42EP5	DGKH	EID2	MUC20	TUBB	VMA21	LNX2	SCUBE3	AQP11	COX18	SH3PXD2B	SCARA5	TMSB15B	CCDC39	TUBB2B	NDUFS7	WASH3P	AGRN	CCDC88C	OOEP	TRIM72	TUBBP5	SDHAF1	ACTR3C	
GO:0006464_protein modification process	Number_of_mRNA_2045	ABCA1	ABL1	ABL2	ABO	ACP1	ACTL6A	ACVR1	ACVR1B	ACVR2A	ACVR2B	ACVRL1	ADAM8	ADAM10	ADCY1	ADCY2	ADCY3	ADCY5	ADCY6	ADCY7	ADCY8	ADCY9	ADH5	ADORA1	ADORA2B	ADPRH	PARP1	PARP4	ADRA2A	ADRA2B	ADRA2C	ADRB2	ADRBK1	ADRBK2	AGA	AGT	AKT1	AKT2	ALK	AMBP	AMFR	AMHR2	ANG	ANGPT1	ANXA1	APBB1	APC	BIRC2	BIRC3	APLP2	APOA1	APOE	APP	ARAF	TRIM23	ARNT	ARR3	ARRB1	ARRB2	ART1	ART3	ART4	ASPH	ATM	ATP7A	ATR	AXL	AZU1	BAK1	BARD1	CCND1	BCL2	OPN1SW	BCR	BDKRB1	BDKRB2	BGN	BHMT	BLK	BLM	BMI1	BMP2	BMP4	BMP6	BMP7	BMPR1A	BMPR1B	BMPR2	BMX	BRCA1	BRAF	BRCA2	BTG1	BTK	BUB1	BUB1B	C5	C5AR1	DDR1	CAD	CALCA	CALR	CAMK4	CAMK2A	CAMK2B	CAMK2D	CAMK2G	CANX	CASP3	CAV1	CAV3	CBL	CBS	CCK	CCNB1	CCND2	CCND3	CCNE1	CCNF	CCNG1	CCNT1	CCNT2	CD3E	CD4	CD80	ENTPD5	CD44	CD74	CD81	CDK1	CDC6	CDC20	CDC25A	CDC25B	CDC25C	CDC27	CDC34	CDK2	CDK3	CDK4	CDK5	CDK6	CDK7	CDK8	CDK9	CDKN1A	CDKN1B	CDKN1C	CDKN2A	CDKN2B	CDKN2C	CDKN2D	CDKN3	CEL	CENPE	CHEK1	CHM	CHRM1	CHRM3	CHRNA3	CHUK	ERCC8	CKS1B	CKS2	CLK2	CLK3	PLK3	CNTF	COL3A1	MAP3K8	CPE	CREB1	CREBBP	CRK	CRY1	CRY2	CRYAA	MAPK14	CSF1	CSF1R	CSF2	CSK	CSNK1A1	CSNK1D	CSNK1E	CSNK1G2	CSNK1G3	CSNK2A1	CSNK2A2	CSPG4	CSTA	CTBP1	CTGF	CTH	CYLD	DAB2	DAD1	DGKA	DGKB	DGKG	DGKQ	DAPK1	DAPK3	DAXX	DCN	DDB1	DDB2	GADD45A	DDOST	DGUOK	DHPS	DMPK	DNMT1	DNMT3B	DPAGT1	DPH2	DR1	DRD1	DRD2	DRD4	DRD5	DSP	DUSP1	DUSP2	DUSP3	DUSP4	DUSP5	DUSP6	DUSP7	DUSP8	DUSP9	DVL1	DVL2	DVL3	DYRK1A	EDN1	EDN2	EDN3	EDNRA	EFNA1	EGF	EGFR	EGR1	EIF2S1	EPHA2	EIF5A	ELANE	MARK2	ENG	EP300	EPB42	EPHA1	EPHA3	EPHA4	EPHA5	EPHA7	EPHA8	EPHB1	EPHB2	EPHB3	EPHB4	EPHB6	EPO	ERBB2	ERBB3	ERBB4	EREG	ERCC3	ERG	ERN1	ETF1	EVPL	EYA1	EYA2	EYA3	EZH2	F2	F2R	F7	F9	F10	F13A1	FABP4	PTK2B	EFEMP1	FCER1A	MS4A2	FER	FES	FGF1	FGF2	FGF7	FGF10	FGF13	FGFR1	FGFR3	FGFR2	FGFR4	FGR	FKBP1A	FKBP1B	FKBP2	FKBP3	FKBP4	FKBP5	FLT1	FLT3	FLT4	FN1	FNTA	FNTB	FPR1	FXN	FRK	MTOR	FUT1	FUT2	FUT3	FUT4	FUT5	FUT6	FUT7	FUT8	FYB	FYN	G6PD	GAD1	GAK	GALNT1	GALNT2	GALNT3	GAP43	GAPDH	GAS6	KAT2A	GCNT1	GDF2	GFPT1	GGCX	B4GALT1	GH1	GHR	GCLC	GMFB	GNA11	GNA15	GNAI2	GNAQ	GNG3	SFN	GRK4	GRK5	GRK6	MKNK2	GPS1	GPX1	RAPGEF1	GRM1	GRM4	GRM5	PDIA3	GSK3A	GSK3B	GSPT1	GTF2H1	GUCY2C	GUCY2F	GUCY2D	HCK	HCLS1	HCRT	HDAC1	HDAC2	NCKAP1L	NRG1	UBE2K	HLCS	HMBS	HPX	HRAS	PRMT2	PRMT1	HSF1	HSF4	DNAJB2	HSPA2	HSPA5	HTR1B	HTR2A	HTR2B	HUS1	IFNG	IGF1	IGF1R	IGFBP3	IGHM	IKBKB	IL1B	IL2	IL3	IL4	IL5	IL6	IL6R	IL6ST	IL11	IL12A	IL12B	IL12RB2	IL17A	ILK	INS	INPPL1	INSR	INSRR	IRAK1	IRAK2	IRF4	ITGA5	ITGB2	ITGB3	ITK	STT3A	IVL	JAK1	JAK2	JAK3	JARID2	JUN	KDR	KIT	KRAS	LCK	LIF	LIMK1	LIMK2	LIPE	LMAN1	LMO7	LOR	LOX	LOXL1	LOXL2	LRP1	LRP2	LRP6	LRP5	LTK	LYN	MAD2L1	SMAD1	SMAD2	SMAD3	SMAD4	SMAD6	SMAD7	SMAD9	MAK	MAN1A1	MAN2A2	MAN2A1	MAN2B1	MANBA	MARK1	MARK3	MAS1	MATK	MDFI	MDM2	MAP3K1	MAP3K3	MAP3K4	MAP3K5	MEN1	MET	MGAT1	MGAT2	MGAT3	MGAT5	KITLG	MIF	MAP3K9	MAP3K10	MAP3K11	MLL	MMP15	MNAT1	MOS	MPI	MRE11A	MSRA	MST1R	MTM1	MTR	MUSK	GADD45B	MYLK	MYOD1	PPP1R12A	NBN	NDUFS4	NEDD4	NEDD8	NEK1	NEK2	NEK3	NF1	NF2	NGF	NID1	NNAT	NMT1	NOS2	CNOT4	NPR1	NPR2	NRAS	NTRK1	NTRK2	NTRK3	ROR1	ROR2	DDR2	OSM	P2RX7	P4HA1	P4HB	PEBP1	FURIN	PAH	PAK1	PAK2	PAK3	PAM	PARK2	PAX5	PAX6	PCMT1	CDK16	CDK17	CDK18	PDE6G	PDE6H	PDGFA	PDGFB	PDGFRA	PDGFRB	PDK1	PDK2	PDK3	PDK4	ENPP1	PDPK1	CDK14	PGGT1B	PGM3	PHB	PHEX	PHF2	PHKA1	PHKA2	PHKG1	PHKG2	PIGA	PIGC	PIGF	PIGH	PIK3C3	PIK3CA	PIK3CB	PIM1	PIK3CD	PIK3CG	PIK3R1	PIN1	PLA2G1B	PLAT	PLAUR	PLK1	PLOD1	PLOD2	PML	PMM1	PMM2	PPEF2	PPEF1	PPM1A	PPM1B	PPM1G	PPP1CA	PPP1CB	PPP1CC	PPP2CA	PPP2CB	PPP2R1A	PPP2R2A	PPP2R3A	PPP2R4	PPP2R5A	PPP3CA	PPP5C	PPP6C	PPT1	PRKAA1	PRKAA2	PRKACA	PRKACB	PRKACG	PKIA	PKIB	PRKAG1	PRKAR1A	PRKAR1B	PRKAR2A	PRKAR2B	PRKCA	PRKCB	PRKCD	PRKCE	PRKCG	PRKCH	PRKCI	PKN1	PKN2	PRKD1	PRKCQ	PRKCSH	PRKCZ	PRKDC	PRKG1	PRKG2	MAPK1	MAPK3	MAPK4	MAPK6	MAPK7	MAPK8	MAPK11	MAPK9	MAPK10	MAPK13	MAP2K1	MAP2K2	MAP2K3	MAP2K5	MAP2K6	MAP2K7	EIF2AK2	PRKX	PRKY	PRLR	PRNP	PROC	PROS1	PROX1	RELN	PSEN1	PSEN2	PSKH1	PSMA1	PSMA2	PSMA3	PSMA4	PSMA5	PSMA6	PSMA7	PSMB1	PSMB2	PSMB3	PSMB4	PSMB5	PSMB6	PSMB7	PSMB8	PSMB9	PSMB10	PSMC1	PSMC2	PSMC3	PSMC4	PSMC5	PSMC6	PSMD1	PSMD2	PSMD3	PSMD4	PSMD5	PSMD7	PSMD8	PSMD9	PSMD10	PSMD11	PSMD12	PSMD13	PSME1	PSME2	PTEN	PTK2	PTK6	PTK7	TWF1	QSOX1	PTPN1	PTPN2	PTPN3	PTPN4	PTPN6	PTPN7	PTPN9	PTPN11	PTPN12	PTPN13	PTPN14	PTPRA	PTPRB	PTPRC	PTPRD	PTPRE	PTPRF	PTPRG	PTPRH	PTPRJ	PTPRK	PTPRM	PTPRN	PTPRN2	PTPRO	PTPRR	PTPRS	PTPRZ1	PXN	RAB3B	RAB6A	MAP4K2	RABGGTA	RABGGTB	RAGE	RAF1	RAG1	RAP1A	RAP2A	RAP2B	RARA	RB1	RBBP5	RET	RGR	RGS3	RGS4	RHO	GRK1	RING1	RNASEL	RNF2	RNF4	RNF5	RNF6	ROCK1	RORC	ROS1	RPN1	RPN2	RPS6KA1	RPS6KA2	RPS6KA3	RPS6KB1	RPS6KB2	RPS27A	RYK	MAPK12	SBF1	ATXN7	CCL2	CCL5	CCL11	SDC4	SDF2	SEC13	MAP2K4	SET	SFRP1	SFRP2	SFRP5	SGK1	SHC1	SIAH1	ST6GAL1	ST3GAL1	ST3GAL2	ST3GAL4	ST3GAL3	ST8SIA1	SKP1	SKP2	SLC11A1	SUMO3	SUMO2	SNCA	SOD1	UAP1	SPRR1A	SPRR1B	SPRR3	SPTBN1	SRC	SRMS	SRPK1	SRPK2	TRIM21	STAT1	STAT5A	NEK4	STK3	STK4	AURKA	CDKL5	STK10	STK11	AURKC	STYX	SUV39H1	SYK	ADAM17	TADA2A	TAF1	TAF7	TAF9	TAF10	TAF12	MAP3K7	TARBP2	TCF3	TEC	TEK	TESK1	TFAP4	NR2F2	TGFA	TGFB1	TGFB2	TGFB3	TGFBR1	TGM4	TGFBR2	TGFBR3	TGM1	TGM2	TGM3	THBS1	THBS4	THY1	TIE1	TLR2	TLR3	TLR4	TSPAN8	TNF	TNFAIP1	TNFAIP3	TP53	TP73	TPD52L1	TPTE	TRAF2	TRAF6	TRIO	TSC1	TSC2	TSG101	TTC3	TTK	TTN	TNFRSF4	TXK	TYK2	TYRO3	UBA52	UBB	UBC	UBA1	UBA7	UBE2A	UBE2B	UBE2D1	UBE2D2	UBE2D3	UBE2E1	UBE2E2	UBE2G1	UBE2G2	UBE2H	UBE2I	UBE2L3	UBE2N	UBE2V2	UBE3A	SUMO1	UCHL1	USP4	USP1	KDM6A	VCP	VEGFA	VEGFB	VEGFC	VHL	VRK1	VRK2	VTN	WEE1	WNT1	WNT5A	WNT7A	WNT7B	WNT11	WNT9B	YES1	YWHAB	YWHAE	YWHAG	ZAP70	PCGF2	TRIM25	MAP3K12	PTP4A1	LRP8	BTG2	MOGS	RNF103	CXCR4	BRPF1	MAPKAPK3	USP7	ST8SIA4	EPM2A	TUSC3	MYST3	PTP4A2	USP5	MLL2	YEATS4	CDK2AP1	ST8SIA2	AKAP1	USP11	USP9X	NAA10	UBL4A	USP9Y	TRRAP	AXIN1	AXIN2	BAP1	BRAP	CDC7	FZD1	FZD8	ULK1	STK24	NCK2	DYRK3	DYRK2	DUSP11	CUL3	CUL1	TPST2	TPST1	SUPT3H	FKBP6	OGT	CDC42BPA	MAP4K3	PPM1D	IKBKG	IKBKAP	HAT1	DGKZ	DGKE	DGKD	CAMK1	MAPKAPK5	PIAS1	CDC14B	CDC14A	CDK10	MADD	MKNK1	CASK	STK16	RUVBL1	PPAP2A	PPAP2B	CDK13	SOCS1	TNKS	EIF4G3	CDC23	B4GALT4	B4GALT3	B4GALT2	B3GALT4	B3GALNT1	B3GALT2	B3GALT1	TNK1	EED	RNGTT	GPAA1	RIPK1	ADAM9	RIPK2	RIOK3	TNFRSF11A	TNFRSF10B	TNFRSF10A	DYRK4	TRIM24	CCNK	DPM1	CDKL1	DCAF5	DPM2	HDAC3	KSR1	KAT2B	CDK5R1	PROZ	STK19	LDB1	ST3GAL5	SPHK1	CDC16	NAE1	MTMR3	MTMR2	PRPF4B	BCL10	HERC3	HERC2	HERC1	CDK5R2	BTRC	P4HA2	PLOD3	RPS6KA4	KALRN	CDKL2	MAP3K14	SOCS3	BRSK2	RNF8	BAZ1B	UBA3	UBE2M	SPAG9	NFS1	PIAS2	MAP3K6	ASH2L	DIRAS3	PKMYT1	PIGQ	DNAJA3	USP6	USP2	USP10	USP8	MTMR6	MTMR7	LATS1	CCNE2	DYRK1B	CTDP1	DGKI	LPAR2	MAP3K13	BUB3	PTPLA	DCLK1	AURKB	LARGE	GCNT3	UBE2L6	RPS6KA5	MAPKAPK2	STK17B	STK17A	S1PR2	TRIP12	B4GALT6	TGM5	B4GALT5	TAOK2	SLIT2	SLC9A3R1	ADIPOQ	PPT2	NMT2	MAP4K4	EIF2AK3	PICK1	ATG5	ROCK2	PIGL	PIGB	PSMF1	AKAP5	GAL3ST1	MPDU1	BAG5	GMFG	RAB3D	CDC42BPB	RNF14	CARTPT	NCOR1	RNF7	TRAF4	AATK	GNA14	SEC24C	ISG15	IKBKE	CTR9	PPM1F	TTLL4	DZIP3	KDM4A	N4BP1	UBE3C	EDEM1	ULK2	HDAC9	SLK	MLL4	HDAC4	MLEC	PHF16	RNF40	RB1CC1	MELK	ZEB2	PSMD6	KIAA0317	SEC24D	TLK1	NUAK1	KLHL21	SUPT7L	OXSR1	GFPT2	GOLGA5	USP15	USP3	TNFSF15	RBX1	PPP4R1	AKT3	ABI1	HDAC6	HDAC5	PIGK	PARP2	PARP3	UBA2	SAE1	HUWE1	PTPRU	COL4A3BP	UST	CTDSP2	SGK2	RAD50	PREB	HIPK3	FEM1B	ABI2	TRIM28	CHST4	TNK2	RNF41	ALG3	PRMT3	PSME3	TRIM13	TOPORS	PSMD14	TRIB1	DCAF7	SPRY1	SPRY2	STUB1	UBE4B	SPEG	BCKDK	PAK4	MARCH6	B3GALT5	B3GNT3	TLR6	NOD1	ANAPC10	DLC1	PIAS3	ST3GAL6	RAPGEF3	PRMT5	TESK2	ARIH2	SEC24B	RBM14	ZER1	MCRS1	TAB1	MAD2L2	MERTK	TADA3	UBE2E3	SEC23A	STK25	CARM1	KAT5	ATG7	PRDX4	SLC35A1	POMT1	ERN2	USP16	ST6GALNAC2	HEXIM1	RBCK1	TRIM16	TAF6L	CAMKK2	PMVK	B3GNT2	FUT9	RRH	PLK4	MAP3K2	KDM5B	PLK2	NEK6	SEC24A	FRS2	C7orf16	RUVBL2	USP20	PPARGC1A	MALT1	BRD8	MAN1A2	GADD45G	EHMT2	FASTK	MORF4L1	MSL3	OS9	COPS5	METAP2	TLK2	RBPMS	RIPK3	PIM2	WWP1	WWP2	UBE2C	RAPGEF4	DUSP14	TRIOBP	WDR5	PTPN21	ATE1	PRDM5	CIT	FGFR1OP	PTPRT	CDC37	PKIG	MYST2	PTP4A3	BAZ2A	MAP4K5	MAP4K1	RASSF1	CHEK2	FZD10	IRAK3	DUSP10	GALNT6	PDCD10	RNF139	PADI2	MAN1B1	DUSP12	MGAT4B	B4GALT7	MGAT4A	FKBP9	STK38	RNF13	NID2	COG2	PPM1E	DOLK	AAK1	LMTK2	ICK	SEC31A	TRAK1	SEPHS1	SIRT2	DKK1	TRIM32	TPX2	PAXIP1	MAST1	MAPKBP1	STK38L	FBXO21	PDZRN3	KDM1A	MAST3	USP33	TNIK	SMG1	SETD1B	HECW1	KDM4C	ERC1	TTLL5	CDK19	TAB2	PHF8	KDM6B	MAST2	RTF1	TTLL12	METAP1	PASK	GANAB	FBXL7	PSME4	JMJD6	SIK2	AGTPBP1	FBXW11	MGRN1	USP22	NEDD4L	PHF15	KIAA0776	SIK3	ZDHHC17	ADNP	SIRT5	SIRT4	SIRT3	SIRT1	ICMT	BRD4	POFUT1	SUZ12	MORC3	MYST4	CLCF1	MAPK8IP2	RASD2	CDK20	PIGN	GTPBP4	CHST5	LPAR3	ARL2BP	PADI4	OPN3	DAPK2	CBLC	NUP62	HSPBP1	PRKD3	AIPL1	PPIL2	FKBP8	BRD1	DSTYK	FBXO7	QPCT	TTLL1	FBXL2	HECTD1	MGAT4C	NIPBL	ANAPC13	DCAF12	BRMS1	PRKD2	DCAF13	RNF19A	RCHY1	PTPN23	WWTR1	TIPARP	ULK3	IBTK	CLIP3	RNF167	HERC4	DCAF4	TRPC4AP	TTLL3	FBXW2	PTPN22	FBXL21	FBXL3	FBXO2	FBXL6	FBXL5	FBXO25	FBXO24	TSPAN17	FBXO22	FBXO10	FBXO9	FBXO5	FBXO4	FBXO3	TINF2	PTPN18	LATS2	SRPK3	RPS6KC1	RNF11	USP21	NPTN	DAPP1	ST6GALNAC4	TAF5L	EIF2AK1	INPP5J	STK36	BRPF3	SERP1	GNMT	RNF115	PDCD4	KLHL20	BMP10	MOCS3	PGAP2	RPS6KA6	UBE2S	PRPF19	STK39	PPP2R3B	TRIB2	C13orf15	DBNL	METTL11A	HIPK2	SETD2	UBE2T	N6AMT1	TBK1	MYLIP	BRD7	USP25	CARD10	ZDHHC1	SENP1	ALG5	ANAPC2	EEF2K	ST8SIA5	GMPPB	GMPPA	ALG6	PKN3	PADI1	ANAPC4	SERTAD1	POMT2	NRBP1	MDFIC	UBQLN1	PILRB	ERO1L	HUNK	ST6GALNAC6	CXXC1	SOCS7	PIK3R4	MINK1	IL20	GALNT9	DCAF8	FOXP3	GLRX2	UBXN1	ST8SIA3	MLXIPL	TNNI3K	SUV420H1	TRIM17	SAR1B	RLIM	IRAK4	A4GNT	ING4	VPS28	NAGPA	LEF1	CRBN	HERC5	PLCE1	CPA4	DUSP13	PIGP	VRK3	TBC1D7	MARCH2	CDKL3	TLR7	GCNT4	FKBP11	RSRC1	WAC	FZR1	TAOK3	UBR5	UCHL5	ANGPT4	PPME1	PRKAG2	ANAPC5	ANAPC7	LCMT1	UBE2J1	PTPLAD1	TRMT112	UFC1	DTL	ANAPC11	SIRT7	SIRT6	IL23A	MBIP	UFM1	PIAS4	TRIM33	LIPT1	PIGT	DPH5	UBE2D4	CDK5RAP1	STYXL1	FKBP7	NUB1	NLK	PADI3	UIMC1	GHRL	CDK12	MST4	ZAK	GALNT7	BCL11A	MBD3	MYO3A	CSNK1G1	RIPK4	TLR9	POLE3	ERRFI1	DPM3	WNT4	DNAJC10	SSH1	RNF216	PRMT7	ING3	NDFIP2	PAF1	LRRN3	PDP1	MARCH5	ZRANB1	RNF111	TRPM4	TRPM7	SNRK	PIGG	DCAF16	BCOR	LAX1	WHSC1L1	UBE2R2	DUSP23	SDHAF2	SSH3	PIGX	ULK4	HERC6	PHIP	FKBP14	RNF31	WDYHV1	FANCL	TRIM68	RFWD3	MSL2	PRMT6	C17orf71	RNF220	UBA6	PCMTD2	UBE2W	UEVLD	FBXW7	STK32B	C17orf79	STYK1	IMPACT	YOD1	STRADB	FEM1A	CDC42BPG	UBE2Q1	BMP2K	ITLN1	OTUB1	POMGNT1	G2E3	PIGV	SCYL2	YEATS2	CCDC88A	HHAT	EDEM2	CHFR	AGK	UGGT2	RIOK2	ST6GALNAC1	KDM3A	RNF130	DCAF6	CAND1	HDAC8	PBK	MLL5	DMAP1	KLHL9	ALG1	TEX14	STK31	RNF20	PARD3	PRMT8	ERO1LB	BCCIP	EIF5A2	POLE4	SPHK2	UGGT1	PAK6	DUSP22	ENY2	SMYD2	OTUD7B	ATXN7L3	PCNP	CAMK1D	MAN1C1	PAK7	SCYL3	SMURF1	PELI2	PELI1	ASPHD2	DOLPP1	CAMK1G	CSRP2BP	CBX8	CLK4	SCYL1	BIRC6	HHATL	RIMKLB	KIDINS220	HECW2	RPTOR	HACE1	ALPK3	PDP2	TAOK1	NCEH1	WDR48	EP400	USP28	USP29	ALS2	ZFYVE28	TRIB3	MARK4	RAP2C	ZP4	CTDSP1	OSTC	SNX6	SENP2	AVPI1	AGBL5	PROK2	FKBP10	UBE2O	DUSP21	FKBPL	CLSPN	TSPYL2	NOD2	RNF25	NSD1	RFWD2	AKTIP	ATG3	ANAPC1	SMURF2	SMYD3	MEAF6	CERK	GNPNAT1	AIDA	USP46	PINK1	CDK15	WNK1	MPPE1	UBE2Z	WNK4	WNK3	WNK2	STK33	CAPRIN2	TRAK2	DUSP26	OTUB2	VKORC1	CAMKV	ALG8	DSCC1	ALG12	CARD14	BRCC3	DCAF10	B3GNT4	BIRC7	CDC73	MUL1	SAP130	NAA16	C4orf31	SRD5A3	HECTD3	MANEA	C14orf169	LRRK1	PRKRIP1	SUV39H2	TTLL7	ALG9	EHMT1	JMJD5	NEK11	ALG13	CBLL1	UBA5	HDAC11	SETD6	MAP6D1	PHF17	PGAP1	DCAF17	YSK4	VCPIP1	NAA15	CWH43	FBXO11	ALPK1	NAA50	PIGZ	EDEM3	CDK5RAP3	PDGFD	EPC1	PPP1R2P9	WDR82	DCAF11	TNKS2	SRCIN1	NDFIP1	DUSP16	JHDM1D	SETD7	ILKAP	TSSK3	TRIM56	SPRY4	ST6GALNAC5	DOHH	COG3	RPS6KL1	ATG10	ITCH	USP26	SETDB2	HMCN1	TTLL2	KCTD10	GSG2	STK40	HDAC10	EIF2A	TSSK1B	TSSK6	B3GNT5	OBSCN	MAGT1	FSCB	USP44	USP42	MYST1	SGK196	TXNDC2	MEX3B	TRAF7	CAMKK1	RNF135	ING5	AKT1S1	PROK1	DOT1L	BRSK1	KIAA1804	HOPX	ZGPAT	ST6GAL2	TTBK1	AFAP1L2	KISS1R	DPY30	USP32	LNX1	PIGO	FUT10	B3GNT9	PTPN5	AGBL4	ALG10	MASTL	PIGY	ALG2	MYLK2	DOCK7	DCLK3	TSPYL5	SSH2	PSKH2	UBE3B	LACRT	KLHL13	MCFD2	LRSAM1	PKDCC	NLRP12	NEK9	MYLK3	RFT1	COG7	DUSP27	STRADA	ATXN3L	MOBKL1A	TIMM50	WDR85	UBE2Q2	B3GNT7	PIGM	PGAP3	MYOCD	PIGS	OPN4	TP53RK	CCDC101	ADPRHL1	TRIM9	LMTK3	ESCO1	MYSM1	GALNT13	C1QTNF2	PTPMT1	PCMTD1	UHRF2	ALPK2	WDR92	TGM7	IL22RA2	FAM129A	ART5	TADA1	IP6K3	UBE2J2	ANAPC16	LRRK2	FGD4	LEO1	AGBL1	HEXIM2	B4GALNT2	SGK494	JOSD2	B3GALT6	UHMK1	DUSP15	PIGU	ANKRD54	ACVR1C	UBR3	GRK7	GLYCTK	PPM1M	IL31RA	UBE2QL1	PTPDC1	PNCK	MYO3B	NEK7	CTCFL	UBE2F	TRPM6	STK35	DUSP19	HECTD2	PSMA8	PRICKLE1	ALG10B	TTBK2	IL34	HIPK4	TICAM1	ZNF738	UBE2U	B3GALNT2	IL23R	PDIK1L	SIK1	DUSP18	TTL	COMMD1	ZSWIM2	DTX3L	PPM1L	PPP4R2	NEK10	PPM1K	DAB2IP	CNKSR3	RNF217	SGK223	ESCO2	TTLL11	ZDHHC15	DGKH	SPRED1	SPRR4	TTLL9	RNF168	DCLK2	MGC42105	BMPER	C9orf96	FUT11	ZNF675	B3GNT6	ADCY4	MLKL	ALG14	SPRED2	FBXO45	STT3B	STK32A	NRK	HIPK1	USP12	CCNY	RNF152	JMJD1C	OPN5	KDM1B	RNF182	HS3ST5	MAPK15	CDC26	KCTD13	ASPHD1	RNF144B	PAN3	HMCN2	ST6GALNAC3	TAB3	PYDC1	IL29	STK32C	C12orf51	KSR2	GXYLT1	TSSK4	TTLL6	NEK8	PIGW	EPHA10	RIMKLA	DUSP28	EPHA6	DPH3	CRIPAK	PPM1J	MSL1	MYLK4	TGM6	B3GNT8	MAST4	PTAR1	SETD8	SBK1	UBE2NL	C2orf79	PIM3	CCDC88C	EIF2AK4	TTLL13	OOEP	GXYLT2	UBE2DNL	CD24	
GO:0006468_protein phosphorylation	Number_of_mRNA_1006	ABL1	ABL2	ACVR1	ACVR1B	ACVR2A	ACVR2B	ACVRL1	ADAM8	ADAM10	ADCY1	ADCY2	ADCY3	ADCY5	ADCY6	ADCY7	ADCY8	ADCY9	ADORA1	ADORA2B	ADRA2A	ADRA2B	ADRA2C	ADRB2	ADRBK1	ADRBK2	AGT	AKT1	AKT2	ALK	AMHR2	ANG	ANGPT1	APC	APLP2	APOA1	APOE	APP	ARAF	ARR3	ATM	ATR	AXL	AZU1	BAK1	CCND1	BCL2	BCR	BDKRB1	BDKRB2	BLK	BLM	BMP2	BMP4	BMP6	BMP7	BMPR1A	BMPR1B	BMPR2	BMX	BRAF	BTK	BUB1	BUB1B	C5	C5AR1	DDR1	CAD	CALCA	CAMK4	CAMK2A	CAMK2B	CAMK2D	CAMK2G	CASP3	CAV1	CAV3	CBS	CCK	CCNB1	CCND2	CCND3	CCNE1	CCNG1	CCNT1	CCNT2	CD3E	CD4	CD80	CD44	CD74	CD81	CDK1	CDC6	CDC25A	CDC25B	CDC25C	CDK2	CDK3	CDK4	CDK5	CDK6	CDK7	CDK8	CDK9	CDKN1A	CDKN1B	CDKN1C	CDKN2A	CDKN2B	CDKN2C	CDKN2D	CDKN3	CENPE	CHEK1	CHRM1	CHRNA3	CHUK	CKS1B	CKS2	CLK2	CLK3	PLK3	CNTF	MAP3K8	CREB1	CRK	CRYAA	MAPK14	CSF1	CSF1R	CSF2	CSK	CSNK1A1	CSNK1D	CSNK1E	CSNK1G2	CSNK1G3	CSNK2A1	CSNK2A2	CSPG4	CTBP1	CTGF	DAB2	DGKA	DGKB	DGKG	DGKQ	DAPK1	DAPK3	DAXX	GADD45A	DGUOK	DMPK	DRD1	DRD2	DRD4	DRD5	DUSP1	DUSP2	DUSP3	DUSP4	DUSP5	DUSP6	DUSP7	DUSP8	DUSP9	DVL1	DVL2	DVL3	DYRK1A	EDN1	EDN2	EDN3	EDNRA	EFNA1	EGF	EGFR	EIF2S1	EPHA2	ELANE	MARK2	ENG	EP300	EPHA1	EPHA3	EPHA4	EPHA5	EPHA7	EPHA8	EPHB1	EPHB2	EPHB3	EPHB4	EPHB6	EPO	ERBB2	ERBB3	ERBB4	EREG	ERCC3	ERG	ERN1	F2	F2R	FABP4	PTK2B	EFEMP1	FCER1A	MS4A2	FER	FES	FGF1	FGF2	FGF7	FGF10	FGF13	FGFR1	FGFR3	FGFR2	FGFR4	FGR	FLT1	FLT3	FLT4	FPR1	FRK	MTOR	FYB	FYN	GAK	GAP43	GDF2	GH1	GHR	GMFB	GNAI2	GNAQ	GNG3	SFN	GRK4	GRK5	GRK6	MKNK2	GPS1	RAPGEF1	GRM1	GRM4	GRM5	GSK3A	GSK3B	GTF2H1	GUCY2C	GUCY2F	GUCY2D	HCK	HCLS1	HCRT	NCKAP1L	NRG1	HPX	HRAS	HSF1	HSPA2	HSPA5	HTR1B	HTR2A	HTR2B	HUS1	IFNG	IGF1	IGF1R	IGFBP3	IGHM	IKBKB	IL1B	IL2	IL3	IL4	IL5	IL6	IL6R	IL6ST	IL11	IL12A	IL12B	IL12RB2	ILK	INS	INPPL1	INSR	INSRR	IRAK1	IRAK2	ITGA5	ITGB2	ITGB3	ITK	JAK1	JAK2	JAK3	JUN	KDR	KIT	KRAS	LCK	LIF	LIMK1	LIMK2	LIPE	LRP1	LRP6	LRP5	LTK	LYN	SMAD1	SMAD2	SMAD3	SMAD4	SMAD6	SMAD7	SMAD9	MAK	MARK1	MARK3	MAS1	MATK	MDFI	MAP3K1	MAP3K3	MAP3K4	MAP3K5	MEN1	MET	KITLG	MIF	MAP3K9	MAP3K10	MAP3K11	MNAT1	MOS	MRE11A	MST1R	MUSK	GADD45B	MYLK	MYOD1	NBN	NDUFS4	NEK1	NEK2	NEK3	NF1	NF2	NGF	NPR1	NPR2	NRAS	NTRK1	NTRK2	NTRK3	ROR1	ROR2	DDR2	OSM	P2RX7	PEBP1	PAK1	PAK2	PAK3	PARK2	CDK16	CDK17	CDK18	PDE6G	PDE6H	PDGFA	PDGFB	PDGFRA	PDGFRB	PDK1	PDK2	PDK3	PDK4	ENPP1	PDPK1	CDK14	PHKA1	PHKG1	PHKG2	PIK3C3	PIK3CA	PIK3CB	PIM1	PIK3CD	PIK3CG	PIK3R1	PIN1	PLA2G1B	PLK1	PML	PPP2CA	PPP2R1A	PRKAA1	PRKAA2	PRKACA	PRKACB	PRKACG	PKIA	PKIB	PRKAG1	PRKAR1A	PRKAR1B	PRKAR2A	PRKAR2B	PRKCA	PRKCB	PRKCD	PRKCE	PRKCG	PRKCH	PRKCI	PKN1	PKN2	PRKD1	PRKCQ	PRKCZ	PRKDC	PRKG1	PRKG2	MAPK1	MAPK3	MAPK4	MAPK6	MAPK7	MAPK8	MAPK11	MAPK9	MAPK10	MAPK13	MAP2K1	MAP2K2	MAP2K3	MAP2K5	MAP2K6	MAP2K7	EIF2AK2	PRKX	PRKY	PRLR	PRNP	PROX1	RELN	PSEN1	PSEN2	PSKH1	PSMD10	PTEN	PTK2	PTK6	PTK7	TWF1	PTPN6	PTPRA	PTPRC	PTPRE	PTPRJ	PXN	MAP4K2	RAGE	RAF1	RAP1A	RAP2A	RAP2B	RARA	RB1	RET	RGS3	RGS4	RHO	GRK1	RNASEL	ROCK1	RORC	ROS1	RPS6KA1	RPS6KA2	RPS6KA3	RPS6KB1	RPS6KB2	RPS27A	RYK	MAPK12	CCL2	CCL5	CCL11	SDC4	MAP2K4	SFRP1	SFRP2	SFRP5	SGK1	SHC1	SLC11A1	SNCA	SOD1	SPTBN1	SRC	SRMS	SRPK1	SRPK2	STAT1	STAT5A	NEK4	STK3	STK4	AURKA	CDKL5	STK10	STK11	AURKC	SYK	ADAM17	TAF1	TAF7	MAP3K7	TARBP2	TEC	TEK	TESK1	TFAP4	NR2F2	TGFA	TGFB1	TGFB2	TGFB3	TGFBR1	TGFBR2	TGFBR3	THBS1	THBS4	THY1	TIE1	TLR2	TLR3	TLR4	TNF	TP53	TP73	TPD52L1	TRAF2	TRAF6	TRIO	TSC1	TSC2	TTK	TTN	TNFRSF4	TXK	TYK2	TYRO3	UBA52	UBB	UBC	UBE2B	UCHL1	VEGFA	VEGFB	VEGFC	VRK1	VRK2	VTN	WEE1	WNT1	WNT5A	WNT7A	WNT7B	WNT11	WNT9B	YES1	YWHAB	YWHAG	ZAP70	MAP3K12	LRP8	CXCR4	MAPKAPK3	CDK2AP1	AXIN1	AXIN2	CDC7	FZD1	FZD8	ULK1	STK24	NCK2	DYRK3	DYRK2	CDC42BPA	MAP4K3	IKBKG	IKBKAP	DGKZ	DGKE	DGKD	CAMK1	MAPKAPK5	CDK10	MADD	MKNK1	CASK	STK16	PPAP2A	PPAP2B	CDK13	SOCS1	TNKS	EIF4G3	TNK1	RIPK1	ADAM9	RIPK2	RIOK3	TNFRSF11A	TNFRSF10B	TNFRSF10A	DYRK4	TRIM24	CCNK	CDKL1	KSR1	CDK5R1	STK19	SPHK1	PRPF4B	CDK5R2	RPS6KA4	KALRN	CDKL2	MAP3K14	SOCS3	BRSK2	BAZ1B	SPAG9	MAP3K6	DIRAS3	PKMYT1	DNAJA3	LATS1	CCNE2	DYRK1B	DGKI	LPAR2	MAP3K13	DCLK1	AURKB	RPS6KA5	MAPKAPK2	STK17B	STK17A	S1PR2	TAOK2	SLIT2	SLC9A3R1	ADIPOQ	MAP4K4	EIF2AK3	PICK1	ROCK2	AKAP5	GMFG	CDC42BPB	CARTPT	TRAF4	AATK	IKBKE	ULK2	SLK	RB1CC1	MELK	ZEB2	TLK1	NUAK1	OXSR1	GOLGA5	TNFSF15	PPP4R1	AKT3	ABI1	COL4A3BP	SGK2	RAD50	HIPK3	ABI2	TRIM28	TNK2	TRIB1	SPRY1	SPRY2	SPEG	BCKDK	PAK4	TLR6	NOD1	RAPGEF3	TESK2	TAB1	MAD2L2	MERTK	STK25	PRDX4	ERN2	HEXIM1	CAMKK2	PMVK	PLK4	MAP3K2	PLK2	NEK6	FRS2	C7orf16	MALT1	GADD45G	FASTK	TLK2	RBPMS	RIPK3	PIM2	RAPGEF4	CIT	FGFR1OP	CDC37	PKIG	MAP4K5	MAP4K1	CHEK2	FZD10	IRAK3	DUSP10	PDCD10	STK38	AAK1	LMTK2	ICK	DKK1	TPX2	MAST1	MAPKBP1	STK38L	MAST3	TNIK	SMG1	ERC1	CDK19	TAB2	MAST2	PASK	SIK2	SIK3	ADNP	BRD4	MORC3	CLCF1	MAPK8IP2	CDK20	GTPBP4	LPAR3	ARL2BP	DAPK2	CBLC	NUP62	PRKD3	DSTYK	PRKD2	WWTR1	ULK3	IBTK	CLIP3	LATS2	SRPK3	RPS6KC1	NPTN	EIF2AK1	INPP5J	STK36	PDCD4	BMP10	RPS6KA6	STK39	TRIB2	C13orf15	DBNL	HIPK2	TBK1	CARD10	ANAPC2	EEF2K	PKN3	SERTAD1	NRBP1	MDFIC	PILRB	HUNK	PIK3R4	MINK1	IL20	MLXIPL	TNNI3K	IRAK4	HERC5	PLCE1	VRK3	CDKL3	TLR7	RSRC1	TAOK3	ANGPT4	PRKAG2	PTPLAD1	IL23A	MBIP	CDK5RAP1	NLK	GHRL	CDK12	MST4	ZAK	MYO3A	CSNK1G1	RIPK4	TLR9	ERRFI1	DNAJC10	LRRN3	TRPM7	SNRK	LAX1	ULK4	PHIP	C17orf71	STK32B	STYK1	IMPACT	STRADB	CDC42BPG	BMP2K	ITLN1	SCYL2	CCDC88A	AGK	RIOK2	PBK	TEX14	STK31	PARD3	BCCIP	SPHK2	PAK6	DUSP22	CAMK1D	PAK7	SCYL3	PELI2	CAMK1G	CLK4	SCYL1	KIDINS220	RPTOR	ALPK3	TAOK1	ALS2	ZFYVE28	TRIB3	MARK4	RAP2C	ZP4	SNX6	AVPI1	PROK2	CLSPN	TSPYL2	NOD2	AKTIP	CERK	AIDA	PINK1	CDK15	WNK1	WNK4	WNK3	WNK2	STK33	CAPRIN2	CAMKV	CARD14	BIRC7	MUL1	LRRK1	PRKRIP1	NEK11	YSK4	ALPK1	CDK5RAP3	PDGFD	SRCIN1	DUSP16	TSSK3	SPRY4	RPS6KL1	GSG2	STK40	EIF2A	TSSK1B	TSSK6	OBSCN	FSCB	SGK196	MEX3B	TRAF7	CAMKK1	AKT1S1	PROK1	BRSK1	KIAA1804	ZGPAT	TTBK1	AFAP1L2	KISS1R	MASTL	MYLK2	DOCK7	DCLK3	PSKH2	LACRT	PKDCC	NLRP12	NEK9	MYLK3	STRADA	MOBKL1A	TP53RK	LMTK3	C1QTNF2	ALPK2	IL22RA2	FAM129A	IP6K3	LRRK2	FGD4	HEXIM2	SGK494	UHMK1	ANKRD54	ACVR1C	GRK7	GLYCTK	IL31RA	PNCK	MYO3B	NEK7	TRPM6	STK35	DUSP19	TTBK2	IL34	HIPK4	IL23R	PDIK1L	SIK1	NEK10	DAB2IP	CNKSR3	SGK223	DGKH	SPRED1	DCLK2	MGC42105	BMPER	C9orf96	ZNF675	ADCY4	MLKL	SPRED2	STK32A	NRK	HIPK1	CCNY	MAPK15	PAN3	TAB3	PYDC1	IL29	STK32C	KSR2	TSSK4	NEK8	EPHA10	EPHA6	CRIPAK	MYLK4	MAST4	SBK1	PIM3	CCDC88C	EIF2AK4	OOEP	CD24	
GO:0006469_negative regulation of protein kinase activity	Number_of_mRNA_109	ABL1	AKT1	APC	APOE	BMP4	BMP7	CASP3	CAV1	CAV3	CDKN1A	CDKN1B	CDKN2A	GADD45A	DRD1	DRD5	DUSP1	DUSP2	DUSP3	DUSP4	DUSP5	DUSP6	DUSP7	DUSP8	DUSP9	DVL1	FABP4	GNAQ	SFN	GPS1	IL1B	IL6	ILK	INPPL1	LRP6	LRP5	MEN1	GADD45B	NF1	PAK2	PDPK1	PLK1	PPP2CA	PPP2R1A	PKIA	PKIB	PRKCA	PSEN1	PTPRC	PTPRJ	RB1	RGS3	RGS4	SFRP1	SFRP2	SFRP5	TAF7	TARBP2	TFAP4	NR2F2	THY1	TP73	TSC2	UCHL1	YWHAG	DNAJA3	LATS1	ADIPOQ	HIPK3	TRIB1	SPRY1	SPRY2	HEXIM1	GADD45G	FGFR1OP	PKIG	IRAK3	DUSP10	STK38	CBLC	NUP62	WWTR1	IBTK	LATS2	PDCD4	TRIB2	PRKAG2	MBIP	CDK5RAP1	ERRFI1	LAX1	DUSP22	ZFYVE28	TRIB3	SNX6	AIDA	PRKRIP1	SRCIN1	DUSP16	SPRY4	AKT1S1	ZGPAT	HEXIM2	DUSP19	DAB2IP	SPRED1	ZNF675	SPRED2	PYDC1	CRIPAK	
GO:0006470_protein dephosphorylation	Number_of_mRNA_135	ACP1	ADORA1	BCL2	CDC25A	CDC25B	CDC25C	DUSP1	DUSP2	DUSP3	DUSP4	DUSP5	DUSP6	DUSP7	DUSP8	DUSP9	EYA1	EYA2	EYA3	MTM1	PPP1R12A	PPEF2	PPEF1	PPM1A	PPM1B	PPM1G	PPP1CA	PPP1CB	PPP1CC	PPP2CA	PPP2CB	PPP2R1A	PPP2R2A	PPP2R3A	PPP2R4	PPP2R5A	PPP3CA	PPP5C	PPP6C	PTEN	PTPN1	PTPN2	PTPN3	PTPN4	PTPN6	PTPN7	PTPN9	PTPN11	PTPN12	PTPN13	PTPN14	PTPRA	PTPRB	PTPRC	PTPRD	PTPRE	PTPRF	PTPRG	PTPRH	PTPRJ	PTPRK	PTPRM	PTPRN	PTPRN2	PTPRO	PTPRR	PTPRS	PTPRZ1	SBF1	STYX	TGFB1	TPTE	YWHAB	YWHAE	PTP4A1	EPM2A	PTP4A2	AKAP1	DUSP11	PPM1D	CDC14B	CDC14A	RNGTT	MTMR3	MTMR2	MTMR6	MTMR7	CTDP1	PTPLA	PPM1F	PTPRU	CTDSP2	DLC1	DUSP14	PTPN21	PTPRT	PTP4A3	DUSP10	DUSP12	PPM1E	FBXW11	PTPN23	PTPN22	PTPN18	DAPP1	PPP2R3B	DUSP13	STYXL1	SSH1	PDP1	DUSP23	SSH3	DUSP22	PDP2	NCEH1	CTDSP1	DUSP21	DUSP26	PPP1R2P9	DUSP16	ILKAP	PTPN5	SSH2	DUSP27	TIMM50	PTPMT1	DUSP15	PPM1M	PTPDC1	DUSP19	DUSP18	PPM1L	PPM1K	DUSP28	PPM1J	C2orf79	
GO:0006473_protein acetylation	Number_of_mRNA_83	ACTL6A	APBB1	ARRB1	BMI1	BRCA2	CREBBP	DR1	EP300	KAT2A	IRF4	MLL	SET	SNCA	TADA2A	TAF7	TAF9	TAF10	TAF12	MAP3K7	TCF3	TGFB1	PCGF2	BRPF1	MYST3	YEATS4	NAA10	TRRAP	SUPT3H	HAT1	RUVBL1	KAT2B	LDB1	PHF16	SUPT7L	TADA3	KAT5	TRIM16	TAF6L	RUVBL2	PPARGC1A	BRD8	MORF4L1	MSL3	WDR5	MYST2	PAXIP1	PHF15	SIRT1	MYST4	BRD1	TAF5L	BRPF3	BRD7	FOXP3	ING4	LEF1	CPA4	MBIP	MBD3	POLE3	ING3	MSL2	YEATS2	DMAP1	POLE4	CSRP2BP	EP400	MEAF6	DSCC1	SAP130	NAA16	PHF17	NAA15	NAA50	EPC1	MYST1	ING5	MYOCD	CCDC101	ESCO1	TADA1	ESCO2	MSL1	
GO:0006475_internal protein amino acid acetylation	Number_of_mRNA_76	ACTL6A	APBB1	ARRB1	BMI1	BRCA2	CREBBP	DR1	EP300	KAT2A	IRF4	MLL	SET	SNCA	TADA2A	TAF7	TAF9	TAF10	TAF12	MAP3K7	TCF3	TGFB1	PCGF2	BRPF1	MYST3	YEATS4	NAA10	TRRAP	SUPT3H	HAT1	RUVBL1	KAT2B	LDB1	PHF16	SUPT7L	TADA3	KAT5	TRIM16	TAF6L	RUVBL2	PPARGC1A	BRD8	MORF4L1	MSL3	WDR5	MYST2	PAXIP1	PHF15	MYST4	BRD1	TAF5L	BRPF3	BRD7	FOXP3	ING4	LEF1	CPA4	MBIP	MBD3	POLE3	ING3	MSL2	YEATS2	DMAP1	POLE4	CSRP2BP	EP400	MEAF6	SAP130	PHF17	EPC1	MYST1	ING5	MYOCD	CCDC101	TADA1	MSL1	
GO:0006476_protein deacetylation	Number_of_mRNA_31	FNTA	HDAC1	HDAC2	PHB	PML	TGFB1	TP53	HDAC3	NCOR1	HDAC9	HDAC4	HDAC6	HDAC5	RBM14	MORF4L1	PRDM5	BAZ2A	SIRT2	SIRT5	SIRT4	SIRT3	SIRT1	NIPBL	BRMS1	FOXP3	SIRT7	SIRT6	HDAC8	HDAC11	HDAC10	HOPX	
GO:0006479_protein methylation	Number_of_mRNA_66	BHMT	BTG1	DNMT1	DNMT3B	ETF1	EZH2	GSPT1	PRMT2	PRMT1	JARID2	MEN1	MLL	MTR	PAX5	PCMT1	RAB3B	RAB6A	RBBP5	SUV39H1	KDM6A	BTG2	MLL2	OGT	EED	ASH2L	RAB3D	MLL4	PRMT3	PRMT5	CARM1	EHMT2	WDR5	PRDM5	PAXIP1	SETD1B	ICMT	SUZ12	METTL11A	SETD2	N6AMT1	CXXC1	SUV420H1	LCMT1	TRMT112	PRMT7	BCOR	WHSC1L1	PRMT6	C17orf79	MLL5	PRMT8	SMYD2	NSD1	SMYD3	SUV39H2	EHMT1	SETD6	FBXO11	WDR82	SETD7	SETDB2	DOT1L	DPY30	WDR92	CTCFL	SETD8	
GO:0006486_protein glycosylation	Number_of_mRNA_163	ABO	CALR	CANX	ENTPD5	DAD1	DDOST	DPAGT1	FUT1	FUT2	FUT3	FUT4	FUT5	FUT6	FUT7	FUT8	GALNT1	GALNT2	GALNT3	GCNT1	GFPT1	B4GALT1	PDIA3	IL17A	STT3A	LMAN1	LRP2	MAN1A1	MAN2A2	MAN2A1	MGAT1	MGAT2	MGAT3	MGAT5	MPI	PGM3	PMM1	PMM2	PRKCSH	PSEN1	RPN1	RPN2	SDF2	SEC13	ST6GAL1	ST3GAL1	ST3GAL2	ST3GAL4	ST3GAL3	ST8SIA1	UAP1	TSPAN8	VEGFB	MOGS	ST8SIA4	TUSC3	ST8SIA2	OGT	B4GALT4	B4GALT3	B4GALT2	B3GALT4	B3GALNT1	B3GALT2	B3GALT1	DPM1	DPM2	ST3GAL5	LARGE	GCNT3	B4GALT6	B4GALT5	GAL3ST1	MPDU1	SEC24C	EDEM1	MLEC	SEC24D	GFPT2	PREB	ALG3	B3GALT5	B3GNT3	ST3GAL6	SEC24B	SEC23A	POMT1	ST6GALNAC2	B3GNT2	FUT9	SEC24A	MAN1A2	GALNT6	MAN1B1	MGAT4B	MGAT4A	COG2	DOLK	SEC31A	TRAK1	GANAB	POFUT1	MGAT4C	ST6GALNAC4	SERP1	ALG5	ST8SIA5	GMPPB	GMPPA	ALG6	POMT2	ST6GALNAC6	GALNT9	ST8SIA3	SAR1B	A4GNT	GCNT4	GALNT7	DPM3	POMGNT1	EDEM2	UGGT2	ST6GALNAC1	ALG1	UGGT1	MAN1C1	DOLPP1	OSTC	GNPNAT1	TRAK2	ALG8	ALG12	B3GNT4	SRD5A3	MANEA	ALG9	ALG13	EDEM3	ST6GALNAC5	COG3	B3GNT5	MAGT1	ST6GAL2	FUT10	B3GNT9	ALG10	ALG2	MCFD2	RFT1	COG7	B3GNT7	GALNT13	B4GALNT2	B3GALT6	ALG10B	B3GALNT2	FUT11	B3GNT6	ALG14	STT3B	ST6GALNAC3	GXYLT1	B3GNT8	GXYLT2	
GO:0006487_protein N-linked glycosylation	Number_of_mRNA_92	CALR	CANX	ENTPD5	DAD1	DDOST	DPAGT1	FUT8	GFPT1	B4GALT1	PDIA3	STT3A	LMAN1	MAN1A1	MAN2A2	MAN2A1	MGAT1	MGAT2	MGAT3	MGAT5	MPI	PGM3	PMM1	PMM2	PRKCSH	RPN1	RPN2	SEC13	ST6GAL1	ST3GAL4	UAP1	MOGS	ST8SIA4	TUSC3	ST8SIA2	B4GALT4	B4GALT3	B4GALT2	DPM1	DPM2	B4GALT6	B4GALT5	GAL3ST1	MPDU1	SEC24C	EDEM1	MLEC	SEC24D	GFPT2	PREB	ALG3	SEC24B	SEC23A	SEC24A	MAN1A2	MAN1B1	MGAT4B	MGAT4A	DOLK	SEC31A	GANAB	MGAT4C	ALG5	GMPPB	GMPPA	ALG6	ST8SIA3	SAR1B	DPM3	POMGNT1	EDEM2	UGGT2	ALG1	UGGT1	MAN1C1	DOLPP1	OSTC	GNPNAT1	ALG8	ALG12	SRD5A3	MANEA	ALG9	ALG13	EDEM3	MAGT1	ALG10	ALG2	MCFD2	RFT1	ALG10B	ALG14	STT3B	
GO:0006497_protein lipidation	Number_of_mRNA_54	ABCA1	CD4	CHM	FNTA	FNTB	NMT1	PGGT1B	PIGA	PIGC	PIGF	PIGH	PLAUR	RABGGTA	GPAA1	DPM1	DPM2	PIGQ	NMT2	PIGL	PIGB	PIGK	ATG7	ZDHHC17	PIGN	AIPL1	CLIP3	PGAP2	ZDHHC1	PIGP	PIGT	DPM3	WNT4	PIGG	PIGX	PIGV	HHAT	HHATL	MPPE1	ALG12	ALG9	MAP6D1	PGAP1	CWH43	PIGZ	ATG10	PIGO	PIGY	PIGM	PGAP3	PIGS	PIGU	ZDHHC15	PIGW	PTAR1	
GO:0006508_proteolysis	Number_of_mRNA_833	A2M	SERPINA3	ACY1	ADAM8	ADAM10	ADRA2A	AEBP1	ACAN	AGT	AKT1	AMFR	ANPEP	APEH	BIRC2	APOE	APOH	KLK3	ARRB1	ARRB2	SERPINC1	AZU1	BAX	CFB	BLMH	BMP1	BUB1B	SERPING1	C1R	C1S	C2	C3	CAPN5	C6	CAPN1	CAPN2	CAPN3	CAPNS1	CAPN6	CASP1	CASP2	CASP3	CASP4	CASP5	CASP6	CASP7	CASP8	CASP9	CASP10	SERPINA6	SERPINH1	CCNB1	CCNF	CDK1	CDC20	CDC27	CDC34	CDK2	CTSC	CGA	ERCC8	TPP1	CLN3	CMA1	CPA1	CPA2	CPA3	CPB1	CPB2	CPD	CPE	CPM	CPN1	CSNK1D	CSNK1E	CTRL	CTSB	CTSD	CTSE	CTSG	CTSH	CTSK	CTSL1	CTSL2	CTSO	CTSS	CTSW	CTSZ	CYLD	DAB2	ACE	DDB1	CFD	DHCR24	DLD	DPEP1	DPP4	DPP6	ECE1	CELA1	ELANE	SERPINB1	ENPEP	EP300	CLN8	F2	F3	F7	F9	F10	F11	F12	FAP	FOLH1	FSHB	ADAM2	GAS6	GCLC	GPX1	GZMH	GZMA	GZMB	GZMK	GZMM	HABP2	SERPIND1	HDAC2	HGF	HGFAC	UBE2K	HP	HPN	HPR	DNAJB2	HSPA5	HSP90AB1	IDE	CFI	IFNG	IHH	IL1B	IL10	INS	KEL	KLK1	KLK2	KLKB1	LCN1	LHB	LNPEP	LPA	LTA4H	MAD2L1	SMAD7	CD46	ADAM11	DNAJB9	MDM2	MAP3K1	MEP1A	MEP1B	MIPEP	MME	MMP1	MMP2	MMP3	MMP7	MMP8	MMP9	MMP10	MMP11	MMP12	MMP13	MMP14	MMP15	MMP16	MMP17	MMP19	MST1	MYH9	NEDD4	NEDD8	NFKB1	NGF	NGFR	NRD1	NSF	OLR1	P2RX7	FURIN	PCSK6	SERPINE1	SERPINB2	PARK2	PCBP2	SERPINA5	PCSK1	PCSK5	PCSK2	SERPINF1	PEPD	PGC	PHEX	SERPINA1	SERPINA4	SERPINB5	SERPINB6	SERPINE2	SERPINB8	SERPINB9	SERPINB10	SERPINI1	SERPINB13	SERPINI2	PIK3C3	PIK3R1	PLAT	PLAU	PLAUR	PLG	SERPINF2	PLK1	PML	POMC	CTSA	PPP2CB	PPP2R5C	PRCP	PREP	SRGN	PRKCQ	DNAJC3	PROC	PROS1	LGMN	PRSS1	PRSS2	PRSS3	MASP1	KLK7	TMPRSS15	PRSS8	KLK6	HTRA1	KLK10	PRTN3	PSEN1	PSEN2	PSMA1	PSMA2	PSMA3	PSMA4	PSMA5	PSMA6	PSMA7	PSMB1	PSMB2	PSMB3	PSMB4	PSMB5	PSMB6	PSMB7	PSMB8	PSMB9	PSMB10	PSMC1	PSMC2	PSMC3	PSMC4	PSMC5	PSMC6	PSMD1	PSMD2	PSMD3	PSMD4	PSMD5	PSMD7	PSMD8	PSMD9	PSMD10	PSMD11	PSMD12	PSMD13	PSME1	PSME2	PTPN3	RAD23A	RAD23B	RBP3	RELA	REN	RNF4	RNF5	RNF6	RNPEP	RPS27A	SERPINB3	SERPINB4	SCG5	FBXW4	SHH	SIAH1	SIAH2	SKP1	SKP2	SUMO2	SOLH	SPG7	ST14	AURKA	ADAM17	TAF1	TAF9	SERPINA7	TBL1X	TCEB1	TFR2	TFRC	TGFB1I1	THBS1	THOP1	TIMP1	TIMP3	TLL1	TLL2	TMPRSS2	TNF	TNFAIP1	TPP2	TPSAB1	HSP90B1	TRAF3	TRAF6	TSG101	TSHB	TTC3	UBA52	UBB	UBC	UBA7	UBE2A	UBE2B	UBE2D1	UBE2D2	UBE2D3	UBE2E1	UBE2G1	UBE2G2	UBE2H	UBE2I	UBE2L3	UBE2N	UBE3A	SUMO1	UCHL1	UCHL3	UFD1L	USP4	NR1H2	UQCRC1	UQCRC2	USP1	VCP	VHL	WNT1	XPNPEP1	XPNPEP2	LRP8	RNF103	USP7	RAB7A	SHFM1	ADAM12	CUL5	USP5	CLPP	USP11	USP9X	USP9Y	AXIN1	BAP1	LTBP4	CUL4B	CUL4A	CUL3	CUL2	CUL1	OGT	PRSS12	CPZ	CDC23	SERPINB7	MBTPS1	CTSF	ADAM19	ADAM23	ADAM21	ADAM20	ADAM18	ADAM15	ADAM9	ADAM7	CFLAR	PROZ	SQSTM1	CDC16	ENDOU	HERC3	HERC2	BTRC	USP13	UBA3	USP14	USP6	USP2	USP10	USP8	PCSK7	BUB3	AURKB	PTTG1	RPS6KA5	MMP20	TRIP12	UBE4A	LONP1	TMPRSS11D	ECEL1	NAPSA	PSMF1	ADAMTS4	ADAMTS3	ADAMTS2	ADAMTS1	PMPCB	NPEPPS	PREPL	KLK4	ISG15	N4BP1	UBE3C	EDEM1	ESPL1	ECE2	USP34	SPCS2	SCRN1	RNF40	CUL7	PSMD6	KIAA0317	PAN2	USP15	USP3	RBX1	RCE1	NAALAD2	NAALADL1	HDAC6	PIGK	TOM1L1	DPP3	HUWE1	CELA3A	ATP6AP2	PSME3	TRIM13	USPL1	TOPORS	PSMD14	TRIB1	ZMPSTE24	STUB1	UBE4B	PRSS16	ANAPC10	PGCP	WFDC2	ARIH2	MAD2L2	PITRM1	USP16	ERLIN1	RBCK1	CORIN	USP39	YME1L1	MASP2	CAPN9	GIPC1	CLPX	ADAM28	USP20	USP19	MALT1	MMP24	AFG3L2	PRSS21	SEC61B	OS9	METAP2	KLK11	WWP1	WWP2	UBE2C	ADAM30	ADAM29	ADAMTS13	ADAMTS8	ADAMTS5	PRSS23	ATE1	FAF1	CAPN11	CAPN10	ERLIN2	ADAMTS7	ADAMTS6	KLK8	MST1P9	USP18	CTRC	TRIM32	FBXO21	USP33	HECW1	CUL9	METAP1	ATG4B	FBXL7	PSME4	PMPCA	AGTPBP1	FBXW11	UBR2	USP22	NEDD4L	USP24	NCSTN	KIAA0368	TPSD1	CELA3B	CAPN7	SEC11A	DNPEP	CASP14	BACE1	CBLC	HSPBP1	FBXO7	QPCT	KLK5	ARIH1	TPSG1	BACE2	FBXL2	HECTD1	USP49	PAMR1	RCHY1	SENP6	KLK13	HERC4	TRPC4AP	SENP3	FBXW2	FBXL3	FBXO2	FBXL6	FBXL5	FBXL4	FBXO22	FBXO8	FBXO6	FBXO5	FBXO4	FBXO3	RNF11	USP21	ERLEC1	KLHL20	TINAG	ADAMDEC1	UBE2S	PCSK1N	HTRA2	TRIB2	SPCS1	TMPRSS11E	PYCARD	MYLIP	PRSS50	USP25	PACSIN3	SENP1	ANAPC2	ANAPC4	DPP7	TRHDE	KLK14	KLK12	CUZD1	DHH	DERL2	CELA2B	UBXN1	LAP3	IFT52	FAM108B1	APH1A	RLIM	SERPINA10	CRBN	HERC5	CPA4	C1RL	FZR1	MBTPS2	UBR5	UCHL5	ANAPC5	ANAPC7	PCYOX1	DTL	JKAMP	ANAPC11	NUB1	SUFU	RAB23	ERAP1	ADAM22	PION	DNAJC10	RNF216	CPVL	USP53	PCSK4	QPCTL	FBXL12	PGPEP1	DPP8	CLN6	AURKAIP1	HERC6	USP47	USP40	UBA6	FBXW7	YOD1	KLK15	OSGEP	NPLOC4	CHFR	CNDP2	SELS	PSENEN	RNF20	CPXM1	MMP26	TMPRSS4	NRIP3	NCLN	ADAMTS9	PCNP	CPA6	RNPEPL1	SMURF1	SENP7	TMEM27	USP31	NLN	HECW2	HACE1	USP35	USP36	DPP10	USP28	USP29	USP37	FAM108C1	ACE2	SCPEP1	SENP2	AGBL5	SPCS3	PAPPA2	FAM111A	PRSS22	MMP27	TINAGL1	ERAP2	OSGEPL1	DPEP2	DPEP3	DNAJC1	RHBDF1	MMP25	TPSB2	ANAPC1	TMPRSS3	SMURF2	USP46	DERL1	MMP28	MMEL1	SCRN3	HECTD3	NPEPL1	TBL1XR1	C6orf103	FBXO31	LONRF3	AGBL2	ERMP1	FOXRED2	ADAMTS20	FBXO11	ADAM33	TMPRSS5	HM13	ADAMTS12	ADAMTS10	APH1B	NRIP2	ITCH	LONP2	USP26	PRSS27	KCTD10	IMMP2L	TMPRSS13	USP44	USP42	USP48	DDI2	SYVN1	USP38	USP32	LNX1	CNDP1	USP30	AGBL4	C9orf3	USP45	SERPINB12	SERPINB11	LMLN	UBE3B	SCRN2	TBL1Y	SEC11C	DPP9	TMEM67	DERL3	XRCC6BP1	LONRF1	CAPN13	CPA5	HTRA3	TRIM9	ATG4A	OMA1	UHRF2	MMP21	CPXM2	SENP8	AGBL1	USP43	UBR3	CPO	TMPRSS11B	PRSS37	PRSS47	ADAMTS14	HECTD2	C10orf46	PSMA8	PRICKLE1	SERPINA12	ZFP90	PRSS36	CAPN12	COMMD1	ASPRV1	SH3D19	RNF217	USP51	USP54	DYX1C1	RHBDL3	TMPRSS6	LONRF2	PRSS35	ADAMTS15	ADAMTS16	ADAMTS17	ADAMTS18	ADAMTS19	IMMP1L	UBR1	CASP14L	FBXO45	PRSS55	HTRA4	ADAM32	SENP5	AQPEP	USP12	FOLH1B	TYSND1	PRSS54	CDC26	KCTD13	NAALADL2	RNF144B	PCSK9	ADAM5P	PRSS33	PYDC1	C12orf51	TMPRSS12	SIAH3	RNF180	SERPINA9	PRSS53	AGBL3	CAPN8	USP27X	SERPINA2	DDI1	CTRB2	LOC440434	CAPN14	CASP12	
GO:0006509_membrane protein ectodomain proteolysis	Number_of_mRNA_28	ADAM8	ADAM10	ADRA2A	APOE	IFNG	IL1B	IL10	MYH9	NRD1	P2RX7	FURIN	PRKCQ	PSEN1	PSEN2	PTPN3	ADAM17	TIMP1	TIMP3	TNF	ADAM9	NCSTN	BACE1	BACE2	PACSIN3	APH1A	ERAP1	PSENEN	SH3D19	
GO:0006511_ubiquitin-dependent protein catabolic process	Number_of_mRNA_319	AKT1	AMFR	BIRC2	ARRB1	ARRB2	BUB1B	CCNB1	CCNF	CDK1	CDC20	CDC27	CDC34	CDK2	ERCC8	CSNK1D	CSNK1E	CYLD	DAB2	DDB1	GCLC	UBE2K	DNAJB2	HSPA5	HSP90AB1	MAD2L1	SMAD7	DNAJB9	MDM2	MAP3K1	NEDD4	NEDD8	PARK2	PCBP2	PLK1	PML	PPP2CB	PPP2R5C	PSMA1	PSMA2	PSMA3	PSMA4	PSMA5	PSMA6	PSMA7	PSMB1	PSMB2	PSMB3	PSMB4	PSMB5	PSMB6	PSMB7	PSMB8	PSMB9	PSMB10	PSMC1	PSMC2	PSMC3	PSMC4	PSMC5	PSMC6	PSMD1	PSMD2	PSMD3	PSMD4	PSMD5	PSMD7	PSMD8	PSMD9	PSMD10	PSMD11	PSMD12	PSMD13	PSME1	PSME2	RAD23A	RAD23B	RNF4	RNF5	RNF6	RPS27A	FBXW4	SHH	SIAH1	SIAH2	SKP1	SKP2	SUMO2	AURKA	TAF1	TAF9	TBL1X	TCEB1	TGFB1I1	TNFAIP1	HSP90B1	TSG101	TTC3	UBA52	UBB	UBC	UBE2A	UBE2B	UBE2D1	UBE2D2	UBE2D3	UBE2E1	UBE2G1	UBE2G2	UBE2H	UBE2I	UBE2L3	UBE3A	SUMO1	UCHL1	UCHL3	UFD1L	USP4	USP1	VCP	WNT1	RNF103	USP7	CUL5	USP5	USP11	USP9X	USP9Y	AXIN1	BAP1	CUL4B	CUL4A	CUL3	CUL2	CUL1	CDC23	SQSTM1	CDC16	HERC3	HERC2	BTRC	USP13	USP14	USP6	USP2	USP10	USP8	BUB3	AURKB	PTTG1	TRIP12	UBE4A	PSMF1	N4BP1	UBE3C	EDEM1	USP34	RNF40	CUL7	PSMD6	KIAA0317	PAN2	USP15	USP3	RBX1	HDAC6	TOM1L1	HUWE1	PSME3	TRIM13	USPL1	TOPORS	PSMD14	TRIB1	STUB1	UBE4B	ANAPC10	ARIH2	MAD2L2	USP16	ERLIN1	RBCK1	USP39	GIPC1	USP20	USP19	SEC61B	OS9	WWP1	WWP2	UBE2C	ATE1	FAF1	ERLIN2	USP18	TRIM32	FBXO21	USP33	HECW1	CUL9	FBXL7	PSME4	FBXW11	UBR2	USP22	NEDD4L	USP24	KIAA0368	CBLC	HSPBP1	FBXO7	ARIH1	HECTD1	USP49	RCHY1	HERC4	TRPC4AP	FBXL3	FBXO2	FBXL5	FBXL4	FBXO22	FBXO8	FBXO6	FBXO5	FBXO4	RNF11	USP21	ERLEC1	KLHL20	UBE2S	TRIB2	MYLIP	USP25	ANAPC2	ANAPC4	DERL2	UBXN1	RLIM	CRBN	HERC5	FZR1	UBR5	UCHL5	ANAPC5	ANAPC7	DTL	JKAMP	ANAPC11	NUB1	DNAJC10	RNF216	USP53	FBXL12	HERC6	USP47	USP40	UBA6	FBXW7	YOD1	NPLOC4	SELS	RNF20	PCNP	SMURF1	USP31	HECW2	HACE1	USP35	USP36	USP28	USP29	USP37	ANAPC1	SMURF2	USP46	DERL1	HECTD3	TBL1XR1	FBXO31	FOXRED2	FBXO11	ITCH	USP26	KCTD10	USP44	USP42	USP48	SYVN1	USP38	USP32	LNX1	USP30	USP45	UBE3B	TBL1Y	TMEM67	DERL3	TRIM9	UHRF2	USP43	UBR3	HECTD2	C10orf46	PSMA8	PRICKLE1	COMMD1	RNF217	USP51	USP54	UBR1	FBXO45	USP12	CDC26	KCTD13	RNF144B	C12orf51	SIAH3	RNF180	USP27X	
GO:0006518_peptide metabolic process	Number_of_mRNA_59	TPP1	CTH	CTNS	ACE	DMD	ECE1	G6PD	GGT1	GGT7	GGT5	GCLC	GCLM	GLO1	GPX1	GPX3	GPX4	GSR	GSS	GSTA1	GSTA3	GSTA4	GSTM2	GSTM3	GSTP1	GSTT1	GSTZ1	HAGH	IDE	IDH1	MGST1	MGST2	MME	FURIN	PAM	PCSK1	PCSK5	SOD1	TAPBP	THOP1	XPNPEP1	ALDH5A1	SPCS2	PGCP	ADAMTS13	SEC11A	DNPEP	SPCS1	GLRX2	BDH2	MRPS35	SPCS3	NOD2	MRPS26	MRPS9	LONP2	SEC11C	TXNRD3	PGLYRP2	GGT6	
GO:0006520_cellular amino acid metabolic process	Number_of_mRNA_373	AARS	ABAT	ACADL	ACADM	ACADSB	ACAT1	ACY1	AGA	AGXT	ALDH9A1	AMT	ARG1	ARG2	ART4	ASL	ASNS	ASPA	ASS1	ATF4	ALDH7A1	ATP7A	AUH	BAAT	BCAT1	BCAT2	BCKDHA	BCKDHB	BHMT	BPHL	CACNA1A	CAD	CARS	CBS	CCBL1	CDO1	CGA	CKB	CKM	CKMT2	CLN3	COMT	CPS1	CRYM	CTH	CTNS	CTPS	DAO	DARS	DBT	DCT	DDC	DHPS	NQO1	DIO1	DIO2	DLD	SARDH	DNMT3B	DPYS	EIF5A	EPRS	FAH	FARSA	FASN	FOXE3	FOXE1	FPGS	G6PD	GAD1	GAD2	GAMT	GARS	GATM	GCDH	GCSH	GFPT1	GGT1	GGT7	GGT5	GHR	GCLC	GCLM	GLDC	GLO1	GLS	GLUD1	GLUD2	GLUL	GOT1	GOT2	GPT	GPX1	GPX3	GPX4	GSR	GSS	GSTA1	GSTA3	GSTA4	GSTM2	GSTM3	GSTP1	GSTT1	GSTZ1	HSD17B10	HAGH	HAL	HARS	HTT	HDC	HGD	HNF4A	HPD	IARS	IDH1	IDO1	INS	IVD	KARS	MARS	MAT1A	MAT2A	MGST1	MGST2	ALDH6A1	MSRA	MTHFD1	MTHFR	MTR	MTRR	NARS	NOS1	NOS2	NOS3	OAT	OAZ1	OAZ2	OCLN	ODC1	OGDH	OTC	P4HA1	P4HB	PAH	PCBD1	PCMT1	PEPD	PFAS	PLOD1	PPA1	MED1	PPAT	PRODH	PSMA1	PSMA2	PSMA3	PSMA4	PSMA5	PSMA6	PSMA7	PSMB1	PSMB2	PSMB3	PSMB4	PSMB5	PSMB6	PSMB7	PSMB8	PSMB9	PSMB10	PSMC1	PSMC2	PSMC3	PSMC4	PSMC5	PSMC6	PSMD1	PSMD2	PSMD3	PSMD4	PSMD5	PSMD7	PSMD8	PSMD9	PSMD10	PSMD11	PSMD12	PSMD13	PSME1	PSME2	PSPH	PTS	PYCR1	ALDH18A1	QARS	QDPR	RARS	SARS	SHMT1	SHMT2	SLC1A3	SLC3A1	SLC6A6	SLC6A8	SLC7A2	SLC7A4	SLC19A1	SLC22A4	SMS	SOD1	STAT5A	STAT5B	TARS	TAT	TDO2	TG	TH	TPH1	TPMT	TPR	TYR	VARS	WARS	ALDH5A1	AIMP2	SLC25A16	SLC7A5	BBOX1	DDO	KMO	YARS	ALDH4A1	GMPS	GGH	VNN2	VNN1	SLC5A6	KYNU	P4HA2	NFS1	SLC7A7	SLC7A6	AIMP1	PSMF1	EEF1E1	PSMD6	GFPT2	FARSB	AASS	SLC25A15	PSME3	PSMD14	BCKDK	WARS2	PEMT	HTATIP2	FARS2	FTCD	SDS	HIBADH	SLC7A9	POLG2	PADI2	SLC6A14	SEPHS2	PSME4	LARS2	SLC7A8	HARS2	ICMT	GCAT	HAAO	DDAH2	PADI4	DDAH1	BHMT2	PARS2	PHGDH	HIBCH	ACAD8	PPA2	GLS2	GNMT	SULT1B1	MAT2B	SLCO4A1	PADI1	DMGDH	PSAT1	GLRX2	YARS2	APIP	AADAT	PCYOX1	LARS	SCLY	LGSN	AZIN1	OAZ3	PADI3	PANK1	ASNSD1	SARS2	C9orf6	PDPR	DALRD3	DARS2	TMLHE	ADI1	YOD1	ENOSF1	TASP1	IARS2	CCBL2	CTPS2	EIF5A2	MCCC1	RARS2	VARS2	AARS2	CARNS1	ENOPH1	PRODH2	PPCDC	AASDHPPT	SRR	MCCC2	FN3K	AGXT2L1	PYCRL	OTUB2	PCYOX1L	CARS2	PPCS	NARS2	THNSL1	PANK2	ASRGL1	TARS2	COASY	AARSD1	SLC25A32	DOHH	MRI1	GPT2	HPDL	A2LD1	SLC25A21	FDXACB1	DTD1	MARS2	C14orf126	SLC46A1	ADC	SDSL	TXNRD3	TPH2	C14orf148	TARSL2	EARS2	GGT6	AFMID	CPT1C	ACMSD	UROC1	GOT1L1	PSMA8	AMDHD1	NAGS	IDO2	DHFRL1	ASPG	MTHFD2L	
GO:0006521_regulation of cellular amino acid metabolic process	Number_of_mRNA_52	BHMT	COMT	NQO1	INS	OAZ1	OAZ2	ODC1	PSMA1	PSMA2	PSMA3	PSMA4	PSMA5	PSMA6	PSMA7	PSMB1	PSMB2	PSMB3	PSMB4	PSMB5	PSMB6	PSMB7	PSMB8	PSMB9	PSMB10	PSMC1	PSMC2	PSMC3	PSMC4	PSMC5	PSMC6	PSMD1	PSMD2	PSMD3	PSMD4	PSMD5	PSMD7	PSMD8	PSMD9	PSMD10	PSMD11	PSMD12	PSMD13	PSME1	PSME2	PSMF1	PSMD6	PSME3	PSMD14	PSME4	AZIN1	OAZ3	PSMA8	
GO:0006575_cellular modified amino acid metabolic process	Number_of_mRNA_106	CCBL1	CDO1	CGA	CKB	CKM	CKMT2	CPS1	CRYM	CTH	CTNS	DHPS	DIO1	DIO2	DNMT3B	EIF5A	FASN	FOXE3	FOXE1	FPGS	G6PD	GAMT	GATM	GGT1	GGT7	GGT5	GHR	GCLC	GCLM	GLO1	GPX1	GPX3	GPX4	GSR	GSS	GSTA1	GSTA3	GSTA4	GSTM2	GSTM3	GSTP1	GSTT1	GSTZ1	HAGH	HTT	IDH1	MAT2A	MGST1	MGST2	MTHFD1	MTHFR	OCLN	OTC	P4HA1	P4HB	PCMT1	MED1	SHMT1	SLC6A8	SLC19A1	SOD1	STAT5A	STAT5B	TDO2	TG	TPMT	ALDH5A1	SLC25A16	KMO	VNN2	VNN1	SLC5A6	P4HA2	PEMT	PADI2	SEPHS2	ICMT	DDAH2	PADI4	DDAH1	GNMT	SULT1B1	MAT2B	SLCO4A1	PADI1	GLRX2	AADAT	PCYOX1	PADI3	PANK1	CCBL2	EIF5A2	CARNS1	PPCDC	AASDHPPT	PCYOX1L	PPCS	PANK2	COASY	SLC25A32	DOHH	A2LD1	SLC46A1	TXNRD3	GGT6	AFMID	IDO2	
GO:0006576_cellular biogenic amine metabolic process	Number_of_mRNA_101	AANAT	ACHE	AMD1	AOC2	APOA1	APOA2	APOA4	APOC1	ASMT	ATP2B2	ATP7A	BCHE	CCBL1	CDS1	CETP	CHKA	CHKB	CHRNB2	COMT	DBH	DDC	DHPS	DRD1	DRD2	DRD3	DRD4	FABP3	FABP5	FGF7	GCH1	GRIN2A	HDC	HPRT1	IDO1	LCAT	LIPC	LY6E	MAOA	MAOB	NPR1	NR4A2	OAZ1	OAZ2	ODC1	PEBP1	PAFAH1B1	PAH	PARK2	PCYT1A	PLA2G1B	PLA2G4A	PLA2G5	PNMT	PON1	SAT1	SMS	SNCB	SRM	SULT1A2	SULT1A1	TACR3	TDO2	TGFB2	TH	TPH1	VHL	COLQ	KMO	ASMTL	KYNU	PCYT1B	SNCAIP	PRG3	PEMT	PNPLA6	HAAO	PLA2G15	MOXD1	SULT1B1	DMGDH	AADAT	AZIN1	SMOX	LPCAT2	ETNK2	ETNK1	CCBL2	PRTFDC1	CHPT1	SLC5A7	AGMAT	ADC	TPH2	AFMID	ACMSD	ENPP6	AGPAT6	IDO2	LRTOMT	SLC27A1	KGFLP2	
GO:0006584_catecholamine metabolic process	Number_of_mRNA_33	AOC2	ATP7A	CHRNB2	COMT	DBH	DDC	DRD1	DRD2	DRD3	DRD4	GCH1	GRIN2A	HDC	HPRT1	LY6E	MAOA	MAOB	NPR1	NR4A2	PAH	PARK2	PNMT	SNCB	SULT1A2	SULT1A1	TACR3	TGFB2	TH	VHL	SNCAIP	MOXD1	PRTFDC1	LRTOMT	
GO:0006605_protein targeting	Number_of_mRNA_277	ADORA1	AGXT	AKT1	RHOA	RERE	BARD1	BCL3	BCL6	BMP4	BMPR1A	TSPO	PTTG1IP	CALR	CBLB	CD27	CDH1	CDK5	CDKN2A	CRY2	CYLD	TIMM8A	DRD1	EGF	EGFR	EIF5A	EMD	EP300	F2	F2R	FGF2	FGF9	FLNA	FYB	GCKR	GLI3	GNAQ	PDIA3	GSK3B	HTT	HSPA4	HSPA9	HSP90AA1	IFNG	IL1B	IL6	IL10	IL12B	JAK2	JUN	JUP	KPNA1	KPNB1	KPNA2	KPNA3	KPNA4	KPNA5	TNPO1	IPO5	LHCGR	LTBP2	SMAD3	SMAD4	MDFI	MIPEP	MTX1	MXI1	NEDD4	NF1	NFKBIA	NFKBIB	NFKBIE	NFKBIL1	NUP98	OGG1	OPRD1	OR1D2	PEX1	PEX6	PEX7	PEX10	PEX12	PEX13	PEX14	PML	PPP1R10	PRKACA	PKIA	PRKCI	PRKCQ	MAPK1	PSMD10	PEX19	PEX5	RAB6A	RAB27A	RAN	RANBP2	RPL11	SDCBP	SFRP5	SHH	SIX3	SLC11A1	SMO	SPTBN1	SRP9	SRP14	SRP19	SRP54	SRP72	SRPR	SSR1	SSR2	SSR3	STAT3	TCF7L2	TGFB1	TGFB2	TGFB3	TGFBR1	THRA	SEC62	TLR2	TLR3	TLR4	TNF	TPR	TRIP6	TRPS1	TSC2	TXN	WIPF1	YWHAB	YWHAE	YWHAG	YWHAZ	ZIC1	NUP214	AKAP1	AXIN1	AXIN2	FZD1	FZD7	PEX3	AP3B1	MBTPS1	TNFSF14	SPHK1	MCM3AP	AIP	SYNGR1	RASSF9	NOLC1	TAOK2	RPL23	ZFYVE9	PEX16	HOMER3	AKAP6	AKAP5	AKAP12	GCC2	IPO13	CEP57	ZFYVE16	TOMM20	TOMM70A	G3BP2	MFN2	AP1M2	SNUPN	OPTN	TOB1	TIMM17B	APC2	KATNB1	TIMM17A	TOMM40	TACC3	TIMM44	IPO7	RBCK1	TXNIP	MTX2	SIX2	GIPC1	EDAR	SEC61B	TOMM34	YWHAQ	RBPMS	NUPL2	FAF1	CDC37	PKIG	SEC63	GABARAP	NLGN1	TRAK1	XPO7	NUP205	ARL6IP1	XPO6	FBXW11	KIF13B	SIRT1	ICMT	TRAM1	SEC61G	KPNA6	POLA2	BAMBI	SAMM50	WWTR1	FXC1	TIMM13	TIMM10	TIMM9	TIMM8B	GREM1	AP3M1	NXT1	SEC61A1	MDFIC	NDUFA13	TRNT1	NAGPA	IPO11	TLR7	UBR5	NCKIPSD	IL23A	NOP58	SUFU	NUP54	TLR9	TMCO6	STRADB	PEX26	PACS1	RBM22	IPO9	PARD3	TOMM22	SMURF1	MAVS	XPO5	EXOC4	SNX16	RTP4	ATG3	RANBP17	TRAK2	MLPH	GRPEL1	DUSP16	RTP3	LONP2	IMMP2L	RPAIN	FUT10	HPS4	LACRT	NLRP12	STRADA	NLRP3	UHMK1	DNAJC19	C3orf31	ABRA	PRICKLE1	DAB2IP	STXBP4	TMEM173	MTX3	TOMM5	TIMM23	
GO:0006606_protein import into nucleus	Number_of_mRNA_147	AKT1	RHOA	RERE	BCL3	BCL6	BMP4	BMPR1A	PTTG1IP	CBLB	CD27	CDH1	CRY2	CYLD	DRD1	EGF	EGFR	EMD	EP300	F2	F2R	FGF2	FGF9	FLNA	FYB	GCKR	GLI3	GNAQ	PDIA3	HTT	IFNG	IL1B	IL6	IL10	IL12B	JAK2	JUN	JUP	KPNA1	KPNB1	KPNA2	KPNA3	KPNA4	KPNA5	TNPO1	IPO5	SMAD3	SMAD4	MDFI	MXI1	NF1	NFKBIA	NFKBIB	NFKBIE	NFKBIL1	NUP98	OGG1	OPRD1	OR1D2	PPP1R10	PKIA	PRKCQ	MAPK1	PSMD10	RANBP2	SFRP5	SHH	SIX3	SLC11A1	SMO	SPTBN1	STAT3	TGFB1	TGFB2	TGFB3	TGFBR1	THRA	TLR2	TLR3	TLR4	TNF	TPR	TRIP6	TRPS1	TSC2	TXN	ZIC1	NUP214	AKAP1	AXIN1	AXIN2	FZD1	FZD7	MBTPS1	TNFSF14	SPHK1	MCM3AP	NOLC1	RPL23	ZFYVE9	AKAP5	IPO13	CEP57	G3BP2	SNUPN	TOB1	APC2	TACC3	IPO7	RBCK1	TXNIP	SIX2	EDAR	SEC61B	RBPMS	FAF1	PKIG	NUP205	FBXW11	SIRT1	KPNA6	POLA2	BAMBI	WWTR1	GREM1	MDFIC	NDUFA13	IPO11	TLR7	UBR5	NCKIPSD	IL23A	NOP58	SUFU	TLR9	TMCO6	RBM22	IPO9	MAVS	RANBP17	RPAIN	LACRT	NLRP12	NLRP3	ABRA	PRICKLE1	DAB2IP	TMEM173	
GO:0006611_protein export from nucleus	Number_of_mRNA_26	BARD1	CALR	CDK5	CDKN2A	EIF5A	EMD	GSK3B	HSPA9	IL1B	PRKACA	RAN	TCF7L2	TGFB1	TXN	WIPF1	NUP214	NUPL2	XPO7	XPO6	NXT1	STRADB	SMURF1	XPO5	DUSP16	STRADA	UHMK1	
GO:0006629_lipid metabolic process	Number_of_mRNA_928	SERPINA3	AADAC	ABCA1	ABCA2	ACAA1	ACACA	ACACB	ACADL	ACADM	ACADS	ACADSB	ACADVL	ACAT1	ACAT2	ACLY	ACOX1	PLIN2	ADH4	ADH5	ADH7	ADM	ADORA1	ADORA2B	ADRA2A	AFP	AGT	AGTR1	NR0B1	AKT1	AKT2	ALB	ABCD1	ALDH1A3	ALDH3B1	ALDH3B2	ALDH3A2	ABCD2	AKR1B1	ALOX12	ALOX5	ALOX5AP	ALOX12B	ALOX15	ALOX15B	ANG	ANXA1	AOAH	APOF	APOA1	APOA2	APOA4	APOB	APOBEC1	APOC1	APOC2	APOC3	APOC4	APOD	APOE	APOH	STS	ASAH1	ATP5A1	ATP5B	AVP	AVPR1A	AZGP1	BAAT	BBS4	BDH1	BMP1	BMP6	BRCA1	TSPO	DAGLA	SLC25A20	CAT	CAV1	CAV3	SERPINA6	CD36	SCARB1	CD74	CD81	CDS1	CEBPA	CEL	CETP	CFTR	AKR1C4	CHKA	CHKB	CHRM5	CIDEA	CLC	CLU	TPP1	CLN3	CLPS	CNR1	COMT	CPS1	CPT1A	CPT2	CRABP2	CRAT	CREBBP	CRH	CSNK1G2	CTGF	CYP1A1	CYP1A2	CYP1B1	CYP2A6	CYP2B6	CYP2C19	CYP2C9	CYP2D6	CYP2E1	CYP2J2	CYP3A4	CYP3A5	CYP4A11	CYP7A1	CYP8B1	CYP11A1	CYP11B1	CYP11B2	CYP17A1	CYP19A1	CYP21A2	CYP24A1	CYP26A1	CYP27A1	CYP27B1	CYP51A1	DCI	AKR1C1	AKR1C2	DECR1	DHCR7	DHCR24	CYB5R3	DLD	DPAGT1	DRD1	DRD2	DRD3	ECH1	ECHS1	EDN1	EDN2	EHHADH	CLN8	ESR1	ETFDH	FAAH	FABP4	FABP1	FABP2	FABP3	FABP5	FABP6	ACSL1	ACSL3	ACSL4	FASN	FCER1A	FDFT1	FDPS	FDXR	FGF1	FGF2	FGF7	FHL2	MTOR	FSHB	NR5A2	NR5A1	KDSR	G6PC	G6PD	GALC	B4GALNT1	GATA6	GC	GFI1	GGT5	GHR	GHSR	GK	GLA	GM2A	GPD1	GPD2	GPLD1	GPX1	GPX4	GPX5	NR3C1	HSD17B10	HADHA	HADHB	HADH	HDLBP	HEXA	HEXB	HMGCL	HMGCR	HMGCS1	HMGCS2	HNF4A	HPGD	HRH1	HSD3B1	HSD3B2	HSD11B1	HSD11B2	HSD17B1	HSD17B3	HSD17B2	HSD17B4	HSPG2	HTR2A	HTR2B	HTR2C	IDH1	IDI1	IFNG	IL1A	IL1B	IL4	IL6ST	IMPA1	INS	INPPL1	INSIG1	IRS1	ITGB8	KIT	LBR	LCAT	LDLR	LEP	LHB	LHCGR	LIPA	LIPC	LIPE	FADS1	FADS3	LPA	LPL	LRP2	LSS	LTA4H	CYP4F3	LTC4S	ME1	MGST2	MGST3	MIF	ABCC1	MTTP	MUT	MVD	MVK	NAGA	NDUFAB1	NFKB1	NPC1	OCRL	OXCT1	P2RX1	P2RX7	P4HB	PAFAH1B1	PAFAH1B2	PAFAH1B3	PAFAH2	PBX1	PC	PCCA	PCCB	PCK1	PCYT1A	PDE3A	PDE3B	PDGFA	PDGFB	PDGFRA	ENPP2	PEX7	PEX13	ATP8B1	ABCB4	PHYH	PIGA	PIGC	PIGF	PIGH	PIK3C2A	PIK3C2B	PIK3C2G	PIK3CA	PIK3CB	PIK3CD	PIK3CG	PIK3R1	PI4KA	PI4KB	PITPNA	PLA2G1B	PLA2G2A	PLA2G4A	PLA2G5	PLAUR	PLCB2	PLCB3	PLCB4	PLCD1	PLCL1	PLCG1	PLCG2	PLD1	PLD2	PLEK	PLIN1	PLP1	PLTP	PNLIP	PNLIPRP1	PNLIPRP2	PON1	POR	PPARA	PPARD	PPARG	MED1	PPP1CA	PPP1CB	PPP1CC	PPP2CA	PPP2R1A	PPP2R5A	PPT1	PRKAA1	PRKAA2	PRKAB1	PRKAB2	PRKACA	PRKACB	PRKACG	PRKAG1	PRKAR2B	PRKD1	PRLR	PROX1	LGMN	PSAP	PTEN	PTGDS	PTGIS	PTGS1	PTGS2	PEX2	PCYT2	RARRES2	RB1	RBL1	RBL2	RBP1	RBP2	RBP3	RBP4	RLBP1	RNPEP	RPE65	RXRA	ACSM3	SC4MOL	SC5DL	SCD	SCP2	SDC1	SFTPB	SHH	ST8SIA1	SLC2A2	SLC10A1	SLC10A2	SLC25A1	SLCO1A2	SLC22A4	SMARCD3	SMPD1	SMPD2	SOAT1	SOD1	SORL1	SQLE	SRD5A1	SRD5A2	AKR1D1	SREBF1	SREBF2	STAR	STAT5A	STAT5B	SULT1E1	ELOVL4	STK11	SULT1A2	SULT1A1	SULT2B1	SULT2A1	SYK	TAZ	TBL1X	TBXAS1	HNF1A	NR2F2	TGFB1	THRA	THRB	THRSP	NKX2-1	TM7SF2	TNF	TNFRSF1A	TPI1	TTPA	TNFSF4	TXNRD1	TYRP1	UCP1	UCP3	UGCG	UGT2B4	UGT2B15	UGT2B17	NR1H2	VAV2	VLDLR	TRPV1	YWHAH	CNBP	ZNF202	LRP8	ALMS1	ALDH5A1	HSD17B8	PLA2G7	CUBN	FGF23	NCOA3	PNPLA4	ACOX2	ACOX3	PIP5K1A	PLA2G6	PLA2G10	NR0B2	SOAT2	NSMAF	GNPAT	LIPF	DGKZ	DGKE	DGKD	CYP4F2	AGPS	APOL1	DEGS1	SCARF1	PLA2G4C	RDH16	PPAP2A	PPAP2C	PPAP2B	HSD17B6	AKR1C3	ABCB11	IRS2	DGAT1	B4GALT4	B3GALT1	ABCC3	MBTPS1	EDF1	GPAA1	CDS2	PEX11A	GALR2	DPM1	DPM2	HDAC3	ALDH1A2	NR1I2	SYNJ1	ST3GAL5	SYNJ2	SPHK1	SGPL1	CPNE3	CPNE1	CH25H	PIGQ	PTPLA	LARGE	VAPB	VAPA	LRAT	DHRS3	MAPKAPK2	CPNE6	ADIPOQ	PLAA	LIPG	FADS2	CYP7B1	GGPS1	PCYT1B	PIGL	PIGB	PGS1	GAL3ST1	SPTLC2	TECR	PTGES	PRDX6	PITPNM1	NCOR1	NCOR2	ABCG1	PLCH2	LPIN2	ACAP1	SNX17	PTDSS1	IP6K1	LPPR4	LPGAT1	FGF19	NR1H4	ACOT8	GNE	PIGK	NR1H3	COL4A3BP	CELA3A	LPCAT3	DHRS9	DHRS2	STUB1	SIGMAR1	CEPT1	PRG3	PEMT	ST3GAL6	CDIPT	LYPLA1	ACAA2	VAV3	PECI	SLC25A17	CARM1	NCOA2	AGPAT1	AGPAT2	SPTLC1	NPC2	SORBS1	SLCO1B1	PMVK	EBP	LASS1	PTGES3	NEU3	C5orf4	CYP46A1	PPARGC1A	PNPLA6	BTNL3	SMPDL3A	STARD3	SLC27A5	SLC27A4	SLC27A3	SLC27A2	GLIPR1	LIAS	BTN3A1	BTN2A1	PLA2G16	C14orf1	CYP4F8	LYPLA2	ACOT7	MGLL	DOLK	SACM1L	SCAP	PTGR1	PLCH1	SMG1	NCOA6	GLT25D2	LPIN1	RGL1	ACSBG1	PLCL2	PLCB1	DDHD2	ACSL6	SIN3B	SIRT1	MLYCD	CELA3B	SEC14L2	PIGN	PDSS1	AMACR	PLD3	PLA2G15	PITPNB	APOL2	SULT4A1	SIN3A	TIPARP	LRP10	ACOT11	HACL1	LDLRAP1	TIAM2	PLA2G2D	GBGT1	ACAD8	ANKRD1	ST6GALNAC4	DKK3	CPNE7	NAAA	COQ2	TNFRSF21	SULT1B1	SMPDL3B	HPGDS	PGAP2	ANGPTL3	PRPF19	MCAT	SLCO1B3	SLC27A6	ORMDL2	LGALS13	GRHL1	TFCP2L1	NPC1L1	ST8SIA5	LASS2	PLA2G2E	ST6GALNAC6	PLA2G3	PNPLA8	RDH8	NSDHL	DHH	ST8SIA3	GAL	CRYL1	MLXIPL	ADIPOR1	ABHD5	MECR	RDH11	ANGPTL4	INSIG2	HSD17B12	CERCAM	HSD17B11	HSD17B14	HAO2	PLCE1	ACP6	PIGP	CYP39A1	MBTPS2	PLA1A	PRKAG2	IP6K2	ISYNA1	HSD17B7	PTPLAD1	GDE1	LSR	LIPT1	PIGT	CYB5R2	ACSL5	CYB5R1	CAB39	WWOX	BCMO1	PRKAG3	A4GALT	NANS	DPM3	WNT4	HAO1	UGT1A1	CRLS1	CROT	GDPD2	PIGG	RETSAT	ELOVL2	LPCAT2	PIGX	CLN6	ACSM5	OXSM	ETNK2	ECHDC2	ACOXL	OLAH	SPTLC3	AGPAT5	ACER3	GIMAP5	PLCXD1	PI4K2A	STRADB	ETNK1	SMPD3	PIGV	FAR2	AGK	TRERF1	PECR	TEX2	ACSS2	CMAS	APOM	ALG1	GPCPD1	CYP26B1	INPP5E	SPHK2	AGPAT3	AGPAT4	BDH2	CHPT1	AKR1B10	PNPLA2	PDSS2	RNPEPL1	DOLPP1	SERINC1	NCEH1	GPAM	GBA2	GBA3	TRIB3	PCTP	MID1IP1	PLEKHA1	SCPEP1	ALOXE3	ELOVL5	ABHD4	NOD2	DPEP2	ABCG5	ABCG8	ALDH8A1	PLA2G2F	ACBD3	CERK	ARV1	ELOVL1	LPIN3	MPPE1	AACS	ELOVL6	ALG12	MBOAT7	FA2H	GDPD3	ADIPOR2	LASS4	SRD5A3	GLT25D1	TBL1XR1	ALG9	ALG13	PLBD1	LPCAT1	SCD5	ELOVL7	PGAP1	PTGES2	CWH43	MOGAT2	CHD9	ACSF2	PIGZ	HSD3B7	PNPLA3	STARD5	DDHD1	APOL5	APOL4	PTDSS2	SGPP1	GDPD5	PLA2G12A	ACSBG2	CAB39L	AMN	PITPNM3	ELOVL3	BCO2	B3GNT5	FAR1	PLA2G12B	DGAT2	EBPL	HINT2	MCEE	PIGO	AGPAT9	PLCD4	CBR4	C9orf3	SERAC1	PIGY	PRIC285	EPT1	PLCZ1	LASS5	IDI2	STRADA	PIGM	PGAP3	SDR42E1	PIGS	ORMDL1	ORMDL3	TGS1	TP53RK	PLCD3	OSBPL1A	OSBPL5	C1QTNF2	MOGAT1	ACSM1	APOA5	IP6K3	PNLIPRP3	CYP2R1	PLD4	ACOT4	DEGS2	ACSM2A	B4GALNT2	ACER1	CPT1C	C1orf93	FITM2	PIGU	MBOAT2	SGPP2	TPRA1	AASDH	ENPP6	ACOT12	AGPAT6	SAMD8	LIPJ	RDH12	PROCA1	LIPI	PNPLA5	GPAT2	PLB1	PPM1L	MBOAT1	RDH10	AWAT1	NKX2-3	C3orf57	SGMS2	C14orf147	SDR16C5	PLBD2	ACSF3	ANKRD23	LIPH	PTPLB	LASS3	DAGLB	NAPEPLD	TECRL	LCLAT1	LASS6	LPCAT4	PLA2G4F	PCSK9	SERINC5	PLCXD2	SGMS1	PLA2G4D	PIGW	GDPD1	IAH1	PNPLA1	LCN12	ENPP7	PLCXD3	MOGAT3	ASPG	PNPLA7	SLC27A1	LCN15	PTPLAD2	KGFLP2	PSAPL1	
GO:0006631_fatty acid metabolic process	Number_of_mRNA_244	ACAA1	ACACA	ACACB	ACADL	ACADM	ACADS	ACADSB	ACADVL	ACAT1	ACOX1	ADH7	AGT	AKT1	AKT2	ABCD1	ABCD2	ALOX12	ALOX5	ALOX5AP	ALOX12B	ALOX15	ALOX15B	APOA4	APOC1	APOC2	APOC3	AVP	AVPR1A	BAAT	BRCA1	SLC25A20	CAV1	CD74	CEL	CNR1	CPT1A	CPT2	CRAT	CYP2J2	CYP4A11	DCI	AKR1C2	DECR1	DLD	ECH1	ECHS1	EDN1	EDN2	EHHADH	ETFDH	FAAH	FABP1	FABP2	FABP3	ACSL1	ACSL3	ACSL4	FASN	FCER1A	MTOR	GGT5	GHR	GHSR	HADHA	HADHB	HADH	HMGCL	HMGCS2	HPGD	HSD17B4	INS	INSIG1	IRS1	LEP	LIPA	LIPC	FADS1	FADS3	LPL	LTA4H	CYP4F3	LTC4S	MGST2	MIF	ABCC1	MUT	NDUFAB1	PCCA	PCCB	PEX7	PEX13	PHYH	PLA2G1B	PLA2G4A	PLA2G5	PLP1	PPARA	PPARD	PPARG	PRKAA1	PRKAA2	PRKAB1	PRKAB2	PRKAG1	PRKAR2B	PTGDS	PTGIS	PTGS1	PTGS2	RNPEP	ACSM3	SC4MOL	SC5DL	SCD	SCP2	STAT5A	STAT5B	ELOVL4	STK11	SYK	TBXAS1	HNF1A	TNFRSF1A	TPI1	TYRP1	UCP3	NR1H2	ALDH5A1	HSD17B8	ACOX2	ACOX3	PLA2G10	GNPAT	CYP4F2	DEGS1	PLA2G4C	AKR1C3	IRS2	CH25H	PTPLA	MAPKAPK2	ADIPOQ	FADS2	TECR	PTGES	LPIN2	ACOT8	NR1H3	PRG3	LYPLA1	ACAA2	PECI	SLC25A17	PTGES3	C5orf4	PPARGC1A	SLC27A5	SLC27A4	SLC27A3	SLC27A2	LIAS	CYP4F8	LYPLA2	ACOT7	MGLL	SCAP	PTGR1	LPIN1	ACSBG1	ACSL6	MLYCD	AMACR	PLA2G15	ACOT11	HACL1	HPGDS	ANGPTL3	MCAT	SLC27A6	PNPLA8	CRYL1	MLXIPL	ADIPOR1	ABHD5	MECR	INSIG2	HAO2	PRKAG2	PTPLAD1	ACSL5	CAB39	PRKAG3	HAO1	CROT	ELOVL2	ACSM5	OXSM	ECHDC2	ACOXL	OLAH	STRADB	PECR	BDH2	RNPEPL1	GPAM	TRIB3	MID1IP1	ALOXE3	ELOVL5	DPEP2	ELOVL1	LPIN3	AACS	ELOVL6	FA2H	ADIPOR2	SCD5	ELOVL7	PTGES2	ACSF2	ACSBG2	CAB39L	ELOVL3	FAR1	MCEE	CBR4	C9orf3	STRADA	C1QTNF2	ACSM1	APOA5	ACOT4	DEGS2	ACSM2A	CPT1C	C1orf93	AASDH	ACOT12	AGPAT6	ACSF3	ANKRD23	PTPLB	SLC27A1	PTPLAD2	
GO:0006633_fatty acid biosynthetic process	Number_of_mRNA_113	ACACA	ACACB	ACADL	ACADVL	ACAT1	AGT	ALOX12	ALOX5	ALOX5AP	ALOX12B	ALOX15	ALOX15B	APOA4	APOC1	APOC2	APOC3	AVP	AVPR1A	BRCA1	CD74	EDN1	EDN2	ACSL3	FASN	FCER1A	GGT5	HMGCL	HMGCS2	INSIG1	LIPC	FADS1	FADS3	LPL	LTA4H	LTC4S	MGST2	MIF	ABCC1	NDUFAB1	PLA2G1B	PLA2G4A	PLA2G5	PLP1	PRKAA1	PRKAA2	PRKAB1	PRKAB2	PRKAG1	PTGDS	PTGIS	PTGS1	PTGS2	RNPEP	SC4MOL	SC5DL	SCD	ELOVL4	STK11	SYK	TBXAS1	HNF1A	TPI1	NR1H2	HSD17B8	DEGS1	CH25H	PTPLA	MAPKAPK2	FADS2	TECR	PTGES	NR1H3	PRG3	PTGES3	C5orf4	LIAS	MGLL	SCAP	MLYCD	HPGDS	MCAT	MLXIPL	MECR	INSIG2	PRKAG2	PTPLAD1	PRKAG3	ELOVL2	OXSM	OLAH	PECR	RNPEPL1	TRIB3	MID1IP1	ALOXE3	ELOVL5	DPEP2	ELOVL1	ELOVL6	FA2H	SCD5	ELOVL7	PTGES2	ELOVL3	FAR1	CBR4	C9orf3	ACSM1	APOA5	DEGS2	C1orf93	PTPLB	PTPLAD2	
GO:0006635_fatty acid beta-oxidation	Number_of_mRNA_44	ACAA1	ACADL	ACADM	ACADS	ACADVL	ACOX1	AKT1	AKT2	ABCD1	CNR1	CPT1A	CPT2	CRAT	DCI	DECR1	ECH1	ECHS1	ETFDH	FABP1	MTOR	HADHA	HADHB	HADH	HSD17B4	IRS1	MUT	PCCA	PCCB	PEX7	PPARA	PPARD	SCP2	ACOX2	ACOX3	IRS2	ADIPOQ	ACOT8	MLYCD	AMACR	ACSL5	CROT	ACOXL	BDH2	MCEE	
GO:0006636_unsaturated fatty acid biosynthetic process	Number_of_mRNA_43	ALOX12	ALOX5	ALOX5AP	ALOX12B	ALOX15	ALOX15B	AVP	AVPR1A	CD74	EDN1	EDN2	FCER1A	GGT5	FADS1	FADS3	LTA4H	LTC4S	MGST2	MIF	ABCC1	PLA2G1B	PLA2G4A	PLA2G5	PTGDS	PTGIS	PTGS1	PTGS2	RNPEP	SYK	TBXAS1	DEGS1	MAPKAPK2	FADS2	PTGES	PRG3	PTGES3	HPGDS	RNPEPL1	ALOXE3	DPEP2	PTGES2	C9orf3	C1orf93	
GO:0006638_neutral lipid metabolic process	Number_of_mRNA_83	AADAC	ACACA	ACLY	ANG	APOA2	APOA4	APOB	APOC1	APOC2	APOC3	APOE	APOH	CAT	CAV1	CAV3	CEL	CETP	CPS1	CPT1A	FABP4	ACSL1	ACSL3	ACSL4	FASN	G6PC	GK	GPD1	GPX1	IL6ST	INSIG1	LIPC	LIPE	LPL	PCK1	PLIN1	PNLIPRP2	PPP1CA	PPP1CB	PPP1CC	PRKACA	PRKACB	PRKACG	SLC25A1	SLC22A4	ELOVL4	THRB	NR1H2	ALMS1	LIPF	DGKD	DGAT1	TECR	LPIN2	NR1H3	CDIPT	AGPAT1	AGPAT2	MGLL	LPIN1	ACSL6	SIRT1	ABHD5	INSIG2	HSD17B12	PLCE1	ACSL5	ELOVL2	PNPLA2	GPAM	ELOVL5	ELOVL1	ELOVL6	ELOVL7	MOGAT2	PNPLA3	ELOVL3	DGAT2	AGPAT9	APOA5	FITM2	AGPAT6	GPAT2	NKX2-3	
GO:0006639_acylglycerol metabolic process	Number_of_mRNA_83	AADAC	ACACA	ACLY	ANG	APOA2	APOA4	APOB	APOC1	APOC2	APOC3	APOE	APOH	CAT	CAV1	CAV3	CEL	CETP	CPS1	CPT1A	FABP4	ACSL1	ACSL3	ACSL4	FASN	G6PC	GK	GPD1	GPX1	IL6ST	INSIG1	LIPC	LIPE	LPL	PCK1	PLIN1	PNLIPRP2	PPP1CA	PPP1CB	PPP1CC	PRKACA	PRKACB	PRKACG	SLC25A1	SLC22A4	ELOVL4	THRB	NR1H2	ALMS1	LIPF	DGKD	DGAT1	TECR	LPIN2	NR1H3	CDIPT	AGPAT1	AGPAT2	MGLL	LPIN1	ACSL6	SIRT1	ABHD5	INSIG2	HSD17B12	PLCE1	ACSL5	ELOVL2	PNPLA2	GPAM	ELOVL5	ELOVL1	ELOVL6	ELOVL7	MOGAT2	PNPLA3	ELOVL3	DGAT2	AGPAT9	APOA5	FITM2	AGPAT6	GPAT2	NKX2-3	
GO:0006641_triglyceride metabolic process	Number_of_mRNA_79	AADAC	ACACA	ACLY	APOA2	APOA4	APOB	APOC1	APOC2	APOC3	APOE	APOH	CAT	CAV1	CAV3	CEL	CETP	CPS1	CPT1A	FABP4	ACSL1	ACSL3	ACSL4	FASN	G6PC	GK	GPD1	GPX1	IL6ST	INSIG1	LIPC	LIPE	LPL	PCK1	PLIN1	PNLIPRP2	PPP1CA	PPP1CB	PPP1CC	PRKACA	PRKACB	PRKACG	SLC25A1	SLC22A4	ELOVL4	THRB	NR1H2	ALMS1	LIPF	DGAT1	TECR	LPIN2	NR1H3	AGPAT1	AGPAT2	MGLL	LPIN1	ACSL6	SIRT1	ABHD5	INSIG2	HSD17B12	ACSL5	ELOVL2	PNPLA2	GPAM	ELOVL5	ELOVL1	ELOVL6	ELOVL7	MOGAT2	PNPLA3	ELOVL3	DGAT2	AGPAT9	APOA5	FITM2	AGPAT6	GPAT2	NKX2-3	
GO:0006643_membrane lipid metabolic process	Number_of_mRNA_92	ASAH1	CLN3	CSNK1G2	CLN8	KDSR	GALC	B4GALNT1	GLA	GM2A	HEXA	HEXB	ITGB8	KIT	NAGA	P2RX1	P2RX7	PNLIPRP2	PPP2CA	PPP2R1A	PPT1	PRKAA1	PRKD1	PSAP	SFTPB	ST8SIA1	SMPD1	SMPD2	UGCG	ALDH5A1	NSMAF	DEGS1	PPAP2A	PPAP2C	PPAP2B	B4GALT4	ST3GAL5	SPHK1	SGPL1	LARGE	VAPB	VAPA	GAL3ST1	SPTLC2	COL4A3BP	ST3GAL6	SPTLC1	LASS1	NEU3	SMPDL3A	PLA2G15	GBGT1	ST6GALNAC4	SMPDL3B	ORMDL2	ST8SIA5	LASS2	ST6GALNAC6	ST8SIA3	A4GALT	CLN6	SPTLC3	ACER3	SMPD3	AGK	TEX2	SPHK2	SERINC1	GBA2	GBA3	CERK	ARV1	ELOVL1	FA2H	LASS4	SGPP1	B3GNT5	LASS5	ORMDL1	ORMDL3	DEGS2	ACER1	SGPP2	SAMD8	PPM1L	C3orf57	SGMS2	C14orf147	LASS3	LASS6	SGMS1	ENPP7	PSAPL1	
GO:0006644_phospholipid metabolic process	Number_of_mRNA_190	APOA1	APOA2	APOA4	APOC1	APOC2	CD81	CDS1	CETP	CHKA	CHKB	CHRM5	CLN3	DRD1	DRD2	CLN8	FABP3	FABP5	FDFT1	FGF2	FGF7	GATA6	GPLD1	GPX4	HEXB	HTR2A	HTR2B	HTR2C	IMPA1	LCAT	LIPC	FADS1	LPL	MVD	OCRL	PAFAH1B1	PCYT1A	PDGFA	PDGFB	PIGA	PIGC	PIGF	PIGH	PIK3C2A	PIK3C2B	PIK3C2G	PIK3CA	PIK3CB	PIK3CD	PIK3CG	PIK3R1	PI4KA	PI4KB	PLA2G1B	PLA2G2A	PLA2G4A	PLA2G5	PLAUR	PLCB2	PLCD1	PLCG1	PLCG2	PLD1	PLD2	PLEK	PNLIPRP2	PON1	PPARD	PTEN	PCYT2	SMPD1	SMPD2	TAZ	NKX2-1	ALDH5A1	PIP5K1A	PLA2G6	PLA2G10	DGKE	PLA2G4C	PPAP2B	GPAA1	CDS2	GALR2	DPM1	DPM2	SYNJ1	SYNJ2	PIGQ	PLAA	LIPG	PCYT1B	PIGL	PIGB	PGS1	SPTLC2	PRDX6	PTDSS1	IP6K1	LPGAT1	PIGK	LPCAT3	CEPT1	PEMT	CDIPT	AGPAT1	AGPAT2	SPTLC1	PMVK	PNPLA6	SMPDL3A	DOLK	SACM1L	SMG1	PLCB1	PIGN	PLA2G15	PLA2G2D	SMPDL3B	PGAP2	ANGPTL3	LGALS13	PLA2G2E	PLA2G3	ABHD5	PLCE1	PIGP	PLA1A	IP6K2	ISYNA1	PIGT	ACSL5	DPM3	CRLS1	PIGG	LPCAT2	PIGX	ETNK2	AGPAT5	PI4K2A	ETNK1	SMPD3	PIGV	SPHK2	AGPAT3	AGPAT4	CHPT1	DOLPP1	SERINC1	GPAM	PLA2G2F	MPPE1	ALG12	MBOAT7	ALG9	LPCAT1	PGAP1	CWH43	PIGZ	PTDSS2	SGPP1	PLA2G12A	PITPNM3	PIGO	AGPAT9	SERAC1	PIGY	EPT1	PIGM	PGAP3	PIGS	IP6K3	PIGU	MBOAT2	AGPAT6	SAMD8	GPAT2	MBOAT1	SGMS2	NAPEPLD	LCLAT1	LPCAT4	PLA2G4F	SERINC5	SGMS1	PLA2G4D	PIGW	ENPP7	ASPG	SLC27A1	KGFLP2	
GO:0006650_glycerophospholipid metabolic process	Number_of_mRNA_117	APOA1	APOA2	APOA4	APOC1	CD81	CDS1	CETP	CHKA	CHKB	CHRM5	DRD1	DRD2	FABP3	FABP5	FGF2	FGF7	GPLD1	HTR2A	HTR2B	HTR2C	IMPA1	LCAT	LIPC	OCRL	PAFAH1B1	PCYT1A	PDGFA	PDGFB	PIGA	PIGC	PIGF	PIGH	PIK3C2A	PIK3C2B	PIK3C2G	PIK3CA	PIK3CB	PIK3CD	PIK3CG	PIK3R1	PI4KA	PI4KB	PLA2G1B	PLA2G2A	PLA2G4A	PLA2G5	PLAUR	PLD1	PLEK	PON1	PTEN	TAZ	ALDH5A1	PIP5K1A	PLA2G6	PLA2G4C	GPAA1	GALR2	DPM1	DPM2	SYNJ1	SYNJ2	PIGQ	PCYT1B	PIGL	PIGB	PTDSS1	IP6K1	PIGK	PEMT	CDIPT	AGPAT1	AGPAT2	PNPLA6	SACM1L	SMG1	PLCB1	PIGN	PLA2G15	PGAP2	ABHD5	PIGP	PLA1A	IP6K2	PIGT	DPM3	PIGG	LPCAT2	PIGX	ETNK2	PI4K2A	ETNK1	PIGV	CHPT1	SERINC1	GPAM	MPPE1	ALG12	ALG9	PGAP1	CWH43	PIGZ	PTDSS2	PITPNM3	PIGO	SERAC1	PIGY	PIGM	PGAP3	PIGS	IP6K3	PIGU	AGPAT6	SERINC5	PIGW	SLC27A1	KGFLP2	
GO:0006656_phosphatidylcholine biosynthetic process	Number_of_mRNA_17	APOA1	APOA2	CDS1	CHKA	CHKB	FABP3	FABP5	FGF7	LCAT	PCYT1A	PCYT1B	PEMT	ETNK2	CHPT1	AGPAT6	SLC27A1	KGFLP2	
GO:0006661_phosphatidylinositol biosynthetic process	Number_of_mRNA_47	CD81	FGF2	HTR2A	HTR2B	HTR2C	IMPA1	PDGFA	PDGFB	PIGA	PIGC	PIGF	PIGH	PIK3C2A	PI4KA	PI4KB	PLAUR	GPAA1	DPM1	DPM2	PIGQ	PIGL	PIGB	PIGK	CDIPT	PIGN	PGAP2	PIGP	PIGT	DPM3	PIGG	PIGX	PI4K2A	PIGV	MPPE1	ALG12	ALG9	PGAP1	CWH43	PIGZ	PIGO	PIGY	PIGM	PGAP3	PIGS	PIGU	PIGW	SLC27A1	
GO:0006662_glycerol ether metabolic process	Number_of_mRNA_102	AADAC	ACACA	ACLY	ANG	APOA2	APOA4	APOB	APOC1	APOC2	APOC3	APOE	APOH	CAT	CAV1	CAV3	CEL	CETP	CPS1	CPT1A	FABP4	ACSL1	ACSL3	ACSL4	FASN	G6PC	GK	GPD1	GPX1	PDIA3	IL6ST	INSIG1	LIPC	LIPE	LPL	P4HB	PCK1	PEX7	PLIN1	PNLIPRP2	PPP1CA	PPP1CB	PPP1CC	PRKACA	PRKACB	PRKACG	SLC25A1	SLC22A4	ELOVL4	THRB	TXN	NR1H2	ALMS1	GNPAT	LIPF	DGKD	AGPS	DGAT1	TXNL1	TECR	PDIA4	LPIN2	NR1H3	PDIA6	CDIPT	AGPAT1	AGPAT2	PDIA5	MGLL	LPIN1	ACSL6	SIRT1	TXN2	ABHD5	INSIG2	HSD17B12	PLCE1	ACSL5	DNAJC10	TMX3	ELOVL2	FAR2	PNPLA2	GPAM	ELOVL5	PDIA2	ELOVL1	ELOVL6	ELOVL7	MOGAT2	PNPLA3	TXNDC5	ELOVL3	FAR1	TXNDC2	DGAT2	AGPAT9	APOA5	FITM2	AGPAT6	GPAT2	NKX2-3	TXNDC8	
GO:0006665_sphingolipid metabolic process	Number_of_mRNA_86	ASAH1	CLN3	CSNK1G2	CLN8	KDSR	GALC	B4GALNT1	GLA	GM2A	HEXA	HEXB	ITGB8	KIT	NAGA	P2RX1	P2RX7	PPP2CA	PPP2R1A	PPT1	PRKAA1	PRKD1	PSAP	SFTPB	ST8SIA1	SMPD1	SMPD2	UGCG	ALDH5A1	NSMAF	DEGS1	PPAP2A	PPAP2C	PPAP2B	ST3GAL5	SPHK1	SGPL1	LARGE	VAPB	VAPA	GAL3ST1	SPTLC2	COL4A3BP	SPTLC1	LASS1	NEU3	SMPDL3A	PLA2G15	SMPDL3B	ORMDL2	ST8SIA5	LASS2	ST6GALNAC6	ST8SIA3	A4GALT	CLN6	SPTLC3	ACER3	SMPD3	AGK	TEX2	SPHK2	SERINC1	GBA2	GBA3	CERK	ARV1	ELOVL1	FA2H	LASS4	SGPP1	LASS5	ORMDL1	ORMDL3	DEGS2	ACER1	SGPP2	SAMD8	PPM1L	C3orf57	SGMS2	C14orf147	LASS3	LASS6	SGMS1	ENPP7	PSAPL1	
GO:0006690_icosanoid metabolic process	Number_of_mRNA_53	ACOX1	ALOX12	ALOX5	ALOX5AP	ALOX12B	ALOX15	ALOX15B	AVP	AVPR1A	CD74	CYP2J2	AKR1C2	EDN1	EDN2	FCER1A	GGT5	HPGD	FADS1	LTA4H	CYP4F3	LTC4S	MGST2	MIF	ABCC1	PLA2G1B	PLA2G4A	PLA2G5	PTGDS	PTGIS	PTGS1	PTGS2	RNPEP	SYK	TBXAS1	TNFRSF1A	PLA2G10	CYP4F2	PLA2G4C	AKR1C3	MAPKAPK2	PTGES	PRG3	PTGES3	CYP4F8	MGLL	PTGR1	HPGDS	RNPEPL1	ALOXE3	DPEP2	PTGES2	C9orf3	C1orf93	
GO:0006691_leukotriene metabolic process	Number_of_mRNA_25	ALOX12	ALOX5	ALOX5AP	ALOX12B	ALOX15	ALOX15B	FCER1A	GGT5	LTA4H	CYP4F3	LTC4S	MGST2	ABCC1	PLA2G1B	PLA2G5	RNPEP	SYK	CYP4F2	MAPKAPK2	PRG3	PTGR1	RNPEPL1	ALOXE3	DPEP2	C9orf3	
GO:0006692_prostanoid metabolic process	Number_of_mRNA_30	ACOX1	ALOX5	AVP	AVPR1A	CD74	AKR1C2	EDN1	EDN2	GGT5	HPGD	LTA4H	LTC4S	MIF	ABCC1	PLA2G4A	PTGDS	PTGIS	PTGS1	PTGS2	TBXAS1	TNFRSF1A	AKR1C3	MAPKAPK2	PTGES	PTGES3	CYP4F8	HPGDS	DPEP2	PTGES2	C1orf93	
GO:0006693_prostaglandin metabolic process	Number_of_mRNA_23	ACOX1	AVP	AVPR1A	CD74	AKR1C2	EDN1	EDN2	HPGD	MIF	PLA2G4A	PTGDS	PTGIS	PTGS1	PTGS2	TBXAS1	TNFRSF1A	AKR1C3	PTGES	PTGES3	CYP4F8	HPGDS	PTGES2	C1orf93	
GO:0006694_steroid biosynthetic process	Number_of_mRNA_127	ADM	ADORA2B	NR0B1	AKR1B1	APOA1	APOB	APOE	BAAT	BMP6	TSPO	SCARB1	CFTR	AKR1C4	CRH	CYP7A1	CYP8B1	CYP11A1	CYP11B1	CYP11B2	CYP17A1	CYP19A1	CYP21A2	CYP27A1	CYP27B1	CYP51A1	DHCR7	DHCR24	CYB5R3	FDFT1	FDPS	FDXR	FGF1	FGF2	FSHB	NR5A1	G6PD	GFI1	NR3C1	HMGCR	HMGCS1	HMGCS2	HRH1	HSD3B1	HSD3B2	HSD11B1	HSD11B2	HSD17B1	HSD17B3	HSD17B2	HSD17B4	IDI1	IFNG	IL1A	INSIG1	LBR	LEP	LHB	LHCGR	LSS	MVD	MVK	NFKB1	PBX1	MED1	PRKAA1	PRKAA2	PRLR	PROX1	PEX2	SC4MOL	SC5DL	SCP2	SOD1	SQLE	SRD5A1	SRD5A2	AKR1D1	STAR	HNF1A	TM7SF2	TNF	CNBP	HSD17B8	ACOX2	HSD17B6	ABCB11	CH25H	CYP7B1	GGPS1	ABCG1	FGF19	ACOT8	SIGMAR1	ACAA2	PMVK	EBP	CYP46A1	STARD3	SLC27A5	SLC27A2	C14orf1	SCAP	SEC14L2	AMACR	DKK3	TFCP2L1	NPC1L1	RDH8	NSDHL	DHH	INSIG2	HSD17B12	HSD17B11	CYP39A1	PRKAG2	HSD17B7	CYB5R2	CYB5R1	WNT4	TRERF1	ACBD3	SRD5A3	HSD3B7	STARD5	HINT2	IDI2	SDR42E1	
GO:0006695_cholesterol biosynthetic process	Number_of_mRNA_42	APOA1	APOB	APOE	CFTR	CYP51A1	DHCR7	DHCR24	CYB5R3	FDFT1	FDPS	FGF1	G6PD	HMGCR	HMGCS1	HMGCS2	IDI1	INSIG1	LBR	LSS	MVD	MVK	PRKAA1	PRKAA2	PEX2	SC4MOL	SC5DL	SOD1	SQLE	TM7SF2	CNBP	GGPS1	ABCG1	ACAA2	PMVK	EBP	SCAP	SEC14L2	NPC1L1	NSDHL	INSIG2	HSD17B7	IDI2	
GO:0006700_C21-steroid hormone biosynthetic process	Number_of_mRNA_21	ADM	AKR1B1	BMP6	CRH	CYP11A1	CYP11B1	CYP11B2	CYP17A1	CYP21A2	FGF2	FSHB	NR3C1	HSD3B1	HSD3B2	HSD11B1	HSD11B2	LHB	STAR	DKK3	WNT4	STARD5	
GO:0006720_isoprenoid metabolic process	Number_of_mRNA_58	ADH4	ADH5	ADH7	ALDH1A3	CLPS	CRABP2	CYP1A2	CYP2C19	CYP2C9	CYP2D6	CYP2E1	CYP3A4	CYP26A1	DPAGT1	FDFT1	FDPS	HMGCR	HMGCS1	HMGCS2	IDI1	MVD	MVK	PNLIP	PPARD	RARRES2	RBP1	RBP2	RBP4	RLBP1	RPE65	DPM1	ALDH1A2	LRAT	DHRS3	GGPS1	DHRS9	NPC2	PMVK	DOLK	PDSS1	COQ2	RDH8	RDH11	BCMO1	UGT1A1	RETSAT	CYP26B1	PDSS2	DOLPP1	SCPEP1	ALDH8A1	SRD5A3	BCO2	IDI2	RDH12	PLB1	RDH10	SDR16C5	
GO:0006721_terpenoid metabolic process	Number_of_mRNA_38	ADH4	ADH5	ADH7	ALDH1A3	CLPS	CRABP2	CYP1A2	CYP2C19	CYP2C9	CYP2D6	CYP2E1	CYP3A4	CYP26A1	IDI1	PNLIP	RARRES2	RBP1	RBP2	RBP4	RPE65	ALDH1A2	LRAT	DHRS3	DHRS9	RDH8	RDH11	BCMO1	UGT1A1	RETSAT	CYP26B1	SCPEP1	ALDH8A1	BCO2	IDI2	RDH12	PLB1	RDH10	SDR16C5	
GO:0006725_cellular aromatic compound metabolic process	Number_of_mRNA_188	AANAT	ADA	ADK	ADSL	ADSS	AMPD1	AMPD2	AMPD3	ANPEP	AOC2	APRT	ASMT	ATIC	ATP2B2	ATP7A	CAD	CAT	CCBL1	CDA	CGA	CHRNB2	COMT	CPOX	CRMP1	CRYM	CYP1A2	CYP1B1	CYP2A6	CYP2D6	CYP2F1	DBH	DCK	DCTD	DCT	DDC	DGUOK	DHODH	DIO1	DIO2	DNMT3B	DPYD	DPYS	DPYSL2	DPYSL3	DRD1	DRD2	DRD3	DRD4	DUT	TYMP	EPHX1	EPHX2	FAH	FECH	FOXE3	FOXE1	FOLH1	FPGS	GART	GCH1	GMPR	GPX1	GRIN2A	GSTM4	GSTZ1	HDC	HGD	HPD	HPRT1	IMPDH1	IMPDH2	IDO1	IREB2	LY6E	MAOA	MAOB	ALDH6A1	MOCS1	MOCS2	MTHFD1	MTHFR	MTR	PNP	NPR1	NT5E	NR4A2	PAH	PARK2	PCBD1	PFAS	PNMT	PON1	PON2	PON3	MED1	PPAT	MAPK1	PRPS1	PTS	QDPR	SHMT1	SLC19A1	SNCB	SPR	SQLE	SULT1A2	SULT1A1	TACR3	TAT	TDO2	TG	TGFB2	TH	TK1	TK2	TPH1	TYMS	TYR	UCK2	UMPS	UPP1	UROD	UROS	VHL	XDH	TKTL1	KMO	ASMTL	SUCLA2	GMPS	KYNU	NFS1	GDA	SNCAIP	GPHN	SLC19A2	DPYSL4	MTHFS	PAICS	MTHFD2	ALDH1L1	FTCD	NT5C2	ICMT	HAAO	MTHFD1L	MOXD1	TPK1	EIF2AK1	SULT1B1	MOCS3	SLCO4A1	NT5C	AADAT	HAO2	NT5C3	PIPOX	GMPR2	UPB1	UGT1A1	MOCOS	CCBL2	DPYSL5	PRTFDC1	NT5M	MTHFSD	AGXT2	THTPA	FLAD1	SLC19A3	SLC25A32	UCK1	PCBD2	NT5C1A	HPDL	NT5C1B	SLC46A1	ACSM1	TPH2	ADSSL1	AFMID	ACMSD	UPP2	ALDH1L2	IDO2	CLYBL	LRTOMT	MTHFD2L	
GO:0006730_one-carbon metabolic process	Number_of_mRNA_158	AHCY	ATRX	BHMT	BTG1	CA1	CA2	CA3	CA4	CA5A	CA6	CA7	CA8	CA9	CA12	COMT	CYP1A2	CYP2C8	CYP2C9	CYP2D6	CYP3A4	CYP3A5	DNMT1	TRDMT1	DNMT3A	DNMT3B	ETF1	EZH2	FOS	FPGS	GAMT	GSPT1	HELLS	PRMT2	PRMT1	HSF4	JARID2	MAT1A	MAT2A	MEN1	MGMT	MLL	MTHFD1	MTR	NNMT	PAX5	PCMT1	PHF2	RAB3B	RAB6A	RBBP5	SHMT1	SHMT2	SUV39H1	TPMT	UBE2B	KDM6A	BTG2	MLL2	OGT	EED	ALKBH1	ASH2L	PICK1	RAB3D	KDM4A	MLL4	PRMT3	PRMT5	CARM1	CTCF	KDM5B	AHCYL1	MTHFD2	EHMT2	WDR5	PRDM5	BAZ2A	CA5B	PAXIP1	KDM1A	SETD1B	FTSJD2	KDM4C	PHF8	KDM6B	JMJD6	AHCYL2	ICMT	SUZ12	FTSJ1	MTHFD1L	MAT2B	METTL11A	SETD2	N6AMT1	DNMT3L	FTSJ2	CXXC1	SUV420H1	PPME1	HEMK1	LCMT1	TRMT112	PRMT7	GATAD2A	BCOR	NSUN2	WHSC1L1	TRMT61B	PIWIL2	PRMT6	C17orf79	C2orf56	ATF7IP	KDM3A	MLL5	DMAP1	TDRD1	METTL3	PRMT8	SMYD2	METTL14	NSD1	SMYD3	FTO	C14orf169	SUV39H2	EHMT1	JMJD5	SETD6	FBXO11	TET1	WDR82	JHDM1D	SETD7	SETDB2	DOT1L	DPY30	MAEL	ALKBH8	TGS1	WBSCR22	TRMT61A	WDR92	FTSJ3	ALKBH2	TDRD9	ASZ1	CTCFL	PIWIL4	DHFRL1	JMJD1C	ALKBH3	KDM1B	ZFP57	CA13	SETD8	MTHFD2L	
GO:0006732_coenzyme metabolic process	Number_of_mRNA_176	ACACA	ACACB	ACLY	ACO1	ACO2	ALDOB	BAAT	CBR3	CS	DBT	DLAT	DLD	ACSL1	ACSL3	ACSL4	FASN	FH	FMO1	FMO2	FOLH1	FPGS	G6PD	GCH1	GPD1	GPD2	HMGCL	HMGCR	IDH1	IDH2	IDH3A	IDH3B	IDH3G	LDHB	MAT2A	MDH1	MDH2	ME1	MOCS1	MOCS2	MTHFD1	MTHFR	MTR	MVD	PNP	OCLN	OGDH	PAH	PCBD1	PCMT1	PDHA1	PDHB	PDK1	PDK2	PDK3	PDK4	PGAM1	PGD	PTS	QDPR	RPE	SDHA	SDHB	SDHC	SDHD	SHMT1	SLC19A1	SLC25A1	SPR	ELOVL4	TALDO1	TDO2	TKT	TPI1	TPMT	SLC25A16	PDHX	KMO	PDXK	SUCLG2	SUCLG1	SUCLA2	VNN2	VNN1	SLC5A6	KYNU	NFS1	TECR	TP53I3	H6PD	ACOT8	NAMPT	COQ7	GPHN	GLYAT	PEMT	MTHFS	PMVK	MTHFD2	ALDH1L1	FTCD	LIAS	HIBADH	RPIA	NMNAT2	KIF1B	ACSL6	MLYCD	QPRT	HAAO	NNT	PDSS1	ACOT9	PGLS	MTHFD1L	TPK1	NOX1	ITGB1BP3	GNMT	COQ2	MOCS3	MAT2B	UBIAD1	COQ6	COQ4	HSD17B12	DCXR	PIPOX	ACSL5	COQ3	PANK1	PDP1	ELOVL2	C9orf95	OXSM	MOCOS	PDPR	NADSYN1	PANK4	COQ9	PDSS2	PDP2	GPAM	ELOVL5	PPCDC	AASDHPPT	MCCC2	MTHFSD	NMNAT1	ELOVL1	NADK	ELOVL6	PANK3	PPCS	DCAKD	ELOVL7	PANK2	FLAD1	COASY	SLC25A32	ELOVL3	PCBD2	COQ5	ACSS1	GLYR1	MCEE	NAPRT1	SLC46A1	ACOT4	MDH1B	ACOT12	AGPAT6	ALDH1L2	NUDT7	NMNAT3	MTHFD2L	ASPDH	
GO:0006749_glutathione metabolic process	Number_of_mRNA_31	CTH	CTNS	G6PD	GGT1	GGT7	GGT5	GCLC	GCLM	GLO1	GPX1	GPX3	GPX4	GSR	GSS	GSTA1	GSTA3	GSTA4	GSTM2	GSTM3	GSTP1	GSTT1	GSTZ1	HAGH	IDH1	MGST1	MGST2	SOD1	ALDH5A1	GLRX2	TXNRD3	GGT6	
GO:0006753_nucleoside phosphate metabolic process	Number_of_mRNA_716	ABCA1	ABCA2	ACLY	ACTC1	ADA	ADCY1	ADCY2	ADCY3	ADCY5	ADCY6	ADCY7	ADCY8	ADCY9	ADCYAP1	ADCYAP1R1	ADK	ADM	ADORA1	ADORA2B	ADORA3	ADRA2A	ADRB1	ADRB2	ADRB3	ADSL	ADSS	AK1	ALDOA	ALDOB	AMPD1	AMPD2	AMPD3	AMPH	BIN1	APLP1	APOE	TRIM23	ARF1	ARF3	ARF4	ARL4D	ARF5	ARF6	RHOA	RHOB	RHOC	RND3	RHOG	ARHGAP1	ARHGAP5	ARHGAP6	ARL1	ARL2	ATIC	ATP1A1	ATP1A2	ATP1A3	ATP12A	ATP1A4	ATP1B1	ATP1B2	ATP1B3	ATP2A1	ATP2A2	ATP2A3	ATP2B1	ATP2B2	ATP2B3	ATP2B4	ATP4A	ATP4B	ATP5A1	ATP5B	ATP5C1	ATP5D	ATP5E	ATP5F1	ATP5G1	ATP5G2	ATP5G3	ATP5I	ATP5J	ATP6V1A	ATP6V1B1	ATP6V1B2	ATP6V0C	ATP7A	ATP5O	ATP7B	AVP	AVPR2	BLM	CAD	CALCA	CALCR	CASR	CAT	ENTPD2	ENTPD5	CDA	CDC42	CHM	CHML	CHRM4	CHRM5	CNP	CORT	CRHR1	CTNS	CTPS	DCK	DCTD	DGUOK	DHODH	DNM1	DNA2	DNM2	DPYD	DRD1	DRD2	DRD3	DRD4	DRD5	DTYMK	DUT	TYMP	S1PR1	S1PR3	EDN1	EDNRA	EDNRB	EIF2S3	EPHA2	EIF5	ERCC3	PTK2B	FGD1	FGF10	FHIT	FOXJ1	FLNA	FMO1	FMO2	MTOR	FZD2	G6PD	GABBR1	GALR1	GART	GCGR	GCH1	GDI1	GDI2	GEM	GHRH	GHRHR	GIPR	GLP1R	GMPR	GNA11	GNA12	GNA15	GNAI1	GNAI2	GNAI3	GNAL	GNAO1	GNAQ	GNAS	GNAT1	GNAT2	GNAZ	GNB1	GNB2	GNB3	GNG3	GNG5	GNG11	GNGT1	GNGT2	GPD1	GPD2	GPR3	MCHR1	GPR26	GPX1	GRIK3	GRM2	GRM3	GRM4	GRM7	GRM8	GSK3B	GSPT1	MSH6	GUCY1A2	GUCA1A	GUCA1B	GUCA2B	GUCY1A3	GUCY1B3	GUCY2C	GUCY2F	GUK1	GUCY2D	HMGCR	HPRT1	AGFG1	AGFG2	HSPA5	HSPD1	HTR1A	HTR1B	HTR2B	HTR2C	HTR7	IDH1	IDH3A	IDH3G	IMPDH1	IMPDH2	INSL3	ITPA	LDHB	LHCGR	MC1R	MC2R	MC3R	MC4R	MC5R	MDH1	ME1	MLH1	MPG	ABCC1	MSH2	NUDT1	MTHFD1	MUTYH	MX2	MYBPC3	MYH6	MYH7	MYH9	MYL3	MYL4	MYO9B	NDUFS1	NF1	NME1	NME3	NME4	NOS3	PNP	NPPA	NPPB	NPPC	NPR1	NPR2	NPR3	NPY1R	NPY2R	NSF	NT5E	NTHL1	NTRK1	NTRK2	TBC1D25	OGG1	OPA1	OPRD1	OPRK1	OPRL1	OPRM1	OXA1L	P2RY1	P2RY11	PAFAH1B1	PALM	PDE1C	PDE3A	PDE3B	PDE4A	PDE4B	PDE4C	PDE6A	PDE6D	PDE8A	PDE1B	PDE6B	ENPP1	ENPP3	PEX6	PFAS	ATP8B1	PGAM1	PGD	PKD2	PKLR	PMS1	PMS2L2	SEPT4	PPAT	PPP2R4	MAP2K1	PRPS1	PRPS2	PRPSAP1	PRPSAP2	PSMC1	PSMC2	PSMC4	PSMC5	PSMC6	PTH	PTHLH	PTH1R	PTPRN2	RAB1A	RAB2A	RAB3A	RAB3B	RAB4A	RAB5A	RAB5B	RAB6A	RAB13	RAB27A	RAB27B	RAB5C	RAC1	RAC2	RAC3	RALB	RAN	RAP1A	RAP1GAP	RAP2A	RASGRF1	RFC3	RGS1	RHEB	RIT2	RP2	RPE	RRAD	RRAS	RRM1	RRM2	CCL11	CCL24	SFRP1	SRP54	SSTR2	SSTR5	SULT1E1	CDKL5	SULT1A2	SULT1A1	SULT1C2	SULT2B1	SULT2A1	TALDO1	TBCC	DYNLT1	TDG	TGFB1	TGM3	THY1	TIMP2	TK2	TKT	TNNC1	TNNI3	TNNT2	TNNT3	TPI1	TPM1	TPM2	TSC1	TSC2	TYMS	UMPS	UPP1	VCP	WNT5A	WNT11	WRN	XDH	EVI5	RAB7A	RND2	HDHD1	NME5	SMARCA5	GPR65	GALR3	KMO	PDE8B	PDE5A	S1PR4	RAB11A	RGS9	GALR2	GMPS	ASAP2	MBD4	RAB7L1	KYNU	PAPSS2	PAPSS1	DIRAS3	USP6	RGN	DGKI	RAB11B	EFTUD2	RAB33A	RAB28	RAB9A	PICK1	AKAP5	TBPL1	VPS4B	TP53I3	RAB3D	ATP5J2	CHD1L	H6PD	GABBR2	ENTPD4	KIF20B	AKAP12	C16orf7	GDA	GNA14	USP6NL	ACAP1	KIAA0195	TBC1D5	GIT2	PSMD6	TBC1D4	SGSM2	RABGAP1L	ATP2C2	DNM1L	ATP9A	ARL4C	NAMPT	ARFRP1	SLC25A13	NME6	CALCRL	SPRY1	SPRY2	CCNO	CCL26	BPNT1	ATP8A1	VAV3	ATP5H	CAP2	CAP1	C6orf108	PAICS	ATP5L	RASL10A	GNA13	GNB5	SEPT9	CLPX	RUVBL2	RUNDC3A	RALBP1	RAB35	RAB31	ADAP1	HIBADH	TBC1D8	BVES	FICD	NUDT4	NUDT5	FZD10	GPR44	HRH3	PNKP	GABARAPL2	RRAS2	MRAS	RHOBTB3	RAB3GAP1	RAB18	RPIA	NT5C2	ACIN1	RAB21	NMNAT2	TBC1D9B	KIF1B	TBC1D2B	ATP10B	TBC1D9	SNX13	MDN1	ATP11B	TBC1D1	TBC1D12	ATP11A	TBC1D30	ADNP	ATP13A2	RHOQ	ATP1B4	QPRT	HAAO	SCRIB	ACAP2	RASD2	GTPBP4	SMUG1	RABGAP1	RAB38	TBC1D22A	RAB3GAP2	PGLS	SULT4A1	ATL3	REXO2	TBC1D10B	SIPA1L1	DNM3	TBC1D29	ARFGAP3	AK5	MLH3	ATP2C1	NOX1	ATP5S	GPR78	ITGB1BP3	SULT1C4	ARHGEF16	SULT1B1	RND1	RAB30	SGSM3	NKIRAS2	NKIRAS1	GIT1	OLA1	GNL2	NME7	RHOD	NT5C	TAX1BP3	RRM2B	ASAP1	AK3	STMN3	ATL1	DERA	SAR1B	DCXR	NT5C3	TBC1D7	GMIP	GMPR2	TXNDC3	PRKAG2	SNX9	RAB14	RAB6B	ATP6V1H	RASD1	CMPK1	RAPGEF6	ATP8A2	RAB8B	CECR1	PANK1	RAB4B	DNAJC10	RHOF	INO80	TBC1D13	TBC1D8B	PXK	C9orf95	NADSYN1	ARL8B	PANK4	TBC1D19	TBC1D2	ASAP3	TBC1D22B	MFN1	ARFGAP1	TBC1D23	FGD6	ADAP2	ADCY10	MRAP	LTB4R2	CTPS2	SAR1A	WRNIP1	SMARCAD1	PRTFDC1	NT5M	ATP13A1	RALGAPB	RALGAPA2	ATP10A	ATP8B2	ATP10D	RHOJ	RAB22A	TBC1D24	TBC1D14	ALS2	RXFP1	PPCDC	EEFSEC	SMAP1	FIGNL1	MCCC2	RRAGC	ATL2	ABCG5	ABCG8	ARAP3	SMAP2	TBC1D15	NMNAT1	NADK	DCTPP1	ATP13A3	PANK3	TBC1D17	GRTP1	PDZD3	DCAKD	ATP8B4	PANK2	FLAD1	COASY	TBC1D10A	SYDE2	ATP13A4	GFM2	ARFGAP2	NT5C1A	GLYR1	RERG	SYDE1	DOCK7	GFM1	FGD3	UCN2	NT5C1B	NAPRT1	WDR67	TBCK	ATPIF1	GNG8	SNX18	MRAP2	UCN3	NT5C3L	EVI5L	ACAP3	ARAP2	ARAP1	AGAP2	AGAP1	AGAP3	AGAP4	AGAP11	FGD4	RXFP2	ADSSL1	TBC1D16	ARL8A	TBC1D20	SGSM1	CMPK2	ALS2CR12	PRSS47	ATP8B3	UPP2	FGD5	DAB2IP	TBC1D21	ADAL	OXER1	ADCY4	DHFRL1	ARHGAP27	C6orf170	FGD2	PRPS1L1	RALGAPA1	TBC1D28	NUDT7	ATP11C	ATP13A5	GNAT3	TXNDC6	NMNAT3	TBC1D10C	ATP9B	MTHFD2L	ASPDH	CCR2	
GO:0006754_ATP biosynthetic process	Number_of_mRNA_66	ALDOA	ATP1A1	ATP1A2	ATP1A3	ATP12A	ATP1A4	ATP1B1	ATP1B2	ATP1B3	ATP2A1	ATP2A2	ATP2A3	ATP2B1	ATP2B2	ATP2B3	ATP2B4	ATP4A	ATP4B	ATP5A1	ATP5B	ATP5C1	ATP5D	ATP5E	ATP5F1	ATP5G1	ATP5G2	ATP5G3	ATP5I	ATP5J	ATP6V0C	ATP7A	ATP5O	ATP7B	ATP8B1	PKLR	TGFB1	ATP5J2	C16orf7	KIAA0195	ATP2C2	ATP9A	SLC25A13	ATP8A1	ATP5H	ATP5L	ATP10B	ATP11B	ATP11A	ATP13A2	ATP1B4	ATP2C1	ATP5S	AK3	PRKAG2	ATP8A2	ATP13A1	ATP10A	ATP8B2	ATP10D	ATP13A3	ATP8B4	ATP13A4	ATP8B3	ATP11C	ATP13A5	ATP9B	
GO:0006766_vitamin metabolic process	Number_of_mRNA_112	ACP5	ADH4	ADH7	ALDH1A3	CBR1	CBR3	CRABP2	CYB5A	CYP1A1	CYP3A4	CYP11A1	CYP24A1	CYP26A1	CYP27B1	CYB5R3	FASN	FPGS	GC	GFI1	GIF	GCLC	IFNG	LRP2	ME1	MOCS1	MOCS2	MTHFD1	MTHFR	NFKB1	PNP	ENPP1	PPARD	LGMN	RBP1	RBP2	RBP4	RLBP1	RPE65	RXRA	SHMT1	SLC2A1	SLC2A3	SLC19A1	TCN1	TCN2	TNF	TTPA	CUBN	SLC25A16	FGF23	TKTL1	KMO	PDXK	ALDH1A2	VNN2	VNN1	SLC5A6	KYNU	NFS1	DHRS3	GSTO1	SLC23A2	SLC23A1	NAMPT	DHRS9	GPHN	AKR1A1	SLC19A2	NMNAT2	QPRT	HAAO	TPK1	ITGB1BP3	MOCS3	UBIAD1	PSAT1	RDH8	RDH11	PANK1	UGT1A1	RETSAT	C9orf95	MOCOS	PNPO	NADSYN1	RFK	CYP26B1	MCCC1	SCPEP1	PPCDC	AASDHPPT	ALDH8A1	NMNAT1	NADK	THTPA	PPCS	PANK2	FLAD1	COASY	SLC19A3	SLC25A32	BCO2	NAPRT1	SLC46A1	GSTO2	CYP2R1	RDH12	RDH10	SDR16C5	MMAB	NMNAT3	ASPDH	
GO:0006775_fat-soluble vitamin metabolic process	Number_of_mRNA_44	ADH4	ADH7	ALDH1A3	CBR1	CBR3	CRABP2	CYP1A1	CYP3A4	CYP11A1	CYP24A1	CYP26A1	CYP27B1	GC	GFI1	IFNG	LRP2	NFKB1	PPARD	LGMN	RBP1	RBP2	RBP4	RLBP1	RPE65	TNF	TTPA	CUBN	FGF23	ALDH1A2	DHRS3	DHRS9	UBIAD1	RDH8	RDH11	UGT1A1	RETSAT	CYP26B1	SCPEP1	ALDH8A1	BCO2	CYP2R1	RDH12	RDH10	SDR16C5	
GO:0006776_vitamin A metabolic process	Number_of_mRNA_25	ADH4	ADH7	ALDH1A3	CRABP2	CYP26A1	PPARD	RBP1	RBP2	RBP4	RLBP1	RPE65	ALDH1A2	DHRS3	DHRS9	RDH8	RDH11	UGT1A1	RETSAT	CYP26B1	SCPEP1	ALDH8A1	BCO2	RDH12	RDH10	SDR16C5	
GO:0006790_sulfur compound metabolic process	Number_of_mRNA_130	ANGPT1	BGN	BHMT	CACNA1A	CBS	CDO1	COMT	CTH	CTNS	CTNNB1	DCN	DLD	DNMT3B	EXT1	EXT2	G6PD	GGT1	GGT7	GGT5	GHR	GCLC	GCLM	GLO1	GNS	GPX1	GPX3	GPX4	GSR	GSS	GSTA1	GSTA3	GSTA4	GSTM2	GSTM3	GSTP1	GSTT1	GSTZ1	HAGH	NDST1	IDH1	MAT2A	CHST6	MGST1	MGST2	MOCS2	MSRA	MTHFD1	MTHFR	MTR	MTRR	OCLN	PCMT1	ENPP1	SMS	SOD1	STAT5A	STAT5B	SULT1E1	SULT1A2	SULT1A1	SULT1C2	SULT2B1	SULT2A1	TCF7L2	TPMT	ALDH5A1	TKTL1	TPST2	TPST1	NDST2	CHST1	SLC5A6	NFS1	PAPSS2	PAPSS1	HS6ST1	CHST2	CHST3	HS2ST1	HS3ST4	HS3ST3B1	UST	CHST4	BPNT1	PEMT	SLC19A2	LIAS	CHSY1	ARSG	SLC35D1	SULF1	ICMT	CHST5	BHMT2	SULT4A1	GLCE	TPK1	GNMT	SULT1C4	SULT1B1	MAT2B	DSE	CHST11	GLRX2	APIP	CYTL1	IMPAD1	ADI1	CSGALNACT2	CHST12	CSGALNACT1	SULF2	CHST7	MCCC1	ENOPH1	CHST8	THTPA	C4orf31	GAL3ST4	UXS1	SLC19A3	CHST9	MRI1	GAL3ST3	CHST14	TXNRD3	GGT6	CHST13	HS3ST5	MTHFD2L
[truncated: 6,039,813 more chars]
