# Supplementary material for: Dysfunctions Associated with Methylation, MicroRNA Expression and Gene Expression in Lung Cancer
Source: PLoS One. 2012 Aug 17;7(8):e43441. doi: 10.1371/journal.pone.0043441 (PMC3422260; doi:10.1371/journal.pone.0043441)
Supplement: Dataset S2 — The 4,381 Gene Ontology (GO) sets of microRNA. Each line describes a microRNA set. The first field contains the Gene Ontology (GO) term name, the second field contains the number of microRNAs in the set, and the remaining fields list the microRNAs in the set. (TXT) [file pone.0043441.s002.txt]

Dataset S2 - The 4,381 Gene Ontology (GO) sets of microRNA.
GO:0000003_reproduction	Number_of_microRNA_371	hsa-miR-449a	hsa-miR-379	hsa-miR-940	hsa-miR-424	hsa-miR-296-3p	hsa-miR-195	hsa-miR-876-5p	hsa-miR-409-3p	hsa-miR-193b	hsa-miR-147	hsa-miR-548d-3p	hsa-miR-24	hsa-miR-34a	hsa-miR-520d-3p	hsa-miR-27b	hsa-miR-548b-5p	hsa-miR-132	hsa-miR-648	hsa-miR-581	hsa-miR-212	hsa-miR-193a-3p	hsa-miR-647	hsa-miR-548c-3p	hsa-miR-890	hsa-miR-520h	hsa-miR-421	hsa-miR-628-5p	hsa-miR-127-5p	hsa-miR-655	hsa-miR-15b	hsa-miR-595	hsa-miR-23a	hsa-miR-768-3p	hsa-miR-134	hsa-miR-412	hsa-miR-369-3p	hsa-miR-302a	hsa-miR-27a	hsa-miR-578	hsa-miR-575	hsa-miR-497	hsa-miR-520g	hsa-miR-645	hsa-miR-125b	hsa-let-7b	hsa-miR-557	hsa-miR-34c-5p	hsa-miR-514	hsa-miR-16	hsa-miR-627	hsa-miR-623	hsa-miR-23b	hsa-miR-577	hsa-miR-125a-5p	hsa-miR-371-5p	hsa-miR-188-5p	hsa-miR-98	hsa-miR-519e	hsa-miR-299-3p	hsa-miR-15a	hsa-miR-135b	hsa-miR-502-5p	hsa-miR-370	hsa-miR-154	hsa-miR-484	hsa-miR-135a	hsa-miR-218	hsa-miR-545	hsa-miR-7	hsa-miR-518a-5p	hsa-miR-200a	hsa-miR-141	hsa-miR-186	hsa-miR-338-5p	hsa-miR-875-3p	hsa-miR-221	hsa-miR-593	hsa-miR-548a-3p	hsa-miR-298	hsa-miR-607	hsa-miR-518d-5p	hsa-miR-18a	hsa-miR-423-5p	hsa-miR-570	hsa-miR-498	hsa-miR-376c	hsa-miR-483-3p	hsa-miR-18b	hsa-miR-633	hsa-miR-590-3p	hsa-miR-199a-3p	hsa-miR-619	hsa-miR-605	hsa-miR-182	hsa-miR-383	hsa-miR-582-5p	hsa-miR-765	hsa-miR-361-5p	hsa-miR-450b-5p	hsa-miR-656	hsa-miR-151-3p	hsa-miR-579	hsa-miR-148b	hsa-miR-760	hsa-miR-152	hsa-miR-628-3p	hsa-miR-29b	hsa-miR-448	hsa-miR-29a	hsa-miR-767-5p	hsa-miR-376b	hsa-miR-376a	hsa-miR-499-5p	hsa-miR-592	hsa-miR-568	hsa-miR-494	hsa-miR-203	hsa-miR-643	hsa-miR-142-3p	hsa-miR-9	hsa-miR-510	hsa-miR-889	hsa-miR-624	hsa-miR-487a	hsa-miR-26b	hsa-miR-569	hsa-miR-367	hsa-miR-576-3p	hsa-miR-520d-5p	hsa-miR-410	hsa-miR-32	hsa-miR-524-5p	hsa-miR-363	hsa-miR-26a	hsa-miR-92a	hsa-miR-374a	hsa-miR-374b	hsa-miR-485-3p	hsa-miR-92b	hsa-miR-25	hsa-miR-583	hsa-let-7i	hsa-miR-382	hsa-miR-519c-3p	hsa-miR-302c	hsa-miR-190	hsa-miR-543	hsa-miR-205	hsa-miR-590-5p	hsa-miR-548d-5p	hsa-miR-556-3p	hsa-miR-144	hsa-miR-769-5p	hsa-miR-500	hsa-miR-220c	hsa-miR-302d	hsa-miR-380	hsa-miR-330-3p	hsa-miR-129-5p	hsa-miR-625	hsa-miR-183	hsa-miR-198	hsa-miR-340	hsa-miR-562	hsa-miR-181b	hsa-miR-31	hsa-miR-488	hsa-miR-580	hsa-miR-199b-5p	hsa-miR-509-3-5p	hsa-miR-548c-5p	hsa-miR-597	hsa-miR-137	hsa-miR-559	hsa-miR-586	hsa-miR-21	hsa-miR-199a-5p	hsa-miR-33b	hsa-miR-944	hsa-miR-519b-3p	hsa-miR-181a	hsa-miR-181d	hsa-miR-222	hsa-miR-584	hsa-miR-561	hsa-miR-302b	hsa-miR-548a-5p	hsa-miR-520a-5p	hsa-miR-223	hsa-miR-181c	hsa-miR-519a	hsa-miR-138	hsa-miR-511	hsa-miR-582-3p	hsa-miR-33a	hsa-miR-214	hsa-miR-539	hsa-miR-522	hsa-miR-935	hsa-miR-196a	hsa-miR-196b	hsa-miR-373	hsa-miR-519d	hsa-miR-429	hsa-miR-507	hsa-miR-216a	hsa-miR-200c	hsa-miR-454	hsa-miR-20a	hsa-miR-194	hsa-miR-148a	hsa-miR-496	hsa-miR-206	hsa-miR-549	hsa-miR-130a	hsa-miR-599	hsa-miR-433	hsa-miR-641	hsa-miR-299-5p	hsa-miR-515-3p	hsa-miR-93	hsa-miR-142-5p	hsa-miR-891b	hsa-miR-20b	hsa-miR-224	hsa-miR-190b	hsa-miR-30a	hsa-miR-876-3p	hsa-miR-642	hsa-miR-646	hsa-miR-30e	hsa-miR-576-5p	hsa-miR-495	hsa-miR-200b	hsa-miR-425	hsa-miR-30c	hsa-miR-653	hsa-miR-106b	hsa-miR-301b	hsa-miR-509-5p	hsa-miR-34c-3p	hsa-miR-300	hsa-miR-873	hsa-miR-603	hsa-miR-17	hsa-miR-924	hsa-miR-34b	hsa-miR-146a	hsa-miR-323-3p	hsa-miR-30b	hsa-miR-185	hsa-miR-146b-5p	hsa-miR-130b	hsa-miR-106a	hsa-miR-216b	hsa-miR-193a-5p	hsa-miR-19a	hsa-miR-301a	hsa-miR-888	hsa-miR-381	hsa-miR-515-5p	hsa-miR-892a	hsa-miR-612	hsa-miR-155	hsa-miR-19b	hsa-miR-125a-3p	hsa-miR-197	hsa-miR-220b	hsa-miR-558	hsa-miR-548b-3p	hsa-miR-635	hsa-miR-544	hsa-miR-650	hsa-miR-541	hsa-miR-338-3p	hsa-miR-618	hsa-miR-96	hsa-miR-651	hsa-miR-632	hsa-miR-330-5p	hsa-miR-942	hsa-miR-324-5p	hsa-miR-324-3p	hsa-miR-591	hsa-miR-210	hsa-miR-217	hsa-miR-614	hsa-miR-589	hsa-miR-219-2-3p	hsa-miR-335	hsa-miR-101	hsa-miR-490-5p	hsa-miR-151-5p	hsa-miR-634	hsa-miR-10b	hsa-miR-499-3p	hsa-miR-105	hsa-miR-626	hsa-miR-600	hsa-miR-616	hsa-miR-520b	hsa-miR-489	hsa-miR-10a	hsa-miR-802	hsa-miR-30d	hsa-miR-145	hsa-miR-885-5p	hsa-miR-28-3p	hsa-miR-501-5p	hsa-miR-103	hsa-miR-502-3p	hsa-miR-587	hsa-miR-107	hsa-miR-654-5p	hsa-miR-506	hsa-miR-520f	hsa-miR-29c	hsa-miR-518c	hsa-miR-342-3p	hsa-miR-509-3p	hsa-miR-621	hsa-miR-610	hsa-miR-602	hsa-miR-377	hsa-miR-124	hsa-miR-139-5p	hsa-miR-504	hsa-miR-639	hsa-miR-767-3p	hsa-miR-936	hsa-miR-606	hsa-miR-362-3p	hsa-miR-365	hsa-miR-146b-3p	hsa-miR-331-5p	hsa-miR-329	hsa-miR-622	hsa-miR-934	hsa-miR-140-3p	hsa-miR-508-5p	hsa-miR-505	hsa-miR-518f	hsa-miR-875-5p	hsa-miR-938	hsa-miR-516a-3p	hsa-miR-486-5p	hsa-miR-524-3p	hsa-miR-770-5p	hsa-miR-215	hsa-miR-422a	hsa-miR-346	hsa-miR-640	hsa-miR-629	hsa-miR-192	hsa-miR-501-3p	hsa-miR-660	hsa-miR-636	hsa-miR-525-3p	hsa-miR-941	hsa-miR-219-5p	hsa-miR-337-3p	hsa-miR-943	hsa-miR-518e	hsa-miR-423-3p	hsa-miR-375	hsa-miR-662	hsa-miR-518b	hsa-miR-516a-5p	hsa-miR-99b	hsa-miR-100	hsa-miR-99a	
GO:0000018_regulation of DNA recombination	Number_of_microRNA_39	hsa-miR-520d-3p	hsa-miR-548b-5p	hsa-miR-548c-3p	hsa-miR-890	hsa-miR-623	hsa-miR-186	hsa-miR-518d-5p	hsa-miR-376c	hsa-miR-590-3p	hsa-miR-889	hsa-miR-26b	hsa-miR-26a	hsa-miR-374a	hsa-miR-374b	hsa-miR-205	hsa-miR-500	hsa-miR-181b	hsa-miR-202	hsa-miR-597	hsa-miR-559	hsa-miR-181a	hsa-miR-181d	hsa-miR-181c	hsa-miR-519d	hsa-miR-429	hsa-miR-20a	hsa-miR-93	hsa-miR-20b	hsa-miR-106b	hsa-miR-17	hsa-miR-34b	hsa-miR-106a	hsa-miR-617	hsa-miR-888	hsa-miR-136	hsa-miR-544	hsa-miR-499-3p	hsa-miR-211	hsa-miR-204	
GO:0000038_very long-chain fatty acid metabolic process	Number_of_microRNA_17	hsa-miR-628-5p	hsa-miR-135b	hsa-miR-135a	hsa-miR-518a-5p	hsa-miR-367	hsa-miR-524-5p	hsa-miR-363	hsa-miR-485-3p	hsa-miR-25	hsa-miR-543	hsa-miR-597	hsa-miR-224	hsa-miR-924	hsa-miR-216b	hsa-miR-197	hsa-miR-589	hsa-miR-124	
GO:0000041_transition metal ion transport	Number_of_microRNA_79	hsa-miR-432	hsa-miR-1	hsa-miR-876-5p	hsa-miR-548d-3p	hsa-miR-133a	hsa-miR-212	hsa-miR-548c-3p	hsa-miR-520h	hsa-miR-628-5p	hsa-miR-450b-3p	hsa-miR-23a	hsa-miR-134	hsa-miR-369-3p	hsa-miR-520g	hsa-let-7b	hsa-miR-23b	hsa-miR-644	hsa-miR-200a	hsa-miR-141	hsa-miR-548a-3p	hsa-miR-607	hsa-miR-376b	hsa-miR-376a	hsa-miR-203	hsa-miR-142-3p	hsa-miR-410	hsa-miR-374a	hsa-miR-583	hsa-miR-543	hsa-miR-144	hsa-miR-500	hsa-miR-665	hsa-miR-202	hsa-miR-33b	hsa-miR-181a	hsa-miR-561	hsa-miR-525-5p	hsa-miR-520a-5p	hsa-miR-223	hsa-miR-511	hsa-miR-33a	hsa-miR-454	hsa-miR-20a	hsa-miR-194	hsa-miR-206	hsa-miR-549	hsa-miR-130a	hsa-miR-599	hsa-miR-641	hsa-miR-20b	hsa-miR-224	hsa-miR-576-5p	hsa-miR-873	hsa-miR-532-5p	hsa-miR-34b	hsa-miR-106a	hsa-miR-888	hsa-miR-515-5p	hsa-miR-892a	hsa-miR-558	hsa-miR-671-5p	hsa-miR-591	hsa-miR-101	hsa-miR-634	hsa-miR-626	hsa-miR-153	hsa-miR-145	hsa-miR-431	hsa-miR-501-5p	hsa-miR-769-3p	hsa-miR-506	hsa-miR-377	hsa-miR-124	hsa-miR-362-3p	hsa-miR-329	hsa-miR-934	hsa-miR-516a-3p	hsa-miR-486-5p	hsa-miR-371-3p	
GO:0000060_protein import into nucleus, translocation	Number_of_microRNA_47	hsa-miR-409-3p	hsa-miR-520d-3p	hsa-miR-133a	hsa-miR-548b-5p	hsa-miR-132	hsa-miR-628-5p	hsa-miR-655	hsa-miR-369-3p	hsa-miR-186	hsa-miR-338-5p	hsa-miR-548a-3p	hsa-miR-298	hsa-miR-590-3p	hsa-miR-361-5p	hsa-miR-568	hsa-miR-889	hsa-miR-302c	hsa-miR-455-3p	hsa-miR-630	hsa-miR-548d-5p	hsa-miR-144	hsa-miR-380	hsa-miR-149	hsa-miR-199b-5p	hsa-miR-519b-3p	hsa-miR-584	hsa-miR-561	hsa-miR-302b	hsa-miR-181c	hsa-miR-511	hsa-miR-519d	hsa-miR-507	hsa-miR-208b	hsa-miR-300	hsa-miR-617	hsa-miR-19a	hsa-miR-381	hsa-miR-19b	hsa-miR-548b-3p	hsa-miR-632	hsa-miR-101	hsa-miR-520e	hsa-miR-520b	hsa-miR-802	hsa-miR-587	hsa-miR-346	hsa-miR-629	
GO:0000075_cell cycle checkpoint	Number_of_microRNA_160	hsa-miR-449a	hsa-miR-379	hsa-let-7e	hsa-miR-424	hsa-miR-1	hsa-miR-195	hsa-miR-548d-3p	hsa-miR-24	hsa-miR-34a	hsa-miR-27b	hsa-miR-548b-5p	hsa-miR-132	hsa-miR-648	hsa-miR-212	hsa-miR-548c-3p	hsa-miR-323-5p	hsa-miR-421	hsa-miR-628-5p	hsa-miR-127-5p	hsa-miR-15b	hsa-miR-140-5p	hsa-miR-23a	hsa-miR-768-3p	hsa-miR-412	hsa-miR-27a	hsa-miR-578	hsa-miR-573	hsa-miR-497	hsa-miR-34c-5p	hsa-miR-16	hsa-miR-627	hsa-miR-577	hsa-miR-371-5p	hsa-miR-188-5p	hsa-miR-449b	hsa-miR-15a	hsa-miR-542-3p	hsa-miR-135b	hsa-miR-135a	hsa-miR-545	hsa-miR-491-3p	hsa-miR-186	hsa-miR-338-5p	hsa-miR-875-3p	hsa-miR-548a-3p	hsa-miR-607	hsa-miR-18a	hsa-miR-423-5p	hsa-miR-570	hsa-miR-18b	hsa-miR-633	hsa-miR-590-3p	hsa-miR-582-5p	hsa-miR-148b	hsa-miR-152	hsa-miR-767-5p	hsa-miR-376b	hsa-miR-499-5p	hsa-miR-568	hsa-miR-203	hsa-miR-643	hsa-miR-142-3p	hsa-miR-588	hsa-miR-889	hsa-miR-410	hsa-miR-32	hsa-miR-524-5p	hsa-miR-363	hsa-miR-92a	hsa-miR-374b	hsa-miR-92b	hsa-miR-25	hsa-miR-297	hsa-miR-519c-3p	hsa-miR-205	hsa-miR-590-5p	hsa-miR-144	hsa-miR-500	hsa-miR-149	hsa-miR-340	hsa-miR-31	hsa-miR-488	hsa-miR-548c-5p	hsa-miR-137	hsa-miR-559	hsa-miR-33b	hsa-miR-222	hsa-miR-561	hsa-miR-548a-5p	hsa-miR-511	hsa-miR-33a	hsa-miR-214	hsa-miR-519d	hsa-miR-454	hsa-miR-20a	hsa-miR-148a	hsa-miR-512-5p	hsa-miR-549	hsa-miR-433	hsa-miR-299-5p	hsa-miR-93	hsa-miR-142-5p	hsa-miR-891b	hsa-miR-20b	hsa-miR-224	hsa-miR-646	hsa-miR-495	hsa-miR-425	hsa-miR-106b	hsa-miR-301b	hsa-miR-873	hsa-miR-603	hsa-miR-17	hsa-miR-924	hsa-miR-30b	hsa-miR-508-3p	hsa-miR-130b	hsa-miR-106a	hsa-miR-19a	hsa-miR-301a	hsa-miR-888	hsa-miR-155	hsa-miR-19b	hsa-miR-766	hsa-miR-548b-3p	hsa-miR-635	hsa-miR-650	hsa-miR-493	hsa-miR-618	hsa-miR-651	hsa-miR-451	hsa-miR-632	hsa-miR-942	hsa-miR-659	hsa-miR-335	hsa-miR-101	hsa-miR-28-5p	hsa-miR-499-3p	hsa-miR-105	hsa-miR-802	hsa-miR-145	hsa-miR-431	hsa-miR-28-3p	hsa-miR-502-3p	hsa-miR-587	hsa-miR-503	hsa-miR-29c	hsa-miR-124	hsa-miR-606	hsa-miR-365	hsa-miR-331-5p	hsa-miR-934	hsa-miR-140-3p	hsa-miR-384	hsa-miR-505	hsa-miR-486-5p	hsa-miR-501-3p	hsa-miR-345	hsa-miR-99b	hsa-miR-100	
GO:0000077_DNA damage checkpoint	Number_of_microRNA_85	hsa-miR-424	hsa-miR-195	hsa-miR-24	hsa-miR-27b	hsa-miR-548b-5p	hsa-miR-648	hsa-miR-548c-3p	hsa-miR-421	hsa-miR-628-5p	hsa-miR-127-5p	hsa-miR-15b	hsa-miR-140-5p	hsa-miR-412	hsa-miR-27a	hsa-miR-578	hsa-miR-497	hsa-miR-16	hsa-miR-188-5p	hsa-miR-15a	hsa-miR-135b	hsa-miR-135a	hsa-miR-545	hsa-miR-491-3p	hsa-miR-186	hsa-miR-875-3p	hsa-miR-548a-3p	hsa-miR-590-3p	hsa-miR-148b	hsa-miR-152	hsa-miR-767-5p	hsa-miR-376b	hsa-miR-203	hsa-miR-588	hsa-miR-889	hsa-miR-410	hsa-miR-32	hsa-miR-363	hsa-miR-144	hsa-miR-500	hsa-miR-149	hsa-miR-340	hsa-miR-31	hsa-miR-488	hsa-miR-137	hsa-miR-559	hsa-miR-33b	hsa-miR-222	hsa-miR-561	hsa-miR-511	hsa-miR-33a	hsa-miR-214	hsa-miR-454	hsa-miR-148a	hsa-miR-512-5p	hsa-miR-891b	hsa-miR-20b	hsa-miR-224	hsa-miR-495	hsa-miR-106b	hsa-miR-301b	hsa-miR-873	hsa-miR-603	hsa-miR-924	hsa-miR-30b	hsa-miR-508-3p	hsa-miR-130b	hsa-miR-106a	hsa-miR-301a	hsa-miR-635	hsa-miR-650	hsa-miR-632	hsa-miR-942	hsa-miR-659	hsa-miR-499-3p	hsa-miR-802	hsa-miR-145	hsa-miR-431	hsa-miR-502-3p	hsa-miR-503	hsa-miR-29c	hsa-miR-124	hsa-miR-365	hsa-miR-331-5p	hsa-miR-505	hsa-miR-501-3p	
GO:0000079_regulation of cyclin-dependent protein kinase activity	Number_of_microRNA_113	hsa-miR-449a	hsa-miR-424	hsa-miR-195	hsa-miR-409-3p	hsa-miR-27b	hsa-miR-548b-5p	hsa-miR-132	hsa-miR-212	hsa-miR-421	hsa-miR-655	hsa-miR-15b	hsa-miR-140-5p	hsa-miR-620	hsa-miR-520a-3p	hsa-miR-27a	hsa-miR-921	hsa-miR-497	hsa-miR-34c-5p	hsa-miR-16	hsa-miR-577	hsa-miR-371-5p	hsa-miR-449b	hsa-miR-15a	hsa-miR-502-5p	hsa-miR-922	hsa-miR-338-5p	hsa-miR-875-3p	hsa-miR-590-3p	hsa-miR-383	hsa-miR-361-5p	hsa-miR-656	hsa-miR-148b	hsa-miR-152	hsa-miR-494	hsa-miR-142-3p	hsa-miR-588	hsa-miR-889	hsa-miR-487a	hsa-miR-26b	hsa-miR-32	hsa-miR-524-5p	hsa-miR-363	hsa-miR-26a	hsa-miR-374a	hsa-miR-374b	hsa-miR-25	hsa-miR-583	hsa-miR-382	hsa-miR-519c-3p	hsa-miR-590-5p	hsa-miR-548d-5p	hsa-miR-144	hsa-miR-330-3p	hsa-miR-488	hsa-miR-580	hsa-miR-372	hsa-miR-548c-5p	hsa-miR-586	hsa-miR-33b	hsa-miR-944	hsa-miR-222	hsa-miR-561	hsa-miR-302b	hsa-miR-548a-5p	hsa-miR-223	hsa-miR-582-3p	hsa-miR-33a	hsa-miR-373	hsa-miR-325	hsa-miR-454	hsa-miR-148a	hsa-miR-496	hsa-miR-130a	hsa-miR-891b	hsa-miR-20b	hsa-miR-646	hsa-miR-576-5p	hsa-miR-495	hsa-miR-30c	hsa-miR-106b	hsa-miR-301b	hsa-miR-873	hsa-miR-30b	hsa-miR-130b	hsa-miR-106a	hsa-miR-216b	hsa-miR-301a	hsa-miR-888	hsa-miR-548b-3p	hsa-miR-635	hsa-miR-451	hsa-miR-101	hsa-miR-10b	hsa-miR-600	hsa-miR-616	hsa-miR-520b	hsa-miR-10a	hsa-miR-30d	hsa-miR-28-3p	hsa-miR-502-3p	hsa-miR-520f	hsa-miR-365	hsa-miR-331-5p	hsa-miR-384	hsa-miR-505	hsa-miR-211	hsa-miR-204	hsa-miR-770-5p	hsa-miR-215	hsa-miR-192	hsa-miR-501-3p	hsa-miR-99b	hsa-miR-100	
GO:0000080_G1 phase of mitotic cell cycle	Number_of_microRNA_45	hsa-miR-449a	hsa-miR-1	hsa-let-7f	hsa-miR-768-5p	hsa-miR-655	hsa-miR-577	hsa-miR-125a-5p	hsa-miR-98	hsa-miR-449b	hsa-let-7d	hsa-miR-922	hsa-miR-200a	hsa-miR-141	hsa-miR-590-3p	hsa-miR-765	hsa-miR-32	hsa-miR-363	hsa-miR-374b	hsa-miR-25	hsa-miR-519c-3p	hsa-miR-562	hsa-miR-181b	hsa-miR-199b-5p	hsa-miR-372	hsa-miR-586	hsa-miR-199a-5p	hsa-miR-944	hsa-miR-181a	hsa-miR-181d	hsa-miR-222	hsa-miR-138	hsa-miR-582-3p	hsa-miR-20a	hsa-miR-206	hsa-miR-433	hsa-miR-20b	hsa-miR-495	hsa-miR-106b	hsa-miR-603	hsa-miR-17	hsa-miR-106a	hsa-miR-451	hsa-miR-659	hsa-miR-29c	hsa-miR-124	
GO:0000082_G1/S transition of mitotic cell cycle	Number_of_microRNA_144	hsa-miR-449a	hsa-miR-379	hsa-miR-940	hsa-miR-424	hsa-miR-1	hsa-miR-195	hsa-miR-876-5p	hsa-miR-409-3p	hsa-miR-147	hsa-miR-24	hsa-miR-520d-3p	hsa-miR-27b	hsa-miR-548c-3p	hsa-miR-768-5p	hsa-miR-520h	hsa-miR-421	hsa-miR-15b	hsa-miR-620	hsa-miR-520a-3p	hsa-miR-23a	hsa-miR-27a	hsa-miR-578	hsa-miR-573	hsa-miR-497	hsa-miR-520g	hsa-miR-34c-5p	hsa-miR-514	hsa-miR-16	hsa-miR-627	hsa-miR-23b	hsa-miR-577	hsa-miR-449b	hsa-miR-15a	hsa-miR-154	hsa-miR-545	hsa-miR-491-3p	hsa-miR-922	hsa-miR-200a	hsa-miR-338-5p	hsa-miR-875-3p	hsa-miR-548a-3p	hsa-miR-18a	hsa-miR-570	hsa-miR-18b	hsa-miR-590-3p	hsa-miR-383	hsa-miR-361-5p	hsa-miR-450b-5p	hsa-miR-152	hsa-miR-592	hsa-miR-203	hsa-miR-889	hsa-miR-487a	hsa-miR-520d-5p	hsa-miR-410	hsa-miR-524-5p	hsa-miR-374b	hsa-miR-583	hsa-miR-519c-3p	hsa-miR-543	hsa-miR-205	hsa-miR-590-5p	hsa-miR-144	hsa-miR-380	hsa-miR-149	hsa-miR-625	hsa-miR-562	hsa-miR-580	hsa-miR-372	hsa-miR-548c-5p	hsa-miR-137	hsa-miR-559	hsa-miR-586	hsa-miR-33b	hsa-miR-944	hsa-miR-519b-3p	hsa-miR-222	hsa-miR-561	hsa-miR-519a	hsa-miR-138	hsa-miR-511	hsa-miR-582-3p	hsa-miR-33a	hsa-miR-539	hsa-miR-935	hsa-miR-373	hsa-miR-519d	hsa-miR-454	hsa-miR-20a	hsa-miR-206	hsa-miR-130a	hsa-miR-599	hsa-miR-93	hsa-miR-142-5p	hsa-miR-891b	hsa-miR-20b	hsa-miR-30a	hsa-miR-30e	hsa-miR-495	hsa-miR-30c	hsa-miR-106b	hsa-miR-301b	hsa-miR-34c-3p	hsa-miR-300	hsa-miR-873	hsa-miR-17	hsa-miR-30b	hsa-miR-130b	hsa-miR-106a	hsa-miR-19a	hsa-miR-301a	hsa-miR-381	hsa-miR-155	hsa-miR-19b	hsa-miR-197	hsa-miR-548b-3p	hsa-miR-618	hsa-miR-556-5p	hsa-miR-451	hsa-miR-942	hsa-miR-659	hsa-miR-217	hsa-miR-574-3p	hsa-miR-520e	hsa-miR-499-3p	hsa-miR-105	hsa-miR-520b	hsa-miR-802	hsa-miR-30d	hsa-miR-145	hsa-miR-431	hsa-miR-28-3p	hsa-miR-502-3p	hsa-miR-587	hsa-miR-29c	hsa-miR-377	hsa-miR-139-5p	hsa-miR-606	hsa-miR-365	hsa-miR-770-5p	hsa-miR-501-3p	hsa-miR-345	hsa-miR-99b	hsa-miR-100	
GO:0000083_regulation of transcription involved in G1/S phase of mitotic cell cycle	Number_of_microRNA_27	hsa-miR-195	hsa-miR-15b	hsa-miR-497	hsa-miR-16	hsa-miR-15a	hsa-miR-154	hsa-miR-200a	hsa-miR-383	hsa-miR-543	hsa-miR-144	hsa-miR-149	hsa-miR-562	hsa-miR-580	hsa-miR-519b-3p	hsa-miR-519a	hsa-miR-539	hsa-miR-130a	hsa-miR-93	hsa-miR-30a	hsa-miR-30e	hsa-miR-495	hsa-miR-30c	hsa-miR-301b	hsa-miR-30b	hsa-miR-106a	hsa-miR-30d	hsa-miR-606	
GO:0000084_S phase of mitotic cell cycle	Number_of_microRNA_113	hsa-miR-940	hsa-miR-424	hsa-miR-1	hsa-miR-195	hsa-miR-548d-3p	hsa-miR-520d-3p	hsa-miR-27b	hsa-miR-512-3p	hsa-miR-212	hsa-miR-520h	hsa-miR-421	hsa-miR-628-5p	hsa-miR-15b	hsa-miR-412	hsa-miR-369-3p	hsa-miR-27a	hsa-miR-578	hsa-miR-573	hsa-miR-497	hsa-miR-520g	hsa-miR-16	hsa-miR-627	hsa-miR-15a	hsa-miR-154	hsa-miR-484	hsa-miR-545	hsa-miR-491-3p	hsa-miR-200a	hsa-miR-141	hsa-miR-186	hsa-miR-875-3p	hsa-miR-607	hsa-miR-570	hsa-miR-409-5p	hsa-miR-590-3p	hsa-miR-605	hsa-miR-582-5p	hsa-miR-361-5p	hsa-miR-450b-5p	hsa-miR-152	hsa-miR-767-5p	hsa-miR-203	hsa-miR-487a	hsa-miR-26b	hsa-miR-569	hsa-miR-367	hsa-miR-520d-5p	hsa-miR-32	hsa-miR-524-5p	hsa-miR-363	hsa-miR-26a	hsa-miR-92a	hsa-miR-374a	hsa-miR-374b	hsa-miR-92b	hsa-miR-25	hsa-miR-583	hsa-miR-302c	hsa-miR-590-5p	hsa-miR-144	hsa-miR-330-3p	hsa-miR-31	hsa-miR-199b-5p	hsa-miR-586	hsa-miR-199a-5p	hsa-miR-944	hsa-miR-222	hsa-miR-302b	hsa-miR-511	hsa-miR-582-3p	hsa-miR-935	hsa-miR-373	hsa-miR-519d	hsa-miR-20a	hsa-miR-93	hsa-miR-891b	hsa-miR-20b	hsa-miR-495	hsa-miR-30c	hsa-miR-106b	hsa-miR-301b	hsa-miR-873	hsa-miR-17	hsa-miR-30b	hsa-miR-106a	hsa-miR-301a	hsa-miR-381	hsa-miR-612	hsa-miR-155	hsa-miR-635	hsa-miR-618	hsa-miR-651	hsa-miR-632	hsa-miR-942	hsa-miR-659	hsa-miR-520e	hsa-miR-520b	hsa-miR-802	hsa-miR-145	hsa-miR-502-3p	hsa-miR-758	hsa-miR-520f	hsa-miR-29c	hsa-miR-377	hsa-miR-606	hsa-miR-508-5p	hsa-miR-770-5p	hsa-miR-346	hsa-miR-501-3p	hsa-miR-345	hsa-miR-375	hsa-miR-99b	hsa-miR-100	
GO:0000085_G2 phase of mitotic cell cycle	Number_of_microRNA_25	hsa-miR-768-5p	hsa-miR-135b	hsa-miR-135a	hsa-miR-200a	hsa-miR-141	hsa-miR-376c	hsa-miR-26b	hsa-miR-26a	hsa-miR-205	hsa-miR-380	hsa-miR-519d	hsa-miR-20a	hsa-miR-512-5p	hsa-miR-433	hsa-miR-93	hsa-miR-20b	hsa-miR-106b	hsa-miR-17	hsa-miR-106a	hsa-miR-659	hsa-miR-499-3p	hsa-miR-29c	hsa-miR-384	hsa-miR-660	hsa-miR-337-3p	
GO:0000086_G2/M transition of mitotic cell cycle	Number_of_microRNA_134	hsa-miR-449a	hsa-miR-379	hsa-miR-424	hsa-miR-1	hsa-miR-195	hsa-miR-548d-3p	hsa-miR-548b-5p	hsa-miR-548c-3p	hsa-miR-655	hsa-miR-15b	hsa-miR-140-5p	hsa-miR-23a	hsa-miR-768-3p	hsa-miR-369-3p	hsa-miR-497	hsa-miR-16	hsa-miR-627	hsa-miR-577	hsa-miR-371-5p	hsa-miR-188-5p	hsa-miR-299-3p	hsa-miR-449b	hsa-miR-15a	hsa-miR-502-5p	hsa-miR-218	hsa-miR-545	hsa-miR-654-3p	hsa-miR-221	hsa-miR-593	hsa-miR-548a-3p	hsa-miR-607	hsa-miR-483-3p	hsa-miR-590-3p	hsa-miR-199a-3p	hsa-miR-765	hsa-miR-148b	hsa-miR-152	hsa-miR-29b	hsa-miR-29a	hsa-miR-592	hsa-miR-142-3p	hsa-miR-588	hsa-miR-889	hsa-miR-624	hsa-miR-26b	hsa-miR-410	hsa-miR-32	hsa-miR-524-5p	hsa-miR-374a	hsa-miR-374b	hsa-miR-519c-3p	hsa-miR-205	hsa-miR-590-5p	hsa-miR-556-3p	hsa-miR-144	hsa-miR-500	hsa-miR-380	hsa-miR-330-3p	hsa-miR-340	hsa-miR-488	hsa-miR-580	hsa-miR-586	hsa-miR-33b	hsa-miR-944	hsa-miR-519b-3p	hsa-miR-519a	hsa-miR-582-3p	hsa-miR-33a	hsa-miR-519d	hsa-miR-429	hsa-miR-200c	hsa-miR-454	hsa-miR-20a	hsa-miR-148a	hsa-miR-512-5p	hsa-miR-130a	hsa-miR-93	hsa-miR-891b	hsa-miR-20b	hsa-miR-30a	hsa-miR-30e	hsa-miR-495	hsa-miR-200b	hsa-miR-425	hsa-miR-30c	hsa-miR-106b	hsa-miR-301b	hsa-miR-873	hsa-miR-603	hsa-miR-17	hsa-miR-924	hsa-miR-30b	hsa-miR-508-3p	hsa-miR-130b	hsa-miR-106a	hsa-miR-301a	hsa-miR-892a	hsa-miR-155	hsa-miR-548b-3p	hsa-miR-451	hsa-miR-659	hsa-miR-217	hsa-miR-328	hsa-miR-101	hsa-miR-151-5p	hsa-miR-105	hsa-miR-10a	hsa-miR-30d	hsa-miR-885-5p	hsa-miR-587	hsa-miR-520f	hsa-miR-29c	hsa-miR-509-3p	hsa-miR-377	hsa-miR-606	hsa-miR-362-3p	hsa-miR-365	hsa-miR-146b-3p	hsa-miR-331-5p	hsa-miR-384	hsa-miR-505	hsa-miR-211	hsa-miR-204	hsa-miR-339-3p	hsa-miR-215	hsa-miR-629	hsa-miR-192	hsa-miR-452	hsa-miR-923	hsa-miR-660	hsa-miR-636	hsa-miR-662	hsa-miR-99b	hsa-miR-100	
GO:0000087_M phase of mitotic cell cycle	Number_of_microRNA_269	hsa-let-7c	hsa-miR-449a	hsa-miR-379	hsa-let-7e	hsa-miR-940	hsa-miR-424	hsa-miR-485-5p	hsa-miR-1	hsa-miR-195	hsa-miR-876-5p	hsa-miR-193b	hsa-miR-147	hsa-miR-548d-3p	hsa-miR-34a	hsa-miR-27b	hsa-let-7f	hsa-miR-548b-5p	hsa-miR-132	hsa-miR-212	hsa-miR-193a-3p	hsa-miR-647	hsa-miR-548c-3p	hsa-let-7a	hsa-miR-890	hsa-miR-520h	hsa-miR-628-5p	hsa-miR-127-5p	hsa-miR-655	hsa-miR-15b	hsa-miR-140-5p	hsa-miR-450b-3p	hsa-miR-520a-3p	hsa-miR-23a	hsa-miR-768-3p	hsa-miR-27a	hsa-miR-615-5p	hsa-miR-575	hsa-miR-497	hsa-miR-520g	hsa-miR-892b	hsa-let-7b	hsa-miR-557	hsa-miR-34c-5p	hsa-miR-16	hsa-miR-627	hsa-miR-23b	hsa-miR-362-5p	hsa-miR-577	hsa-miR-371-5p	hsa-miR-188-5p	hsa-miR-98	hsa-miR-449b	hsa-miR-453	hsa-miR-15a	hsa-miR-542-3p	hsa-miR-135b	hsa-miR-502-5p	hsa-miR-484	hsa-miR-218	hsa-miR-518a-5p	hsa-miR-491-3p	hsa-miR-200a	hsa-miR-141	hsa-miR-186	hsa-miR-338-5p	hsa-miR-516b	hsa-miR-593	hsa-miR-548a-3p	hsa-miR-298	hsa-miR-607	hsa-miR-518d-5p	hsa-miR-498	hsa-miR-376c	hsa-miR-633	hsa-miR-590-3p	hsa-miR-199a-3p	hsa-miR-619	hsa-miR-605	hsa-miR-182	hsa-miR-582-5p	hsa-miR-450b-5p	hsa-miR-656	hsa-miR-579	hsa-miR-148b	hsa-miR-152	hsa-miR-448	hsa-miR-376b	hsa-miR-376a	hsa-miR-499-5p	hsa-miR-568	hsa-miR-203	hsa-miR-643	hsa-miR-142-3p	hsa-miR-9	hsa-miR-588	hsa-miR-889	hsa-miR-487a	hsa-miR-26b	hsa-miR-569	hsa-miR-367	hsa-miR-576-3p	hsa-miR-520d-5p	hsa-miR-487b	hsa-miR-32	hsa-miR-524-5p	hsa-miR-363	hsa-miR-26a	hsa-miR-92a	hsa-miR-374a	hsa-miR-374b	hsa-miR-92b	hsa-miR-25	hsa-miR-583	hsa-miR-297	hsa-let-7i	hsa-miR-382	hsa-miR-519c-3p	hsa-miR-302c	hsa-miR-190	hsa-miR-543	hsa-miR-205	hsa-miR-590-5p	hsa-miR-548d-5p	hsa-miR-556-3p	hsa-miR-455-5p	hsa-miR-144	hsa-miR-769-5p	hsa-miR-500	hsa-miR-302d	hsa-miR-380	hsa-let-7g	hsa-miR-129-5p	hsa-miR-183	hsa-miR-665	hsa-miR-340	hsa-miR-181b	hsa-miR-488	hsa-miR-580	hsa-miR-372	hsa-miR-548c-5p	hsa-miR-137	hsa-miR-559	hsa-miR-21	hsa-miR-944	hsa-miR-519b-3p	hsa-miR-181a	hsa-miR-181d	hsa-miR-561	hsa-miR-302b	hsa-miR-548a-5p	hsa-miR-525-5p	hsa-miR-520a-5p	hsa-miR-181c	hsa-miR-519a	hsa-miR-649	hsa-miR-522	hsa-miR-196a	hsa-miR-196b	hsa-miR-373	hsa-miR-519d	hsa-miR-429	hsa-miR-507	hsa-miR-200c	hsa-miR-454	hsa-miR-20a	hsa-miR-194	hsa-miR-148a	hsa-miR-512-5p	hsa-miR-206	hsa-miR-549	hsa-miR-130a	hsa-miR-433	hsa-miR-641	hsa-miR-299-5p	hsa-miR-93	hsa-miR-142-5p	hsa-miR-20b	hsa-miR-224	hsa-miR-190b	hsa-miR-30a	hsa-miR-642	hsa-miR-646	hsa-miR-30e	hsa-miR-495	hsa-miR-200b	hsa-miR-425	hsa-miR-30c	hsa-miR-106b	hsa-miR-301b	hsa-miR-34c-3p	hsa-miR-300	hsa-miR-873	hsa-miR-17	hsa-miR-924	hsa-miR-34b	hsa-miR-146a	hsa-miR-30b	hsa-miR-508-3p	hsa-miR-146b-5p	hsa-miR-130b	hsa-miR-106a	hsa-miR-216b	hsa-miR-19a	hsa-miR-301a	hsa-miR-381	hsa-miR-515-5p	hsa-miR-155	hsa-miR-19b	hsa-miR-637	hsa-miR-766	hsa-miR-558	hsa-miR-548b-3p	hsa-miR-493	hsa-miR-618	hsa-miR-129-3p	hsa-miR-96	hsa-miR-651	hsa-miR-150	hsa-miR-330-5p	hsa-miR-324-5p	hsa-miR-324-3p	hsa-miR-663	hsa-miR-659	hsa-miR-188-3p	hsa-miR-217	hsa-miR-589	hsa-miR-328	hsa-miR-219-2-3p	hsa-miR-744	hsa-miR-335	hsa-miR-101	hsa-miR-28-5p	hsa-miR-490-5p	hsa-miR-151-5p	hsa-miR-105	hsa-miR-600	hsa-miR-489	hsa-miR-10a	hsa-miR-802	hsa-miR-30d	hsa-miR-431	hsa-miR-885-5p	hsa-miR-501-5p	hsa-miR-103	hsa-miR-502-3p	hsa-miR-613	hsa-miR-587	hsa-miR-107	hsa-miR-29c	hsa-miR-509-3p	hsa-miR-621	hsa-miR-377	hsa-miR-606	hsa-miR-365	hsa-miR-934	hsa-miR-140-3p	hsa-miR-384	hsa-miR-505	hsa-miR-486-5p	hsa-miR-339-3p	hsa-miR-215	hsa-miR-629	hsa-miR-891a	hsa-miR-192	hsa-miR-501-3p	hsa-miR-452	hsa-miR-636	hsa-miR-99b	hsa-miR-100	
GO:0000096_sulfur amino acid metabolic process	Number_of_microRNA_29	hsa-miR-133a	hsa-miR-548c-3p	hsa-miR-768-3p	hsa-miR-518a-5p	hsa-miR-590-3p	hsa-miR-605	hsa-miR-582-5p	hsa-miR-450b-5p	hsa-miR-148b	hsa-miR-152	hsa-miR-29b	hsa-miR-29a	hsa-miR-376b	hsa-miR-376a	hsa-miR-592	hsa-miR-510	hsa-miR-889	hsa-miR-148a	hsa-miR-30a	hsa-miR-30e	hsa-miR-495	hsa-miR-30c	hsa-miR-30b	hsa-miR-216b	hsa-miR-150	hsa-miR-802	hsa-miR-29c	hsa-miR-936	hsa-miR-345	
GO:0000122_negative regulation of transcription from RNA polymerase II promoter	Number_of_microRNA_283	hsa-miR-449a	hsa-miR-424	hsa-miR-491-5p	hsa-miR-1	hsa-miR-195	hsa-miR-876-5p	hsa-miR-608	hsa-miR-548d-3p	hsa-miR-24	hsa-miR-34a	hsa-miR-520d-3p	hsa-miR-27b	hsa-miR-548b-5p	hsa-miR-132	hsa-miR-296-5p	hsa-miR-512-3p	hsa-miR-581	hsa-miR-193a-3p	hsa-miR-647	hsa-miR-548c-3p	hsa-miR-890	hsa-miR-520h	hsa-miR-421	hsa-miR-628-5p	hsa-miR-655	hsa-miR-15b	hsa-miR-520a-3p	hsa-miR-23a	hsa-miR-768-3p	hsa-miR-369-3p	hsa-miR-302a	hsa-miR-27a	hsa-miR-578	hsa-miR-575	hsa-miR-573	hsa-miR-497	hsa-miR-520g	hsa-miR-557	hsa-miR-34c-5p	hsa-miR-514	hsa-miR-16	hsa-miR-23b	hsa-miR-577	hsa-miR-125a-5p	hsa-miR-371-5p	hsa-miR-188-5p	hsa-miR-98	hsa-miR-299-3p	hsa-miR-449b	hsa-miR-15a	hsa-miR-135b	hsa-miR-370	hsa-miR-484	hsa-miR-135a	hsa-miR-218	hsa-miR-545	hsa-miR-518a-5p	hsa-miR-200a	hsa-miR-141	hsa-miR-186	hsa-miR-338-5p	hsa-miR-875-3p	hsa-miR-548a-3p	hsa-miR-607	hsa-miR-518d-5p	hsa-miR-423-5p	hsa-miR-498	hsa-miR-376c	hsa-miR-483-3p	hsa-miR-633	hsa-miR-939	hsa-miR-590-3p	hsa-miR-199a-3p	hsa-miR-619	hsa-miR-182	hsa-miR-383	hsa-miR-582-5p	hsa-miR-450b-5p	hsa-miR-656	hsa-miR-579	hsa-miR-148b	hsa-miR-152	hsa-miR-29b	hsa-miR-448	hsa-miR-29a	hsa-miR-499-5p	hsa-miR-592	hsa-miR-568	hsa-miR-494	hsa-miR-203	hsa-miR-643	hsa-miR-142-3p	hsa-miR-588	hsa-miR-889	hsa-miR-624	hsa-miR-26b	hsa-miR-569	hsa-miR-367	hsa-miR-576-3p	hsa-miR-520d-5p	hsa-miR-410	hsa-miR-143	hsa-miR-32	hsa-miR-524-5p	hsa-miR-363	hsa-miR-26a	hsa-miR-92a	hsa-miR-374a	hsa-miR-374b	hsa-miR-92b	hsa-miR-25	hsa-miR-583	hsa-miR-382	hsa-miR-519c-3p	hsa-miR-302c	hsa-miR-455-3p	hsa-miR-668	hsa-miR-590-5p	hsa-miR-548d-5p	hsa-miR-556-3p	hsa-miR-144	hsa-miR-500	hsa-miR-220c	hsa-miR-380	hsa-miR-330-3p	hsa-let-7g	hsa-miR-129-5p	hsa-miR-625	hsa-miR-183	hsa-miR-665	hsa-miR-340	hsa-miR-181b	hsa-miR-199b-5p	hsa-miR-372	hsa-miR-548c-5p	hsa-miR-137	hsa-miR-559	hsa-miR-22	hsa-miR-586	hsa-miR-21	hsa-miR-33b	hsa-miR-944	hsa-miR-519b-3p	hsa-miR-181a	hsa-miR-181d	hsa-miR-584	hsa-miR-561	hsa-miR-302b	hsa-miR-548a-5p	hsa-miR-223	hsa-miR-181c	hsa-miR-519a	hsa-miR-511	hsa-miR-582-3p	hsa-miR-33a	hsa-miR-214	hsa-miR-539	hsa-miR-522	hsa-miR-935	hsa-miR-196a	hsa-miR-196b	hsa-miR-519d	hsa-miR-429	hsa-miR-507	hsa-miR-200c	hsa-miR-454	hsa-miR-20a	hsa-miR-194	hsa-miR-148a	hsa-miR-206	hsa-miR-549	hsa-miR-486-3p	hsa-miR-433	hsa-miR-641	hsa-miR-93	hsa-miR-142-5p	hsa-miR-20b	hsa-miR-30a	hsa-miR-642	hsa-miR-646	hsa-miR-30e	hsa-miR-495	hsa-miR-200b	hsa-miR-425	hsa-miR-30c	hsa-miR-106b	hsa-miR-301b	hsa-miR-300	hsa-miR-873	hsa-miR-603	hsa-miR-532-5p	hsa-miR-34b	hsa-miR-146a	hsa-miR-30b	hsa-miR-508-3p	hsa-miR-185	hsa-miR-146b-5p	hsa-miR-130b	hsa-miR-106a	hsa-miR-216b	hsa-miR-19a	hsa-miR-301a	hsa-miR-888	hsa-miR-381	hsa-miR-515-5p	hsa-miR-155	hsa-miR-19b	hsa-miR-125a-3p	hsa-miR-548b-3p	hsa-miR-635	hsa-miR-544	hsa-miR-650	hsa-miR-671-5p	hsa-miR-493	hsa-miR-338-3p	hsa-miR-618	hsa-miR-920	hsa-miR-150	hsa-miR-451	hsa-miR-632	hsa-miR-942	hsa-miR-324-3p	hsa-miR-589	hsa-miR-219-2-3p	hsa-miR-335	hsa-miR-574-3p	hsa-miR-28-5p	hsa-miR-520e	hsa-miR-10b	hsa-miR-499-3p	hsa-miR-105	hsa-miR-626	hsa-miR-600	hsa-miR-616	hsa-miR-520b	hsa-miR-411	hsa-miR-489	hsa-miR-153	hsa-miR-10a	hsa-miR-802	hsa-miR-30d	hsa-miR-145	hsa-miR-885-5p	hsa-miR-501-5p	hsa-miR-502-3p	hsa-miR-613	hsa-miR-29c	hsa-miR-518c	hsa-miR-342-3p	hsa-miR-610	hsa-miR-377	hsa-miR-124	hsa-miR-139-5p	hsa-miR-504	hsa-miR-639	hsa-miR-767-3p	hsa-miR-606	hsa-miR-362-3p	hsa-miR-331-5p	hsa-miR-329	hsa-miR-140-3p	hsa-miR-384	hsa-miR-518f	hsa-miR-204	hsa-miR-938	hsa-miR-486-5p	hsa-miR-215	hsa-miR-346	hsa-miR-640	hsa-miR-629	hsa-miR-192	hsa-miR-501-3p	hsa-miR-452	hsa-miR-521	hsa-miR-518a-3p	hsa-miR-219-5p	hsa-miR-943	hsa-miR-423-3p	hsa-miR-375	hsa-miR-518b	hsa-miR-518d-3p	hsa-miR-516a-5p	hsa-miR-17	
GO:0000165_MAPKKK cascade	Number_of_microRNA_263	hsa-miR-449a	hsa-miR-424	hsa-miR-1	hsa-miR-195	hsa-miR-876-5p	hsa-miR-608	hsa-miR-409-3p	hsa-miR-147	hsa-miR-548d-3p	hsa-miR-520d-3p	hsa-miR-27b	hsa-let-7f	hsa-miR-548b-5p	hsa-miR-132	hsa-miR-212	hsa-miR-548c-3p	hsa-miR-890	hsa-miR-520h	hsa-miR-421	hsa-miR-628-5p	hsa-miR-655	hsa-miR-361-3p	hsa-miR-15b	hsa-miR-520a-3p	hsa-miR-23a	hsa-miR-768-3p	hsa-miR-369-3p	hsa-miR-302a	hsa-miR-27a	hsa-miR-921	hsa-miR-497	hsa-miR-520g	hsa-miR-645	hsa-miR-557	hsa-miR-514	hsa-miR-16	hsa-miR-23b	hsa-miR-125a-5p	hsa-miR-371-5p	hsa-miR-98	hsa-miR-453	hsa-miR-15a	hsa-miR-542-3p	hsa-miR-135b	hsa-miR-135a	hsa-miR-218	hsa-miR-545	hsa-miR-7	hsa-miR-491-3p	hsa-miR-922	hsa-miR-200a	hsa-miR-141	hsa-miR-186	hsa-miR-338-5p	hsa-miR-875-3p	hsa-miR-221	hsa-miR-548a-3p	hsa-miR-298	hsa-miR-607	hsa-miR-609	hsa-miR-423-5p	hsa-miR-498	hsa-miR-633	hsa-miR-590-3p	hsa-miR-199a-3p	hsa-miR-619	hsa-miR-182	hsa-miR-582-5p	hsa-miR-450b-5p	hsa-miR-151-3p	hsa-miR-579	hsa-miR-148b	hsa-miR-152	hsa-miR-628-3p	hsa-miR-448	hsa-miR-592	hsa-miR-568	hsa-miR-494	hsa-miR-203	hsa-miR-142-3p	hsa-miR-889	hsa-miR-624	hsa-miR-26b	hsa-miR-569	hsa-miR-367	hsa-miR-576-3p	hsa-miR-520d-5p	hsa-miR-410	hsa-miR-143	hsa-miR-32	hsa-miR-363	hsa-miR-26a	hsa-miR-92a	hsa-miR-374a	hsa-miR-374b	hsa-miR-92b	hsa-miR-25	hsa-miR-583	hsa-miR-297	hsa-miR-519c-3p	hsa-miR-302c	hsa-miR-668	hsa-miR-543	hsa-miR-590-5p	hsa-miR-548d-5p	hsa-miR-556-3p	hsa-miR-144	hsa-miR-220c	hsa-miR-302d	hsa-miR-380	hsa-miR-330-3p	hsa-miR-129-5p	hsa-miR-149	hsa-miR-625	hsa-miR-183	hsa-miR-181b	hsa-miR-488	hsa-miR-580	hsa-miR-199b-5p	hsa-miR-509-3-5p	hsa-miR-548c-5p	hsa-miR-597	hsa-miR-137	hsa-miR-559	hsa-miR-22	hsa-miR-586	hsa-miR-21	hsa-miR-199a-5p	hsa-miR-33b	hsa-miR-944	hsa-miR-519b-3p	hsa-miR-222	hsa-miR-584	hsa-miR-561	hsa-miR-302b	hsa-miR-548a-5p	hsa-miR-525-5p	hsa-miR-520a-5p	hsa-miR-223	hsa-miR-519a	hsa-miR-138	hsa-miR-649	hsa-miR-511	hsa-miR-582-3p	hsa-miR-214	hsa-miR-522	hsa-miR-519d	hsa-miR-429	hsa-miR-507	hsa-miR-200c	hsa-miR-454	hsa-miR-20a	hsa-miR-194	hsa-miR-148a	hsa-miR-512-5p	hsa-miR-549	hsa-miR-130a	hsa-miR-599	hsa-miR-486-3p	hsa-miR-641	hsa-miR-515-3p	hsa-miR-93	hsa-miR-142-5p	hsa-miR-20b	hsa-miR-224	hsa-miR-190b	hsa-miR-30a	hsa-miR-876-3p	hsa-miR-642	hsa-miR-646	hsa-miR-30e	hsa-miR-576-5p	hsa-miR-495	hsa-miR-200b	hsa-miR-425	hsa-miR-30c	hsa-miR-653	hsa-miR-106b	hsa-miR-301b	hsa-miR-509-5p	hsa-miR-300	hsa-miR-873	hsa-miR-603	hsa-miR-17	hsa-miR-146a	hsa-miR-323-3p	hsa-miR-30b	hsa-miR-146b-5p	hsa-miR-130b	hsa-miR-106a	hsa-miR-216b	hsa-miR-19a	hsa-miR-301a	hsa-miR-888	hsa-miR-381	hsa-miR-892a	hsa-miR-155	hsa-miR-136	hsa-miR-19b	hsa-miR-125a-3p	hsa-miR-220b	hsa-miR-544	hsa-miR-618	hsa-miR-129-3p	hsa-miR-96	hsa-miR-920	hsa-miR-150	hsa-miR-451	hsa-miR-330-5p	hsa-miR-342-5p	hsa-miR-324-3p	hsa-miR-663	hsa-miR-326	hsa-miR-614	hsa-miR-219-2-3p	hsa-miR-661	hsa-miR-101	hsa-miR-532-3p	hsa-miR-520e	hsa-miR-634	hsa-miR-499-3p	hsa-miR-105	hsa-miR-616	hsa-miR-520b	hsa-miR-153	hsa-miR-802	hsa-miR-30d	hsa-miR-431	hsa-miR-885-5p	hsa-miR-103	hsa-miR-502-3p	hsa-miR-587	hsa-miR-107	hsa-miR-758	hsa-miR-506	hsa-miR-342-3p	hsa-miR-509-3p	hsa-miR-377	hsa-miR-124	hsa-miR-139-5p	hsa-miR-767-3p	hsa-miR-606	hsa-miR-362-3p	hsa-miR-365	hsa-miR-329	hsa-miR-622	hsa-miR-934	hsa-miR-140-3p	hsa-miR-384	hsa-miR-211	hsa-miR-204	hsa-miR-516a-3p	hsa-miR-486-5p	hsa-miR-640	hsa-miR-629	hsa-miR-501-3p	hsa-miR-452	hsa-miR-337-3p	hsa-miR-423-3p	hsa-miR-554	hsa-miR-99b	hsa-miR-100	hsa-miR-99a	
GO:0000186_activation of MAPKK activity	Number_of_microRNA_67	hsa-miR-449a	hsa-miR-424	hsa-miR-195	hsa-miR-608	hsa-miR-27b	hsa-miR-15b	hsa-miR-27a	hsa-miR-921	hsa-miR-497	hsa-miR-557	hsa-miR-16	hsa-miR-125a-5p	hsa-miR-15a	hsa-miR-200a	hsa-miR-141	hsa-miR-186	hsa-miR-548a-3p	hsa-miR-199a-3p	hsa-miR-582-5p	hsa-miR-450b-5p	hsa-miR-579	hsa-miR-148b	hsa-miR-628-3p	hsa-miR-448	hsa-miR-592	hsa-miR-568	hsa-miR-494	hsa-miR-203	hsa-miR-519c-3p	hsa-miR-144	hsa-miR-380	hsa-miR-129-5p	hsa-miR-183	hsa-miR-199b-5p	hsa-miR-597	hsa-miR-137	hsa-miR-199a-5p	hsa-miR-519b-3p	hsa-miR-525-5p	hsa-miR-520a-5p	hsa-miR-519a	hsa-miR-138	hsa-miR-649	hsa-miR-214	hsa-miR-519d	hsa-miR-507	hsa-miR-200c	hsa-miR-148a	hsa-miR-599	hsa-miR-190b	hsa-miR-30a	hsa-miR-646	hsa-miR-425	hsa-miR-106b	hsa-miR-17	hsa-miR-106a	hsa-miR-19a	hsa-miR-19b	hsa-miR-96	hsa-miR-920	hsa-miR-661	hsa-miR-101	hsa-miR-634	hsa-miR-802	hsa-miR-431	hsa-miR-587	hsa-miR-377	
GO:0000187_activation of MAPK activity	Number_of_microRNA_100	hsa-miR-449a	hsa-miR-424	hsa-miR-1	hsa-miR-195	hsa-miR-520d-3p	hsa-miR-27b	hsa-miR-548b-5p	hsa-miR-890	hsa-miR-655	hsa-miR-15b	hsa-miR-520a-3p	hsa-miR-23a	hsa-miR-369-3p	hsa-miR-302a	hsa-miR-27a	hsa-miR-497	hsa-miR-16	hsa-miR-125a-5p	hsa-miR-15a	hsa-miR-135b	hsa-miR-135a	hsa-miR-7	hsa-miR-200a	hsa-miR-141	hsa-miR-298	hsa-miR-498	hsa-miR-633	hsa-miR-199a-3p	hsa-miR-619	hsa-miR-582-5p	hsa-miR-151-3p	hsa-miR-628-3p	hsa-miR-448	hsa-miR-592	hsa-miR-568	hsa-miR-142-3p	hsa-miR-576-3p	hsa-miR-363	hsa-miR-374a	hsa-miR-374b	hsa-miR-519c-3p	hsa-miR-302c	hsa-miR-590-5p	hsa-miR-548d-5p	hsa-miR-302d	hsa-miR-330-3p	hsa-miR-129-5p	hsa-miR-199b-5p	hsa-miR-548c-5p	hsa-miR-137	hsa-miR-199a-5p	hsa-miR-519b-3p	hsa-miR-561	hsa-miR-302b	hsa-miR-548a-5p	hsa-miR-223	hsa-miR-519a	hsa-miR-138	hsa-miR-519d	hsa-miR-429	hsa-miR-200c	hsa-miR-20a	hsa-miR-194	hsa-miR-512-5p	hsa-miR-486-3p	hsa-miR-93	hsa-miR-142-5p	hsa-miR-20b	hsa-miR-30a	hsa-miR-642	hsa-miR-30e	hsa-miR-495	hsa-miR-200b	hsa-miR-425	hsa-miR-30c	hsa-miR-106b	hsa-miR-17	hsa-miR-146a	hsa-miR-323-3p	hsa-miR-30b	hsa-miR-146b-5p	hsa-miR-106a	hsa-miR-19a	hsa-miR-19b	hsa-miR-220b	hsa-miR-544	hsa-miR-96	hsa-miR-150	hsa-miR-101	hsa-miR-520e	hsa-miR-634	hsa-miR-520b	hsa-miR-802	hsa-miR-30d	hsa-miR-431	hsa-miR-587	hsa-miR-342-3p	hsa-miR-377	hsa-miR-124	hsa-miR-934	
GO:0000188_inactivation of MAPK activity	Number_of_microRNA_52	hsa-miR-548c-3p	hsa-miR-655	hsa-miR-520a-3p	hsa-miR-557	hsa-miR-545	hsa-miR-491-3p	hsa-miR-200a	hsa-miR-141	hsa-miR-338-5p	hsa-miR-568	hsa-miR-203	hsa-miR-624	hsa-miR-367	hsa-miR-520d-5p	hsa-miR-32	hsa-miR-363	hsa-miR-92a	hsa-miR-374a	hsa-miR-374b	hsa-miR-92b	hsa-miR-25	hsa-miR-583	hsa-miR-297	hsa-miR-220c	hsa-miR-183	hsa-miR-548c-5p	hsa-miR-22	hsa-miR-586	hsa-miR-33b	hsa-miR-548a-5p	hsa-miR-223	hsa-miR-138	hsa-miR-582-3p	hsa-miR-429	hsa-miR-507	hsa-miR-200c	hsa-miR-495	hsa-miR-200b	hsa-miR-106b	hsa-miR-136	hsa-miR-125a-3p	hsa-miR-618	hsa-miR-661	hsa-miR-101	hsa-miR-520e	hsa-miR-520b	hsa-miR-342-3p	hsa-miR-377	hsa-miR-329	hsa-miR-211	hsa-miR-204	hsa-miR-516a-3p	
GO:0000209_protein polyubiquitination	Number_of_microRNA_98	hsa-miR-379	hsa-miR-409-3p	hsa-miR-548d-3p	hsa-miR-520d-3p	hsa-miR-548b-5p	hsa-miR-212	hsa-miR-890	hsa-miR-655	hsa-miR-23a	hsa-miR-369-3p	hsa-miR-578	hsa-miR-623	hsa-miR-23b	hsa-miR-577	hsa-miR-542-3p	hsa-miR-154	hsa-miR-491-3p	hsa-miR-548a-3p	hsa-miR-607	hsa-miR-18a	hsa-miR-570	hsa-miR-498	hsa-miR-376c	hsa-miR-409-5p	hsa-miR-633	hsa-miR-582-5p	hsa-miR-361-5p	hsa-miR-656	hsa-miR-151-3p	hsa-miR-29b	hsa-miR-29a	hsa-miR-499-5p	hsa-miR-889	hsa-miR-26b	hsa-miR-569	hsa-miR-520d-5p	hsa-miR-143	hsa-miR-524-5p	hsa-miR-26a	hsa-miR-374a	hsa-miR-382	hsa-miR-302c	hsa-miR-543	hsa-miR-590-5p	hsa-miR-500	hsa-miR-181b	hsa-miR-21	hsa-miR-181a	hsa-miR-181d	hsa-miR-302b	hsa-miR-181c	hsa-miR-33a	hsa-miR-539	hsa-miR-522	hsa-miR-519d	hsa-miR-429	hsa-miR-549	hsa-miR-93	hsa-miR-20b	hsa-miR-224	hsa-miR-876-3p	hsa-miR-646	hsa-miR-495	hsa-miR-200b	hsa-miR-106b	hsa-miR-552	hsa-miR-603	hsa-miR-17	hsa-miR-146a	hsa-miR-146b-5p	hsa-miR-106a	hsa-miR-617	hsa-miR-888	hsa-miR-892a	hsa-miR-155	hsa-miR-548b-3p	hsa-miR-618	hsa-miR-150	hsa-miR-101	hsa-miR-499-3p	hsa-miR-105	hsa-miR-802	hsa-miR-885-5p	hsa-miR-28-3p	hsa-miR-501-5p	hsa-miR-103	hsa-miR-502-3p	hsa-miR-107	hsa-miR-29c	hsa-miR-377	hsa-miR-139-5p	hsa-miR-606	hsa-miR-934	hsa-miR-140-3p	hsa-miR-384	hsa-miR-486-5p	hsa-miR-501-3p	hsa-miR-219-5p	
GO:0000216_M/G1 transition of mitotic cell cycle	Number_of_microRNA_24	hsa-miR-27b	hsa-miR-421	hsa-miR-412	hsa-miR-27a	hsa-miR-578	hsa-miR-573	hsa-miR-545	hsa-miR-491-3p	hsa-miR-875-3p	hsa-miR-590-3p	hsa-miR-203	hsa-miR-590-5p	hsa-miR-511	hsa-miR-891b	hsa-miR-495	hsa-miR-873	hsa-miR-30b	hsa-miR-942	hsa-miR-659	hsa-miR-802	hsa-miR-502-3p	hsa-miR-29c	hsa-miR-501-3p	hsa-miR-345	
GO:0000226_microtubule cytoskeleton organization	Number_of_microRNA_182	hsa-miR-449a	hsa-miR-379	hsa-let-7e	hsa-miR-940	hsa-miR-1	hsa-miR-876-5p	hsa-miR-193b	hsa-miR-548d-3p	hsa-miR-24	hsa-miR-34a	hsa-miR-520d-3p	hsa-miR-548b-5p	hsa-miR-132	hsa-miR-212	hsa-miR-193a-3p	hsa-miR-548c-3p	hsa-miR-890	hsa-miR-127-5p	hsa-miR-655	hsa-miR-15b	hsa-miR-140-5p	hsa-miR-768-3p	hsa-miR-369-3p	hsa-miR-921	hsa-miR-34c-5p	hsa-miR-16	hsa-miR-362-5p	hsa-miR-577	hsa-miR-371-5p	hsa-miR-644	hsa-miR-449b	hsa-miR-15a	hsa-miR-542-3p	hsa-miR-502-5p	hsa-miR-218	hsa-miR-545	hsa-miR-7	hsa-miR-491-3p	hsa-miR-922	hsa-miR-654-3p	hsa-miR-186	hsa-miR-338-5p	hsa-miR-221	hsa-miR-548a-3p	hsa-miR-298	hsa-miR-607	hsa-miR-633	hsa-miR-590-3p	hsa-miR-199a-3p	hsa-miR-619	hsa-miR-182	hsa-miR-582-5p	hsa-miR-450b-5p	hsa-miR-656	hsa-miR-148b	hsa-miR-152	hsa-miR-191	hsa-miR-568	hsa-miR-142-3p	hsa-miR-510	hsa-miR-588	hsa-miR-889	hsa-miR-26b	hsa-miR-367	hsa-miR-576-3p	hsa-miR-520d-5p	hsa-miR-487b	hsa-miR-410	hsa-miR-32	hsa-miR-524-5p	hsa-miR-363	hsa-miR-26a	hsa-miR-92a	hsa-miR-374a	hsa-miR-374b	hsa-miR-92b	hsa-miR-583	hsa-miR-297	hsa-miR-382	hsa-miR-519c-3p	hsa-miR-543	hsa-miR-590-5p	hsa-miR-548d-5p	hsa-miR-144	hsa-miR-500	hsa-miR-380	hsa-miR-183	hsa-miR-340	hsa-miR-181b	hsa-miR-31	hsa-miR-580	hsa-miR-548c-5p	hsa-miR-586	hsa-miR-33b	hsa-miR-944	hsa-miR-519b-3p	hsa-miR-181a	hsa-miR-181d	hsa-miR-222	hsa-miR-584	hsa-miR-548a-5p	hsa-miR-181c	hsa-miR-519a	hsa-miR-582-3p	hsa-miR-33a	hsa-miR-539	hsa-miR-522	hsa-miR-196a	hsa-miR-196b	hsa-miR-519d	hsa-miR-429	hsa-miR-200c	hsa-miR-454	hsa-miR-20a	hsa-miR-194	hsa-miR-148a	hsa-miR-512-5p	hsa-miR-549	hsa-miR-130a	hsa-miR-641	hsa-miR-93	hsa-miR-20b	hsa-miR-224	hsa-miR-30a	hsa-miR-876-3p	hsa-miR-646	hsa-miR-30e	hsa-miR-495	hsa-miR-200b	hsa-miR-425	hsa-miR-30c	hsa-miR-106b	hsa-miR-301b	hsa-miR-34c-3p	hsa-miR-873	hsa-miR-17	hsa-miR-924	hsa-miR-34b	hsa-miR-146a	hsa-miR-30b	hsa-miR-146b-5p	hsa-miR-130b	hsa-miR-106a	hsa-miR-19a	hsa-miR-301a	hsa-miR-888	hsa-miR-515-5p	hsa-miR-612	hsa-miR-19b	hsa-miR-544	hsa-miR-618	hsa-miR-330-5p	hsa-miR-324-5p	hsa-miR-614	hsa-miR-589	hsa-miR-328	hsa-miR-335	hsa-miR-101	hsa-miR-151-5p	hsa-miR-105	hsa-miR-600	hsa-miR-520b	hsa-miR-30d	hsa-miR-885-5p	hsa-miR-103	hsa-miR-613	hsa-miR-587	hsa-miR-107	hsa-miR-758	hsa-miR-506	hsa-miR-520f	hsa-miR-377	hsa-miR-124	hsa-miR-767-3p	hsa-miR-606	hsa-miR-140-3p	hsa-miR-486-5p	hsa-miR-339-3p	hsa-miR-770-5p	hsa-miR-629	hsa-miR-452	hsa-miR-636	
GO:0000236_mitotic prometaphase	Number_of_microRNA_89	hsa-miR-379	hsa-let-7e	hsa-miR-485-5p	hsa-miR-1	hsa-miR-876-5p	hsa-miR-548c-3p	hsa-miR-890	hsa-miR-127-5p	hsa-miR-140-5p	hsa-miR-768-3p	hsa-miR-362-5p	hsa-miR-577	hsa-miR-371-5p	hsa-miR-338-5p	hsa-miR-516b	hsa-miR-593	hsa-miR-548a-3p	hsa-miR-298	hsa-miR-590-3p	hsa-miR-605	hsa-miR-582-5p	hsa-miR-656	hsa-miR-579	hsa-miR-448	hsa-miR-568	hsa-miR-487a	hsa-miR-26b	hsa-miR-569	hsa-miR-520d-5p	hsa-miR-487b	hsa-miR-32	hsa-miR-524-5p	hsa-miR-26a	hsa-miR-92a	hsa-miR-92b	hsa-miR-25	hsa-miR-297	hsa-miR-382	hsa-miR-519c-3p	hsa-miR-205	hsa-miR-590-5p	hsa-miR-500	hsa-miR-183	hsa-miR-340	hsa-miR-137	hsa-miR-21	hsa-miR-944	hsa-miR-519b-3p	hsa-miR-181d	hsa-miR-181c	hsa-miR-522	hsa-miR-196a	hsa-miR-196b	hsa-miR-429	hsa-miR-200c	hsa-miR-512-5p	hsa-miR-549	hsa-miR-130a	hsa-miR-142-5p	hsa-miR-30a	hsa-miR-642	hsa-miR-646	hsa-miR-200b	hsa-miR-30c	hsa-miR-34c-3p	hsa-miR-34b	hsa-miR-146a	hsa-miR-30b	hsa-miR-146b-5p	hsa-miR-130b	hsa-miR-515-5p	hsa-miR-19b	hsa-miR-558	hsa-miR-150	hsa-miR-330-5p	hsa-miR-324-3p	hsa-miR-589	hsa-miR-328	hsa-miR-28-5p	hsa-miR-151-5p	hsa-miR-502-3p	hsa-miR-613	hsa-miR-587	hsa-miR-377	hsa-miR-365	hsa-miR-384	hsa-miR-891a	hsa-miR-501-3p	hsa-miR-452	
GO:0000271_polysaccharide biosynthetic process	Number_of_microRNA_101	hsa-miR-449a	hsa-miR-424	hsa-miR-1	hsa-miR-195	hsa-miR-409-3p	hsa-miR-548d-3p	hsa-miR-34a	hsa-miR-548c-3p	hsa-miR-890	hsa-miR-421	hsa-miR-361-3p	hsa-miR-15b	hsa-miR-23a	hsa-miR-497	hsa-miR-520g	hsa-miR-34c-5p	hsa-miR-514	hsa-miR-16	hsa-miR-23b	hsa-miR-371-5p	hsa-miR-449b	hsa-miR-15a	hsa-miR-542-3p	hsa-miR-7	hsa-miR-518a-5p	hsa-miR-491-3p	hsa-miR-922	hsa-miR-200a	hsa-miR-141	hsa-miR-186	hsa-miR-516b	hsa-miR-548a-3p	hsa-miR-590-3p	hsa-miR-448	hsa-miR-494	hsa-miR-142-3p	hsa-miR-26b	hsa-miR-367	hsa-miR-32	hsa-miR-363	hsa-miR-26a	hsa-miR-92a	hsa-miR-485-3p	hsa-miR-92b	hsa-miR-25	hsa-miR-519c-3p	hsa-miR-190	hsa-miR-543	hsa-miR-144	hsa-miR-129-5p	hsa-miR-149	hsa-miR-340	hsa-miR-488	hsa-miR-199b-5p	hsa-miR-509-3-5p	hsa-miR-137	hsa-miR-199a-5p	hsa-miR-519b-3p	hsa-miR-561	hsa-miR-519a	hsa-miR-454	hsa-miR-194	hsa-miR-148a	hsa-miR-130a	hsa-miR-433	hsa-miR-93	hsa-miR-576-5p	hsa-miR-495	hsa-miR-653	hsa-miR-301b	hsa-miR-509-5p	hsa-miR-34c-3p	hsa-miR-323-3p	hsa-miR-130b	hsa-miR-19a	hsa-miR-301a	hsa-miR-888	hsa-miR-515-5p	hsa-miR-19b	hsa-miR-618	hsa-miR-96	hsa-miR-589	hsa-miR-335	hsa-miR-661	hsa-miR-101	hsa-miR-634	hsa-miR-153	hsa-miR-339-5p	hsa-miR-103	hsa-miR-613	hsa-miR-587	hsa-miR-107	hsa-miR-342-3p	hsa-miR-610	hsa-miR-124	hsa-miR-660	hsa-miR-636	hsa-miR-345	hsa-miR-99b	hsa-miR-100	hsa-miR-99a	
GO:0000272_polysaccharide catabolic process	Number_of_microRNA_32	hsa-miR-449a	hsa-miR-34a	hsa-miR-548c-3p	hsa-miR-23a	hsa-miR-34c-5p	hsa-miR-23b	hsa-miR-449b	hsa-miR-154	hsa-miR-423-5p	hsa-miR-182	hsa-miR-582-5p	hsa-miR-148b	hsa-miR-142-3p	hsa-miR-9	hsa-miR-487a	hsa-miR-455-3p	hsa-miR-543	hsa-miR-330-3p	hsa-miR-183	hsa-miR-181b	hsa-miR-181d	hsa-miR-561	hsa-miR-181c	hsa-miR-194	hsa-miR-146a	hsa-miR-323-3p	hsa-miR-146b-5p	hsa-miR-515-5p	hsa-miR-30d	hsa-miR-124	hsa-miR-148a	hsa-miR-152	
GO:0000278_mitotic cell cycle	Number_of_microRNA_360	hsa-let-7c	hsa-miR-449a	hsa-miR-379	hsa-let-7e	hsa-miR-940	hsa-miR-424	hsa-miR-485-5p	hsa-miR-1	hsa-miR-195	hsa-miR-876-5p	hsa-miR-409-3p	hsa-miR-193b	hsa-miR-147	hsa-miR-548d-3p	hsa-miR-24	hsa-miR-34a	hsa-miR-520d-3p	hsa-miR-27b	hsa-let-7f	hsa-miR-548b-5p	hsa-miR-132	hsa-miR-512-3p	hsa-miR-212	hsa-miR-193a-3p	hsa-miR-647	hsa-miR-548c-3p	hsa-let-7a	hsa-miR-890	hsa-miR-768-5p	hsa-miR-520h	hsa-miR-421	hsa-miR-628-5p	hsa-miR-127-5p	hsa-miR-655	hsa-miR-15b	hsa-miR-140-5p	hsa-miR-450b-3p	hsa-miR-620	hsa-miR-520a-3p	hsa-miR-23a	hsa-miR-768-3p	hsa-miR-412	hsa-miR-369-3p	hsa-miR-27a	hsa-miR-578	hsa-miR-615-5p	hsa-miR-575	hsa-miR-573	hsa-miR-497	hsa-miR-520g	hsa-miR-892b	hsa-let-7b	hsa-miR-557	hsa-miR-34c-5p	hsa-miR-514	hsa-miR-16	hsa-miR-627	hsa-miR-23b	hsa-miR-362-5p	hsa-miR-577	hsa-miR-125a-5p	hsa-miR-371-5p	hsa-miR-188-5p	hsa-miR-98	hsa-miR-299-3p	hsa-miR-449b	hsa-let-7d	hsa-miR-453	hsa-miR-15a	hsa-miR-542-3p	hsa-miR-135b	hsa-miR-502-5p	hsa-miR-154	hsa-miR-484	hsa-miR-135a	hsa-miR-218	hsa-miR-545	hsa-miR-518a-5p	hsa-miR-491-3p	hsa-miR-922	hsa-miR-200a	hsa-miR-654-3p	hsa-miR-141	hsa-miR-186	hsa-miR-338-5p	hsa-miR-516b	hsa-miR-875-3p	hsa-miR-221	hsa-miR-593	hsa-miR-548a-3p	hsa-miR-298	hsa-miR-607	hsa-miR-518d-5p	hsa-miR-18a	hsa-miR-570	hsa-miR-498	hsa-miR-376c	hsa-miR-409-5p	hsa-miR-483-3p	hsa-miR-18b	hsa-miR-633	hsa-miR-590-3p	hsa-miR-199a-3p	hsa-miR-619	hsa-miR-605	hsa-miR-182	hsa-miR-383	hsa-miR-582-5p	hsa-miR-765	hsa-miR-361-5p	hsa-miR-450b-5p	hsa-miR-656	hsa-miR-579	hsa-miR-148b	hsa-miR-152	hsa-miR-29b	hsa-miR-448	hsa-miR-29a	hsa-miR-767-5p	hsa-miR-376b	hsa-miR-376a	hsa-miR-499-5p	hsa-miR-592	hsa-miR-568	hsa-miR-203	hsa-miR-643	hsa-miR-142-3p	hsa-miR-9	hsa-miR-588	hsa-miR-889	hsa-miR-624	hsa-miR-487a	hsa-miR-26b	hsa-miR-569	hsa-miR-367	hsa-miR-576-3p	hsa-miR-520d-5p	hsa-miR-487b	hsa-miR-410	hsa-miR-32	hsa-miR-524-5p	hsa-miR-363	hsa-miR-26a	hsa-miR-92a	hsa-miR-374a	hsa-miR-374b	hsa-miR-92b	hsa-miR-25	hsa-miR-583	hsa-miR-297	hsa-let-7i	hsa-miR-382	hsa-miR-519c-3p	hsa-miR-302c	hsa-miR-190	hsa-miR-543	hsa-miR-205	hsa-miR-590-5p	hsa-miR-548d-5p	hsa-miR-556-3p	hsa-miR-455-5p	hsa-miR-144	hsa-miR-769-5p	hsa-miR-500	hsa-miR-302d	hsa-miR-380	hsa-miR-330-3p	hsa-let-7g	hsa-miR-129-5p	hsa-miR-149	hsa-miR-625	hsa-miR-183	hsa-miR-665	hsa-miR-340	hsa-miR-562	hsa-miR-181b	hsa-miR-31	hsa-miR-488	hsa-miR-580	hsa-miR-199b-5p	hsa-miR-372	hsa-miR-548c-5p	hsa-miR-137	hsa-miR-559	hsa-miR-586	hsa-miR-21	hsa-miR-199a-5p	hsa-miR-33b	hsa-miR-944	hsa-miR-519b-3p	hsa-miR-181a	hsa-miR-181d	hsa-miR-222	hsa-miR-561	hsa-miR-302b	hsa-miR-548a-5p	hsa-miR-525-5p	hsa-miR-520a-5p	hsa-miR-181c	hsa-miR-519a	hsa-miR-138	hsa-miR-649	hsa-miR-511	hsa-miR-582-3p	hsa-miR-33a	hsa-miR-539	hsa-miR-522	hsa-miR-935	hsa-miR-196a	hsa-miR-196b	hsa-miR-373	hsa-miR-519d	hsa-miR-429	hsa-miR-507	hsa-miR-200c	hsa-miR-454	hsa-miR-20a	hsa-miR-194	hsa-miR-148a	hsa-miR-512-5p	hsa-miR-206	hsa-miR-549	hsa-miR-130a	hsa-miR-599	hsa-miR-433	hsa-miR-641	hsa-miR-299-5p	hsa-miR-93	hsa-miR-142-5p	hsa-miR-891b	hsa-miR-20b	hsa-miR-224	hsa-miR-190b	hsa-miR-30a	hsa-miR-642	hsa-miR-646	hsa-miR-30e	hsa-miR-495	hsa-miR-200b	hsa-miR-425	hsa-miR-30c	hsa-miR-106b	hsa-miR-301b	hsa-miR-34c-3p	hsa-miR-300	hsa-miR-873	hsa-miR-603	hsa-miR-17	hsa-miR-924	hsa-miR-34b	hsa-miR-146a	hsa-miR-30b	hsa-miR-508-3p	hsa-miR-146b-5p	hsa-miR-130b	hsa-miR-106a	hsa-miR-216b	hsa-miR-19a	hsa-miR-301a	hsa-miR-381	hsa-miR-515-5p	hsa-miR-892a	hsa-miR-612	hsa-miR-155	hsa-miR-136	hsa-miR-19b	hsa-miR-637	hsa-miR-197	hsa-miR-766	hsa-miR-558	hsa-miR-548b-3p	hsa-miR-635	hsa-miR-544	hsa-miR-671-5p	hsa-miR-493	hsa-miR-618	hsa-miR-556-5p	hsa-miR-129-3p	hsa-miR-96	hsa-miR-651	hsa-miR-150	hsa-miR-451	hsa-miR-632	hsa-miR-330-5p	hsa-miR-942	hsa-miR-324-5p	hsa-miR-324-3p	hsa-miR-663	hsa-miR-659	hsa-miR-188-3p	hsa-miR-217	hsa-miR-589	hsa-miR-328	hsa-miR-219-2-3p	hsa-miR-744	hsa-miR-335	hsa-miR-101	hsa-miR-574-3p	hsa-miR-28-5p	hsa-miR-490-5p	hsa-miR-151-5p	hsa-miR-520e	hsa-miR-499-3p	hsa-miR-105	hsa-miR-600	hsa-miR-520b	hsa-miR-489	hsa-miR-10a	hsa-miR-802	hsa-miR-30d	hsa-miR-145	hsa-miR-431	hsa-miR-885-5p	hsa-miR-28-3p	hsa-miR-501-5p	hsa-miR-103	hsa-miR-502-3p	hsa-miR-613	hsa-miR-587	hsa-miR-107	hsa-miR-758	hsa-miR-520f	hsa-miR-29c	hsa-miR-509-3p	hsa-miR-621	hsa-miR-377	hsa-miR-124	hsa-miR-139-5p	hsa-miR-606	hsa-miR-362-3p	hsa-miR-365	hsa-miR-146b-3p	hsa-miR-331-5p	hsa-miR-934	hsa-miR-140-3p	hsa-miR-508-5p	hsa-miR-384	hsa-miR-505	hsa-miR-211	hsa-miR-204	hsa-miR-486-5p	hsa-miR-339-3p	hsa-miR-770-5p	hsa-miR-215	hsa-miR-422a	hsa-miR-346	hsa-miR-629	hsa-miR-891a	hsa-miR-192	hsa-miR-501-3p	hsa-miR-452	hsa-miR-923	hsa-miR-660	hsa-miR-636	hsa-miR-345	hsa-miR-337-3p	hsa-miR-375	hsa-miR-662	hsa-miR-99b	hsa-miR-100	
GO:0000279_M phase	Number_of_microRNA_307	hsa-let-7c	hsa-miR-449a	hsa-miR-379	hsa-let-7e	hsa-miR-940	hsa-miR-424	hsa-miR-485-5p	hsa-miR-1	hsa-miR-195	hsa-miR-876-5p	hsa-miR-193b	hsa-miR-567	hsa-miR-147	hsa-miR-548d-3p	hsa-miR-24	hsa-miR-34a	hsa-miR-520d-3p	hsa-miR-27b	hsa-let-7f	hsa-miR-548b-5p	hsa-miR-132	hsa-miR-212	hsa-miR-193a-3p	hsa-miR-647	hsa-miR-548c-3p	hsa-let-7a	hsa-miR-890	hsa-miR-520h	hsa-miR-421	hsa-miR-628-5p	hsa-miR-127-5p	hsa-miR-655	hsa-miR-15b	hsa-miR-140-5p	hsa-miR-450b-3p	hsa-miR-520a-3p	hsa-miR-23a	hsa-miR-768-3p	hsa-miR-369-3p	hsa-miR-27a	hsa-miR-615-5p	hsa-miR-575	hsa-miR-573	hsa-miR-497	hsa-miR-520g	hsa-miR-892b	hsa-miR-125b	hsa-let-7b	hsa-miR-557	hsa-miR-34c-5p	hsa-miR-16	hsa-miR-627	hsa-miR-23b	hsa-miR-362-5p	hsa-miR-577	hsa-miR-125a-5p	hsa-miR-371-5p	hsa-miR-188-5p	hsa-miR-98	hsa-miR-299-3p	hsa-miR-449b	hsa-miR-453	hsa-miR-15a	hsa-miR-542-3p	hsa-miR-135b	hsa-miR-502-5p	hsa-miR-370	hsa-miR-484	hsa-miR-135a	hsa-miR-218	hsa-miR-518a-5p	hsa-miR-491-3p	hsa-miR-200a	hsa-miR-141	hsa-miR-186	hsa-miR-338-5p	hsa-miR-516b	hsa-miR-221	hsa-miR-593	hsa-miR-548a-3p	hsa-miR-298	hsa-miR-607	hsa-miR-518d-5p	hsa-miR-18a	hsa-miR-423-5p	hsa-miR-498	hsa-miR-376c	hsa-miR-18b	hsa-miR-633	hsa-miR-590-3p	hsa-miR-199a-3p	hsa-miR-619	hsa-miR-605	hsa-miR-182	hsa-miR-383	hsa-miR-490-3p	hsa-miR-582-5p	hsa-miR-450b-5p	hsa-miR-656	hsa-miR-579	hsa-miR-148b	hsa-miR-152	hsa-miR-448	hsa-miR-376b	hsa-miR-376a	hsa-miR-499-5p	hsa-miR-568	hsa-miR-494	hsa-miR-203	hsa-miR-643	hsa-miR-142-3p	hsa-miR-9	hsa-miR-588	hsa-miR-889	hsa-miR-487a	hsa-miR-26b	hsa-miR-569	hsa-miR-367	hsa-miR-576-3p	hsa-miR-520d-5p	hsa-miR-487b	hsa-miR-410	hsa-miR-32	hsa-miR-524-5p	hsa-miR-363	hsa-miR-26a	hsa-miR-92a	hsa-miR-374a	hsa-miR-374b	hsa-miR-92b	hsa-miR-25	hsa-miR-583	hsa-miR-297	hsa-let-7i	hsa-miR-382	hsa-miR-519c-3p	hsa-miR-302c	hsa-miR-190	hsa-miR-543	hsa-miR-630	hsa-miR-205	hsa-miR-590-5p	hsa-miR-548d-5p	hsa-miR-556-3p	hsa-miR-455-5p	hsa-miR-144	hsa-miR-769-5p	hsa-miR-500	hsa-miR-302d	hsa-miR-380	hsa-let-7g	hsa-miR-129-5p	hsa-miR-183	hsa-miR-665	hsa-miR-340	hsa-miR-181b	hsa-miR-488	hsa-miR-580	hsa-miR-372	hsa-miR-548c-5p	hsa-miR-137	hsa-miR-559	hsa-miR-21	hsa-miR-944	hsa-miR-519b-3p	hsa-miR-181a	hsa-miR-181d	hsa-miR-222	hsa-miR-584	hsa-miR-561	hsa-miR-302b	hsa-miR-548a-5p	hsa-miR-525-5p	hsa-miR-520a-5p	hsa-miR-223	hsa-miR-181c	hsa-miR-519a	hsa-miR-649	hsa-miR-522	hsa-miR-196a	hsa-miR-196b	hsa-miR-373	hsa-miR-519d	hsa-miR-429	hsa-miR-507	hsa-miR-200c	hsa-miR-454	hsa-miR-20a	hsa-miR-194	hsa-miR-148a	hsa-miR-512-5p	hsa-miR-206	hsa-miR-549	hsa-miR-130a	hsa-miR-433	hsa-miR-641	hsa-miR-299-5p	hsa-miR-93	hsa-miR-142-5p	hsa-miR-20b	hsa-miR-224	hsa-miR-190b	hsa-miR-30a	hsa-miR-642	hsa-miR-646	hsa-miR-30e	hsa-miR-495	hsa-miR-200b	hsa-miR-425	hsa-miR-30c	hsa-miR-106b	hsa-miR-301b	hsa-miR-34c-3p	hsa-miR-300	hsa-miR-873	hsa-miR-17	hsa-miR-924	hsa-miR-34b	hsa-miR-146a	hsa-miR-30b	hsa-miR-508-3p	hsa-miR-146b-5p	hsa-miR-130b	hsa-miR-106a	hsa-miR-216b	hsa-miR-19a	hsa-miR-301a	hsa-miR-381	hsa-miR-515-5p	hsa-miR-155	hsa-miR-136	hsa-miR-19b	hsa-miR-637	hsa-miR-766	hsa-miR-558	hsa-miR-548b-3p	hsa-miR-493	hsa-miR-618	hsa-miR-129-3p	hsa-miR-96	hsa-miR-651	hsa-miR-150	hsa-miR-330-5p	hsa-miR-324-5p	hsa-miR-324-3p	hsa-miR-663	hsa-miR-659	hsa-miR-188-3p	hsa-miR-217	hsa-miR-614	hsa-miR-589	hsa-miR-328	hsa-miR-219-2-3p	hsa-miR-744	hsa-miR-335	hsa-miR-101	hsa-miR-28-5p	hsa-miR-490-5p	hsa-miR-151-5p	hsa-miR-499-3p	hsa-miR-105	hsa-miR-600	hsa-miR-616	hsa-miR-489	hsa-miR-10a	hsa-miR-802	hsa-miR-30d	hsa-miR-431	hsa-miR-885-5p	hsa-miR-501-5p	hsa-miR-103	hsa-miR-502-3p	hsa-miR-613	hsa-miR-587	hsa-miR-107	hsa-miR-506	hsa-miR-520f	hsa-miR-29c	hsa-miR-509-3p	hsa-miR-621	hsa-miR-377	hsa-miR-124	hsa-miR-139-5p	hsa-miR-606	hsa-miR-365	hsa-miR-331-5p	hsa-miR-934	hsa-miR-140-3p	hsa-miR-384	hsa-miR-505	hsa-miR-875-5p	hsa-miR-486-5p	hsa-miR-339-3p	hsa-miR-770-5p	hsa-miR-215	hsa-miR-422a	hsa-miR-629	hsa-miR-891a	hsa-miR-192	hsa-miR-501-3p	hsa-miR-452	hsa-miR-636	hsa-miR-345	hsa-miR-943	hsa-miR-516a-5p	hsa-miR-99b	hsa-miR-100	
GO:0000280_nuclear division	Number_of_microRNA_267	hsa-let-7c	hsa-miR-449a	hsa-miR-379	hsa-let-7e	hsa-miR-940	hsa-miR-424	hsa-miR-485-5p	hsa-miR-1	hsa-miR-195	hsa-miR-876-5p	hsa-miR-193b	hsa-miR-147	hsa-miR-548d-3p	hsa-miR-34a	hsa-miR-27b	hsa-let-7f	hsa-miR-548b-5p	hsa-miR-132	hsa-miR-212	hsa-miR-193a-3p	hsa-miR-647	hsa-miR-548c-3p	hsa-let-7a	hsa-miR-890	hsa-miR-520h	hsa-miR-628-5p	hsa-miR-127-5p	hsa-miR-655	hsa-miR-15b	hsa-miR-140-5p	hsa-miR-450b-3p	hsa-miR-520a-3p	hsa-miR-23a	hsa-miR-768-3p	hsa-miR-27a	hsa-miR-615-5p	hsa-miR-575	hsa-miR-497	hsa-miR-520g	hsa-miR-892b	hsa-let-7b	hsa-miR-557	hsa-miR-34c-5p	hsa-miR-16	hsa-miR-627	hsa-miR-23b	hsa-miR-362-5p	hsa-miR-577	hsa-miR-371-5p	hsa-miR-188-5p	hsa-miR-98	hsa-miR-449b	hsa-miR-453	hsa-miR-15a	hsa-miR-542-3p	hsa-miR-135b	hsa-miR-502-5p	hsa-miR-484	hsa-miR-218	hsa-miR-518a-5p	hsa-miR-491-3p	hsa-miR-200a	hsa-miR-141	hsa-miR-186	hsa-miR-338-5p	hsa-miR-516b	hsa-miR-593	hsa-miR-548a-3p	hsa-miR-298	hsa-miR-607	hsa-miR-518d-5p	hsa-miR-498	hsa-miR-376c	hsa-miR-633	hsa-miR-590-3p	hsa-miR-199a-3p	hsa-miR-619	hsa-miR-605	hsa-miR-182	hsa-miR-582-5p	hsa-miR-450b-5p	hsa-miR-656	hsa-miR-579	hsa-miR-148b	hsa-miR-152	hsa-miR-448	hsa-miR-376b	hsa-miR-376a	hsa-miR-499-5p	hsa-miR-568	hsa-miR-203	hsa-miR-643	hsa-miR-142-3p	hsa-miR-9	hsa-miR-588	hsa-miR-889	hsa-miR-487a	hsa-miR-26b	hsa-miR-569	hsa-miR-367	hsa-miR-576-3p	hsa-miR-520d-5p	hsa-miR-487b	hsa-miR-32	hsa-miR-524-5p	hsa-miR-363	hsa-miR-26a	hsa-miR-92a	hsa-miR-374a	hsa-miR-374b	hsa-miR-92b	hsa-miR-25	hsa-miR-583	hsa-miR-297	hsa-let-7i	hsa-miR-382	hsa-miR-519c-3p	hsa-miR-302c	hsa-miR-190	hsa-miR-543	hsa-miR-205	hsa-miR-590-5p	hsa-miR-548d-5p	hsa-miR-556-3p	hsa-miR-455-5p	hsa-miR-144	hsa-miR-769-5p	hsa-miR-500	hsa-miR-302d	hsa-miR-380	hsa-let-7g	hsa-miR-129-5p	hsa-miR-183	hsa-miR-665	hsa-miR-340	hsa-miR-181b	hsa-miR-488	hsa-miR-580	hsa-miR-372	hsa-miR-548c-5p	hsa-miR-137	hsa-miR-559	hsa-miR-21	hsa-miR-944	hsa-miR-519b-3p	hsa-miR-181a	hsa-miR-181d	hsa-miR-561	hsa-miR-302b	hsa-miR-548a-5p	hsa-miR-525-5p	hsa-miR-520a-5p	hsa-miR-181c	hsa-miR-519a	hsa-miR-649	hsa-miR-522	hsa-miR-196a	hsa-miR-196b	hsa-miR-373	hsa-miR-519d	hsa-miR-429	hsa-miR-507	hsa-miR-200c	hsa-miR-454	hsa-miR-20a	hsa-miR-194	hsa-miR-148a	hsa-miR-512-5p	hsa-miR-206	hsa-miR-549	hsa-miR-130a	hsa-miR-433	hsa-miR-641	hsa-miR-299-5p	hsa-miR-93	hsa-miR-142-5p	hsa-miR-20b	hsa-miR-224	hsa-miR-190b	hsa-miR-30a	hsa-miR-642	hsa-miR-646	hsa-miR-30e	hsa-miR-495	hsa-miR-200b	hsa-miR-425	hsa-miR-30c	hsa-miR-106b	hsa-miR-301b	hsa-miR-34c-3p	hsa-miR-300	hsa-miR-873	hsa-miR-17	hsa-miR-924	hsa-miR-34b	hsa-miR-146a	hsa-miR-30b	hsa-miR-508-3p	hsa-miR-146b-5p	hsa-miR-130b	hsa-miR-106a	hsa-miR-19a	hsa-miR-301a	hsa-miR-381	hsa-miR-515-5p	hsa-miR-155	hsa-miR-19b	hsa-miR-637	hsa-miR-766	hsa-miR-558	hsa-miR-548b-3p	hsa-miR-493	hsa-miR-618	hsa-miR-129-3p	hsa-miR-96	hsa-miR-651	hsa-miR-150	hsa-miR-330-5p	hsa-miR-324-5p	hsa-miR-324-3p	hsa-miR-663	hsa-miR-659	hsa-miR-188-3p	hsa-miR-217	hsa-miR-589	hsa-miR-328	hsa-miR-744	hsa-miR-335	hsa-miR-101	hsa-miR-28-5p	hsa-miR-490-5p	hsa-miR-151-5p	hsa-miR-105	hsa-miR-600	hsa-miR-489	hsa-miR-10a	hsa-miR-802	hsa-miR-30d	hsa-miR-431	hsa-miR-885-5p	hsa-miR-501-5p	hsa-miR-103	hsa-miR-502-3p	hsa-miR-613	hsa-miR-587	hsa-miR-107	hsa-miR-29c	hsa-miR-509-3p	hsa-miR-621	hsa-miR-377	hsa-miR-606	hsa-miR-365	hsa-miR-934	hsa-miR-140-3p	hsa-miR-384	hsa-miR-505	hsa-miR-486-5p	hsa-miR-339-3p	hsa-miR-215	hsa-miR-629	hsa-miR-891a	hsa-miR-192	hsa-miR-501-3p	hsa-miR-452	hsa-miR-636	hsa-miR-99b	hsa-miR-100	
GO:0000302_response to reactive oxygen species	Number_of_microRNA_93	hsa-miR-449a	hsa-miR-147	hsa-miR-34a	hsa-miR-133a	hsa-miR-548b-5p	hsa-miR-655	hsa-miR-23a	hsa-miR-302a	hsa-miR-921	hsa-miR-892b	hsa-miR-125b	hsa-miR-34c-5p	hsa-miR-23b	hsa-miR-542-3p	hsa-miR-545	hsa-miR-518a-5p	hsa-miR-186	hsa-miR-221	hsa-miR-593	hsa-miR-548a-3p	hsa-miR-570	hsa-miR-409-5p	hsa-miR-151-3p	hsa-miR-767-5p	hsa-miR-569	hsa-miR-367	hsa-miR-520d-5p	hsa-miR-32	hsa-miR-363	hsa-miR-92a	hsa-miR-485-3p	hsa-miR-92b	hsa-miR-25	hsa-miR-297	hsa-miR-519c-3p	hsa-miR-302c	hsa-miR-543	hsa-miR-630	hsa-miR-548d-5p	hsa-miR-220c	hsa-miR-330-3p	hsa-miR-129-5p	hsa-miR-183	hsa-miR-181b	hsa-miR-580	hsa-miR-944	hsa-miR-181a	hsa-miR-181d	hsa-miR-222	hsa-miR-561	hsa-miR-181c	hsa-miR-519a	hsa-miR-511	hsa-miR-214	hsa-miR-539	hsa-miR-522	hsa-miR-935	hsa-miR-373	hsa-miR-519d	hsa-miR-429	hsa-miR-507	hsa-miR-200c	hsa-miR-454	hsa-miR-130a	hsa-miR-571	hsa-miR-30a	hsa-miR-646	hsa-miR-30e	hsa-miR-495	hsa-miR-200b	hsa-miR-30c	hsa-miR-603	hsa-miR-532-5p	hsa-miR-30b	hsa-miR-508-3p	hsa-miR-146b-5p	hsa-miR-19a	hsa-miR-301a	hsa-miR-888	hsa-miR-155	hsa-miR-558	hsa-miR-548b-3p	hsa-miR-544	hsa-miR-618	hsa-miR-101	hsa-miR-802	hsa-miR-30d	hsa-miR-587	hsa-miR-124	hsa-miR-139-5p	hsa-miR-938	hsa-miR-492	hsa-miR-943	
GO:0000303_response to superoxide	Number_of_microRNA_3	hsa-miR-409-5p	hsa-miR-146b-5p	hsa-miR-888	
GO:0000305_response to oxygen radical	Number_of_microRNA_3	hsa-miR-409-5p	hsa-miR-146b-5p	hsa-miR-888	
GO:0000578_embryonic axis specification	Number_of_microRNA_46	hsa-miR-548d-3p	hsa-miR-520d-3p	hsa-miR-520h	hsa-miR-520a-3p	hsa-miR-768-3p	hsa-miR-520g	hsa-miR-200a	hsa-miR-186	hsa-miR-338-5p	hsa-miR-498	hsa-miR-376c	hsa-miR-628-3p	hsa-miR-767-5p	hsa-miR-624	hsa-miR-367	hsa-miR-32	hsa-miR-363	hsa-miR-92a	hsa-miR-374a	hsa-miR-92b	hsa-miR-25	hsa-miR-519c-3p	hsa-miR-455-3p	hsa-miR-129-5p	hsa-miR-372	hsa-miR-519b-3p	hsa-miR-519a	hsa-miR-582-3p	hsa-miR-196a	hsa-miR-196b	hsa-miR-454	hsa-miR-93	hsa-miR-642	hsa-miR-208b	hsa-miR-301b	hsa-miR-552	hsa-miR-130b	hsa-miR-301a	hsa-miR-612	hsa-miR-650	hsa-miR-520e	hsa-miR-634	hsa-miR-520b	hsa-miR-885-5p	hsa-miR-452	hsa-miR-219-5p	
GO:0000710_meiotic mismatch repair	Number_of_microRNA_6	hsa-miR-548b-5p	hsa-miR-548c-3p	hsa-miR-182	hsa-miR-559	hsa-miR-136	hsa-miR-499-3p	
GO:0000718_nucleotide-excision repair, DNA damage removal	Number_of_microRNA_23	hsa-miR-132	hsa-miR-212	hsa-miR-323-5p	hsa-miR-573	hsa-miR-590-3p	hsa-miR-590-5p	hsa-miR-330-3p	hsa-miR-586	hsa-miR-944	hsa-miR-582-3p	hsa-miR-454	hsa-miR-148a	hsa-miR-130a	hsa-miR-891b	hsa-miR-646	hsa-miR-301b	hsa-miR-130b	hsa-miR-301a	hsa-miR-10b	hsa-miR-10a	hsa-miR-502-3p	hsa-miR-501-3p	hsa-miR-345	
GO:0000723_telomere maintenance	Number_of_microRNA_36	hsa-miR-409-3p	hsa-miR-548c-3p	hsa-miR-578	hsa-miR-573	hsa-miR-623	hsa-miR-577	hsa-miR-371-5p	hsa-miR-188-5p	hsa-miR-154	hsa-miR-484	hsa-miR-200a	hsa-miR-141	hsa-miR-186	hsa-miR-607	hsa-miR-518d-5p	hsa-miR-570	hsa-miR-376c	hsa-miR-605	hsa-miR-148b	hsa-miR-152	hsa-miR-410	hsa-miR-374a	hsa-miR-590-5p	hsa-miR-340	hsa-miR-522	hsa-miR-20a	hsa-miR-148a	hsa-miR-425	hsa-miR-106b	hsa-miR-651	hsa-miR-101	hsa-miR-802	hsa-miR-377	hsa-miR-606	hsa-miR-452	hsa-miR-345	
GO:0000724_double-strand break repair via homologous recombination	Number_of_microRNA_30	hsa-miR-24	hsa-miR-573	hsa-miR-545	hsa-miR-548a-3p	hsa-miR-518d-5p	hsa-miR-570	hsa-miR-383	hsa-miR-490-3p	hsa-miR-410	hsa-miR-590-5p	hsa-miR-330-3p	hsa-miR-33b	hsa-miR-33a	hsa-miR-935	hsa-miR-519d	hsa-miR-20a	hsa-miR-224	hsa-miR-495	hsa-miR-300	hsa-miR-17	hsa-miR-106a	hsa-miR-888	hsa-miR-381	hsa-miR-892a	hsa-miR-574-5p	hsa-miR-96	hsa-miR-634	hsa-miR-885-5p	hsa-miR-365	hsa-miR-345	
GO:0000725_recombinational repair	Number_of_microRNA_30	hsa-miR-24	hsa-miR-573	hsa-miR-545	hsa-miR-548a-3p	hsa-miR-518d-5p	hsa-miR-570	hsa-miR-383	hsa-miR-490-3p	hsa-miR-410	hsa-miR-590-5p	hsa-miR-330-3p	hsa-miR-33b	hsa-miR-33a	hsa-miR-935	hsa-miR-519d	hsa-miR-20a	hsa-miR-224	hsa-miR-495	hsa-miR-300	hsa-miR-17	hsa-miR-106a	hsa-miR-888	hsa-miR-381	hsa-miR-892a	hsa-miR-574-5p	hsa-miR-96	hsa-miR-634	hsa-miR-885-5p	hsa-miR-365	hsa-miR-345	
GO:0000726_non-recombinational repair	Number_of_microRNA_18	hsa-miR-548c-3p	hsa-miR-768-3p	hsa-miR-623	hsa-miR-188-5p	hsa-miR-548a-3p	hsa-miR-18a	hsa-miR-18b	hsa-miR-361-5p	hsa-miR-380	hsa-miR-129-5p	hsa-miR-548c-5p	hsa-miR-559	hsa-miR-522	hsa-miR-142-5p	hsa-miR-19a	hsa-miR-19b	hsa-miR-942	hsa-miR-589	
GO:0000737_DNA catabolic process, endonucleolytic	Number_of_microRNA_22	hsa-miR-548d-3p	hsa-miR-127-5p	hsa-miR-140-5p	hsa-miR-23a	hsa-miR-623	hsa-miR-23b	hsa-miR-186	hsa-miR-590-3p	hsa-miR-582-5p	hsa-miR-410	hsa-miR-374a	hsa-miR-543	hsa-miR-181b	hsa-miR-181a	hsa-miR-181d	hsa-miR-584	hsa-miR-181c	hsa-miR-549	hsa-miR-558	hsa-miR-101	hsa-miR-616	hsa-miR-342-3p	
GO:0000768_syncytium formation by plasma membrane fusion	Number_of_microRNA_24	hsa-miR-548d-3p	hsa-miR-520a-3p	hsa-miR-921	hsa-miR-542-3p	hsa-miR-875-3p	hsa-miR-607	hsa-miR-148b	hsa-miR-152	hsa-miR-9	hsa-miR-561	hsa-miR-214	hsa-miR-454	hsa-miR-148a	hsa-miR-224	hsa-miR-30a	hsa-miR-301b	hsa-miR-509-5p	hsa-miR-130b	hsa-miR-617	hsa-miR-301a	hsa-miR-650	hsa-miR-651	hsa-miR-506	hsa-miR-124	
GO:0000902_cell morphogenesis	Number_of_microRNA_348	hsa-miR-432	hsa-miR-449a	hsa-miR-379	hsa-miR-424	hsa-miR-296-3p	hsa-miR-1	hsa-miR-195	hsa-miR-876-5p	hsa-miR-193b	hsa-miR-147	hsa-miR-548d-3p	hsa-miR-24	hsa-miR-34a	hsa-miR-520d-3p	hsa-miR-27b	hsa-miR-133a	hsa-miR-548b-5p	hsa-miR-512-3p	hsa-miR-648	hsa-miR-212	hsa-miR-193a-3p	hsa-miR-647	hsa-miR-548c-3p	hsa-miR-890	hsa-miR-421	hsa-miR-628-5p	hsa-miR-655	hsa-miR-555	hsa-miR-15b	hsa-miR-140-5p	hsa-miR-595	hsa-miR-620	hsa-miR-520a-3p	hsa-miR-23a	hsa-miR-768-3p	hsa-miR-134	hsa-miR-412	hsa-miR-369-3p	hsa-miR-27a	hsa-miR-497	hsa-miR-520g	hsa-miR-892b	hsa-miR-125b	hsa-miR-557	hsa-miR-34c-5p	hsa-miR-514	hsa-miR-16	hsa-miR-23b	hsa-miR-362-5p	hsa-miR-577	hsa-miR-371-5p	hsa-miR-449b	hsa-miR-15a	hsa-miR-542-3p	hsa-miR-135b	hsa-miR-370	hsa-miR-135a	hsa-miR-545	hsa-miR-7	hsa-miR-518a-5p	hsa-miR-491-3p	hsa-miR-922	hsa-miR-200a	hsa-miR-654-3p	hsa-miR-141	hsa-miR-186	hsa-miR-338-5p	hsa-miR-516b	hsa-miR-875-3p	hsa-miR-221	hsa-miR-593	hsa-miR-548a-3p	hsa-miR-298	hsa-miR-607	hsa-miR-518d-5p	hsa-miR-18a	hsa-miR-570	hsa-miR-498	hsa-miR-376c	hsa-miR-483-3p	hsa-miR-18b	hsa-miR-633	hsa-miR-939	hsa-miR-590-3p	hsa-miR-619	hsa-miR-605	hsa-miR-182	hsa-miR-383	hsa-miR-582-5p	hsa-miR-765	hsa-miR-450b-5p	hsa-miR-656	hsa-miR-151-3p	hsa-miR-579	hsa-miR-148b	hsa-miR-760	hsa-miR-152	hsa-miR-29b	hsa-miR-448	hsa-miR-29a	hsa-miR-767-5p	hsa-miR-376b	hsa-miR-376a	hsa-miR-592	hsa-miR-568	hsa-miR-494	hsa-miR-203	hsa-miR-643	hsa-miR-142-3p	hsa-miR-9	hsa-miR-588	hsa-miR-889	hsa-miR-624	hsa-miR-487a	hsa-miR-26b	hsa-miR-569	hsa-miR-367	hsa-miR-520d-5p	hsa-miR-410	hsa-miR-143	hsa-miR-32	hsa-miR-524-5p	hsa-miR-363	hsa-miR-26a	hsa-miR-92a	hsa-miR-374a	hsa-miR-374b	hsa-miR-92b	hsa-miR-25	hsa-miR-583	hsa-miR-297	hsa-miR-382	hsa-miR-519c-3p	hsa-miR-302c	hsa-miR-455-3p	hsa-miR-543	hsa-miR-630	hsa-miR-205	hsa-miR-590-5p	hsa-miR-548d-5p	hsa-miR-556-3p	hsa-miR-455-5p	hsa-miR-144	hsa-miR-500	hsa-miR-220c	hsa-miR-380	hsa-miR-330-3p	hsa-miR-129-5p	hsa-miR-625	hsa-miR-183	hsa-miR-198	hsa-miR-340	hsa-miR-181b	hsa-miR-31	hsa-miR-488	hsa-miR-580	hsa-miR-199b-5p	hsa-miR-372	hsa-miR-526b	hsa-miR-509-3-5p	hsa-miR-548c-5p	hsa-miR-597	hsa-miR-559	hsa-miR-22	hsa-miR-586	hsa-miR-21	hsa-miR-199a-5p	hsa-miR-33b	hsa-miR-944	hsa-miR-519b-3p	hsa-miR-181a	hsa-miR-181d	hsa-miR-222	hsa-miR-561	hsa-miR-302b	hsa-miR-548a-5p	hsa-miR-520a-5p	hsa-miR-223	hsa-miR-181c	hsa-miR-519a	hsa-miR-138	hsa-miR-649	hsa-miR-511	hsa-miR-582-3p	hsa-miR-33a	hsa-miR-214	hsa-miR-522	hsa-miR-196a	hsa-miR-196b	hsa-miR-373	hsa-miR-519d	hsa-miR-429	hsa-miR-507	hsa-miR-216a	hsa-miR-200c	hsa-miR-454	hsa-miR-20a	hsa-miR-194	hsa-miR-148a	hsa-miR-496	hsa-miR-512-5p	hsa-miR-206	hsa-miR-549	hsa-miR-130a	hsa-miR-599	hsa-miR-486-3p	hsa-miR-641	hsa-miR-299-5p	hsa-miR-515-3p	hsa-miR-93	hsa-miR-142-5p	hsa-miR-891b	hsa-miR-571	hsa-miR-20b	hsa-miR-224	hsa-miR-190b	hsa-miR-30a	hsa-miR-876-3p	hsa-miR-642	hsa-miR-646	hsa-miR-30e	hsa-miR-576-5p	hsa-miR-495	hsa-miR-200b	hsa-miR-208b	hsa-miR-30c	hsa-miR-653	hsa-miR-106b	hsa-miR-301b	hsa-miR-509-5p	hsa-miR-552	hsa-miR-34c-3p	hsa-miR-300	hsa-miR-873	hsa-miR-378	hsa-miR-603	hsa-miR-17	hsa-miR-34b	hsa-miR-323-3p	hsa-miR-30b	hsa-miR-185	hsa-miR-130b	hsa-miR-106a	hsa-miR-617	hsa-miR-216b	hsa-miR-19a	hsa-miR-301a	hsa-miR-888	hsa-miR-381	hsa-miR-515-5p	hsa-miR-892a	hsa-miR-612	hsa-miR-155	hsa-miR-136	hsa-miR-19b	hsa-miR-220b	hsa-miR-548b-3p	hsa-miR-635	hsa-miR-544	hsa-miR-650	hsa-miR-671-5p	hsa-miR-338-3p	hsa-miR-618	hsa-miR-556-5p	hsa-miR-96	hsa-miR-651	hsa-miR-150	hsa-miR-632	hsa-miR-330-5p	hsa-miR-942	hsa-miR-324-5p	hsa-miR-324-3p	hsa-miR-663	hsa-miR-659	hsa-miR-188-3p	hsa-miR-326	hsa-miR-589	hsa-miR-328	hsa-miR-219-2-3p	hsa-miR-101	hsa-miR-532-3p	hsa-miR-490-5p	hsa-miR-520e	hsa-miR-499-3p	hsa-miR-105	hsa-miR-600	hsa-miR-616	hsa-miR-520b	hsa-miR-339-5p	hsa-miR-802	hsa-miR-30d	hsa-miR-145	hsa-miR-431	hsa-miR-885-5p	hsa-miR-28-3p	hsa-miR-501-5p	hsa-miR-103	hsa-miR-502-3p	hsa-miR-613	hsa-miR-587	hsa-miR-107	hsa-miR-758	hsa-miR-506	hsa-miR-29c	hsa-miR-342-3p	hsa-miR-509-3p	hsa-miR-621	hsa-miR-610	hsa-miR-377	hsa-miR-124	hsa-miR-139-5p	hsa-miR-504	hsa-miR-639	hsa-miR-598	hsa-miR-767-3p	hsa-miR-936	hsa-miR-553	hsa-miR-606	hsa-miR-362-3p	hsa-miR-365	hsa-miR-329	hsa-miR-622	hsa-miR-508-5p	hsa-miR-384	hsa-miR-505	hsa-miR-211	hsa-miR-204	hsa-miR-938	hsa-miR-516a-3p	hsa-miR-339-3p	hsa-miR-770-5p	hsa-miR-422a	hsa-miR-346	hsa-miR-640	hsa-miR-629	hsa-miR-563	hsa-miR-452	hsa-miR-572	hsa-miR-492	hsa-miR-660	hsa-miR-345	hsa-miR-518a-3p	hsa-miR-219-5p	hsa-miR-337-3p	hsa-miR-943	hsa-miR-423-3p	hsa-miR-554	hsa-miR-371-3p	
GO:0000904_cell morphogenesis involved in differentiation	Number_of_microRNA_336	hsa-miR-432	hsa-miR-449a	hsa-miR-379	hsa-miR-424	hsa-miR-296-3p	hsa-miR-1	hsa-miR-195	hsa-miR-876-5p	hsa-miR-193b	hsa-miR-147	hsa-miR-548d-3p	hsa-miR-24	hsa-miR-34a	hsa-miR-520d-3p	hsa-miR-27b	hsa-miR-133a	hsa-miR-548b-5p	hsa-miR-512-3p	hsa-miR-212	hsa-miR-193a-3p	hsa-miR-647	hsa-miR-548c-3p	hsa-miR-890	hsa-miR-421	hsa-miR-628-5p	hsa-miR-655	hsa-miR-555	hsa-miR-15b	hsa-miR-140-5p	hsa-miR-595	hsa-miR-620	hsa-miR-520a-3p	hsa-miR-23a	hsa-miR-768-3p	hsa-miR-134	hsa-miR-412	hsa-miR-369-3p	hsa-miR-27a	hsa-miR-497	hsa-miR-520g	hsa-miR-892b	hsa-miR-125b	hsa-miR-557	hsa-miR-34c-5p	hsa-miR-514	hsa-miR-16	hsa-miR-23b	hsa-miR-362-5p	hsa-miR-577	hsa-miR-371-5p	hsa-miR-449b	hsa-miR-15a	hsa-miR-542-3p	hsa-miR-135b	hsa-miR-370	hsa-miR-135a	hsa-miR-545	hsa-miR-7	hsa-miR-518a-5p	hsa-miR-491-3p	hsa-miR-922	hsa-miR-200a	hsa-miR-654-3p	hsa-miR-141	hsa-miR-186	hsa-miR-338-5p	hsa-miR-516b	hsa-miR-875-3p	hsa-miR-221	hsa-miR-593	hsa-miR-548a-3p	hsa-miR-298	hsa-miR-607	hsa-miR-518d-5p	hsa-miR-18a	hsa-miR-570	hsa-miR-498	hsa-miR-376c	hsa-miR-18b	hsa-miR-633	hsa-miR-939	hsa-miR-590-3p	hsa-miR-619	hsa-miR-605	hsa-miR-182	hsa-miR-582-5p	hsa-miR-765	hsa-miR-450b-5p	hsa-miR-656	hsa-miR-151-3p	hsa-miR-579	hsa-miR-148b	hsa-miR-760	hsa-miR-152	hsa-miR-29b	hsa-miR-448	hsa-miR-29a	hsa-miR-767-5p	hsa-miR-376b	hsa-miR-376a	hsa-miR-592	hsa-miR-568	hsa-miR-494	hsa-miR-203	hsa-miR-142-3p	hsa-miR-588	hsa-miR-889	hsa-miR-624	hsa-miR-487a	hsa-miR-26b	hsa-miR-569	hsa-miR-367	hsa-miR-520d-5p	hsa-miR-410	hsa-miR-143	hsa-miR-32	hsa-miR-524-5p	hsa-miR-363	hsa-miR-26a	hsa-miR-92a	hsa-miR-374a	hsa-miR-374b	hsa-miR-92b	hsa-miR-25	hsa-miR-583	hsa-miR-297	hsa-miR-382	hsa-miR-519c-3p	hsa-miR-302c	hsa-miR-455-3p	hsa-miR-543	hsa-miR-630	hsa-miR-205	hsa-miR-590-5p	hsa-miR-548d-5p	hsa-miR-556-3p	hsa-miR-455-5p	hsa-miR-144	hsa-miR-500	hsa-miR-220c	hsa-miR-380	hsa-miR-330-3p	hsa-miR-129-5p	hsa-miR-625	hsa-miR-183	hsa-miR-198	hsa-miR-340	hsa-miR-181b	hsa-miR-31	hsa-miR-488	hsa-miR-580	hsa-miR-199b-5p	hsa-miR-372	hsa-miR-526b	hsa-miR-509-3-5p	hsa-miR-548c-5p	hsa-miR-597	hsa-miR-559	hsa-miR-22	hsa-miR-586	hsa-miR-21	hsa-miR-199a-5p	hsa-miR-33b	hsa-miR-944	hsa-miR-519b-3p	hsa-miR-181a	hsa-miR-181d	hsa-miR-222	hsa-miR-561	hsa-miR-302b	hsa-miR-548a-5p	hsa-miR-520a-5p	hsa-miR-223	hsa-miR-181c	hsa-miR-519a	hsa-miR-138	hsa-miR-649	hsa-miR-511	hsa-miR-582-3p	hsa-miR-33a	hsa-miR-214	hsa-miR-522	hsa-miR-196a	hsa-miR-196b	hsa-miR-373	hsa-miR-519d	hsa-miR-429	hsa-miR-507	hsa-miR-216a	hsa-miR-200c	hsa-miR-454	hsa-miR-20a	hsa-miR-194	hsa-miR-148a	hsa-miR-496	hsa-miR-512-5p	hsa-miR-206	hsa-miR-549	hsa-miR-130a	hsa-miR-599	hsa-miR-486-3p	hsa-miR-641	hsa-miR-299-5p	hsa-miR-515-3p	hsa-miR-93	hsa-miR-142-5p	hsa-miR-891b	hsa-miR-20b	hsa-miR-224	hsa-miR-190b	hsa-miR-30a	hsa-miR-642	hsa-miR-646	hsa-miR-30e	hsa-miR-576-5p	hsa-miR-495	hsa-miR-200b	hsa-miR-208b	hsa-miR-30c	hsa-miR-653	hsa-miR-106b	hsa-miR-301b	hsa-miR-509-5p	hsa-miR-552	hsa-miR-34c-3p	hsa-miR-300	hsa-miR-873	hsa-miR-378	hsa-miR-603	hsa-miR-17	hsa-miR-34b	hsa-miR-323-3p	hsa-miR-30b	hsa-miR-185	hsa-miR-130b	hsa-miR-106a	hsa-miR-617	hsa-miR-216b	hsa-miR-19a	hsa-miR-301a	hsa-miR-888	hsa-miR-381	hsa-miR-515-5p	hsa-miR-892a	hsa-miR-612	hsa-miR-155	hsa-miR-136	hsa-miR-19b	hsa-miR-220b	hsa-miR-548b-3p	hsa-miR-635	hsa-miR-544	hsa-miR-650	hsa-miR-671-5p	hsa-miR-338-3p	hsa-miR-618	hsa-miR-556-5p	hsa-miR-96	hsa-miR-651	hsa-miR-150	hsa-miR-632	hsa-miR-330-5p	hsa-miR-942	hsa-miR-324-5p	hsa-miR-324-3p	hsa-miR-663	hsa-miR-659	hsa-miR-188-3p	hsa-miR-326	hsa-miR-589	hsa-miR-328	hsa-miR-219-2-3p	hsa-miR-101	hsa-miR-532-3p	hsa-miR-490-5p	hsa-miR-520e	hsa-miR-499-3p	hsa-miR-105	hsa-miR-600	hsa-miR-616	hsa-miR-520b	hsa-miR-339-5p	hsa-miR-802	hsa-miR-30d	hsa-miR-145	hsa-miR-431	hsa-miR-885-5p	hsa-miR-28-3p	hsa-miR-501-5p	hsa-miR-103	hsa-miR-502-3p	hsa-miR-613	hsa-miR-587	hsa-miR-107	hsa-miR-758	hsa-miR-506	hsa-miR-29c	hsa-miR-342-3p	hsa-miR-509-3p	hsa-miR-621	hsa-miR-610	hsa-miR-377	hsa-miR-124	hsa-miR-139-5p	hsa-miR-504	hsa-miR-639	hsa-miR-598	hsa-miR-936	hsa-miR-553	hsa-miR-606	hsa-miR-362-3p	hsa-miR-329	hsa-miR-622	hsa-miR-508-5p	hsa-miR-384	hsa-miR-505	hsa-miR-211	hsa-miR-204	hsa-miR-938	hsa-miR-516a-3p	hsa-miR-339-3p	hsa-miR-770-5p	hsa-miR-422a	hsa-miR-346	hsa-miR-640	hsa-miR-629	hsa-miR-563	hsa-miR-452	hsa-miR-492	hsa-miR-660	hsa-miR-345	hsa-miR-219-5p	hsa-miR-337-3p	hsa-miR-423-3p	hsa-miR-554	hsa-miR-371-3p	
GO:0000910_cytokinesis	Number_of_microRNA_58	hsa-miR-132	hsa-miR-648	hsa-miR-212	hsa-miR-628-5p	hsa-miR-23a	hsa-miR-34c-5p	hsa-miR-514	hsa-miR-23b	hsa-miR-542-3p	hsa-miR-218	hsa-miR-545	hsa-miR-922	hsa-miR-200a	hsa-miR-141	hsa-miR-423-5p	hsa-miR-182	hsa-miR-448	hsa-miR-142-3p	hsa-miR-519c-3p	hsa-miR-580	hsa-miR-509-3-5p	hsa-miR-519b-3p	hsa-miR-223	hsa-miR-519a	hsa-miR-522	hsa-miR-519d	hsa-miR-429	hsa-miR-200c	hsa-miR-454	hsa-miR-20a	hsa-miR-194	hsa-miR-93	hsa-miR-142-5p	hsa-miR-30e	hsa-miR-200b	hsa-miR-30c	hsa-miR-653	hsa-miR-301b	hsa-miR-509-5p	hsa-miR-532-5p	hsa-miR-30b	hsa-miR-888	hsa-miR-19b	hsa-miR-129-3p	hsa-miR-150	hsa-miR-324-5p	hsa-miR-217	hsa-miR-885-5p	hsa-miR-103	hsa-miR-587	hsa-miR-107	hsa-miR-506	hsa-miR-124	hsa-miR-331-5p	hsa-miR-508-5p	hsa-miR-875-5p	hsa-miR-629	hsa-miR-636	
GO:0001101_response to acid	Number_of_microRNA_69	hsa-miR-449a	hsa-miR-424	hsa-miR-1	hsa-miR-195	hsa-miR-147	hsa-miR-548d-3p	hsa-miR-657	hsa-miR-548b-5p	hsa-miR-548c-3p	hsa-miR-768-5p	hsa-miR-655	hsa-miR-15b	hsa-miR-412	hsa-miR-497	hsa-miR-16	hsa-miR-122	hsa-miR-15a	hsa-miR-370	hsa-miR-338-5p	hsa-miR-221	hsa-miR-590-3p	hsa-miR-582-5p	hsa-miR-361-5p	hsa-miR-376b	hsa-miR-376a	hsa-miR-499-5p	hsa-miR-568	hsa-miR-494	hsa-miR-203	hsa-miR-367	hsa-miR-374a	hsa-miR-374b	hsa-miR-543	hsa-miR-149	hsa-miR-625	hsa-miR-183	hsa-miR-181b	hsa-miR-559	hsa-miR-586	hsa-miR-181a	hsa-miR-181d	hsa-miR-222	hsa-miR-181c	hsa-miR-373	hsa-miR-519d	hsa-miR-20a	hsa-miR-93	hsa-miR-20b	hsa-miR-224	hsa-miR-495	hsa-miR-106b	hsa-miR-17	hsa-miR-323-3p	hsa-miR-106a	hsa-miR-136	hsa-miR-125a-3p	hsa-miR-574-5p	hsa-miR-96	hsa-miR-499-3p	hsa-miR-802	hsa-miR-501-5p	hsa-miR-377	hsa-miR-124	hsa-miR-139-5p	hsa-miR-936	hsa-miR-346	hsa-miR-99b	hsa-miR-100	hsa-miR-99a	
GO:0001501_skeletal system development	Number_of_microRNA_248	hsa-miR-424	hsa-miR-296-3p	hsa-miR-1	hsa-miR-195	hsa-miR-409-3p	hsa-miR-193b	hsa-miR-567	hsa-miR-147	hsa-miR-548d-3p	hsa-miR-520d-3p	hsa-miR-27b	hsa-let-7f	hsa-miR-133a	hsa-miR-132	hsa-miR-512-3p	hsa-miR-212	hsa-miR-193a-3p	hsa-miR-548c-3p	hsa-miR-890	hsa-miR-768-5p	hsa-miR-520h	hsa-miR-628-5p	hsa-miR-655	hsa-miR-555	hsa-miR-361-3p	hsa-miR-15b	hsa-miR-140-5p	hsa-miR-520a-3p	hsa-miR-23a	hsa-miR-768-3p	hsa-miR-134	hsa-miR-369-3p	hsa-miR-27a	hsa-miR-497	hsa-miR-520g	hsa-miR-892b	hsa-miR-125b	hsa-miR-557	hsa-miR-34c-5p	hsa-miR-514	hsa-miR-16	hsa-miR-23b	hsa-miR-362-5p	hsa-miR-577	hsa-miR-125a-5p	hsa-miR-644	hsa-let-7d	hsa-miR-15a	hsa-miR-542-3p	hsa-miR-135b	hsa-miR-370	hsa-miR-484	hsa-miR-135a	hsa-miR-218	hsa-miR-545	hsa-miR-7	hsa-miR-518a-5p	hsa-miR-491-3p	hsa-miR-200a	hsa-miR-141	hsa-miR-186	hsa-miR-338-5p	hsa-miR-516b	hsa-miR-221	hsa-miR-593	hsa-miR-548a-3p	hsa-miR-607	hsa-miR-570	hsa-miR-376c	hsa-miR-633	hsa-miR-590-3p	hsa-miR-619	hsa-miR-182	hsa-miR-582-5p	hsa-miR-656	hsa-miR-151-3p	hsa-miR-579	hsa-miR-148b	hsa-miR-760	hsa-miR-152	hsa-miR-29b	hsa-miR-29a	hsa-miR-767-5p	hsa-miR-376b	hsa-miR-376a	hsa-miR-499-5p	hsa-miR-592	hsa-miR-568	hsa-miR-494	hsa-miR-203	hsa-miR-9	hsa-miR-889	hsa-miR-624	hsa-miR-487a	hsa-miR-26b	hsa-miR-569	hsa-miR-367	hsa-miR-520d-5p	hsa-miR-410	hsa-miR-143	hsa-miR-32	hsa-miR-524-5p	hsa-miR-363	hsa-miR-26a	hsa-miR-92a	hsa-miR-374a	hsa-miR-374b	hsa-miR-92b	hsa-miR-25	hsa-miR-583	hsa-miR-297	hsa-miR-519c-3p	hsa-miR-190	hsa-miR-455-3p	hsa-miR-668	hsa-miR-543	hsa-miR-630	hsa-miR-590-5p	hsa-miR-548d-5p	hsa-miR-556-3p	hsa-miR-144	hsa-miR-500	hsa-miR-220c	hsa-miR-330-3p	hsa-miR-129-5p	hsa-miR-149	hsa-miR-625	hsa-miR-183	hsa-miR-198	hsa-miR-488	hsa-miR-199b-5p	hsa-miR-372	hsa-miR-548c-5p	hsa-miR-597	hsa-miR-137	hsa-miR-22	hsa-miR-586	hsa-miR-21	hsa-miR-33b	hsa-miR-944	hsa-miR-519b-3p	hsa-miR-181a	hsa-miR-181d	hsa-miR-584	hsa-miR-548a-5p	hsa-miR-520a-5p	hsa-miR-223	hsa-miR-181c	hsa-miR-519a	hsa-miR-582-3p	hsa-miR-539	hsa-miR-522	hsa-miR-708	hsa-miR-196a	hsa-miR-196b	hsa-miR-373	hsa-miR-519d	hsa-miR-429	hsa-miR-507	hsa-miR-200c	hsa-miR-454	hsa-miR-20a	hsa-miR-194	hsa-miR-148a	hsa-miR-206	hsa-miR-549	hsa-miR-130a	hsa-miR-599	hsa-miR-433	hsa-miR-641	hsa-miR-515-3p	hsa-miR-93	hsa-miR-224	hsa-miR-30a	hsa-miR-646	hsa-miR-30e	hsa-miR-576-5p	hsa-miR-495	hsa-miR-200b	hsa-miR-425	hsa-miR-30c	hsa-miR-301b	hsa-miR-34c-3p	hsa-miR-300	hsa-miR-873	hsa-miR-603	hsa-miR-532-5p	hsa-miR-34b	hsa-miR-30b	hsa-miR-185	hsa-miR-130b	hsa-miR-19a	hsa-miR-301a	hsa-miR-888	hsa-miR-381	hsa-miR-515-5p	hsa-miR-155	hsa-miR-19b	hsa-miR-558	hsa-miR-671-5p	hsa-miR-96	hsa-miR-632	hsa-miR-324-5p	hsa-miR-324-3p	hsa-miR-217	hsa-miR-219-2-3p	hsa-miR-335	hsa-miR-661	hsa-miR-101	hsa-miR-28-5p	hsa-miR-520e	hsa-miR-634	hsa-miR-499-3p	hsa-miR-520b	hsa-miR-802	hsa-miR-30d	hsa-miR-885-5p	hsa-miR-501-5p	hsa-miR-103	hsa-miR-613	hsa-miR-587	hsa-miR-107	hsa-miR-758	hsa-miR-506	hsa-miR-520f	hsa-miR-29c	hsa-miR-342-3p	hsa-miR-124	hsa-miR-139-5p	hsa-miR-606	hsa-miR-362-3p	hsa-miR-365	hsa-miR-329	hsa-miR-622	hsa-miR-934	hsa-miR-875-5p	hsa-miR-516a-3p	hsa-miR-215	hsa-miR-346	hsa-miR-640	hsa-miR-629	hsa-miR-563	hsa-miR-192	hsa-miR-452	hsa-miR-660	hsa-miR-423-3p	hsa-miR-662	hsa-miR-554	
GO:0001502_cartilage condensation	Number_of_microRNA_23	hsa-miR-512-3p	hsa-miR-134	hsa-miR-218	hsa-miR-7	hsa-miR-148b	hsa-miR-152	hsa-miR-29b	hsa-miR-29a	hsa-miR-889	hsa-miR-590-5p	hsa-miR-21	hsa-miR-539	hsa-miR-148a	hsa-miR-646	hsa-miR-802	hsa-miR-501-5p	hsa-miR-29c	hsa-miR-124	hsa-miR-362-3p	hsa-miR-329	hsa-miR-622	hsa-miR-516a-3p	hsa-miR-660	
GO:0001503_ossification	Number_of_microRNA_225	hsa-miR-449a	hsa-miR-424	hsa-miR-1	hsa-miR-195	hsa-miR-876-5p	hsa-miR-409-3p	hsa-miR-147	hsa-miR-548d-3p	hsa-miR-520d-3p	hsa-miR-548b-5p	hsa-miR-132	hsa-miR-296-5p	hsa-miR-212	hsa-miR-193a-3p	hsa-miR-548c-3p	hsa-miR-890	hsa-miR-768-5p	hsa-miR-520h	hsa-miR-628-5p	hsa-miR-127-5p	hsa-miR-655	hsa-miR-15b	hsa-miR-140-5p	hsa-miR-23a	hsa-miR-768-3p	hsa-miR-134	hsa-miR-921	hsa-miR-497	hsa-miR-520g	hsa-miR-557	hsa-miR-34c-5p	hsa-miR-514	hsa-miR-16	hsa-miR-23b	hsa-miR-362-5p	hsa-miR-577	hsa-miR-371-5p	hsa-miR-188-5p	hsa-miR-644	hsa-miR-15a	hsa-miR-135b	hsa-miR-502-5p	hsa-miR-370	hsa-miR-135a	hsa-miR-218	hsa-miR-545	hsa-miR-7	hsa-miR-518a-5p	hsa-miR-200a	hsa-miR-141	hsa-miR-186	hsa-miR-338-5p	hsa-miR-516b	hsa-miR-221	hsa-miR-593	hsa-miR-18a	hsa-miR-570	hsa-miR-633	hsa-miR-590-3p	hsa-miR-619	hsa-miR-182	hsa-miR-582-5p	hsa-miR-450b-5p	hsa-miR-656	hsa-miR-148b	hsa-miR-152	hsa-miR-29b	hsa-miR-29a	hsa-miR-767-5p	hsa-miR-376b	hsa-miR-376a	hsa-miR-592	hsa-miR-568	hsa-miR-494	hsa-miR-203	hsa-miR-142-3p	hsa-miR-9	hsa-miR-588	hsa-miR-889	hsa-miR-487a	hsa-miR-26b	hsa-miR-569	hsa-miR-367	hsa-miR-143	hsa-miR-32	hsa-miR-524-5p	hsa-miR-363	hsa-miR-26a	hsa-miR-92a	hsa-miR-374a	hsa-miR-485-3p	hsa-miR-92b	hsa-miR-25	hsa-miR-190	hsa-miR-543	hsa-miR-630	hsa-miR-590-5p	hsa-miR-556-3p	hsa-miR-144	hsa-miR-500	hsa-miR-380	hsa-miR-330-3p	hsa-miR-129-5p	hsa-miR-149	hsa-miR-625	hsa-miR-183	hsa-miR-198	hsa-miR-340	hsa-miR-181b	hsa-miR-488	hsa-miR-580	hsa-miR-202	hsa-miR-548c-5p	hsa-miR-597	hsa-miR-137	hsa-miR-22	hsa-miR-586	hsa-miR-21	hsa-miR-33b	hsa-miR-944	hsa-miR-181a	hsa-miR-181d	hsa-miR-584	hsa-miR-223	hsa-miR-181c	hsa-miR-511	hsa-miR-582-3p	hsa-miR-33a	hsa-miR-429	hsa-miR-507	hsa-miR-200c	hsa-miR-454	hsa-miR-194	hsa-miR-148a	hsa-miR-512-5p	hsa-miR-549	hsa-miR-130a	hsa-miR-599	hsa-miR-433	hsa-miR-515-3p	hsa-miR-142-5p	hsa-miR-891b	hsa-miR-30a	hsa-miR-646	hsa-miR-30e	hsa-miR-576-5p	hsa-miR-495	hsa-miR-200b	hsa-miR-425	hsa-miR-30c	hsa-miR-301b	hsa-miR-34c-3p	hsa-miR-300	hsa-miR-873	hsa-miR-603	hsa-miR-146a	hsa-miR-323-3p	hsa-miR-30b	hsa-miR-146b-5p	hsa-miR-130b	hsa-miR-19a	hsa-miR-301a	hsa-miR-888	hsa-miR-381	hsa-miR-515-5p	hsa-miR-155	hsa-miR-19b	hsa-miR-197	hsa-miR-220b	hsa-miR-544	hsa-miR-671-5p	hsa-miR-150	hsa-miR-451	hsa-miR-632	hsa-miR-324-5p	hsa-miR-659	hsa-miR-188-3p	hsa-miR-217	hsa-miR-589	hsa-miR-219-2-3p	hsa-miR-335	hsa-miR-101	hsa-miR-634	hsa-miR-499-3p	hsa-miR-600	hsa-miR-802	hsa-miR-30d	hsa-miR-145	hsa-miR-885-5p	hsa-miR-28-3p	hsa-miR-501-5p	hsa-miR-103	hsa-miR-613	hsa-miR-587	hsa-miR-107	hsa-miR-506	hsa-miR-520f	hsa-miR-29c	hsa-miR-518c	hsa-miR-621	hsa-miR-124	hsa-miR-139-5p	hsa-miR-504	hsa-miR-606	hsa-miR-362-3p	hsa-miR-365	hsa-miR-331-5p	hsa-miR-329	hsa-miR-622	hsa-miR-934	hsa-miR-518f	hsa-miR-486-5p	hsa-miR-215	hsa-miR-346	hsa-miR-640	hsa-miR-629	hsa-miR-192	hsa-miR-452	hsa-miR-660	hsa-miR-187	hsa-miR-518a-3p	hsa-miR-423-3p	hsa-miR-662	hsa-miR-518b	hsa-miR-518d-3p	
GO:0001505_regulation of neurotransmitter levels	Number_of_microRNA_84	hsa-miR-876-5p	hsa-miR-147	hsa-miR-27b	hsa-miR-548c-3p	hsa-miR-890	hsa-miR-23a	hsa-miR-369-3p	hsa-miR-27a	hsa-miR-921	hsa-miR-615-5p	hsa-miR-497	hsa-miR-557	hsa-miR-16	hsa-miR-23b	hsa-miR-577	hsa-miR-545	hsa-miR-7	hsa-miR-922	hsa-miR-141	hsa-miR-186	hsa-miR-548a-3p	hsa-miR-298	hsa-miR-498	hsa-miR-148b	hsa-miR-152	hsa-miR-448	hsa-miR-376b	hsa-miR-376a	hsa-miR-568	hsa-miR-494	hsa-miR-9	hsa-miR-624	hsa-miR-32	hsa-miR-363	hsa-miR-374a	hsa-miR-374b	hsa-miR-583	hsa-miR-190	hsa-miR-205	hsa-miR-562	hsa-miR-181b	hsa-miR-202	hsa-miR-137	hsa-miR-944	hsa-miR-181a	hsa-miR-181d	hsa-miR-181c	hsa-miR-511	hsa-miR-539	hsa-miR-429	hsa-miR-200c	hsa-miR-325	hsa-miR-454	hsa-miR-194	hsa-miR-148a	hsa-miR-495	hsa-miR-200b	hsa-miR-425	hsa-miR-30c	hsa-miR-301b	hsa-miR-509-5p	hsa-miR-34b	hsa-miR-508-3p	hsa-miR-381	hsa-miR-515-5p	hsa-miR-612	hsa-miR-220b	hsa-miR-338-3p	hsa-miR-618	hsa-miR-330-5p	hsa-miR-326	hsa-miR-217	hsa-miR-600	hsa-miR-103	hsa-miR-502-3p	hsa-miR-587	hsa-miR-107	hsa-miR-758	hsa-miR-520f	hsa-miR-622	hsa-miR-875-5p	hsa-miR-770-5p	hsa-miR-596	hsa-miR-124	
GO:0001508_regulation of action potential	Number_of_microRNA_70	hsa-miR-296-3p	hsa-miR-876-5p	hsa-miR-548d-3p	hsa-miR-548b-5p	hsa-miR-768-5p	hsa-miR-140-5p	hsa-miR-542-3p	hsa-miR-491-3p	hsa-miR-338-5p	hsa-miR-221	hsa-miR-518d-5p	hsa-miR-570	hsa-miR-590-3p	hsa-miR-619	hsa-miR-605	hsa-miR-182	hsa-miR-29b	hsa-miR-448	hsa-miR-29a	hsa-miR-767-5p	hsa-miR-9	hsa-miR-520d-5p	hsa-miR-143	hsa-miR-524-5p	hsa-miR-363	hsa-miR-374a	hsa-miR-374b	hsa-miR-25	hsa-miR-297	hsa-miR-590-5p	hsa-miR-548d-5p	hsa-miR-380	hsa-miR-625	hsa-miR-562	hsa-miR-181b	hsa-miR-199b-5p	hsa-miR-548c-5p	hsa-miR-137	hsa-miR-559	hsa-miR-21	hsa-miR-199a-5p	hsa-miR-181d	hsa-miR-222	hsa-miR-548a-5p	hsa-miR-429	hsa-miR-200c	hsa-miR-194	hsa-miR-142-5p	hsa-miR-30a	hsa-miR-876-3p	hsa-miR-30e	hsa-miR-495	hsa-miR-200b	hsa-miR-30c	hsa-miR-653	hsa-miR-30b	hsa-miR-381	hsa-miR-136	hsa-miR-150	hsa-miR-942	hsa-miR-663	hsa-miR-30d	hsa-miR-145	hsa-miR-103	hsa-miR-502-3p	hsa-miR-107	hsa-miR-758	hsa-miR-29c	hsa-miR-124	hsa-miR-337-3p	
GO:0001516_prostaglandin biosynthetic process	Number_of_microRNA_5	hsa-miR-147	hsa-miR-485-3p	hsa-miR-543	hsa-miR-597	hsa-miR-589	
GO:0001523_retinoid metabolic process	Number_of_microRNA_16	hsa-miR-657	hsa-miR-548b-5p	hsa-miR-875-3p	hsa-miR-570	hsa-miR-448	hsa-miR-487b	hsa-miR-410	hsa-miR-548d-5p	hsa-miR-488	hsa-miR-548c-5p	hsa-miR-548a-5p	hsa-miR-185	hsa-miR-155	hsa-miR-499-3p	hsa-miR-621	hsa-miR-124	
GO:0001525_angiogenesis	Number_of_microRNA_232	hsa-miR-424	hsa-miR-485-5p	hsa-miR-296-3p	hsa-miR-1	hsa-miR-876-5p	hsa-miR-409-3p	hsa-miR-147	hsa-miR-548d-3p	hsa-miR-24	hsa-miR-27b	hsa-miR-548b-5p	hsa-miR-648	hsa-miR-581	hsa-miR-647	hsa-miR-548c-3p	hsa-miR-219-1-3p	hsa-miR-890	hsa-miR-520h	hsa-miR-421	hsa-miR-628-5p	hsa-miR-127-5p	hsa-miR-655	hsa-miR-595	hsa-miR-23a	hsa-miR-768-3p	hsa-miR-369-3p	hsa-miR-27a	hsa-miR-575	hsa-miR-520g	hsa-miR-125b	hsa-miR-557	hsa-miR-16	hsa-miR-23b	hsa-miR-371-5p	hsa-miR-188-5p	hsa-miR-519e	hsa-miR-299-3p	hsa-miR-453	hsa-miR-15a	hsa-miR-542-3p	hsa-miR-154	hsa-miR-484	hsa-miR-135a	hsa-miR-218	hsa-miR-7	hsa-miR-491-3p	hsa-miR-922	hsa-miR-200a	hsa-miR-141	hsa-miR-186	hsa-miR-338-5p	hsa-miR-875-3p	hsa-miR-221	hsa-miR-548a-3p	hsa-miR-607	hsa-miR-518d-5p	hsa-miR-18a	hsa-miR-498	hsa-miR-376c	hsa-miR-633	hsa-miR-590-3p	hsa-miR-182	hsa-miR-383	hsa-miR-582-5p	hsa-miR-361-5p	hsa-miR-656	hsa-miR-151-3p	hsa-miR-148b	hsa-miR-760	hsa-miR-152	hsa-miR-29b	hsa-miR-448	hsa-miR-29a	hsa-miR-499-5p	hsa-miR-568	hsa-miR-643	hsa-miR-9	hsa-miR-889	hsa-miR-624	hsa-miR-26b	hsa-miR-569	hsa-miR-367	hsa-miR-576-3p	hsa-miR-410	hsa-miR-143	hsa-miR-32	hsa-miR-26a	hsa-miR-92a	hsa-miR-374a	hsa-miR-374b	hsa-miR-485-3p	hsa-miR-92b	hsa-miR-25	hsa-miR-583	hsa-miR-382	hsa-miR-519c-3p	hsa-miR-543	hsa-miR-205	hsa-miR-590-5p	hsa-miR-556-3p	hsa-miR-144	hsa-miR-769-5p	hsa-miR-220c	hsa-miR-380	hsa-miR-330-3p	hsa-miR-129-5p	hsa-miR-149	hsa-miR-625	hsa-miR-183	hsa-miR-198	hsa-miR-340	hsa-miR-181b	hsa-miR-137	hsa-miR-559	hsa-miR-22	hsa-miR-21	hsa-miR-199a-5p	hsa-miR-33b	hsa-miR-944	hsa-miR-519b-3p	hsa-miR-181a	hsa-miR-181d	hsa-miR-222	hsa-miR-561	hsa-miR-520a-5p	hsa-miR-223	hsa-miR-181c	hsa-miR-519a	hsa-miR-649	hsa-miR-511	hsa-miR-582-3p	hsa-miR-33a	hsa-miR-522	hsa-miR-708	hsa-miR-196a	hsa-miR-196b	hsa-miR-519d	hsa-miR-429	hsa-miR-507	hsa-miR-200c	hsa-miR-454	hsa-miR-20a	hsa-miR-194	hsa-miR-148a	hsa-miR-206	hsa-miR-549	hsa-miR-130a	hsa-miR-599	hsa-miR-486-3p	hsa-miR-433	hsa-miR-641	hsa-miR-515-3p	hsa-miR-93	hsa-miR-142-5p	hsa-miR-571	hsa-miR-30a	hsa-miR-642	hsa-miR-30e	hsa-miR-576-5p	hsa-miR-495	hsa-miR-200b	hsa-miR-425	hsa-miR-30c	hsa-miR-301b	hsa-miR-300	hsa-miR-603	hsa-miR-17	hsa-miR-323-3p	hsa-miR-30b	hsa-miR-130b	hsa-miR-106a	hsa-miR-19a	hsa-miR-301a	hsa-miR-888	hsa-miR-381	hsa-miR-515-5p	hsa-miR-892a	hsa-miR-155	hsa-miR-136	hsa-miR-19b	hsa-miR-637	hsa-miR-197	hsa-miR-220b	hsa-miR-635	hsa-miR-338-3p	hsa-miR-96	hsa-miR-651	hsa-miR-324-5p	hsa-miR-342-5p	hsa-miR-217	hsa-miR-589	hsa-miR-219-2-3p	hsa-miR-885-3p	hsa-miR-661	hsa-miR-101	hsa-miR-28-5p	hsa-miR-499-3p	hsa-miR-105	hsa-miR-626	hsa-miR-153	hsa-miR-802	hsa-miR-30d	hsa-miR-145	hsa-miR-885-5p	hsa-miR-501-5p	hsa-miR-103	hsa-miR-613	hsa-miR-587	hsa-miR-107	hsa-miR-506	hsa-miR-29c	hsa-miR-509-3p	hsa-miR-610	hsa-miR-377	hsa-miR-124	hsa-miR-139-5p	hsa-miR-606	hsa-miR-362-3p	hsa-miR-365	hsa-miR-331-5p	hsa-miR-329	hsa-miR-384	hsa-miR-204	hsa-miR-770-5p	hsa-miR-640	hsa-miR-629	hsa-miR-452	hsa-miR-521	hsa-miR-219-5p	hsa-miR-337-3p	hsa-miR-423-3p	hsa-miR-375	
GO:0001541_ovarian follicle development	Number_of_microRNA_47	hsa-miR-195	hsa-miR-147	hsa-miR-548d-3p	hsa-miR-520d-3p	hsa-miR-628-5p	hsa-miR-15b	hsa-miR-595	hsa-miR-768-3p	hsa-miR-369-3p	hsa-miR-497	hsa-miR-125b	hsa-miR-557	hsa-miR-16	hsa-miR-125a-5p	hsa-miR-299-3p	hsa-miR-15a	hsa-miR-518a-5p	hsa-miR-200a	hsa-miR-141	hsa-miR-338-5p	hsa-miR-18a	hsa-miR-590-3p	hsa-miR-182	hsa-miR-569	hsa-miR-205	hsa-miR-769-5p	hsa-miR-562	hsa-miR-586	hsa-miR-429	hsa-miR-507	hsa-miR-200c	hsa-miR-130a	hsa-miR-891b	hsa-miR-495	hsa-miR-200b	hsa-miR-509-5p	hsa-miR-34b	hsa-miR-130b	hsa-miR-888	hsa-miR-381	hsa-miR-19b	hsa-miR-220b	hsa-miR-501-5p	hsa-miR-139-5p	hsa-miR-767-3p	hsa-miR-934	hsa-miR-140-3p	
GO:0001542_ovulation from ovarian follicle	Number_of_microRNA_9	hsa-miR-186	hsa-miR-590-3p	hsa-miR-182	hsa-miR-569	hsa-miR-485-3p	hsa-miR-543	hsa-miR-499-3p	hsa-miR-489	hsa-miR-140-3p	
GO:0001547_antral ovarian follicle growth	Number_of_microRNA_14	hsa-miR-195	hsa-miR-520d-3p	hsa-miR-15b	hsa-miR-497	hsa-miR-16	hsa-miR-15a	hsa-miR-18a	hsa-miR-182	hsa-miR-569	hsa-miR-769-5p	hsa-miR-562	hsa-miR-130a	hsa-miR-934	hsa-miR-140-3p	
GO:0001553_luteinization	Number_of_microRNA_5	hsa-miR-147	hsa-miR-647	hsa-miR-205	hsa-miR-539	hsa-miR-342-3p	
GO:0001554_luteolysis	Number_of_microRNA_4	hsa-miR-338-5p	hsa-miR-607	hsa-miR-485-3p	hsa-miR-543	
GO:0001556_oocyte maturation	Number_of_microRNA_17	hsa-miR-379	hsa-miR-628-5p	hsa-miR-23a	hsa-miR-23b	hsa-miR-299-3p	hsa-miR-590-3p	hsa-miR-182	hsa-miR-569	hsa-miR-543	hsa-miR-769-5p	hsa-miR-580	hsa-miR-130a	hsa-miR-139-5p	hsa-miR-140-3p	hsa-miR-215	hsa-miR-192	hsa-miR-155	
GO:0001558_regulation of cell growth	Number_of_microRNA_234	hsa-miR-432	hsa-miR-449a	hsa-miR-379	hsa-miR-1	hsa-miR-876-5p	hsa-miR-409-3p	hsa-miR-193b	hsa-miR-147	hsa-miR-24	hsa-miR-520d-3p	hsa-miR-657	hsa-miR-27b	hsa-miR-133a	hsa-miR-548b-5p	hsa-miR-132	hsa-miR-296-5p	hsa-miR-512-3p	hsa-miR-212	hsa-miR-193a-3p	hsa-miR-548c-3p	hsa-miR-768-5p	hsa-miR-421	hsa-miR-628-5p	hsa-miR-655	hsa-miR-595	hsa-miR-520a-3p	hsa-miR-23a	hsa-miR-369-3p	hsa-miR-302a	hsa-miR-27a	hsa-miR-921	hsa-miR-575	hsa-miR-892b	hsa-miR-557	hsa-miR-16	hsa-miR-23b	hsa-miR-362-5p	hsa-miR-122	hsa-miR-577	hsa-miR-125a-5p	hsa-miR-371-5p	hsa-miR-188-5p	hsa-miR-449b	hsa-miR-542-3p	hsa-miR-7	hsa-miR-518a-5p	hsa-miR-200a	hsa-miR-141	hsa-miR-186	hsa-miR-338-5p	hsa-miR-516b	hsa-miR-875-3p	hsa-miR-548a-3p	hsa-miR-607	hsa-miR-423-5p	hsa-miR-570	hsa-miR-498	hsa-miR-376c	hsa-miR-483-3p	hsa-miR-590-3p	hsa-miR-199a-3p	hsa-miR-182	hsa-miR-582-5p	hsa-miR-450b-5p	hsa-miR-656	hsa-miR-579	hsa-miR-148b	hsa-miR-152	hsa-miR-499-5p	hsa-miR-592	hsa-miR-568	hsa-miR-494	hsa-miR-510	hsa-miR-877	hsa-miR-889	hsa-miR-624	hsa-miR-26b	hsa-miR-569	hsa-miR-487b	hsa-miR-26a	hsa-miR-374a	hsa-miR-374b	hsa-miR-583	hsa-miR-519c-3p	hsa-miR-302c	hsa-miR-455-3p	hsa-miR-543	hsa-miR-630	hsa-miR-205	hsa-miR-590-5p	hsa-miR-548d-5p	hsa-miR-556-3p	hsa-miR-144	hsa-miR-500	hsa-miR-220c	hsa-miR-302d	hsa-miR-380	hsa-miR-330-3p	hsa-miR-129-5p	hsa-miR-183	hsa-miR-340	hsa-miR-181b	hsa-miR-31	hsa-miR-488	hsa-miR-199b-5p	hsa-miR-372	hsa-miR-202	hsa-miR-509-3-5p	hsa-miR-548c-5p	hsa-miR-559	hsa-miR-586	hsa-miR-21	hsa-miR-199a-5p	hsa-miR-33b	hsa-miR-519b-3p	hsa-miR-181a	hsa-miR-181d	hsa-miR-222	hsa-miR-561	hsa-miR-302b	hsa-miR-548a-5p	hsa-miR-520a-5p	hsa-miR-223	hsa-miR-181c	hsa-miR-519a	hsa-miR-511	hsa-miR-33a	hsa-miR-708	hsa-miR-373	hsa-miR-519d	hsa-miR-429	hsa-miR-507	hsa-miR-216a	hsa-miR-200c	hsa-miR-454	hsa-miR-20a	hsa-miR-148a	hsa-miR-206	hsa-miR-130a	hsa-miR-93	hsa-miR-891b	hsa-miR-20b	hsa-miR-30a	hsa-miR-876-3p	hsa-miR-646	hsa-miR-30e	hsa-miR-495	hsa-miR-208b	hsa-miR-30c	hsa-miR-653	hsa-miR-106b	hsa-miR-301b	hsa-miR-509-5p	hsa-miR-552	hsa-miR-300	hsa-miR-873	hsa-miR-378	hsa-miR-532-5p	hsa-miR-17	hsa-miR-30b	hsa-miR-130b	hsa-miR-106a	hsa-miR-19a	hsa-miR-301a	hsa-miR-888	hsa-miR-381	hsa-miR-612	hsa-miR-155	hsa-miR-19b	hsa-miR-125a-3p	hsa-miR-637	hsa-miR-558	hsa-miR-548b-3p	hsa-miR-544	hsa-miR-650	hsa-miR-541	hsa-miR-338-3p	hsa-miR-618	hsa-miR-96	hsa-miR-651	hsa-miR-150	hsa-miR-632	hsa-miR-330-5p	hsa-miR-942	hsa-miR-324-3p	hsa-miR-663	hsa-miR-188-3p	hsa-miR-217	hsa-miR-219-2-3p	hsa-miR-335	hsa-miR-661	hsa-miR-101	hsa-miR-28-5p	hsa-miR-490-5p	hsa-miR-520e	hsa-miR-499-3p	hsa-miR-520b	hsa-miR-339-5p	hsa-miR-802	hsa-miR-30d	hsa-miR-145	hsa-miR-502-3p	hsa-miR-613	hsa-miR-587	hsa-miR-758	hsa-miR-654-5p	hsa-miR-506	hsa-miR-520f	hsa-miR-342-3p	hsa-miR-509-3p	hsa-miR-621	hsa-miR-377	hsa-miR-124	hsa-miR-139-5p	hsa-miR-606	hsa-miR-365	hsa-miR-331-5p	hsa-miR-622	hsa-miR-140-3p	hsa-miR-508-5p	hsa-miR-505	hsa-miR-211	hsa-miR-204	hsa-miR-938	hsa-miR-770-5p	hsa-miR-422a	hsa-miR-346	hsa-miR-629	hsa-miR-452	hsa-miR-660	hsa-miR-219-5p	hsa-miR-375	hsa-miR-554	hsa-miR-564	
GO:0001562_response to protozoan	Number_of_microRNA_15	hsa-miR-655	hsa-miR-545	hsa-miR-338-5p	hsa-miR-607	hsa-miR-29b	hsa-miR-29a	hsa-miR-568	hsa-miR-590-5p	hsa-miR-149	hsa-miR-21	hsa-miR-19a	hsa-miR-19b	hsa-miR-101	hsa-miR-29c	hsa-miR-938	
GO:0001568_blood vessel development	Number_of_microRNA_273	hsa-miR-449a	hsa-miR-424	hsa-miR-485-5p	hsa-miR-296-3p	hsa-miR-1	hsa-miR-195	hsa-miR-876-5p	hsa-miR-608	hsa-miR-409-3p	hsa-miR-147	hsa-miR-548d-3p	hsa-miR-24	hsa-miR-27b	hsa-miR-548b-5p	hsa-miR-132	hsa-miR-648	hsa-miR-581	hsa-miR-212	hsa-miR-647	hsa-miR-548c-3p	hsa-miR-219-1-3p	hsa-miR-890	hsa-miR-520h	hsa-miR-421	hsa-miR-628-5p	hsa-miR-127-5p	hsa-miR-655	hsa-miR-15b	hsa-miR-595	hsa-miR-23a	hsa-miR-768-3p	hsa-miR-369-3p	hsa-miR-302a	hsa-miR-27a	hsa-miR-575	hsa-miR-573	hsa-miR-497	hsa-miR-520g	hsa-miR-125b	hsa-miR-557	hsa-miR-514	hsa-miR-16	hsa-miR-23b	hsa-miR-371-5p	hsa-miR-188-5p	hsa-miR-519e	hsa-miR-299-3p	hsa-miR-453	hsa-miR-15a	hsa-miR-542-3p	hsa-miR-154	hsa-miR-484	hsa-miR-135a	hsa-miR-218	hsa-miR-545	hsa-miR-7	hsa-miR-518a-5p	hsa-miR-491-3p	hsa-miR-922	hsa-miR-200a	hsa-miR-654-3p	hsa-miR-141	hsa-miR-186	hsa-miR-338-5p	hsa-miR-516b	hsa-miR-875-3p	hsa-miR-221	hsa-miR-548a-3p	hsa-miR-607	hsa-miR-518d-5p	hsa-miR-18a	hsa-miR-423-5p	hsa-miR-498	hsa-miR-376c	hsa-miR-633	hsa-miR-590-3p	hsa-miR-199a-3p	hsa-miR-605	hsa-miR-182	hsa-miR-383	hsa-miR-582-5p	hsa-miR-765	hsa-miR-361-5p	hsa-miR-656	hsa-miR-151-3p	hsa-miR-148b	hsa-miR-760	hsa-miR-152	hsa-miR-29b	hsa-miR-448	hsa-miR-29a	hsa-miR-499-5p	hsa-miR-592	hsa-miR-568	hsa-miR-494	hsa-miR-643	hsa-miR-9	hsa-miR-889	hsa-miR-624	hsa-miR-487a	hsa-miR-26b	hsa-miR-569	hsa-miR-367	hsa-miR-576-3p	hsa-miR-520d-5p	hsa-miR-410	hsa-miR-143	hsa-miR-32	hsa-miR-524-5p	hsa-miR-363	hsa-miR-26a	hsa-miR-92a	hsa-miR-374a	hsa-miR-374b	hsa-miR-485-3p	hsa-miR-92b	hsa-miR-25	hsa-miR-583	hsa-miR-382	hsa-miR-519c-3p	hsa-miR-302c	hsa-miR-543	hsa-miR-205	hsa-miR-590-5p	hsa-miR-556-3p	hsa-miR-455-5p	hsa-miR-144	hsa-miR-769-5p	hsa-miR-220c	hsa-miR-380	hsa-miR-330-3p	hsa-miR-129-5p	hsa-miR-149	hsa-miR-625	hsa-miR-183	hsa-miR-198	hsa-miR-340	hsa-miR-181b	hsa-miR-199b-5p	hsa-miR-372	hsa-miR-137	hsa-miR-559	hsa-miR-22	hsa-miR-21	hsa-miR-199a-5p	hsa-miR-33b	hsa-miR-944	hsa-miR-519b-3p	hsa-miR-181a	hsa-miR-181d	hsa-miR-222	hsa-miR-561	hsa-miR-302b	hsa-miR-520a-5p	hsa-miR-223	hsa-miR-181c	hsa-miR-519a	hsa-miR-649	hsa-miR-511	hsa-miR-582-3p	hsa-miR-33a	hsa-miR-539	hsa-miR-522	hsa-miR-708	hsa-miR-196a	hsa-miR-196b	hsa-miR-519d	hsa-miR-429	hsa-miR-507	hsa-miR-200c	hsa-miR-454	hsa-miR-20a	hsa-miR-194	hsa-miR-148a	hsa-miR-206	hsa-miR-549	hsa-miR-130a	hsa-miR-599	hsa-miR-486-3p	hsa-miR-433	hsa-miR-641	hsa-miR-515-3p	hsa-miR-93	hsa-miR-142-5p	hsa-miR-571	hsa-miR-20b	hsa-miR-224	hsa-miR-30a	hsa-miR-642	hsa-miR-30e	hsa-miR-576-5p	hsa-miR-495	hsa-miR-200b	hsa-miR-425	hsa-miR-30c	hsa-miR-106b	hsa-miR-301b	hsa-miR-34c-3p	hsa-miR-300	hsa-miR-873	hsa-miR-603	hsa-miR-17	hsa-miR-34b	hsa-miR-323-3p	hsa-miR-30b	hsa-miR-130b	hsa-miR-106a	hsa-miR-19a	hsa-miR-301a	hsa-miR-888	hsa-miR-381	hsa-miR-515-5p	hsa-miR-892a	hsa-miR-155	hsa-miR-136	hsa-miR-19b	hsa-miR-637	hsa-miR-197	hsa-miR-220b	hsa-miR-635	hsa-miR-338-3p	hsa-miR-96	hsa-miR-651	hsa-miR-942	hsa-miR-324-5p	hsa-miR-342-5p	hsa-miR-217	hsa-miR-589	hsa-miR-219-2-3p	hsa-miR-885-3p	hsa-miR-661	hsa-miR-101	hsa-miR-28-5p	hsa-miR-10b	hsa-miR-499-3p	hsa-miR-105	hsa-miR-626	hsa-miR-153	hsa-miR-10a	hsa-miR-802	hsa-miR-30d	hsa-miR-145	hsa-miR-885-5p	hsa-miR-501-5p	hsa-miR-103	hsa-miR-613	hsa-miR-587	hsa-miR-107	hsa-miR-506	hsa-miR-29c	hsa-miR-509-3p	hsa-miR-610	hsa-miR-377	hsa-miR-124	hsa-miR-139-5p	hsa-miR-606	hsa-miR-362-3p	hsa-miR-365	hsa-miR-331-5p	hsa-miR-329	hsa-miR-384	hsa-miR-204	hsa-miR-486-5p	hsa-miR-770-5p	hsa-miR-640	hsa-miR-629	hsa-miR-563	hsa-miR-452	hsa-miR-521	hsa-miR-219-5p	hsa-miR-337-3p	hsa-miR-423-3p	hsa-miR-375	
GO:0001569_patterning of blood vessels	Number_of_microRNA_34	hsa-miR-1	hsa-miR-876-5p	hsa-miR-147	hsa-miR-581	hsa-miR-647	hsa-miR-768-3p	hsa-miR-338-5p	hsa-miR-875-3p	hsa-miR-569	hsa-miR-583	hsa-miR-137	hsa-miR-22	hsa-miR-582-3p	hsa-miR-454	hsa-miR-20a	hsa-miR-130a	hsa-miR-30a	hsa-miR-30e	hsa-miR-495	hsa-miR-30c	hsa-miR-300	hsa-miR-30b	hsa-miR-130b	hsa-miR-301a	hsa-miR-381	hsa-miR-515-5p	hsa-miR-197	hsa-miR-338-3p	hsa-miR-219-2-3p	hsa-miR-30d	hsa-miR-885-5p	hsa-miR-606	hsa-miR-365	hsa-miR-629	
GO:0001570_vasculogenesis	Number_of_microRNA_60	hsa-miR-485-5p	hsa-miR-876-5p	hsa-miR-27b	hsa-miR-132	hsa-miR-212	hsa-miR-548c-3p	hsa-miR-23a	hsa-miR-768-3p	hsa-miR-369-3p	hsa-miR-27a	hsa-miR-545	hsa-miR-922	hsa-miR-200a	hsa-miR-654-3p	hsa-miR-141	hsa-miR-186	hsa-miR-221	hsa-miR-548a-3p	hsa-miR-423-5p	hsa-miR-498	hsa-miR-182	hsa-miR-656	hsa-miR-29b	hsa-miR-29a	hsa-miR-592	hsa-miR-205	hsa-miR-556-3p	hsa-miR-455-5p	hsa-miR-330-3p	hsa-miR-340	hsa-miR-222	hsa-miR-520a-5p	hsa-miR-223	hsa-miR-582-3p	hsa-miR-429	hsa-miR-200c	hsa-miR-454	hsa-miR-20a	hsa-miR-30e	hsa-miR-495	hsa-miR-200b	hsa-miR-30c	hsa-miR-301b	hsa-miR-34c-3p	hsa-miR-603	hsa-miR-34b	hsa-miR-30b	hsa-miR-19a	hsa-miR-301a	hsa-miR-515-5p	hsa-miR-19b	hsa-miR-96	hsa-miR-105	hsa-miR-145	hsa-miR-885-5p	hsa-miR-506	hsa-miR-29c	hsa-miR-331-5p	hsa-miR-204	hsa-miR-219-5p	
GO:0001649_osteoblast differentiation	Number_of_microRNA_142	hsa-miR-449a	hsa-miR-424	hsa-miR-1	hsa-miR-876-5p	hsa-miR-548d-3p	hsa-miR-520d-3p	hsa-miR-548b-5p	hsa-miR-132	hsa-miR-212	hsa-miR-548c-3p	hsa-miR-890	hsa-miR-655	hsa-miR-23a	hsa-miR-768-3p	hsa-miR-557	hsa-miR-514	hsa-miR-16	hsa-miR-23b	hsa-miR-362-5p	hsa-miR-371-5p	hsa-miR-188-5p	hsa-miR-644	hsa-miR-502-5p	hsa-miR-370	hsa-miR-218	hsa-miR-545	hsa-miR-518a-5p	hsa-miR-186	hsa-miR-338-5p	hsa-miR-18a	hsa-miR-590-3p	hsa-miR-182	hsa-miR-582-5p	hsa-miR-450b-5p	hsa-miR-656	hsa-miR-148b	hsa-miR-152	hsa-miR-767-5p	hsa-miR-376b	hsa-miR-376a	hsa-miR-592	hsa-miR-568	hsa-miR-494	hsa-miR-203	hsa-miR-142-3p	hsa-miR-26b	hsa-miR-569	hsa-miR-32	hsa-miR-524-5p	hsa-miR-363	hsa-miR-26a	hsa-miR-190	hsa-miR-630	hsa-miR-590-5p	hsa-miR-144	hsa-miR-500	hsa-miR-380	hsa-miR-330-3p	hsa-miR-129-5p	hsa-miR-149	hsa-miR-625	hsa-miR-488	hsa-miR-548c-5p	hsa-miR-597	hsa-miR-137	hsa-miR-22	hsa-miR-586	hsa-miR-21	hsa-miR-584	hsa-miR-223	hsa-miR-181c	hsa-miR-511	hsa-miR-582-3p	hsa-miR-429	hsa-miR-507	hsa-miR-200c	hsa-miR-454	hsa-miR-194	hsa-miR-148a	hsa-miR-130a	hsa-miR-599	hsa-miR-433	hsa-miR-515-3p	hsa-miR-891b	hsa-miR-30a	hsa-miR-646	hsa-miR-30e	hsa-miR-576-5p	hsa-miR-495	hsa-miR-200b	hsa-miR-30c	hsa-miR-301b	hsa-miR-300	hsa-miR-873	hsa-miR-30b	hsa-miR-130b	hsa-miR-19a	hsa-miR-301a	hsa-miR-381	hsa-miR-515-5p	hsa-miR-155	hsa-miR-19b	hsa-miR-197	hsa-miR-544	hsa-miR-671-5p	hsa-miR-451	hsa-miR-632	hsa-miR-659	hsa-miR-217	hsa-miR-589	hsa-miR-219-2-3p	hsa-miR-101	hsa-miR-30d	hsa-miR-145	hsa-miR-885-5p	hsa-miR-103	hsa-miR-613	hsa-miR-107	hsa-miR-506	hsa-miR-520f	hsa-miR-518c	hsa-miR-621	hsa-miR-124	hsa-miR-139-5p	hsa-miR-504	hsa-miR-606	hsa-miR-365	hsa-miR-622	hsa-miR-934	hsa-miR-518f	hsa-miR-486-5p	hsa-miR-215	hsa-miR-640	hsa-miR-629	hsa-miR-192	hsa-miR-452	hsa-miR-660	hsa-miR-187	hsa-miR-518a-3p	hsa-miR-662	hsa-miR-518b	hsa-miR-518d-3p	
GO:0001654_eye development	Number_of_microRNA_163	hsa-miR-331-3p	hsa-miR-424	hsa-miR-1	hsa-miR-195	hsa-miR-876-5p	hsa-miR-147	hsa-miR-548d-3p	hsa-miR-132	hsa-miR-548c-3p	hsa-miR-219-1-3p	hsa-miR-890	hsa-miR-127-3p	hsa-miR-655	hsa-miR-361-3p	hsa-miR-15b	hsa-miR-23a	hsa-miR-369-3p	hsa-miR-497	hsa-miR-125b	hsa-miR-557	hsa-miR-16	hsa-miR-23b	hsa-miR-577	hsa-miR-371-5p	hsa-miR-519e	hsa-miR-644	hsa-miR-15a	hsa-miR-135b	hsa-miR-135a	hsa-miR-518a-5p	hsa-miR-491-3p	hsa-miR-922	hsa-miR-200a	hsa-miR-141	hsa-miR-186	hsa-miR-338-5p	hsa-miR-221	hsa-miR-593	hsa-miR-548a-3p	hsa-miR-570	hsa-miR-376c	hsa-miR-590-3p	hsa-miR-182	hsa-miR-383	hsa-miR-765	hsa-miR-450b-5p	hsa-miR-579	hsa-miR-628-3p	hsa-miR-448	hsa-miR-592	hsa-miR-568	hsa-miR-494	hsa-miR-643	hsa-miR-142-3p	hsa-miR-487a	hsa-miR-26b	hsa-miR-576-3p	hsa-miR-520d-5p	hsa-miR-487b	hsa-miR-410	hsa-miR-143	hsa-miR-524-5p	hsa-miR-374a	hsa-miR-374b	hsa-miR-583	hsa-miR-519c-3p	hsa-miR-190	hsa-miR-543	hsa-miR-205	hsa-miR-590-5p	hsa-miR-556-3p	hsa-miR-144	hsa-miR-330-3p	hsa-miR-129-5p	hsa-miR-625	hsa-miR-183	hsa-miR-340	hsa-miR-181b	hsa-miR-580	hsa-miR-586	hsa-miR-21	hsa-miR-33b	hsa-miR-519b-3p	hsa-miR-181a	hsa-miR-222	hsa-miR-223	hsa-miR-519a	hsa-miR-649	hsa-miR-511	hsa-miR-582-3p	hsa-miR-33a	hsa-miR-539	hsa-miR-522	hsa-miR-196a	hsa-miR-196b	hsa-miR-519d	hsa-miR-429	hsa-miR-507	hsa-miR-216a	hsa-miR-200c	hsa-miR-20a	hsa-miR-194	hsa-miR-206	hsa-miR-515-3p	hsa-miR-93	hsa-miR-20b	hsa-miR-224	hsa-miR-190b	hsa-miR-876-3p	hsa-miR-642	hsa-miR-495	hsa-miR-200b	hsa-miR-30c	hsa-miR-106b	hsa-miR-552	hsa-miR-873	hsa-miR-378	hsa-miR-603	hsa-miR-17	hsa-miR-323-3p	hsa-miR-30b	hsa-miR-106a	hsa-miR-216b	hsa-miR-19a	hsa-miR-888	hsa-miR-515-5p	hsa-miR-612	hsa-miR-155	hsa-miR-136	hsa-miR-19b	hsa-miR-125a-3p	hsa-miR-637	hsa-miR-635	hsa-miR-493	hsa-miR-618	hsa-miR-651	hsa-miR-942	hsa-miR-324-3p	hsa-miR-589	hsa-miR-634	hsa-miR-499-3p	hsa-miR-105	hsa-miR-616	hsa-miR-520b	hsa-miR-501-5p	hsa-miR-103	hsa-miR-587	hsa-miR-107	hsa-miR-520f	hsa-miR-124	hsa-miR-139-5p	hsa-miR-504	hsa-miR-365	hsa-miR-384	hsa-miR-505	hsa-miR-517a	hsa-miR-215	hsa-miR-422a	hsa-miR-346	hsa-miR-629	hsa-miR-192	hsa-miR-345	hsa-miR-219-5p	
GO:0001655_urogenital system development	Number_of_microRNA_195	hsa-miR-424	hsa-miR-491-5p	hsa-miR-195	hsa-miR-876-5p	hsa-miR-193b	hsa-miR-548d-3p	hsa-miR-24	hsa-miR-520d-3p	hsa-miR-27b	hsa-miR-133a	hsa-miR-548b-5p	hsa-miR-132	hsa-miR-212	hsa-miR-193a-3p	hsa-miR-647	hsa-miR-548c-3p	hsa-miR-628-5p	hsa-miR-655	hsa-miR-555	hsa-miR-15b	hsa-miR-520a-3p	hsa-miR-23a	hsa-miR-768-3p	hsa-miR-369-3p	hsa-miR-302a	hsa-miR-27a	hsa-miR-497	hsa-miR-125b	hsa-miR-557	hsa-miR-16	hsa-miR-98	hsa-miR-15a	hsa-miR-218	hsa-miR-518a-5p	hsa-miR-922	hsa-miR-200a	hsa-miR-141	hsa-miR-186	hsa-miR-338-5p	hsa-miR-516b	hsa-miR-593	hsa-miR-298	hsa-miR-18a	hsa-miR-570	hsa-miR-498	hsa-miR-590-3p	hsa-miR-199a-3p	hsa-miR-605	hsa-miR-182	hsa-miR-582-5p	hsa-miR-450b-5p	hsa-miR-148b	hsa-miR-152	hsa-miR-628-3p	hsa-miR-448	hsa-miR-767-5p	hsa-miR-376b	hsa-miR-376a	hsa-miR-592	hsa-miR-568	hsa-miR-203	hsa-miR-142-3p	hsa-miR-889	hsa-miR-26b	hsa-miR-569	hsa-miR-367	hsa-miR-520d-5p	hsa-miR-487b	hsa-miR-410	hsa-miR-143	hsa-miR-32	hsa-miR-524-5p	hsa-miR-26a	hsa-miR-92a	hsa-miR-374a	hsa-miR-25	hsa-miR-583	hsa-miR-519c-3p	hsa-miR-302c	hsa-miR-205	hsa-miR-548d-5p	hsa-miR-556-3p	hsa-miR-455-5p	hsa-miR-144	hsa-miR-302d	hsa-miR-129-5p	hsa-miR-625	hsa-miR-183	hsa-miR-198	hsa-miR-181b	hsa-miR-372	hsa-miR-509-3-5p	hsa-miR-548c-5p	hsa-miR-137	hsa-miR-559	hsa-miR-199a-5p	hsa-miR-33b	hsa-miR-944	hsa-miR-519b-3p	hsa-miR-181d	hsa-miR-222	hsa-miR-302b	hsa-miR-548a-5p	hsa-miR-519a	hsa-miR-511	hsa-miR-582-3p	hsa-miR-33a	hsa-miR-214	hsa-miR-373	hsa-miR-519d	hsa-miR-429	hsa-miR-507	hsa-miR-216a	hsa-miR-200c	hsa-miR-454	hsa-miR-20a	hsa-miR-148a	hsa-miR-496	hsa-miR-512-5p	hsa-miR-130a	hsa-miR-641	hsa-miR-299-5p	hsa-miR-20b	hsa-miR-224	hsa-miR-30a	hsa-miR-646	hsa-miR-30e	hsa-miR-495	hsa-miR-200b	hsa-miR-208b	hsa-miR-30c	hsa-miR-653	hsa-miR-550	hsa-miR-106b	hsa-miR-301b	hsa-miR-509-5p	hsa-miR-552	hsa-miR-34c-3p	hsa-miR-300	hsa-miR-873	hsa-miR-603	hsa-miR-17	hsa-miR-34b	hsa-miR-323-3p	hsa-miR-30b	hsa-miR-185	hsa-miR-130b	hsa-miR-106a	hsa-miR-193a-5p	hsa-miR-19a	hsa-miR-301a	hsa-miR-888	hsa-miR-381	hsa-miR-515-5p	hsa-miR-155	hsa-miR-19b	hsa-miR-197	hsa-miR-635	hsa-miR-544	hsa-miR-96	hsa-miR-150	hsa-miR-330-5p	hsa-miR-324-5p	hsa-miR-324-3p	hsa-miR-601	hsa-miR-217	hsa-miR-589	hsa-miR-520e	hsa-miR-634	hsa-miR-499-3p	hsa-miR-520b	hsa-miR-802	hsa-miR-30d	hsa-miR-885-5p	hsa-miR-501-5p	hsa-miR-103	hsa-miR-502-3p	hsa-miR-613	hsa-miR-107	hsa-miR-520f	hsa-miR-124	hsa-miR-139-5p	hsa-miR-606	hsa-miR-362-3p	hsa-miR-365	hsa-miR-329	hsa-miR-934	hsa-miR-215	hsa-miR-422a	hsa-miR-640	hsa-miR-192	hsa-miR-501-3p	hsa-miR-452	hsa-miR-423-3p	hsa-miR-375	
GO:0001656_metanephros development	Number_of_microRNA_69	hsa-miR-876-5p	hsa-miR-520d-3p	hsa-miR-132	hsa-miR-655	hsa-miR-520a-3p	hsa-miR-768-3p	hsa-miR-369-3p	hsa-miR-302a	hsa-miR-557	hsa-miR-518a-5p	hsa-miR-200a	hsa-miR-141	hsa-miR-186	hsa-miR-338-5p	hsa-miR-516b	hsa-miR-593	hsa-miR-498	hsa-miR-590-3p	hsa-miR-605	hsa-miR-182	hsa-miR-582-5p	hsa-miR-450b-5p	hsa-miR-592	hsa-miR-26b	hsa-miR-569	hsa-miR-143	hsa-miR-26a	hsa-miR-302c	hsa-miR-205	hsa-miR-455-5p	hsa-miR-302d	hsa-miR-625	hsa-miR-183	hsa-miR-372	hsa-miR-302b	hsa-miR-582-3p	hsa-miR-214	hsa-miR-373	hsa-miR-519d	hsa-miR-507	hsa-miR-20a	hsa-miR-496	hsa-miR-20b	hsa-miR-224	hsa-miR-208b	hsa-miR-550	hsa-miR-106b	hsa-miR-552	hsa-miR-873	hsa-miR-17	hsa-miR-106a	hsa-miR-544	hsa-miR-330-5p	hsa-miR-217	hsa-miR-589	hsa-miR-520e	hsa-miR-520b	hsa-miR-802	hsa-miR-885-5p	hsa-miR-103	hsa-miR-502-3p	hsa-miR-107	hsa-miR-520f	hsa-miR-124	hsa-miR-139-5p	hsa-miR-215	hsa-miR-192	hsa-miR-501-3p	hsa-miR-452	
GO:0001657_ureteric bud development	Number_of_microRNA_118	hsa-miR-424	hsa-miR-195	hsa-miR-24	hsa-miR-520d-3p	hsa-miR-132	hsa-miR-628-5p	hsa-miR-520a-3p	hsa-miR-23a	hsa-miR-768-3p	hsa-miR-302a	hsa-miR-557	hsa-miR-16	hsa-miR-23b	hsa-miR-188-5p	hsa-miR-542-3p	hsa-miR-518a-5p	hsa-miR-922	hsa-miR-200a	hsa-miR-141	hsa-miR-186	hsa-miR-338-5p	hsa-miR-593	hsa-miR-607	hsa-miR-570	hsa-miR-498	hsa-miR-199a-3p	hsa-miR-605	hsa-miR-582-5p	hsa-miR-450b-5p	hsa-miR-148b	hsa-miR-152	hsa-miR-448	hsa-miR-568	hsa-miR-494	hsa-miR-889	hsa-miR-26b	hsa-miR-569	hsa-miR-367	hsa-miR-143	hsa-miR-32	hsa-miR-363	hsa-miR-26a	hsa-miR-92a	hsa-miR-25	hsa-miR-519c-3p	hsa-miR-302c	hsa-miR-455-3p	hsa-miR-205	hsa-miR-556-3p	hsa-miR-455-5p	hsa-miR-144	hsa-miR-302d	hsa-miR-330-3p	hsa-miR-198	hsa-miR-372	hsa-miR-944	hsa-miR-519b-3p	hsa-miR-302b	hsa-miR-519a	hsa-miR-582-3p	hsa-miR-214	hsa-miR-373	hsa-miR-519d	hsa-miR-429	hsa-miR-507	hsa-miR-200c	hsa-miR-454	hsa-miR-20a	hsa-miR-148a	hsa-miR-496	hsa-miR-599	hsa-miR-515-3p	hsa-miR-20b	hsa-miR-200b	hsa-miR-208b	hsa-miR-550	hsa-miR-106b	hsa-miR-301b	hsa-miR-552	hsa-miR-300	hsa-miR-873	hsa-miR-17	hsa-miR-323-3p	hsa-miR-185	hsa-miR-130b	hsa-miR-106a	hsa-miR-301a	hsa-miR-381	hsa-miR-155	hsa-miR-544	hsa-miR-650	hsa-miR-96	hsa-miR-451	hsa-miR-324-5p	hsa-miR-663	hsa-miR-217	hsa-miR-520e	hsa-miR-520b	hsa-miR-802	hsa-miR-145	hsa-miR-885-5p	hsa-miR-502-3p	hsa-miR-758	hsa-miR-520f	hsa-miR-518c	hsa-miR-139-5p	hsa-miR-504	hsa-miR-518f	hsa-miR-215	hsa-miR-640	hsa-miR-192	hsa-miR-501-3p	hsa-miR-452	hsa-miR-518a-3p	hsa-miR-423-3p	hsa-miR-375	hsa-miR-518b	hsa-miR-518d-3p	
GO:0001658_branching involved in ureteric bud morphogenesis	Number_of_microRNA_61	hsa-miR-24	hsa-miR-23a	hsa-miR-768-3p	hsa-miR-557	hsa-miR-16	hsa-miR-23b	hsa-miR-188-5p	hsa-miR-542-3p	hsa-miR-518a-5p	hsa-miR-186	hsa-miR-338-5p	hsa-miR-570	hsa-miR-498	hsa-miR-199a-3p	hsa-miR-450b-5p	hsa-miR-148b	hsa-miR-152	hsa-miR-26b	hsa-miR-569	hsa-miR-367	hsa-miR-143	hsa-miR-32	hsa-miR-26a	hsa-miR-92a	hsa-miR-25	hsa-miR-198	hsa-miR-582-3p	hsa-miR-214	hsa-miR-429	hsa-miR-507	hsa-miR-200c	hsa-miR-454	hsa-miR-148a	hsa-miR-200b	hsa-miR-208b	hsa-miR-301b	hsa-miR-552	hsa-miR-185	hsa-miR-130b	hsa-miR-301a	hsa-miR-544	hsa-miR-650	hsa-miR-96	hsa-miR-451	hsa-miR-324-5p	hsa-miR-663	hsa-miR-802	hsa-miR-145	hsa-miR-885-5p	hsa-miR-758	hsa-miR-518c	hsa-miR-139-5p	hsa-miR-504	hsa-miR-518f	hsa-miR-215	hsa-miR-192	hsa-miR-452	hsa-miR-518a-3p	hsa-miR-375	hsa-miR-518b	hsa-miR-518d-3p	
GO:0001659_temperature homeostasis	Number_of_microRNA_48	hsa-miR-424	hsa-miR-195	hsa-miR-548d-3p	hsa-miR-657	hsa-miR-421	hsa-miR-497	hsa-miR-557	hsa-miR-16	hsa-miR-453	hsa-miR-15a	hsa-miR-200a	hsa-miR-141	hsa-miR-338-5p	hsa-miR-409-5p	hsa-miR-590-3p	hsa-miR-182	hsa-miR-450b-5p	hsa-miR-448	hsa-miR-494	hsa-miR-487a	hsa-miR-410	hsa-miR-485-3p	hsa-miR-297	hsa-miR-543	hsa-miR-590-5p	hsa-miR-556-3p	hsa-miR-129-5p	hsa-miR-181b	hsa-miR-519b-3p	hsa-miR-181a	hsa-miR-181d	hsa-miR-181c	hsa-miR-519d	hsa-miR-30a	hsa-miR-30e	hsa-miR-495	hsa-miR-425	hsa-miR-888	hsa-miR-330-5p	hsa-miR-326	hsa-miR-101	hsa-miR-532-3p	hsa-miR-634	hsa-miR-30d	hsa-miR-502-3p	hsa-miR-509-3p	hsa-miR-362-3p	hsa-miR-329	
GO:0001660_fever generation	Number_of_microRNA_34	hsa-miR-548d-3p	hsa-miR-657	hsa-miR-421	hsa-miR-557	hsa-miR-453	hsa-miR-200a	hsa-miR-141	hsa-miR-590-3p	hsa-miR-182	hsa-miR-450b-5p	hsa-miR-448	hsa-miR-494	hsa-miR-487a	hsa-miR-410	hsa-miR-485-3p	hsa-miR-297	hsa-miR-543	hsa-miR-590-5p	hsa-miR-129-5p	hsa-miR-181b	hsa-miR-519b-3p	hsa-miR-181a	hsa-miR-181d	hsa-miR-181c	hsa-miR-519d	hsa-miR-30a	hsa-miR-30e	hsa-miR-495	hsa-miR-425	hsa-miR-532-3p	hsa-miR-30d	hsa-miR-509-3p	hsa-miR-362-3p	hsa-miR-329	
GO:0001662_behavioral fear response	Number_of_microRNA_13	hsa-miR-519e	hsa-miR-7	hsa-miR-490-3p	hsa-miR-494	hsa-miR-129-5p	hsa-miR-625	hsa-miR-519d	hsa-miR-515-3p	hsa-miR-576-5p	hsa-miR-17	hsa-miR-502-3p	hsa-miR-139-5p	hsa-miR-660	
GO:0001666_response to hypoxia	Number_of_microRNA_160	hsa-miR-449a	hsa-miR-379	hsa-miR-1	hsa-miR-876-5p	hsa-miR-409-3p	hsa-miR-567	hsa-miR-147	hsa-miR-548d-3p	hsa-miR-520d-3p	hsa-miR-548b-5p	hsa-miR-548c-3p	hsa-miR-890	hsa-miR-655	hsa-miR-520a-3p	hsa-miR-23a	hsa-miR-412	hsa-miR-369-3p	hsa-miR-302a	hsa-miR-125b	hsa-miR-23b	hsa-miR-577	hsa-miR-125a-5p	hsa-miR-371-5p	hsa-miR-449b	hsa-miR-453	hsa-miR-135b	hsa-miR-135a	hsa-miR-922	hsa-miR-200a	hsa-miR-141	hsa-miR-186	hsa-miR-338-5p	hsa-miR-516b	hsa-miR-18a	hsa-miR-498	hsa-miR-376c	hsa-miR-619	hsa-miR-182	hsa-miR-151-3p	hsa-miR-148b	hsa-miR-628-3p	hsa-miR-29b	hsa-miR-448	hsa-miR-376b	hsa-miR-376a	hsa-miR-499-5p	hsa-miR-568	hsa-miR-203	hsa-miR-889	hsa-miR-26b	hsa-miR-367	hsa-miR-520d-5p	hsa-miR-410	hsa-miR-32	hsa-miR-524-5p	hsa-miR-363	hsa-miR-26a	hsa-miR-92a	hsa-miR-374a	hsa-miR-374b	hsa-miR-92b	hsa-miR-25	hsa-miR-583	hsa-miR-382	hsa-miR-519c-3p	hsa-miR-302c	hsa-miR-543	hsa-miR-630	hsa-miR-205	hsa-miR-590-5p	hsa-miR-548d-5p	hsa-miR-500	hsa-miR-302d	hsa-miR-625	hsa-miR-340	hsa-miR-181b	hsa-miR-137	hsa-miR-22	hsa-miR-586	hsa-miR-21	hsa-miR-199a-5p	hsa-miR-944	hsa-miR-519b-3p	hsa-miR-181a	hsa-miR-181d	hsa-miR-302b	hsa-miR-223	hsa-miR-181c	hsa-miR-519a	hsa-miR-511	hsa-miR-582-3p	hsa-miR-196a	hsa-miR-196b	hsa-miR-519d	hsa-miR-429	hsa-miR-507	hsa-miR-325	hsa-miR-20a	hsa-miR-194	hsa-miR-148a	hsa-miR-512-5p	hsa-miR-206	hsa-miR-549	hsa-miR-93	hsa-miR-142-5p	hsa-miR-20b	hsa-miR-30a	hsa-miR-876-3p	hsa-miR-30e	hsa-miR-576-5p	hsa-miR-495	hsa-miR-208b	hsa-miR-30c	hsa-miR-106b	hsa-miR-509-5p	hsa-miR-552	hsa-miR-532-5p	hsa-miR-17	hsa-miR-323-3p	hsa-miR-30b	hsa-miR-106a	hsa-miR-19a	hsa-miR-888	hsa-miR-19b	hsa-miR-125a-3p	hsa-miR-220b	hsa-miR-548b-3p	hsa-miR-544	hsa-miR-96	hsa-miR-330-5p	hsa-miR-942	hsa-miR-188-3p	hsa-miR-326	hsa-miR-520e	hsa-miR-105	hsa-miR-520b	hsa-miR-489	hsa-miR-153	hsa-miR-802	hsa-miR-30d	hsa-miR-28-3p	hsa-miR-103	hsa-miR-613	hsa-miR-587	hsa-miR-107	hsa-miR-506	hsa-miR-509-3p	hsa-miR-377	hsa-miR-124	hsa-miR-139-5p	hsa-miR-365	hsa-miR-934	hsa-miR-140-3p	hsa-miR-505	hsa-miR-938	hsa-miR-452	hsa-miR-126	hsa-miR-99b	hsa-miR-100	hsa-miR-99a	
GO:0001667_ameboidal cell migration	Number_of_microRNA_62	hsa-miR-424	hsa-miR-1	hsa-miR-195	hsa-miR-876-5p	hsa-miR-15b	hsa-miR-497	hsa-miR-16	hsa-miR-519e	hsa-miR-15a	hsa-miR-218	hsa-miR-200a	hsa-miR-141	hsa-miR-516b	hsa-miR-18a	hsa-miR-376c	hsa-miR-619	hsa-miR-151-3p	hsa-miR-494	hsa-miR-889	hsa-miR-487a	hsa-miR-374a	hsa-miR-374b	hsa-miR-519c-3p	hsa-miR-205	hsa-miR-129-5p	hsa-miR-183	hsa-miR-137	hsa-miR-586	hsa-miR-199a-5p	hsa-miR-519b-3p	hsa-miR-181d	hsa-miR-519a	hsa-miR-429	hsa-miR-200c	hsa-miR-454	hsa-miR-194	hsa-miR-549	hsa-miR-130a	hsa-miR-486-3p	hsa-miR-30a	hsa-miR-642	hsa-miR-30e	hsa-miR-200b	hsa-miR-30c	hsa-miR-603	hsa-miR-17	hsa-miR-30b	hsa-miR-130b	hsa-miR-106a	hsa-miR-19a	hsa-miR-301a	hsa-miR-197	hsa-miR-548b-3p	hsa-miR-490-5p	hsa-miR-499-3p	hsa-miR-105	hsa-miR-30d	hsa-miR-145	hsa-miR-501-5p	hsa-miR-606	hsa-miR-365	hsa-miR-346	
GO:0001701_in utero embryonic development	Number_of_microRNA_203	hsa-miR-449a	hsa-miR-379	hsa-miR-940	hsa-miR-424	hsa-miR-485-5p	hsa-miR-1	hsa-miR-195	hsa-miR-876-5p	hsa-miR-409-3p	hsa-miR-147	hsa-miR-24	hsa-miR-34a	hsa-miR-520d-3p	hsa-miR-548b-5p	hsa-miR-647	hsa-miR-548c-3p	hsa-miR-890	hsa-miR-628-5p	hsa-miR-655	hsa-miR-15b	hsa-miR-520a-3p	hsa-miR-23a	hsa-miR-768-3p	hsa-miR-369-3p	hsa-miR-302a	hsa-miR-573	hsa-miR-497	hsa-miR-892b	hsa-miR-16	hsa-miR-623	hsa-miR-23b	hsa-miR-577	hsa-miR-371-5p	hsa-miR-188-5p	hsa-miR-449b	hsa-miR-15a	hsa-miR-542-3p	hsa-miR-135b	hsa-miR-135a	hsa-miR-200a	hsa-miR-654-3p	hsa-miR-141	hsa-miR-186	hsa-miR-338-5p	hsa-miR-516b	hsa-miR-875-3p	hsa-miR-548a-3p	hsa-miR-607	hsa-miR-18a	hsa-miR-498	hsa-miR-18b	hsa-miR-199a-3p	hsa-miR-619	hsa-miR-605	hsa-miR-182	hsa-miR-582-5p	hsa-miR-656	hsa-miR-579	hsa-miR-148b	hsa-miR-152	hsa-miR-376b	hsa-miR-376a	hsa-miR-191	hsa-miR-499-5p	hsa-miR-592	hsa-miR-568	hsa-miR-494	hsa-miR-142-3p	hsa-miR-889	hsa-miR-487a	hsa-miR-26b	hsa-miR-569	hsa-miR-367	hsa-miR-520d-5p	hsa-miR-410	hsa-miR-143	hsa-miR-32	hsa-miR-524-5p	hsa-miR-363	hsa-miR-26a	hsa-miR-92a	hsa-miR-374a	hsa-miR-374b	hsa-miR-92b	hsa-miR-25	hsa-miR-583	hsa-miR-297	hsa-miR-302c	hsa-miR-455-3p	hsa-miR-543	hsa-miR-205	hsa-miR-590-5p	hsa-miR-548d-5p	hsa-miR-556-3p	hsa-miR-455-5p	hsa-miR-144	hsa-miR-500	hsa-miR-302d	hsa-miR-330-3p	hsa-miR-149	hsa-miR-183	hsa-miR-181b	hsa-miR-372	hsa-miR-202	hsa-miR-548c-5p	hsa-miR-597	hsa-miR-137	hsa-miR-559	hsa-miR-22	hsa-miR-586	hsa-miR-21	hsa-miR-944	hsa-miR-181d	hsa-miR-302b	hsa-miR-548a-5p	hsa-miR-223	hsa-miR-649	hsa-miR-196a	hsa-miR-196b	hsa-miR-373	hsa-miR-519d	hsa-miR-429	hsa-miR-507	hsa-miR-216a	hsa-miR-200c	hsa-miR-454	hsa-miR-20a	hsa-miR-194	hsa-miR-148a	hsa-miR-206	hsa-miR-130a	hsa-miR-515-3p	hsa-miR-93	hsa-miR-142-5p	hsa-miR-891b	hsa-miR-571	hsa-miR-20b	hsa-miR-224	hsa-miR-30a	hsa-miR-642	hsa-miR-30e	hsa-miR-576-5p	hsa-miR-495	hsa-miR-200b	hsa-miR-208b	hsa-miR-30c	hsa-miR-550	hsa-miR-106b	hsa-miR-552	hsa-miR-300	hsa-miR-603	hsa-miR-17	hsa-miR-30b	hsa-miR-185	hsa-miR-130b	hsa-miR-106a	hsa-miR-216b	hsa-miR-19a	hsa-miR-301a	hsa-miR-888	hsa-miR-381	hsa-miR-515-5p	hsa-miR-155	hsa-miR-19b	hsa-miR-197	hsa-miR-544	hsa-miR-618	hsa-miR-96	hsa-miR-217	hsa-miR-520e	hsa-miR-10b	hsa-miR-499-3p	hsa-miR-105	hsa-miR-600	hsa-miR-520b	hsa-miR-10a	hsa-miR-802	hsa-miR-30d	hsa-miR-28-3p	hsa-miR-502-3p	hsa-miR-587	hsa-miR-506	hsa-miR-520f	hsa-miR-342-3p	hsa-miR-377	hsa-miR-124	hsa-miR-139-5p	hsa-miR-767-3p	hsa-miR-606	hsa-miR-365	hsa-miR-622	hsa-miR-505	hsa-miR-875-5p	hsa-miR-938	hsa-miR-516a-3p	hsa-miR-486-5p	hsa-miR-640	hsa-miR-501-3p	hsa-miR-452	hsa-miR-345	hsa-miR-423-3p	hsa-miR-375	hsa-miR-126	
GO:0001702_gastrulation with mouth forming second	Number_of_microRNA_54	hsa-miR-432	hsa-miR-424	hsa-miR-195	hsa-miR-876-5p	hsa-miR-132	hsa-miR-212	hsa-miR-647	hsa-miR-890	hsa-miR-15b	hsa-miR-768-3p	hsa-miR-497	hsa-miR-514	hsa-miR-16	hsa-miR-15a	hsa-miR-200a	hsa-miR-338-5p	hsa-miR-548a-3p	hsa-miR-498	hsa-miR-628-3p	hsa-miR-576-3p	hsa-miR-374a	hsa-miR-129-5p	hsa-miR-625	hsa-miR-183	hsa-miR-340	hsa-miR-137	hsa-miR-223	hsa-miR-582-3p	hsa-miR-454	hsa-miR-130a	hsa-miR-486-3p	hsa-miR-30a	hsa-miR-646	hsa-miR-30e	hsa-miR-208b	hsa-miR-30c	hsa-miR-552	hsa-miR-603	hsa-miR-30b	hsa-miR-130b	hsa-miR-301a	hsa-miR-515-5p	hsa-miR-197	hsa-miR-634	hsa-miR-105	hsa-miR-30d	hsa-miR-885-5p	hsa-miR-501-5p	hsa-miR-610	hsa-miR-606	hsa-miR-365	hsa-miR-346	hsa-miR-452	hsa-miR-219-5p	
GO:0001704_formation of primary germ layer	Number_of_microRNA_75	hsa-miR-424	hsa-miR-876-5p	hsa-miR-147	hsa-miR-24	hsa-miR-647	hsa-miR-548c-3p	hsa-miR-520a-3p	hsa-miR-768-3p	hsa-miR-557	hsa-miR-16	hsa-miR-545	hsa-miR-7	hsa-miR-200a	hsa-miR-141	hsa-miR-338-5p	hsa-miR-199a-3p	hsa-miR-619	hsa-miR-29a	hsa-miR-568	hsa-miR-203	hsa-miR-569	hsa-miR-367	hsa-miR-520d-5p	hsa-miR-32	hsa-miR-363	hsa-miR-26a	hsa-miR-92a	hsa-miR-25	hsa-miR-455-3p	hsa-miR-205	hsa-miR-144	hsa-miR-220c	hsa-miR-330-3p	hsa-miR-137	hsa-miR-520a-5p	hsa-miR-138	hsa-miR-582-3p	hsa-miR-429	hsa-miR-507	hsa-miR-200c	hsa-miR-454	hsa-miR-194	hsa-miR-130a	hsa-miR-515-3p	hsa-miR-30a	hsa-miR-30e	hsa-miR-495	hsa-miR-200b	hsa-miR-30c	hsa-miR-106b	hsa-miR-300	hsa-miR-873	hsa-miR-30b	hsa-miR-508-3p	hsa-miR-130b	hsa-miR-301a	hsa-miR-381	hsa-miR-515-5p	hsa-miR-155	hsa-miR-197	hsa-miR-219-2-3p	hsa-miR-101	hsa-miR-520e	hsa-miR-520b	hsa-miR-802	hsa-miR-30d	hsa-miR-885-5p	hsa-miR-606	hsa-miR-365	hsa-miR-211	hsa-miR-204	hsa-miR-516a-3p	hsa-miR-629	hsa-miR-452	hsa-miR-375	
GO:0001706_endoderm formation	Number_of_microRNA_34	hsa-miR-24	hsa-miR-548c-3p	hsa-miR-520a-3p	hsa-miR-768-3p	hsa-miR-545	hsa-miR-200a	hsa-miR-141	hsa-miR-338-5p	hsa-miR-199a-3p	hsa-miR-568	hsa-miR-203	hsa-miR-367	hsa-miR-520d-5p	hsa-miR-32	hsa-miR-363	hsa-miR-92a	hsa-miR-25	hsa-miR-220c	hsa-miR-138	hsa-miR-582-3p	hsa-miR-429	hsa-miR-200c	hsa-miR-495	hsa-miR-200b	hsa-miR-106b	hsa-miR-101	hsa-miR-520e	hsa-miR-520b	hsa-miR-802	hsa-miR-885-5p	hsa-miR-211	hsa-miR-204	hsa-miR-516a-3p	hsa-miR-375	
GO:0001707_mesoderm formation	Number_of_microRNA_46	hsa-miR-424	hsa-miR-876-5p	hsa-miR-147	hsa-miR-647	hsa-miR-557	hsa-miR-16	hsa-miR-7	hsa-miR-200a	hsa-miR-141	hsa-miR-199a-3p	hsa-miR-29a	hsa-miR-569	hsa-miR-367	hsa-miR-32	hsa-miR-363	hsa-miR-26a	hsa-miR-455-3p	hsa-miR-205	hsa-miR-144	hsa-miR-330-3p	hsa-miR-137	hsa-miR-520a-5p	hsa-miR-507	hsa-miR-454	hsa-miR-194	hsa-miR-130a	hsa-miR-515-3p	hsa-miR-30a	hsa-miR-30e	hsa-miR-30c	hsa-miR-300	hsa-miR-873	hsa-miR-30b	hsa-miR-508-3p	hsa-miR-130b	hsa-miR-301a	hsa-miR-381	hsa-miR-515-5p	hsa-miR-155	hsa-miR-197	hsa-miR-219-2-3p	hsa-miR-30d	hsa-miR-606	hsa-miR-365	hsa-miR-629	hsa-miR-452	
GO:0001708_cell fate specification	Number_of_microRNA_60	hsa-miR-424	hsa-miR-1	hsa-miR-876-5p	hsa-miR-548d-3p	hsa-miR-24	hsa-miR-27b	hsa-miR-132	hsa-miR-23a	hsa-miR-768-3p	hsa-miR-27a	hsa-miR-16	hsa-miR-23b	hsa-miR-371-5p	hsa-miR-200a	hsa-miR-141	hsa-miR-338-5p	hsa-miR-633	hsa-miR-590-3p	hsa-miR-199a-3p	hsa-miR-619	hsa-miR-450b-5p	hsa-miR-448	hsa-miR-494	hsa-miR-569	hsa-miR-367	hsa-miR-520d-5p	hsa-miR-143	hsa-miR-32	hsa-miR-524-5p	hsa-miR-92a	hsa-miR-25	hsa-miR-556-3p	hsa-miR-220c	hsa-miR-330-3p	hsa-miR-625	hsa-miR-21	hsa-miR-138	hsa-miR-582-3p	hsa-miR-515-3p	hsa-miR-224	hsa-miR-495	hsa-miR-34c-3p	hsa-miR-300	hsa-miR-603	hsa-miR-34b	hsa-miR-381	hsa-miR-220b	hsa-miR-650	hsa-miR-219-2-3p	hsa-miR-101	hsa-miR-802	hsa-miR-885-5p	hsa-miR-139-5p	hsa-miR-606	hsa-miR-524-3p	hsa-miR-629	hsa-miR-452	hsa-miR-345	hsa-miR-525-3p	hsa-miR-375	
GO:0001709_cell fate determination	Number_of_microRNA_58	hsa-miR-449a	hsa-miR-424	hsa-miR-296-3p	hsa-miR-1	hsa-miR-34a	hsa-miR-548b-5p	hsa-miR-548c-3p	hsa-miR-655	hsa-miR-15b	hsa-miR-768-3p	hsa-miR-369-3p	hsa-miR-615-5p	hsa-miR-497	hsa-miR-557	hsa-miR-34c-5p	hsa-miR-449b	hsa-miR-15a	hsa-miR-7	hsa-miR-338-5p	hsa-miR-221	hsa-miR-593	hsa-miR-607	hsa-miR-579	hsa-miR-448	hsa-miR-29a	hsa-miR-376b	hsa-miR-376a	hsa-miR-367	hsa-miR-410	hsa-miR-32	hsa-miR-363	hsa-miR-374a	hsa-miR-374b	hsa-miR-590-5p	hsa-miR-548d-5p	hsa-miR-556-3p	hsa-miR-548c-5p	hsa-miR-559	hsa-miR-21	hsa-miR-222	hsa-miR-548a-5p	hsa-miR-582-3p	hsa-miR-429	hsa-miR-507	hsa-miR-200c	hsa-miR-454	hsa-miR-200b	hsa-miR-301b	hsa-miR-508-3p	hsa-miR-130b	hsa-miR-301a	hsa-miR-220b	hsa-miR-635	hsa-miR-650	hsa-miR-150	hsa-miR-188-3p	hsa-miR-885-5p	hsa-miR-660	
GO:0001710_mesodermal cell fate commitment	Number_of_microRNA_24	hsa-miR-424	hsa-miR-557	hsa-miR-16	hsa-miR-7	hsa-miR-200a	hsa-miR-141	hsa-miR-29a	hsa-miR-569	hsa-miR-367	hsa-miR-32	hsa-miR-363	hsa-miR-26a	hsa-miR-144	hsa-miR-330-3p	hsa-miR-507	hsa-miR-515-3p	hsa-miR-300	hsa-miR-508-3p	hsa-miR-381	hsa-miR-155	hsa-miR-219-2-3p	hsa-miR-606	hsa-miR-629	hsa-miR-452	
GO:0001736_establishment of planar polarity	Number_of_microRNA_17	hsa-miR-548c-3p	hsa-miR-16	hsa-miR-569	hsa-miR-374a	hsa-miR-583	hsa-miR-380	hsa-miR-129-5p	hsa-miR-194	hsa-miR-300	hsa-miR-381	hsa-miR-618	hsa-miR-219-2-3p	hsa-miR-103	hsa-miR-107	hsa-miR-606	hsa-miR-516a-3p	hsa-miR-629	
GO:0001738_morphogenesis of a polarized epithelium	Number_of_microRNA_19	hsa-miR-409-3p	hsa-miR-548c-3p	hsa-miR-16	hsa-miR-448	hsa-miR-569	hsa-miR-374a	hsa-miR-583	hsa-miR-380	hsa-miR-129-5p	hsa-miR-194	hsa-miR-300	hsa-miR-381	hsa-miR-618	hsa-miR-219-2-3p	hsa-miR-103	hsa-miR-107	hsa-miR-606	hsa-miR-516a-3p	hsa-miR-629	
GO:0001754_eye photoreceptor cell differentiation	Number_of_microRNA_18	hsa-miR-1	hsa-miR-548d-3p	hsa-miR-132	hsa-miR-221	hsa-miR-590-3p	hsa-miR-448	hsa-miR-410	hsa-miR-181b	hsa-miR-33b	hsa-miR-222	hsa-miR-33a	hsa-miR-20a	hsa-miR-876-3p	hsa-miR-603	hsa-miR-155	hsa-miR-520f	hsa-miR-517a	hsa-miR-345	
GO:0001755_neural crest cell migration	Number_of_microRNA_24	hsa-miR-876-5p	hsa-miR-218	hsa-miR-200a	hsa-miR-141	hsa-miR-487a	hsa-miR-205	hsa-miR-137	hsa-miR-181d	hsa-miR-429	hsa-miR-200c	hsa-miR-454	hsa-miR-130a	hsa-miR-30a	hsa-miR-642	hsa-miR-30e	hsa-miR-200b	hsa-miR-30c	hsa-miR-30b	hsa-miR-130b	hsa-miR-301a	hsa-miR-197	hsa-miR-30d	hsa-miR-606	hsa-miR-365	
GO:0001756_somitogenesis	Number_of_microRNA_67	hsa-miR-449a	hsa-miR-424	hsa-miR-195	hsa-miR-548d-3p	hsa-miR-34a	hsa-miR-132	hsa-miR-212	hsa-miR-15b	hsa-miR-768-3p	hsa-miR-497	hsa-miR-34c-5p	hsa-miR-16	hsa-miR-371-5p	hsa-miR-519e	hsa-miR-449b	hsa-miR-453	hsa-miR-15a	hsa-miR-218	hsa-miR-200a	hsa-miR-141	hsa-miR-338-5p	hsa-miR-498	hsa-miR-590-3p	hsa-miR-182	hsa-miR-152	hsa-miR-448	hsa-miR-494	hsa-miR-487a	hsa-miR-569	hsa-miR-410	hsa-miR-374a	hsa-miR-485-3p	hsa-miR-220c	hsa-miR-129-5p	hsa-miR-183	hsa-miR-181b	hsa-miR-181a	hsa-miR-181d	hsa-miR-181c	hsa-miR-429	hsa-miR-200c	hsa-miR-130a	hsa-miR-599	hsa-miR-642	hsa-miR-200b	hsa-miR-208b	hsa-miR-552	hsa-miR-300	hsa-miR-323-3p	hsa-miR-130b	hsa-miR-381	hsa-miR-342-5p	hsa-miR-219-2-3p	hsa-miR-499-3p	hsa-miR-600	hsa-miR-501-5p	hsa-miR-103	hsa-miR-506	hsa-miR-124	hsa-miR-139-5p	hsa-miR-606	hsa-miR-516a-3p	hsa-miR-346	hsa-miR-629	hsa-miR-452	hsa-miR-660	hsa-miR-219-5p	
GO:0001759_organ induction	Number_of_microRNA_23	hsa-miR-424	hsa-miR-132	hsa-miR-648	hsa-miR-768-3p	hsa-miR-575	hsa-miR-557	hsa-miR-16	hsa-miR-519e	hsa-miR-200a	hsa-miR-590-3p	hsa-miR-450b-5p	hsa-miR-760	hsa-miR-628-3p	hsa-miR-220c	hsa-miR-330-3p	hsa-miR-582-3p	hsa-miR-507	hsa-miR-515-3p	hsa-miR-185	hsa-miR-634	hsa-miR-885-5p	hsa-miR-629	hsa-miR-452	
GO:0001763_morphogenesis of a branching structure	Number_of_microRNA_179	hsa-miR-424	hsa-miR-1	hsa-miR-195	hsa-miR-876-5p	hsa-miR-193b	hsa-miR-147	hsa-miR-24	hsa-miR-520d-3p	hsa-miR-27b	hsa-miR-132	hsa-miR-581	hsa-miR-193a-3p	hsa-miR-647	hsa-miR-548c-3p	hsa-miR-628-5p	hsa-miR-655	hsa-miR-15b	hsa-miR-23a	hsa-miR-768-3p	hsa-miR-27a	hsa-miR-497	hsa-miR-557	hsa-miR-16	hsa-miR-23b	hsa-miR-362-5p	hsa-miR-371-5p	hsa-miR-188-5p	hsa-miR-15a	hsa-miR-542-3p	hsa-miR-484	hsa-miR-218	hsa-miR-518a-5p	hsa-miR-200a	hsa-miR-186	hsa-miR-338-5p	hsa-miR-875-3p	hsa-miR-607	hsa-miR-518d-5p	hsa-miR-18a	hsa-miR-570	hsa-miR-498	hsa-miR-590-3p	hsa-miR-199a-3p	hsa-miR-619	hsa-miR-182	hsa-miR-450b-5p	hsa-miR-148b	hsa-miR-152	hsa-miR-628-3p	hsa-miR-448	hsa-miR-568	hsa-miR-494	hsa-miR-889	hsa-miR-487a	hsa-miR-26b	hsa-miR-569	hsa-miR-367	hsa-miR-520d-5p	hsa-miR-410	hsa-miR-143	hsa-miR-32	hsa-miR-524-5p	hsa-miR-363	hsa-miR-26a	hsa-miR-92a	hsa-miR-374a	hsa-miR-92b	hsa-miR-25	hsa-miR-583	hsa-miR-455-3p	hsa-miR-543	hsa-miR-205	hsa-miR-590-5p	hsa-miR-548d-5p	hsa-miR-556-3p	hsa-miR-144	hsa-miR-330-3p	hsa-miR-129-5p	hsa-miR-149	hsa-miR-625	hsa-miR-183	hsa-miR-198	hsa-miR-181b	hsa-miR-199b-5p	hsa-miR-202	hsa-miR-548c-5p	hsa-miR-597	hsa-miR-137	hsa-miR-22	hsa-miR-586	hsa-miR-21	hsa-miR-199a-5p	hsa-miR-944	hsa-miR-519b-3p	hsa-miR-181a	hsa-miR-181d	hsa-miR-548a-5p	hsa-miR-223	hsa-miR-181c	hsa-miR-582-3p	hsa-miR-214	hsa-miR-429	hsa-miR-507	hsa-miR-200c	hsa-miR-454	hsa-miR-20a	hsa-miR-148a	hsa-miR-130a	hsa-miR-433	hsa-miR-515-3p	hsa-miR-30a	hsa-miR-30e	hsa-miR-495	hsa-miR-200b	hsa-miR-208b	hsa-miR-30c	hsa-miR-653	hsa-miR-301b	hsa-miR-552	hsa-miR-34c-3p	hsa-miR-300	hsa-miR-873	hsa-miR-34b	hsa-miR-146a	hsa-miR-30b	hsa-miR-185	hsa-miR-146b-5p	hsa-miR-130b	hsa-miR-301a	hsa-miR-888	hsa-miR-381	hsa-miR-515-5p	hsa-miR-197	hsa-miR-220b	hsa-miR-544	hsa-miR-650	hsa-miR-338-3p	hsa-miR-618	hsa-miR-96	hsa-miR-451	hsa-miR-330-5p	hsa-miR-324-5p	hsa-miR-663	hsa-miR-326	hsa-miR-219-2-3p	hsa-miR-28-5p	hsa-miR-490-5p	hsa-miR-634	hsa-miR-802	hsa-miR-30d	hsa-miR-145	hsa-miR-885-5p	hsa-miR-501-5p	hsa-miR-758	hsa-miR-518c	hsa-miR-124	hsa-miR-139-5p	hsa-miR-504	hsa-miR-598	hsa-miR-767-3p	hsa-miR-606	hsa-miR-365	hsa-miR-934	hsa-miR-518f	hsa-miR-204	hsa-miR-938	hsa-miR-215	hsa-miR-422a	hsa-miR-346	hsa-miR-640	hsa-miR-629	hsa-miR-192	hsa-miR-452	hsa-miR-518a-3p	hsa-miR-423-3p	hsa-miR-375	hsa-miR-518b	hsa-miR-518d-3p	hsa-miR-523	
GO:0001764_neuron migration	Number_of_microRNA_56	hsa-miR-424	hsa-miR-1	hsa-miR-195	hsa-miR-27b	hsa-miR-548c-3p	hsa-miR-15b	hsa-miR-369-3p	hsa-miR-27a	hsa-miR-497	hsa-miR-557	hsa-miR-16	hsa-miR-15a	hsa-miR-135b	hsa-miR-135a	hsa-miR-200a	hsa-miR-141	hsa-miR-338-5p	hsa-miR-548a-3p	hsa-miR-633	hsa-miR-590-3p	hsa-miR-199a-3p	hsa-miR-656	hsa-miR-494	hsa-miR-142-3p	hsa-miR-524-5p	hsa-miR-382	hsa-miR-302c	hsa-miR-144	hsa-miR-181b	hsa-miR-526b	hsa-miR-22	hsa-miR-586	hsa-miR-181a	hsa-miR-181d	hsa-miR-223	hsa-miR-181c	hsa-miR-138	hsa-miR-200c	hsa-miR-206	hsa-miR-495	hsa-miR-200b	hsa-miR-34c-3p	hsa-miR-650	hsa-miR-671-5p	hsa-miR-101	hsa-miR-520e	hsa-miR-885-5p	hsa-miR-587	hsa-miR-758	hsa-miR-509-3p	hsa-miR-140-3p	hsa-miR-524-3p	hsa-miR-339-3p	hsa-miR-923	hsa-miR-525-3p	hsa-miR-371-3p	
GO:0001773_myeloid dendritic cell activation	Number_of_microRNA_9	hsa-miR-410	hsa-miR-202	hsa-miR-597	hsa-miR-20a	hsa-miR-549	hsa-miR-146a	hsa-miR-146b-5p	hsa-miR-888	hsa-miR-515-5p	
GO:0001775_cell activation	Number_of_microRNA_313	hsa-miR-432	hsa-miR-449a	hsa-miR-424	hsa-miR-485-5p	hsa-miR-1	hsa-miR-195	hsa-miR-876-5p	hsa-miR-608	hsa-miR-409-3p	hsa-miR-567	hsa-miR-147	hsa-miR-548d-3p	hsa-miR-34a	hsa-miR-520d-3p	hsa-miR-27b	hsa-miR-548b-5p	hsa-miR-132	hsa-miR-512-3p	hsa-miR-212	hsa-miR-647	hsa-miR-548c-3p	hsa-miR-768-5p	hsa-miR-628-5p	hsa-miR-127-5p	hsa-miR-655	hsa-miR-140-5p	hsa-miR-520a-3p	hsa-miR-23a	hsa-miR-768-3p	hsa-miR-412	hsa-miR-369-3p	hsa-miR-302a	hsa-miR-27a	hsa-miR-921	hsa-miR-578	hsa-miR-573	hsa-miR-497	hsa-miR-892b	hsa-miR-125b	hsa-miR-557	hsa-miR-34c-5p	hsa-miR-514	hsa-miR-16	hsa-miR-23b	hsa-miR-577	hsa-miR-371-5p	hsa-miR-519e	hsa-miR-449b	hsa-miR-453	hsa-miR-15a	hsa-miR-542-3p	hsa-miR-135b	hsa-miR-502-5p	hsa-miR-370	hsa-miR-154	hsa-miR-135a	hsa-miR-218	hsa-miR-545	hsa-miR-7	hsa-miR-518a-5p	hsa-miR-491-3p	hsa-miR-922	hsa-miR-200a	hsa-miR-654-3p	hsa-miR-141	hsa-miR-186	hsa-miR-338-5p	hsa-miR-875-3p	hsa-miR-221	hsa-miR-548a-3p	hsa-miR-607	hsa-miR-609	hsa-miR-518d-5p	hsa-miR-18a	hsa-miR-423-5p	hsa-miR-570	hsa-miR-498	hsa-miR-376c	hsa-miR-633	hsa-miR-939	hsa-miR-590-3p	hsa-miR-199a-3p	hsa-miR-619	hsa-miR-605	hsa-miR-182	hsa-miR-383	hsa-miR-582-5p	hsa-miR-765	hsa-miR-361-5p	hsa-miR-450b-5p	hsa-miR-656	hsa-miR-151-3p	hsa-miR-628-3p	hsa-miR-29b	hsa-miR-448	hsa-miR-29a	hsa-miR-376b	hsa-miR-376a	hsa-miR-499-5p	hsa-miR-592	hsa-miR-568	hsa-miR-494	hsa-miR-203	hsa-miR-643	hsa-miR-142-3p	hsa-miR-9	hsa-miR-877	hsa-miR-588	hsa-miR-624	hsa-miR-487a	hsa-miR-26b	hsa-miR-520d-5p	hsa-miR-410	hsa-miR-143	hsa-miR-524-5p	hsa-miR-363	hsa-miR-26a	hsa-miR-92a	hsa-miR-374a	hsa-miR-374b	hsa-miR-485-3p	hsa-miR-92b	hsa-miR-25	hsa-miR-583	hsa-miR-297	hsa-miR-382	hsa-miR-302c	hsa-miR-190	hsa-miR-668	hsa-miR-543	hsa-miR-630	hsa-miR-205	hsa-miR-590-5p	hsa-miR-548d-5p	hsa-miR-144	hsa-miR-302d	hsa-miR-380	hsa-miR-330-3p	hsa-miR-129-5p	hsa-miR-149	hsa-miR-183	hsa-miR-340	hsa-miR-562	hsa-miR-181b	hsa-miR-488	hsa-miR-580	hsa-miR-199b-5p	hsa-miR-372	hsa-miR-202	hsa-miR-509-3-5p	hsa-miR-548c-5p	hsa-miR-597	hsa-miR-137	hsa-miR-559	hsa-miR-586	hsa-miR-21	hsa-miR-199a-5p	hsa-miR-944	hsa-miR-519b-3p	hsa-miR-181a	hsa-miR-181d	hsa-miR-222	hsa-miR-584	hsa-miR-561	hsa-miR-302b	hsa-miR-548a-5p	hsa-miR-525-5p	hsa-miR-520a-5p	hsa-miR-223	hsa-miR-181c	hsa-miR-649	hsa-miR-511	hsa-miR-582-3p	hsa-miR-214	hsa-miR-539	hsa-miR-196a	hsa-miR-196b	hsa-miR-373	hsa-miR-519d	hsa-miR-429	hsa-miR-507	hsa-miR-200c	hsa-miR-325	hsa-miR-454	hsa-miR-20a	hsa-miR-194	hsa-miR-496	hsa-miR-512-5p	hsa-miR-206	hsa-miR-549	hsa-miR-130a	hsa-miR-486-3p	hsa-miR-433	hsa-miR-641	hsa-miR-299-5p	hsa-miR-515-3p	hsa-miR-891b	hsa-miR-20b	hsa-miR-224	hsa-miR-190b	hsa-miR-30a	hsa-miR-876-3p	hsa-miR-642	hsa-miR-646	hsa-miR-30e	hsa-miR-576-5p	hsa-miR-495	hsa-miR-200b	hsa-miR-425	hsa-miR-30c	hsa-miR-106b	hsa-miR-301b	hsa-miR-509-5p	hsa-miR-300	hsa-miR-603	hsa-miR-532-5p	hsa-miR-17	hsa-miR-924	hsa-miR-34b	hsa-miR-146a	hsa-miR-323-3p	hsa-miR-30b	hsa-miR-185	hsa-miR-146b-5p	hsa-miR-130b	hsa-miR-106a	hsa-miR-617	hsa-miR-193a-5p	hsa-miR-19a	hsa-miR-301a	hsa-miR-888	hsa-miR-381	hsa-miR-515-5p	hsa-miR-155	hsa-miR-136	hsa-miR-19b	hsa-miR-637	hsa-miR-548b-3p	hsa-miR-544	hsa-miR-650	hsa-miR-671-5p	hsa-miR-493	hsa-miR-338-3p	hsa-miR-618	hsa-miR-96	hsa-miR-920	hsa-miR-651	hsa-miR-330-5p	hsa-miR-942	hsa-miR-591	hsa-miR-326	hsa-miR-614	hsa-miR-589	hsa-miR-328	hsa-miR-101	hsa-miR-532-3p	hsa-miR-151-5p	hsa-miR-520e	hsa-miR-499-3p	hsa-miR-105	hsa-miR-600	hsa-miR-616	hsa-miR-520b	hsa-miR-489	hsa-miR-339-5p	hsa-miR-802	hsa-miR-30d	hsa-miR-145	hsa-miR-431	hsa-miR-885-5p	hsa-miR-28-3p	hsa-miR-501-5p	hsa-miR-103	hsa-miR-587	hsa-miR-107	hsa-miR-506	hsa-miR-520f	hsa-miR-29c	hsa-miR-342-3p	hsa-miR-621	hsa-miR-124	hsa-miR-139-5p	hsa-miR-184	hsa-miR-767-3p	hsa-miR-606	hsa-miR-362-3p	hsa-miR-365	hsa-miR-329	hsa-miR-622	hsa-miR-934	hsa-miR-140-3p	hsa-miR-384	hsa-miR-505	hsa-miR-875-5p	hsa-miR-211	hsa-miR-204	hsa-miR-516a-3p	hsa-miR-524-3p	hsa-miR-770-5p	hsa-miR-563	hsa-miR-572	hsa-miR-492	hsa-miR-660	hsa-miR-187	hsa-miR-636	hsa-miR-887	hsa-miR-525-3p	hsa-miR-337-3p	hsa-miR-518e	hsa-miR-126	hsa-miR-99b	hsa-miR-100	hsa-miR-99a	
GO:0001776_leukocyte homeostasis	Number_of_microRNA_37	hsa-miR-876-5p	hsa-miR-409-3p	hsa-miR-548d-3p	hsa-miR-647	hsa-miR-548c-3p	hsa-miR-140-5p	hsa-miR-125b	hsa-miR-577	hsa-miR-154	hsa-miR-18a	hsa-miR-376c	hsa-miR-579	hsa-miR-448	hsa-miR-376b	hsa-miR-376a	hsa-miR-494	hsa-miR-520d-5p	hsa-miR-524-5p	hsa-miR-330-3p	hsa-miR-181b	hsa-miR-199b-5p	hsa-miR-199a-5p	hsa-miR-181a	hsa-miR-181d	hsa-miR-181c	hsa-miR-30a	hsa-miR-30e	hsa-miR-495	hsa-miR-30c	hsa-miR-30b	hsa-miR-216b	hsa-miR-493	hsa-miR-616	hsa-miR-30d	hsa-miR-28-3p	hsa-miR-139-5p	hsa-miR-505	
GO:0001783_B cell apoptosis	Number_of_microRNA_17	hsa-miR-520d-3p	hsa-miR-628-5p	hsa-miR-125b	hsa-miR-376c	hsa-miR-302c	hsa-miR-181b	hsa-miR-202	hsa-miR-597	hsa-miR-181a	hsa-miR-181d	hsa-miR-302b	hsa-miR-181c	hsa-miR-888	hsa-miR-632	hsa-miR-520e	hsa-miR-520b	hsa-miR-346	
GO:0001816_cytokine production	Number_of_microRNA_207	hsa-let-7c	hsa-miR-449a	hsa-let-7e	hsa-miR-424	hsa-miR-1	hsa-miR-147	hsa-miR-520d-3p	hsa-miR-27b	hsa-miR-548b-5p	hsa-miR-132	hsa-miR-212	hsa-miR-647	hsa-miR-628-5p	hsa-miR-655	hsa-miR-15b	hsa-miR-520a-3p	hsa-miR-23a	hsa-miR-369-3p	hsa-miR-27a	hsa-miR-578	hsa-miR-520g	hsa-miR-892b	hsa-let-7b	hsa-miR-557	hsa-miR-16	hsa-miR-23b	hsa-miR-362-5p	hsa-miR-577	hsa-miR-371-5p	hsa-miR-98	hsa-miR-519e	hsa-miR-644	hsa-miR-449b	hsa-miR-453	hsa-miR-135b	hsa-miR-154	hsa-miR-135a	hsa-miR-218	hsa-miR-545	hsa-miR-200a	hsa-miR-141	hsa-miR-338-5p	hsa-miR-875-3p	hsa-miR-221	hsa-miR-548a-3p	hsa-miR-607	hsa-miR-18a	hsa-miR-423-5p	hsa-miR-570	hsa-miR-498	hsa-miR-376c	hsa-miR-633	hsa-miR-939	hsa-miR-590-3p	hsa-miR-199a-3p	hsa-miR-619	hsa-miR-490-3p	hsa-miR-582-5p	hsa-miR-361-5p	hsa-miR-450b-5p	hsa-miR-151-3p	hsa-miR-148b	hsa-miR-152	hsa-miR-628-3p	hsa-miR-29b	hsa-miR-448	hsa-miR-29a	hsa-miR-767-5p	hsa-miR-376b	hsa-miR-376a	hsa-miR-191	hsa-miR-568	hsa-miR-337-5p	hsa-miR-643	hsa-miR-9	hsa-miR-889	hsa-miR-26b	hsa-miR-367	hsa-miR-576-3p	hsa-miR-32	hsa-miR-363	hsa-miR-26a	hsa-miR-92a	hsa-miR-374a	hsa-miR-374b	hsa-miR-92b	hsa-miR-25	hsa-miR-583	hsa-miR-297	hsa-let-7i	hsa-miR-519c-3p	hsa-miR-455-3p	hsa-miR-668	hsa-miR-543	hsa-miR-205	hsa-miR-590-5p	hsa-miR-548d-5p	hsa-miR-144	hsa-miR-769-5p	hsa-miR-500	hsa-miR-380	hsa-miR-330-3p	hsa-let-7g	hsa-miR-129-5p	hsa-miR-149	hsa-miR-340	hsa-miR-181b	hsa-miR-199b-5p	hsa-miR-202	hsa-miR-548c-5p	hsa-miR-597	hsa-miR-559	hsa-miR-21	hsa-miR-199a-5p	hsa-miR-33b	hsa-miR-944	hsa-miR-519b-3p	hsa-miR-181a	hsa-miR-181d	hsa-miR-222	hsa-miR-548a-5p	hsa-miR-223	hsa-miR-181c	hsa-miR-519a	hsa-miR-649	hsa-miR-511	hsa-miR-33a	hsa-miR-196a	hsa-miR-196b	hsa-miR-373	hsa-miR-519d	hsa-miR-429	hsa-miR-507	hsa-miR-200c	hsa-miR-454	hsa-miR-20a	hsa-miR-194	hsa-miR-148a	hsa-miR-206	hsa-miR-549	hsa-miR-130a	hsa-miR-641	hsa-miR-515-3p	hsa-miR-142-5p	hsa-miR-891b	hsa-miR-190b	hsa-miR-30a	hsa-miR-642	hsa-miR-30e	hsa-miR-576-5p	hsa-miR-495	hsa-miR-200b	hsa-miR-208b	hsa-miR-30c	hsa-miR-552	hsa-miR-300	hsa-miR-532-5p	hsa-miR-17	hsa-miR-146a	hsa-miR-146b-5p	hsa-miR-130b	hsa-miR-106a	hsa-miR-617	hsa-miR-19a	hsa-miR-888	hsa-miR-381	hsa-miR-155	hsa-miR-19b	hsa-miR-637	hsa-miR-544	hsa-miR-493	hsa-miR-942	hsa-miR-188-3p	hsa-miR-614	hsa-miR-219-2-3p	hsa-miR-101	hsa-miR-520e	hsa-miR-520b	hsa-miR-489	hsa-miR-802	hsa-miR-30d	hsa-miR-501-5p	hsa-miR-587	hsa-miR-520f	hsa-miR-29c	hsa-miR-509-3p	hsa-miR-621	hsa-miR-610	hsa-miR-124	hsa-miR-139-5p	hsa-miR-606	hsa-miR-362-3p	hsa-miR-365	hsa-miR-622	hsa-miR-934	hsa-miR-140-3p	hsa-miR-505	hsa-miR-938	hsa-miR-524-3p	hsa-miR-452	hsa-miR-492	hsa-miR-596	hsa-miR-187	hsa-miR-887	hsa-miR-525-3p	hsa-miR-337-3p	hsa-miR-147b	
GO:0001817_regulation of cytokine production	Number_of_microRNA_189	hsa-let-7c	hsa-miR-449a	hsa-let-7e	hsa-miR-424	hsa-miR-1	hsa-miR-147	hsa-miR-27b	hsa-miR-548b-5p	hsa-miR-647	hsa-miR-628-5p	hsa-miR-655	hsa-miR-15b	hsa-miR-23a	hsa-miR-369-3p	hsa-miR-27a	hsa-miR-578	hsa-miR-520g	hsa-miR-892b	hsa-let-7b	hsa-miR-557	hsa-miR-16	hsa-miR-23b	hsa-miR-362-5p	hsa-miR-371-5p	hsa-miR-98	hsa-miR-519e	hsa-miR-644	hsa-miR-449b	hsa-miR-453	hsa-miR-135b	hsa-miR-154	hsa-miR-135a	hsa-miR-218	hsa-miR-545	hsa-miR-200a	hsa-miR-141	hsa-miR-338-5p	hsa-miR-875-3p	hsa-miR-221	hsa-miR-548a-3p	hsa-miR-607	hsa-miR-18a	hsa-miR-423-5p	hsa-miR-570	hsa-miR-498	hsa-miR-376c	hsa-miR-633	hsa-miR-939	hsa-miR-590-3p	hsa-miR-619	hsa-miR-490-3p	hsa-miR-582-5p	hsa-miR-361-5p	hsa-miR-450b-5p	hsa-miR-151-3p	hsa-miR-148b	hsa-miR-152	hsa-miR-29b	hsa-miR-448	hsa-miR-29a	hsa-miR-767-5p	hsa-miR-376b	hsa-miR-376a	hsa-miR-191	hsa-miR-568	hsa-miR-337-5p	hsa-miR-643	hsa-miR-9	hsa-miR-889	hsa-miR-26b	hsa-miR-367	hsa-miR-576-3p	hsa-miR-32	hsa-miR-363	hsa-miR-92a	hsa-miR-374a	hsa-miR-374b	hsa-miR-92b	hsa-miR-25	hsa-miR-583	hsa-miR-297	hsa-let-7i	hsa-miR-519c-3p	hsa-miR-455-3p	hsa-miR-668	hsa-miR-543	hsa-miR-205	hsa-miR-590-5p	hsa-miR-548d-5p	hsa-miR-144	hsa-miR-769-5p	hsa-miR-500	hsa-miR-380	hsa-miR-330-3p	hsa-let-7g	hsa-miR-129-5p	hsa-miR-149	hsa-miR-340	hsa-miR-181b	hsa-miR-199b-5p	hsa-miR-202	hsa-miR-548c-5p	hsa-miR-597	hsa-miR-559	hsa-miR-21	hsa-miR-199a-5p	hsa-miR-944	hsa-miR-519b-3p	hsa-miR-181a	hsa-miR-181d	hsa-miR-222	hsa-miR-548a-5p	hsa-miR-223	hsa-miR-181c	hsa-miR-519a	hsa-miR-649	hsa-miR-511	hsa-miR-196a	hsa-miR-196b	hsa-miR-373	hsa-miR-429	hsa-miR-507	hsa-miR-200c	hsa-miR-454	hsa-miR-20a	hsa-miR-194	hsa-miR-148a	hsa-miR-206	hsa-miR-549	hsa-miR-130a	hsa-miR-641	hsa-miR-515-3p	hsa-miR-891b	hsa-miR-190b	hsa-miR-30a	hsa-miR-642	hsa-miR-30e	hsa-miR-576-5p	hsa-miR-495	hsa-miR-200b	hsa-miR-208b	hsa-miR-30c	hsa-miR-552	hsa-miR-300	hsa-miR-532-5p	hsa-miR-17	hsa-miR-146a	hsa-miR-146b-5p	hsa-miR-130b	hsa-miR-106a	hsa-miR-617	hsa-miR-19a	hsa-miR-888	hsa-miR-381	hsa-miR-155	hsa-miR-19b	hsa-miR-637	hsa-miR-544	hsa-miR-493	hsa-miR-942	hsa-miR-614	hsa-miR-219-2-3p	hsa-miR-101	hsa-miR-489	hsa-miR-802	hsa-miR-30d	hsa-miR-501-5p	hsa-miR-587	hsa-miR-520f	hsa-miR-29c	hsa-miR-509-3p	hsa-miR-621	hsa-miR-610	hsa-miR-124	hsa-miR-139-5p	hsa-miR-362-3p	hsa-miR-365	hsa-miR-622	hsa-miR-140-3p	hsa-miR-505	hsa-miR-938	hsa-miR-524-3p	hsa-miR-452	hsa-miR-596	hsa-miR-187	hsa-miR-887	hsa-miR-525-3p	hsa-miR-337-3p	hsa-miR-147b	
GO:0001818_negative regulation of cytokine production	Number_of_microRNA_93	hsa-miR-449a	hsa-miR-1	hsa-miR-27b	hsa-miR-548b-5p	hsa-miR-628-5p	hsa-miR-655	hsa-miR-369-3p	hsa-miR-27a	hsa-miR-578	hsa-miR-520g	hsa-miR-557	hsa-miR-23b	hsa-miR-362-5p	hsa-miR-371-5p	hsa-miR-519e	hsa-miR-644	hsa-miR-135b	hsa-miR-154	hsa-miR-135a	hsa-miR-218	hsa-miR-545	hsa-miR-338-5p	hsa-miR-875-3p	hsa-miR-607	hsa-miR-18a	hsa-miR-570	hsa-miR-939	hsa-miR-590-3p	hsa-miR-619	hsa-miR-490-3p	hsa-miR-582-5p	hsa-miR-151-3p	hsa-miR-767-5p	hsa-miR-643	hsa-miR-367	hsa-miR-576-3p	hsa-miR-32	hsa-miR-363	hsa-miR-92a	hsa-miR-374a	hsa-miR-374b	hsa-miR-92b	hsa-miR-25	hsa-miR-583	hsa-miR-297	hsa-miR-668	hsa-miR-590-5p	hsa-miR-548d-5p	hsa-miR-181b	hsa-miR-199b-5p	hsa-miR-202	hsa-miR-548c-5p	hsa-miR-597	hsa-miR-559	hsa-miR-21	hsa-miR-199a-5p	hsa-miR-944	hsa-miR-519b-3p	hsa-miR-181a	hsa-miR-181d	hsa-miR-548a-5p	hsa-miR-196a	hsa-miR-196b	hsa-miR-429	hsa-miR-507	hsa-miR-200c	hsa-miR-454	hsa-miR-20a	hsa-miR-194	hsa-miR-549	hsa-miR-515-3p	hsa-miR-30a	hsa-miR-30e	hsa-miR-200b	hsa-miR-300	hsa-miR-617	hsa-miR-19a	hsa-miR-888	hsa-miR-381	hsa-miR-637	hsa-miR-544	hsa-miR-493	hsa-miR-219-2-3p	hsa-miR-489	hsa-miR-802	hsa-miR-30d	hsa-miR-501-5p	hsa-miR-621	hsa-miR-124	hsa-miR-365	hsa-miR-622	hsa-miR-505	hsa-miR-938	
GO:0001819_positive regulation of cytokine production	Number_of_microRNA_104	hsa-miR-424	hsa-miR-1	hsa-miR-27b	hsa-miR-655	hsa-miR-15b	hsa-miR-369-3p	hsa-miR-27a	hsa-miR-16	hsa-miR-23b	hsa-miR-519e	hsa-miR-453	hsa-miR-218	hsa-miR-545	hsa-miR-200a	hsa-miR-141	hsa-miR-338-5p	hsa-miR-875-3p	hsa-miR-548a-3p	hsa-miR-607	hsa-miR-18a	hsa-miR-423-5p	hsa-miR-498	hsa-miR-376c	hsa-miR-633	hsa-miR-939	hsa-miR-590-3p	hsa-miR-582-5p	hsa-miR-361-5p	hsa-miR-450b-5p	hsa-miR-151-3p	hsa-miR-148b	hsa-miR-152	hsa-miR-29b	hsa-miR-448	hsa-miR-29a	hsa-miR-568	hsa-miR-889	hsa-miR-374a	hsa-miR-374b	hsa-miR-583	hsa-miR-297	hsa-miR-519c-3p	hsa-miR-668	hsa-miR-543	hsa-miR-590-5p	hsa-miR-144	hsa-miR-769-5p	hsa-miR-500	hsa-miR-380	hsa-miR-330-3p	hsa-miR-129-5p	hsa-miR-149	hsa-miR-181b	hsa-miR-21	hsa-miR-199a-5p	hsa-miR-519b-3p	hsa-miR-181a	hsa-miR-181d	hsa-miR-223	hsa-miR-181c	hsa-miR-519a	hsa-miR-649	hsa-miR-511	hsa-miR-196a	hsa-miR-196b	hsa-miR-454	hsa-miR-194	hsa-miR-148a	hsa-miR-206	hsa-miR-549	hsa-miR-130a	hsa-miR-641	hsa-miR-515-3p	hsa-miR-891b	hsa-miR-30a	hsa-miR-642	hsa-miR-30e	hsa-miR-576-5p	hsa-miR-495	hsa-miR-17	hsa-miR-146a	hsa-miR-146b-5p	hsa-miR-130b	hsa-miR-106a	hsa-miR-19a	hsa-miR-19b	hsa-miR-637	hsa-miR-942	hsa-miR-614	hsa-miR-101	hsa-miR-489	hsa-miR-30d	hsa-miR-587	hsa-miR-520f	hsa-miR-29c	hsa-miR-509-3p	hsa-miR-610	hsa-miR-124	hsa-miR-139-5p	hsa-miR-362-3p	hsa-miR-140-3p	hsa-miR-938	hsa-miR-887	hsa-miR-147b	
GO:0001821_histamine secretion	Number_of_microRNA_4	hsa-miR-148b	hsa-miR-152	hsa-miR-592	hsa-miR-148a	
GO:0001822_kidney development	Number_of_microRNA_139	hsa-miR-424	hsa-miR-491-5p	hsa-miR-195	hsa-miR-876-5p	hsa-miR-24	hsa-miR-520d-3p	hsa-miR-27b	hsa-miR-133a	hsa-miR-548b-5p	hsa-miR-132	hsa-miR-212	hsa-miR-647	hsa-miR-548c-3p	hsa-miR-655	hsa-miR-555	hsa-miR-15b	hsa-miR-520a-3p	hsa-miR-23a	hsa-miR-768-3p	hsa-miR-369-3p	hsa-miR-302a	hsa-miR-27a	hsa-miR-497	hsa-miR-125b	hsa-miR-557	hsa-miR-16	hsa-miR-15a	hsa-miR-518a-5p	hsa-miR-922	hsa-miR-200a	hsa-miR-141	hsa-miR-186	hsa-miR-338-5p	hsa-miR-516b	hsa-miR-593	hsa-miR-298	hsa-miR-570	hsa-miR-498	hsa-miR-590-3p	hsa-miR-199a-3p	hsa-miR-605	hsa-miR-182	hsa-miR-582-5p	hsa-miR-450b-5p	hsa-miR-148b	hsa-miR-152	hsa-miR-767-5p	hsa-miR-592	hsa-miR-203	hsa-miR-142-3p	hsa-miR-26b	hsa-miR-569	hsa-miR-367	hsa-miR-487b	hsa-miR-143	hsa-miR-32	hsa-miR-26a	hsa-miR-92a	hsa-miR-25	hsa-miR-583	hsa-miR-519c-3p	hsa-miR-302c	hsa-miR-205	hsa-miR-548d-5p	hsa-miR-455-5p	hsa-miR-144	hsa-miR-302d	hsa-miR-625	hsa-miR-183	hsa-miR-181b	hsa-miR-372	hsa-miR-559	hsa-miR-199a-5p	hsa-miR-33b	hsa-miR-519b-3p	hsa-miR-181d	hsa-miR-302b	hsa-miR-519a	hsa-miR-511	hsa-miR-582-3p	hsa-miR-33a	hsa-miR-214	hsa-miR-373	hsa-miR-519d	hsa-miR-429	hsa-miR-507	hsa-miR-216a	hsa-miR-200c	hsa-miR-20a	hsa-miR-148a	hsa-miR-496	hsa-miR-512-5p	hsa-miR-299-5p	hsa-miR-20b	hsa-miR-224	hsa-miR-646	hsa-miR-200b	hsa-miR-208b	hsa-miR-653	hsa-miR-550	hsa-miR-106b	hsa-miR-301b	hsa-miR-552	hsa-miR-873	hsa-miR-603	hsa-miR-17	hsa-miR-323-3p	hsa-miR-185	hsa-miR-106a	hsa-miR-515-5p	hsa-miR-155	hsa-miR-635	hsa-miR-544	hsa-miR-96	hsa-miR-150	hsa-miR-330-5p	hsa-miR-601	hsa-miR-217	hsa-miR-589	hsa-miR-520e	hsa-miR-499-3p	hsa-miR-520b	hsa-miR-802	hsa-miR-885-5p	hsa-miR-103	hsa-miR-502-3p	hsa-miR-613	hsa-miR-107	hsa-miR-520f	hsa-miR-124	hsa-miR-139-5p	hsa-miR-606	hsa-miR-362-3p	hsa-miR-329	hsa-miR-215	hsa-miR-192	hsa-miR-501-3p	hsa-miR-452	hsa-miR-375	
GO:0001823_mesonephros development	Number_of_microRNA_14	hsa-miR-24	hsa-miR-557	hsa-miR-570	hsa-miR-199a-3p	hsa-miR-450b-5p	hsa-miR-367	hsa-miR-32	hsa-miR-92a	hsa-miR-25	hsa-miR-507	hsa-miR-873	hsa-miR-96	hsa-miR-802	hsa-miR-375	
GO:0001824_blastocyst development	Number_of_microRNA_49	hsa-miR-24	hsa-miR-647	hsa-miR-548c-3p	hsa-miR-23a	hsa-miR-892b	hsa-miR-623	hsa-miR-23b	hsa-miR-135b	hsa-miR-135a	hsa-miR-200a	hsa-miR-141	hsa-miR-186	hsa-miR-548a-3p	hsa-miR-18a	hsa-miR-18b	hsa-miR-199a-3p	hsa-miR-182	hsa-miR-656	hsa-miR-579	hsa-miR-568	hsa-miR-494	hsa-miR-487a	hsa-miR-367	hsa-miR-520d-5p	hsa-miR-410	hsa-miR-32	hsa-miR-524-5p	hsa-miR-92a	hsa-miR-25	hsa-miR-543	hsa-miR-590-5p	hsa-miR-330-3p	hsa-miR-548c-5p	hsa-miR-559	hsa-miR-22	hsa-miR-21	hsa-miR-223	hsa-miR-507	hsa-miR-142-5p	hsa-miR-495	hsa-miR-216b	hsa-miR-19a	hsa-miR-888	hsa-miR-19b	hsa-miR-499-3p	hsa-miR-600	hsa-miR-802	hsa-miR-28-3p	hsa-miR-375	
GO:0001825_blastocyst formation	Number_of_microRNA_30	hsa-miR-24	hsa-miR-647	hsa-miR-23a	hsa-miR-23b	hsa-miR-135b	hsa-miR-135a	hsa-miR-200a	hsa-miR-141	hsa-miR-199a-3p	hsa-miR-182	hsa-miR-656	hsa-miR-579	hsa-miR-568	hsa-miR-494	hsa-miR-487a	hsa-miR-367	hsa-miR-520d-5p	hsa-miR-32	hsa-miR-524-5p	hsa-miR-92a	hsa-miR-25	hsa-miR-330-3p	hsa-miR-223	hsa-miR-507	hsa-miR-495	hsa-miR-216b	hsa-miR-888	hsa-miR-499-3p	hsa-miR-802	hsa-miR-375	
GO:0001829_trophectodermal cell differentiation	Number_of_microRNA_16	hsa-miR-647	hsa-miR-23a	hsa-miR-23b	hsa-miR-135b	hsa-miR-135a	hsa-miR-200a	hsa-miR-141	hsa-miR-182	hsa-miR-656	hsa-miR-568	hsa-miR-487a	hsa-miR-524-5p	hsa-miR-223	hsa-miR-507	hsa-miR-495	hsa-miR-888	
GO:0001836_release of cytochrome c from mitochondria	Number_of_microRNA_16	hsa-miR-421	hsa-miR-140-5p	hsa-miR-125b	hsa-miR-875-3p	hsa-miR-592	hsa-miR-181a	hsa-miR-181c	hsa-miR-522	hsa-miR-576-5p	hsa-miR-495	hsa-miR-200b	hsa-miR-653	hsa-miR-873	hsa-miR-616	hsa-miR-802	hsa-miR-139-5p	
GO:0001837_epithelial to mesenchymal transition	Number_of_microRNA_93	hsa-miR-449a	hsa-miR-195	hsa-miR-548b-5p	hsa-miR-548c-3p	hsa-miR-15b	hsa-miR-768-3p	hsa-miR-557	hsa-miR-16	hsa-miR-577	hsa-miR-371-5p	hsa-miR-15a	hsa-miR-518a-5p	hsa-miR-200a	hsa-miR-141	hsa-miR-338-5p	hsa-miR-607	hsa-miR-18a	hsa-miR-498	hsa-miR-376c	hsa-miR-590-3p	hsa-miR-619	hsa-miR-182	hsa-miR-148b	hsa-miR-152	hsa-miR-889	hsa-miR-569	hsa-miR-32	hsa-miR-363	hsa-miR-374a	hsa-miR-374b	hsa-miR-519c-3p	hsa-miR-455-3p	hsa-miR-205	hsa-miR-144	hsa-miR-500	hsa-miR-330-3p	hsa-miR-129-5p	hsa-miR-625	hsa-miR-372	hsa-miR-548c-5p	hsa-miR-597	hsa-miR-22	hsa-miR-199a-5p	hsa-miR-519b-3p	hsa-miR-223	hsa-miR-519a	hsa-miR-582-3p	hsa-miR-214	hsa-miR-373	hsa-miR-429	hsa-miR-507	hsa-miR-200c	hsa-miR-454	hsa-miR-20a	hsa-miR-148a	hsa-miR-549	hsa-miR-599	hsa-miR-486-3p	hsa-miR-93	hsa-miR-20b	hsa-miR-30a	hsa-miR-642	hsa-miR-30e	hsa-miR-200b	hsa-miR-208b	hsa-miR-30c	hsa-miR-106b	hsa-miR-301b	hsa-miR-552	hsa-miR-300	hsa-miR-873	hsa-miR-17	hsa-miR-30b	hsa-miR-106a	hsa-miR-19a	hsa-miR-301a	hsa-miR-381	hsa-miR-892a	hsa-miR-19b	hsa-miR-632	hsa-miR-659	hsa-miR-328	hsa-miR-219-2-3p	hsa-miR-30d	hsa-miR-885-5p	hsa-miR-103	hsa-miR-342-3p	hsa-miR-621	hsa-miR-139-5p	hsa-miR-606	hsa-miR-622	hsa-miR-629	hsa-miR-452	
GO:0001838_embryonic epithelial tube formation	Number_of_microRNA_104	hsa-miR-424	hsa-miR-195	hsa-miR-409-3p	hsa-miR-548d-3p	hsa-miR-24	hsa-miR-520d-3p	hsa-miR-548b-5p	hsa-miR-548c-3p	hsa-miR-890	hsa-miR-655	hsa-miR-15b	hsa-miR-140-5p	hsa-miR-520a-3p	hsa-miR-768-3p	hsa-miR-497	hsa-miR-557	hsa-miR-16	hsa-miR-577	hsa-miR-15a	hsa-miR-218	hsa-miR-922	hsa-miR-200a	hsa-miR-654-3p	hsa-miR-141	hsa-miR-548a-3p	hsa-miR-199a-3p	hsa-miR-582-5p	hsa-miR-148b	hsa-miR-152	hsa-miR-448	hsa-miR-494	hsa-miR-26b	hsa-miR-569	hsa-miR-367	hsa-miR-520d-5p	hsa-miR-410	hsa-miR-143	hsa-miR-32	hsa-miR-524-5p	hsa-miR-363	hsa-miR-26a	hsa-miR-92a	hsa-miR-374a	hsa-miR-92b	hsa-miR-25	hsa-miR-583	hsa-miR-205	hsa-miR-590-5p	hsa-miR-548d-5p	hsa-miR-144	hsa-miR-380	hsa-miR-129-5p	hsa-miR-625	hsa-miR-183	hsa-miR-181b	hsa-miR-21	hsa-miR-944	hsa-miR-181a	hsa-miR-181d	hsa-miR-302b	hsa-miR-223	hsa-miR-582-3p	hsa-miR-539	hsa-miR-522	hsa-miR-429	hsa-miR-507	hsa-miR-200c	hsa-miR-194	hsa-miR-148a	hsa-miR-642	hsa-miR-646	hsa-miR-495	hsa-miR-200b	hsa-miR-300	hsa-miR-873	hsa-miR-146a	hsa-miR-185	hsa-miR-146b-5p	hsa-miR-381	hsa-miR-136	hsa-miR-544	hsa-miR-493	hsa-miR-618	hsa-miR-942	hsa-miR-188-3p	hsa-miR-219-2-3p	hsa-miR-520e	hsa-miR-499-3p	hsa-miR-600	hsa-miR-520b	hsa-miR-802	hsa-miR-885-5p	hsa-miR-501-5p	hsa-miR-103	hsa-miR-107	hsa-miR-606	hsa-miR-365	hsa-miR-211	hsa-miR-204	hsa-miR-938	hsa-miR-346	hsa-miR-629	hsa-miR-219-5p	hsa-miR-375	
GO:0001841_neural tube formation	Number_of_microRNA_93	hsa-miR-424	hsa-miR-195	hsa-miR-409-3p	hsa-miR-548d-3p	hsa-miR-520d-3p	hsa-miR-548b-5p	hsa-miR-548c-3p	hsa-miR-890	hsa-miR-655	hsa-miR-15b	hsa-miR-140-5p	hsa-miR-520a-3p	hsa-miR-497	hsa-miR-557	hsa-miR-16	hsa-miR-577	hsa-miR-15a	hsa-miR-218	hsa-miR-200a	hsa-miR-654-3p	hsa-miR-141	hsa-miR-548a-3p	hsa-miR-582-5p	hsa-miR-448	hsa-miR-494	hsa-miR-26b	hsa-miR-569	hsa-miR-367	hsa-miR-520d-5p	hsa-miR-410	hsa-miR-143	hsa-miR-32	hsa-miR-524-5p	hsa-miR-363	hsa-miR-26a	hsa-miR-92a	hsa-miR-374a	hsa-miR-92b	hsa-miR-25	hsa-miR-583	hsa-miR-205	hsa-miR-590-5p	hsa-miR-548d-5p	hsa-miR-144	hsa-miR-380	hsa-miR-129-5p	hsa-miR-625	hsa-miR-183	hsa-miR-181b	hsa-miR-21	hsa-miR-944	hsa-miR-181a	hsa-miR-181d	hsa-miR-302b	hsa-miR-223	hsa-miR-539	hsa-miR-522	hsa-miR-429	hsa-miR-507	hsa-miR-200c	hsa-miR-194	hsa-miR-642	hsa-miR-646	hsa-miR-495	hsa-miR-200b	hsa-miR-300	hsa-miR-873	hsa-miR-146a	hsa-miR-185	hsa-miR-146b-5p	hsa-miR-381	hsa-miR-136	hsa-miR-544	hsa-miR-493	hsa-miR-618	hsa-miR-942	hsa-miR-188-3p	hsa-miR-219-2-3p	hsa-miR-520e	hsa-miR-499-3p	hsa-miR-600	hsa-miR-520b	hsa-miR-501-5p	hsa-miR-103	hsa-miR-107	hsa-miR-606	hsa-miR-365	hsa-miR-211	hsa-miR-204	hsa-miR-938	hsa-miR-346	hsa-miR-629	hsa-miR-219-5p	
GO:0001843_neural tube closure	Number_of_microRNA_90	hsa-miR-424	hsa-miR-195	hsa-miR-409-3p	hsa-miR-548d-3p	hsa-miR-520d-3p	hsa-miR-548b-5p	hsa-miR-548c-3p	hsa-miR-890	hsa-miR-655	hsa-miR-15b	hsa-miR-140-5p	hsa-miR-520a-3p	hsa-miR-497	hsa-miR-557	hsa-miR-16	hsa-miR-577	hsa-miR-15a	hsa-miR-218	hsa-miR-200a	hsa-miR-654-3p	hsa-miR-141	hsa-miR-548a-3p	hsa-miR-494	hsa-miR-26b	hsa-miR-569	hsa-miR-367	hsa-miR-520d-5p	hsa-miR-410	hsa-miR-143	hsa-miR-32	hsa-miR-524-5p	hsa-miR-363	hsa-miR-26a	hsa-miR-92a	hsa-miR-374a	hsa-miR-92b	hsa-miR-25	hsa-miR-583	hsa-miR-205	hsa-miR-590-5p	hsa-miR-548d-5p	hsa-miR-144	hsa-miR-380	hsa-miR-129-5p	hsa-miR-625	hsa-miR-183	hsa-miR-181b	hsa-miR-21	hsa-miR-181a	hsa-miR-181d	hsa-miR-302b	hsa-miR-223	hsa-miR-539	hsa-miR-522	hsa-miR-429	hsa-miR-507	hsa-miR-200c	hsa-miR-194	hsa-miR-642	hsa-miR-646	hsa-miR-495	hsa-miR-200b	hsa-miR-300	hsa-miR-873	hsa-miR-146a	hsa-miR-185	hsa-miR-146b-5p	hsa-miR-381	hsa-miR-136	hsa-miR-544	hsa-miR-493	hsa-miR-618	hsa-miR-942	hsa-miR-188-3p	hsa-miR-219-2-3p	hsa-miR-520e	hsa-miR-499-3p	hsa-miR-600	hsa-miR-520b	hsa-miR-501-5p	hsa-miR-103	hsa-miR-107	hsa-miR-606	hsa-miR-365	hsa-miR-211	hsa-miR-204	hsa-miR-938	hsa-miR-346	hsa-miR-629	hsa-miR-219-5p	
GO:0001878_response to yeast	Number_of_microRNA_9	hsa-miR-655	hsa-miR-29b	hsa-miR-29a	hsa-miR-410	hsa-miR-224	hsa-miR-146b-5p	hsa-miR-136	hsa-miR-101	hsa-miR-29c	
GO:0001885_endothelial cell development	Number_of_microRNA_10	hsa-miR-27b	hsa-miR-421	hsa-miR-768-3p	hsa-miR-27a	hsa-miR-592	hsa-miR-556-3p	hsa-miR-582-3p	hsa-miR-34c-3p	hsa-miR-34b	hsa-miR-885-5p	
GO:0001889_liver development	Number_of_microRNA_96	hsa-miR-485-5p	hsa-miR-1	hsa-miR-195	hsa-miR-876-5p	hsa-miR-548d-3p	hsa-miR-24	hsa-miR-548b-5p	hsa-miR-548c-3p	hsa-miR-628-5p	hsa-miR-655	hsa-miR-15b	hsa-miR-768-3p	hsa-miR-369-3p	hsa-miR-497	hsa-miR-892b	hsa-miR-16	hsa-miR-371-5p	hsa-miR-15a	hsa-miR-135b	hsa-miR-135a	hsa-miR-186	hsa-miR-338-5p	hsa-miR-875-3p	hsa-miR-607	hsa-miR-423-5p	hsa-miR-199a-3p	hsa-miR-182	hsa-miR-579	hsa-miR-568	hsa-miR-203	hsa-miR-9	hsa-miR-889	hsa-miR-487a	hsa-miR-367	hsa-miR-32	hsa-miR-524-5p	hsa-miR-363	hsa-miR-92a	hsa-miR-92b	hsa-miR-25	hsa-miR-583	hsa-miR-630	hsa-miR-205	hsa-miR-548d-5p	hsa-miR-625	hsa-miR-562	hsa-miR-548c-5p	hsa-miR-559	hsa-miR-944	hsa-miR-181d	hsa-miR-548a-5p	hsa-miR-223	hsa-miR-649	hsa-miR-511	hsa-miR-582-3p	hsa-miR-196a	hsa-miR-196b	hsa-miR-373	hsa-miR-507	hsa-miR-216a	hsa-miR-454	hsa-miR-512-5p	hsa-miR-206	hsa-miR-130a	hsa-miR-224	hsa-miR-495	hsa-miR-301b	hsa-miR-130b	hsa-miR-301a	hsa-miR-155	hsa-miR-635	hsa-miR-650	hsa-miR-618	hsa-miR-942	hsa-miR-659	hsa-miR-874	hsa-miR-153	hsa-miR-802	hsa-miR-145	hsa-miR-885-5p	hsa-miR-28-3p	hsa-miR-103	hsa-miR-613	hsa-miR-587	hsa-miR-107	hsa-miR-124	hsa-miR-139-5p	hsa-miR-767-3p	hsa-miR-606	hsa-miR-362-3p	hsa-miR-365	hsa-miR-329	hsa-miR-204	hsa-miR-629	hsa-miR-572	hsa-miR-375	
GO:0001890_placenta development	Number_of_microRNA_111	hsa-miR-449a	hsa-miR-940	hsa-miR-424	hsa-miR-195	hsa-miR-409-3p	hsa-miR-27b	hsa-miR-548b-5p	hsa-miR-581	hsa-miR-628-5p	hsa-miR-127-5p	hsa-miR-655	hsa-miR-15b	hsa-miR-23a	hsa-miR-302a	hsa-miR-27a	hsa-miR-573	hsa-miR-497	hsa-miR-16	hsa-miR-23b	hsa-miR-577	hsa-miR-371-5p	hsa-miR-15a	hsa-miR-135b	hsa-miR-135a	hsa-miR-518a-5p	hsa-miR-654-3p	hsa-miR-338-5p	hsa-miR-199a-3p	hsa-miR-182	hsa-miR-765	hsa-miR-656	hsa-miR-29b	hsa-miR-29a	hsa-miR-376b	hsa-miR-376a	hsa-miR-191	hsa-miR-592	hsa-miR-568	hsa-miR-889	hsa-miR-487a	hsa-miR-26b	hsa-miR-367	hsa-miR-410	hsa-miR-32	hsa-miR-524-5p	hsa-miR-363	hsa-miR-26a	hsa-miR-92a	hsa-miR-374a	hsa-miR-485-3p	hsa-miR-92b	hsa-miR-25	hsa-miR-583	hsa-miR-302c	hsa-miR-543	hsa-miR-205	hsa-miR-548d-5p	hsa-miR-556-3p	hsa-miR-500	hsa-miR-183	hsa-miR-181b	hsa-miR-372	hsa-miR-202	hsa-miR-548c-5p	hsa-miR-597	hsa-miR-559	hsa-miR-22	hsa-miR-586	hsa-miR-944	hsa-miR-181a	hsa-miR-181d	hsa-miR-302b	hsa-miR-548a-5p	hsa-miR-223	hsa-miR-181c	hsa-miR-507	hsa-miR-20a	hsa-miR-20b	hsa-miR-224	hsa-miR-30a	hsa-miR-642	hsa-miR-30e	hsa-miR-495	hsa-miR-30c	hsa-miR-106b	hsa-miR-300	hsa-miR-378	hsa-miR-17	hsa-miR-924	hsa-miR-30b	hsa-miR-106a	hsa-miR-888	hsa-miR-381	hsa-miR-155	hsa-miR-618	hsa-miR-96	hsa-miR-10b	hsa-miR-600	hsa-miR-10a	hsa-miR-30d	hsa-miR-145	hsa-miR-587	hsa-miR-29c	hsa-miR-377	hsa-miR-365	hsa-miR-938	hsa-miR-486-5p	hsa-miR-422a	hsa-miR-640	hsa-miR-423-3p	hsa-miR-126	
GO:0001892_embryonic placenta development	Number_of_microRNA_72	hsa-miR-449a	hsa-miR-940	hsa-miR-424	hsa-miR-195	hsa-miR-409-3p	hsa-miR-628-5p	hsa-miR-655	hsa-miR-15b	hsa-miR-23a	hsa-miR-497	hsa-miR-23b	hsa-miR-577	hsa-miR-371-5p	hsa-miR-15a	hsa-miR-135b	hsa-miR-135a	hsa-miR-654-3p	hsa-miR-182	hsa-miR-656	hsa-miR-376b	hsa-miR-376a	hsa-miR-191	hsa-miR-592	hsa-miR-568	hsa-miR-889	hsa-miR-487a	hsa-miR-26b	hsa-miR-367	hsa-miR-410	hsa-miR-32	hsa-miR-524-5p	hsa-miR-363	hsa-miR-26a	hsa-miR-92a	hsa-miR-374a	hsa-miR-92b	hsa-miR-25	hsa-miR-205	hsa-miR-556-3p	hsa-miR-183	hsa-miR-181b	hsa-miR-202	hsa-miR-597	hsa-miR-586	hsa-miR-944	hsa-miR-181d	hsa-miR-223	hsa-miR-507	hsa-miR-224	hsa-miR-30a	hsa-miR-642	hsa-miR-30e	hsa-miR-495	hsa-miR-30c	hsa-miR-300	hsa-miR-30b	hsa-miR-888	hsa-miR-381	hsa-miR-155	hsa-miR-618	hsa-miR-96	hsa-miR-10b	hsa-miR-10a	hsa-miR-30d	hsa-miR-587	hsa-miR-377	hsa-miR-365	hsa-miR-938	hsa-miR-486-5p	hsa-miR-640	hsa-miR-423-3p	hsa-miR-126	
GO:0001893_maternal placenta development	Number_of_microRNA_21	hsa-miR-195	hsa-miR-409-3p	hsa-miR-127-5p	hsa-miR-15b	hsa-miR-497	hsa-miR-16	hsa-miR-15a	hsa-miR-656	hsa-miR-485-3p	hsa-miR-543	hsa-miR-181a	hsa-miR-181d	hsa-miR-181c	hsa-miR-30a	hsa-miR-30e	hsa-miR-495	hsa-miR-30c	hsa-miR-924	hsa-miR-30b	hsa-miR-600	hsa-miR-30d	
GO:0001894_tissue homeostasis	Number_of_microRNA_94	hsa-miR-424	hsa-miR-195	hsa-miR-876-5p	hsa-miR-548d-3p	hsa-miR-27b	hsa-miR-890	hsa-miR-768-5p	hsa-miR-655	hsa-miR-15b	hsa-miR-134	hsa-miR-369-3p	hsa-miR-27a	hsa-miR-573	hsa-miR-497	hsa-miR-557	hsa-miR-16	hsa-miR-15a	hsa-miR-154	hsa-miR-135a	hsa-miR-7	hsa-miR-491-3p	hsa-miR-200a	hsa-miR-141	hsa-miR-18a	hsa-miR-590-3p	hsa-miR-182	hsa-miR-450b-5p	hsa-miR-579	hsa-miR-148b	hsa-miR-152	hsa-miR-29b	hsa-miR-29a	hsa-miR-499-5p	hsa-miR-592	hsa-miR-889	hsa-miR-520d-5p	hsa-miR-410	hsa-miR-485-3p	hsa-miR-519c-3p	hsa-miR-190	hsa-miR-543	hsa-miR-590-5p	hsa-miR-556-3p	hsa-miR-144	hsa-miR-129-5p	hsa-miR-625	hsa-miR-183	hsa-miR-597	hsa-miR-21	hsa-miR-519b-3p	hsa-miR-181a	hsa-miR-181d	hsa-miR-181c	hsa-miR-519a	hsa-miR-214	hsa-miR-519d	hsa-miR-429	hsa-miR-454	hsa-miR-148a	hsa-miR-130a	hsa-miR-599	hsa-miR-299-5p	hsa-miR-93	hsa-miR-571	hsa-miR-190b	hsa-miR-200b	hsa-miR-301b	hsa-miR-34c-3p	hsa-miR-34b	hsa-miR-146a	hsa-miR-323-3p	hsa-miR-508-3p	hsa-miR-146b-5p	hsa-miR-130b	hsa-miR-301a	hsa-miR-888	hsa-miR-601	hsa-miR-589	hsa-miR-335	hsa-miR-532-3p	hsa-miR-634	hsa-miR-501-5p	hsa-miR-103	hsa-miR-107	hsa-miR-506	hsa-miR-29c	hsa-miR-377	hsa-miR-139-5p	hsa-miR-767-3p	hsa-miR-362-3p	hsa-miR-329	hsa-miR-622	hsa-miR-346	hsa-miR-345	
GO:0001906_cell killing	Number_of_microRNA_64	hsa-let-7c	hsa-let-7e	hsa-miR-1	hsa-miR-24	hsa-miR-512-3p	hsa-miR-647	hsa-miR-655	hsa-miR-23a	hsa-miR-768-3p	hsa-miR-369-3p	hsa-miR-578	hsa-miR-645	hsa-let-7b	hsa-miR-23b	hsa-miR-122	hsa-miR-577	hsa-miR-371-5p	hsa-miR-98	hsa-miR-545	hsa-miR-338-5p	hsa-miR-875-3p	hsa-miR-607	hsa-miR-570	hsa-miR-498	hsa-miR-590-3p	hsa-miR-199a-3p	hsa-miR-582-5p	hsa-miR-448	hsa-miR-499-5p	hsa-miR-203	hsa-miR-520d-5p	hsa-miR-524-5p	hsa-miR-583	hsa-miR-297	hsa-let-7i	hsa-miR-590-5p	hsa-miR-330-3p	hsa-miR-21	hsa-miR-33b	hsa-miR-944	hsa-miR-548a-5p	hsa-miR-33a	hsa-miR-539	hsa-miR-429	hsa-miR-200c	hsa-miR-454	hsa-miR-206	hsa-miR-641	hsa-miR-142-5p	hsa-miR-200b	hsa-miR-617	hsa-miR-544	hsa-miR-330-5p	hsa-miR-105	hsa-miR-613	hsa-miR-365	hsa-miR-622	hsa-miR-934	hsa-miR-211	hsa-miR-204	hsa-miR-517a	hsa-miR-339-3p	hsa-miR-192	hsa-miR-517c	
GO:0001909_leukocyte mediated cytotoxicity	Number_of_microRNA_35	hsa-let-7c	hsa-let-7e	hsa-miR-24	hsa-miR-647	hsa-miR-645	hsa-let-7b	hsa-miR-371-5p	hsa-miR-98	hsa-miR-545	hsa-miR-338-5p	hsa-miR-875-3p	hsa-miR-607	hsa-miR-498	hsa-miR-199a-3p	hsa-miR-582-5p	hsa-miR-499-5p	hsa-miR-583	hsa-miR-297	hsa-let-7i	hsa-miR-590-5p	hsa-miR-21	hsa-miR-944	hsa-miR-548a-5p	hsa-miR-454	hsa-miR-641	hsa-miR-142-5p	hsa-miR-617	hsa-miR-330-5p	hsa-miR-105	hsa-miR-365	hsa-miR-622	hsa-miR-211	hsa-miR-204	hsa-miR-339-3p	hsa-miR-192	
GO:0001910_regulation of leukocyte mediated cytotoxicity	Number_of_microRNA_32	hsa-let-7c	hsa-let-7e	hsa-miR-24	hsa-miR-647	hsa-miR-645	hsa-let-7b	hsa-miR-371-5p	hsa-miR-98	hsa-miR-545	hsa-miR-338-5p	hsa-miR-875-3p	hsa-miR-607	hsa-miR-498	hsa-miR-199a-3p	hsa-miR-499-5p	hsa-miR-583	hsa-miR-297	hsa-let-7i	hsa-miR-590-5p	hsa-miR-21	hsa-miR-944	hsa-miR-548a-5p	hsa-miR-454	hsa-miR-641	hsa-miR-142-5p	hsa-miR-617	hsa-miR-330-5p	hsa-miR-365	hsa-miR-622	hsa-miR-211	hsa-miR-204	hsa-miR-192	
GO:0001912_positive regulation of leukocyte mediated cytotoxicity	Number_of_microRNA_24	hsa-let-7c	hsa-let-7e	hsa-miR-24	hsa-miR-647	hsa-miR-645	hsa-let-7b	hsa-miR-371-5p	hsa-miR-98	hsa-miR-545	hsa-miR-338-5p	hsa-miR-875-3p	hsa-miR-607	hsa-miR-199a-3p	hsa-miR-499-5p	hsa-miR-583	hsa-miR-297	hsa-let-7i	hsa-miR-590-5p	hsa-miR-21	hsa-miR-454	hsa-miR-142-5p	hsa-miR-330-5p	hsa-miR-622	hsa-miR-192	
GO:0001913_T cell mediated cytotoxicity	Number_of_microRNA_23	hsa-miR-24	hsa-miR-645	hsa-miR-371-5p	hsa-miR-545	hsa-miR-875-3p	hsa-miR-607	hsa-miR-498	hsa-miR-199a-3p	hsa-miR-582-5p	hsa-miR-583	hsa-miR-297	hsa-miR-590-5p	hsa-miR-21	hsa-miR-944	hsa-miR-548a-5p	hsa-miR-454	hsa-miR-641	hsa-miR-617	hsa-miR-330-5p	hsa-miR-105	hsa-miR-622	hsa-miR-211	hsa-miR-204	
GO:0001914_regulation of T cell mediated cytotoxicity	Number_of_microRNA_21	hsa-miR-24	hsa-miR-645	hsa-miR-371-5p	hsa-miR-545	hsa-miR-875-3p	hsa-miR-607	hsa-miR-498	hsa-miR-199a-3p	hsa-miR-583	hsa-miR-297	hsa-miR-590-5p	hsa-miR-21	hsa-miR-944	hsa-miR-548a-5p	hsa-miR-454	hsa-miR-641	hsa-miR-617	hsa-miR-330-5p	hsa-miR-622	hsa-miR-211	hsa-miR-204	
GO:0001916_positive regulation of T cell mediated cytotoxicity	Number_of_microRNA_14	hsa-miR-24	hsa-miR-645	hsa-miR-371-5p	hsa-miR-545	hsa-miR-875-3p	hsa-miR-607	hsa-miR-199a-3p	hsa-miR-583	hsa-miR-297	hsa-miR-590-5p	hsa-miR-21	hsa-miR-454	hsa-miR-330-5p	hsa-miR-622	
GO:0001932_regulation of protein phosphorylation	Number_of_microRNA_328	hsa-miR-449a	hsa-miR-379	hsa-miR-940	hsa-miR-424	hsa-miR-296-3p	hsa-miR-1	hsa-miR-195	hsa-miR-876-5p	hsa-miR-608	hsa-miR-409-3p	hsa-miR-147	hsa-miR-548d-3p	hsa-miR-24	hsa-miR-34a	hsa-miR-520d-3p	hsa-miR-27b	hsa-miR-548b-5p	hsa-miR-132	hsa-miR-648	hsa-miR-212	hsa-miR-647	hsa-miR-548c-3p	hsa-let-7a	hsa-miR-890	hsa-miR-520h	hsa-miR-421	hsa-miR-628-5p	hsa-miR-655	hsa-miR-15b	hsa-miR-140-5p	hsa-miR-450b-3p	hsa-miR-620	hsa-miR-520a-3p	hsa-miR-23a	hsa-miR-768-3p	hsa-miR-412	hsa-miR-369-3p	hsa-miR-302a	hsa-miR-27a	hsa-miR-921	hsa-miR-575	hsa-miR-497	hsa-miR-520g	hsa-miR-125b	hsa-miR-557	hsa-miR-34c-5p	hsa-miR-514	hsa-miR-16	hsa-miR-23b	hsa-miR-577	hsa-miR-125a-5p	hsa-miR-371-5p	hsa-miR-519e	hsa-miR-299-3p	hsa-miR-449b	hsa-miR-15a	hsa-miR-542-3p	hsa-miR-135b	hsa-miR-502-5p	hsa-miR-370	hsa-miR-154	hsa-miR-484	hsa-miR-135a	hsa-miR-218	hsa-miR-545	hsa-miR-7	hsa-miR-518a-5p	hsa-miR-491-3p	hsa-miR-922	hsa-miR-200a	hsa-miR-141	hsa-miR-186	hsa-miR-338-5p	hsa-miR-875-3p	hsa-miR-221	hsa-miR-548a-3p	hsa-miR-298	hsa-miR-607	hsa-miR-570	hsa-miR-498	hsa-miR-376c	hsa-miR-633	hsa-miR-590-3p	hsa-miR-199a-3p	hsa-miR-619	hsa-miR-605	hsa-miR-182	hsa-miR-383	hsa-miR-582-5p	hsa-miR-765	hsa-miR-361-5p	hsa-miR-450b-5p	hsa-miR-656	hsa-miR-151-3p	hsa-miR-579	hsa-miR-148b	hsa-miR-760	hsa-miR-152	hsa-miR-628-3p	hsa-miR-29b	hsa-miR-448	hsa-miR-29a	hsa-miR-767-5p	hsa-miR-592	hsa-miR-568	hsa-miR-494	hsa-miR-203	hsa-miR-142-3p	hsa-miR-510	hsa-miR-588	hsa-miR-889	hsa-miR-624	hsa-miR-487a	hsa-miR-26b	hsa-miR-569	hsa-miR-367	hsa-miR-576-3p	hsa-miR-520d-5p	hsa-miR-410	hsa-miR-32	hsa-miR-524-5p	hsa-miR-363	hsa-miR-26a	hsa-miR-92a	hsa-miR-374a	hsa-miR-374b	hsa-miR-92b	hsa-miR-25	hsa-miR-583	hsa-miR-297	hsa-miR-382	hsa-miR-519c-3p	hsa-miR-302c	hsa-miR-190	hsa-miR-668	hsa-miR-543	hsa-miR-630	hsa-miR-205	hsa-miR-590-5p	hsa-miR-548d-5p	hsa-miR-556-3p	hsa-miR-144	hsa-miR-769-5p	hsa-miR-500	hsa-miR-220c	hsa-miR-302d	hsa-miR-380	hsa-miR-330-3p	hsa-miR-129-5p	hsa-miR-149	hsa-miR-625	hsa-miR-183	hsa-miR-340	hsa-miR-181b	hsa-miR-488	hsa-miR-580	hsa-miR-199b-5p	hsa-miR-372	hsa-miR-509-3-5p	hsa-miR-548c-5p	hsa-miR-597	hsa-miR-137	hsa-miR-559	hsa-miR-22	hsa-miR-586	hsa-miR-21	hsa-miR-199a-5p	hsa-miR-33b	hsa-miR-944	hsa-miR-519b-3p	hsa-miR-181a	hsa-miR-181d	hsa-miR-222	hsa-miR-561	hsa-miR-302b	hsa-miR-548a-5p	hsa-miR-525-5p	hsa-miR-520a-5p	hsa-miR-223	hsa-miR-181c	hsa-miR-519a	hsa-miR-138	hsa-miR-649	hsa-miR-511	hsa-miR-582-3p	hsa-miR-33a	hsa-miR-214	hsa-miR-539	hsa-miR-522	hsa-miR-373	hsa-miR-519d	hsa-miR-429	hsa-miR-507	hsa-miR-216a	hsa-miR-200c	hsa-miR-325	hsa-miR-454	hsa-miR-20a	hsa-miR-194	hsa-miR-148a	hsa-miR-496	hsa-miR-512-5p	hsa-miR-206	hsa-miR-130a	hsa-miR-599	hsa-miR-486-3p	hsa-miR-433	hsa-miR-641	hsa-miR-515-3p	hsa-miR-93	hsa-miR-142-5p	hsa-miR-891b	hsa-miR-20b	hsa-miR-190b	hsa-miR-30a	hsa-miR-642	hsa-miR-646	hsa-miR-30e	hsa-miR-576-5p	hsa-miR-495	hsa-miR-200b	hsa-miR-425	hsa-miR-208b	hsa-miR-30c	hsa-miR-653	hsa-miR-106b	hsa-miR-301b	hsa-miR-509-5p	hsa-miR-552	hsa-miR-300	hsa-miR-873	hsa-miR-532-5p	hsa-miR-17	hsa-miR-146a	hsa-miR-323-3p	hsa-miR-30b	hsa-miR-185	hsa-miR-146b-5p	hsa-miR-130b	hsa-miR-106a	hsa-miR-216b	hsa-miR-19a	hsa-miR-301a	hsa-miR-888	hsa-miR-381	hsa-miR-515-5p	hsa-miR-892a	hsa-miR-612	hsa-miR-136	hsa-miR-19b	hsa-miR-125a-3p	hsa-miR-220b	hsa-miR-548b-3p	hsa-miR-635	hsa-miR-544	hsa-miR-650	hsa-miR-493	hsa-miR-618	hsa-miR-96	hsa-miR-920	hsa-miR-150	hsa-miR-451	hsa-miR-330-5p	hsa-miR-663	hsa-miR-188-3p	hsa-miR-326	hsa-miR-589	hsa-miR-328	hsa-miR-219-2-3p	hsa-miR-335	hsa-miR-661	hsa-miR-101	hsa-miR-520e	hsa-miR-634	hsa-miR-10b	hsa-miR-499-3p	hsa-miR-600	hsa-miR-616	hsa-miR-520b	hsa-miR-153	hsa-miR-10a	hsa-miR-802	hsa-miR-30d	hsa-miR-431	hsa-miR-885-5p	hsa-miR-28-3p	hsa-miR-501-5p	hsa-miR-103	hsa-miR-502-3p	hsa-miR-613	hsa-miR-587	hsa-miR-107	hsa-miR-758	hsa-miR-506	hsa-miR-520f	hsa-miR-29c	hsa-miR-342-3p	hsa-miR-377	hsa-miR-124	hsa-miR-139-5p	hsa-miR-767-3p	hsa-miR-606	hsa-miR-362-3p	hsa-miR-365	hsa-miR-331-5p	hsa-miR-329	hsa-miR-934	hsa-miR-384	hsa-miR-505	hsa-miR-875-5p	hsa-miR-211	hsa-miR-204	hsa-miR-516a-3p	hsa-miR-770-5p	hsa-miR-215	hsa-miR-422a	hsa-miR-346	hsa-miR-629	hsa-miR-192	hsa-miR-501-3p	hsa-miR-452	hsa-miR-660	hsa-miR-887	hsa-miR-518a-3p	hsa-miR-337-3p	hsa-miR-99b	hsa-miR-100	hsa-miR-99a	
GO:0001933_negative regulation of protein phosphorylation	Number_of_microRNA_68	hsa-miR-379	hsa-miR-424	hsa-miR-195	hsa-miR-548d-3p	hsa-miR-520d-3p	hsa-let-7a	hsa-miR-890	hsa-miR-520h	hsa-miR-15b	hsa-miR-497	hsa-miR-520g	hsa-miR-125b	hsa-miR-16	hsa-miR-15a	hsa-miR-200a	hsa-miR-141	hsa-miR-186	hsa-miR-338-5p	hsa-miR-607	hsa-miR-376c	hsa-miR-590-3p	hsa-miR-767-5p	hsa-miR-494	hsa-miR-487a	hsa-miR-26b	hsa-miR-569	hsa-miR-367	hsa-miR-520d-5p	hsa-miR-32	hsa-miR-363	hsa-miR-26a	hsa-miR-92a	hsa-miR-92b	hsa-miR-25	hsa-miR-519c-3p	hsa-miR-556-3p	hsa-miR-500	hsa-miR-220c	hsa-miR-183	hsa-miR-181b	hsa-miR-519b-3p	hsa-miR-181a	hsa-miR-181d	hsa-miR-561	hsa-miR-181c	hsa-miR-519a	hsa-miR-138	hsa-miR-522	hsa-miR-429	hsa-miR-200c	hsa-miR-93	hsa-miR-20b	hsa-miR-495	hsa-miR-200b	hsa-miR-106b	hsa-miR-300	hsa-miR-17	hsa-miR-381	hsa-miR-612	hsa-miR-219-2-3p	hsa-miR-501-5p	hsa-miR-103	hsa-miR-107	hsa-miR-606	hsa-miR-362-3p	hsa-miR-329	hsa-miR-346	hsa-miR-629	
GO:0001934_positive regulation of protein phosphorylation	Number_of_microRNA_181	hsa-miR-449a	hsa-miR-379	hsa-miR-424	hsa-miR-876-5p	hsa-miR-409-3p	hsa-miR-548d-3p	hsa-miR-24	hsa-miR-34a	hsa-miR-27b	hsa-miR-548b-5p	hsa-miR-132	hsa-miR-648	hsa-miR-212	hsa-miR-548c-3p	hsa-miR-520h	hsa-miR-655	hsa-miR-15b	hsa-miR-140-5p	hsa-miR-520a-3p	hsa-miR-412	hsa-miR-369-3p	hsa-miR-27a	hsa-miR-921	hsa-miR-575	hsa-miR-497	hsa-miR-520g	hsa-miR-125b	hsa-miR-557	hsa-miR-34c-5p	hsa-miR-514	hsa-miR-16	hsa-miR-23b	hsa-miR-125a-5p	hsa-miR-519e	hsa-miR-449b	hsa-miR-15a	hsa-miR-154	hsa-miR-545	hsa-miR-7	hsa-miR-491-3p	hsa-miR-922	hsa-miR-141	hsa-miR-186	hsa-miR-338-5p	hsa-miR-875-3p	hsa-miR-548a-3p	hsa-miR-607	hsa-miR-570	hsa-miR-498	hsa-miR-376c	hsa-miR-633	hsa-miR-590-3p	hsa-miR-619	hsa-miR-582-5p	hsa-miR-765	hsa-miR-760	hsa-miR-29b	hsa-miR-592	hsa-miR-568	hsa-miR-494	hsa-miR-510	hsa-miR-588	hsa-miR-26b	hsa-miR-569	hsa-miR-367	hsa-miR-410	hsa-miR-32	hsa-miR-524-5p	hsa-miR-363	hsa-miR-26a	hsa-miR-92a	hsa-miR-374a	hsa-miR-374b	hsa-miR-92b	hsa-miR-25	hsa-miR-583	hsa-miR-297	hsa-miR-382	hsa-miR-519c-3p	hsa-miR-190	hsa-miR-543	hsa-miR-630	hsa-miR-205	hsa-miR-590-5p	hsa-miR-548d-5p	hsa-miR-144	hsa-miR-380	hsa-miR-129-5p	hsa-miR-149	hsa-miR-340	hsa-miR-181b	hsa-miR-488	hsa-miR-509-3-5p	hsa-miR-548c-5p	hsa-miR-137	hsa-miR-21	hsa-miR-33b	hsa-miR-519b-3p	hsa-miR-181a	hsa-miR-181d	hsa-miR-561	hsa-miR-548a-5p	hsa-miR-223	hsa-miR-181c	hsa-miR-519a	hsa-miR-511	hsa-miR-33a	hsa-miR-539	hsa-miR-522	hsa-miR-519d	hsa-miR-507	hsa-miR-216a	hsa-miR-454	hsa-miR-20a	hsa-miR-194	hsa-miR-512-5p	hsa-miR-130a	hsa-miR-433	hsa-miR-515-3p	hsa-miR-93	hsa-miR-891b	hsa-miR-20b	hsa-miR-30a	hsa-miR-30e	hsa-miR-576-5p	hsa-miR-495	hsa-miR-208b	hsa-miR-30c	hsa-miR-106b	hsa-miR-301b	hsa-miR-509-5p	hsa-miR-552	hsa-miR-300	hsa-miR-873	hsa-miR-17	hsa-miR-30b	hsa-miR-130b	hsa-miR-106a	hsa-miR-19a	hsa-miR-301a	hsa-miR-381	hsa-miR-515-5p	hsa-miR-892a	hsa-miR-612	hsa-miR-136	hsa-miR-19b	hsa-miR-650	hsa-miR-493	hsa-miR-618	hsa-miR-96	hsa-miR-589	hsa-miR-328	hsa-miR-219-2-3p	hsa-miR-335	hsa-miR-101	hsa-miR-499-3p	hsa-miR-153	hsa-miR-10a	hsa-miR-802	hsa-miR-30d	hsa-miR-103	hsa-miR-587	hsa-miR-520f	hsa-miR-377	hsa-miR-124	hsa-miR-139-5p	hsa-miR-767-3p	hsa-miR-606	hsa-miR-362-3p	hsa-miR-934	hsa-miR-384	hsa-miR-505	hsa-miR-211	hsa-miR-770-5p	hsa-miR-422a	hsa-miR-629	hsa-miR-452	hsa-miR-887	hsa-miR-99b	hsa-miR-100	hsa-miR-99a	
GO:0001935_endothelial cell proliferation	Number_of_microRNA_79	hsa-miR-296-3p	hsa-miR-1	hsa-miR-876-5p	hsa-miR-548d-3p	hsa-miR-27b	hsa-miR-548b-5p	hsa-miR-421	hsa-miR-127-5p	hsa-miR-655	hsa-miR-595	hsa-miR-23a	hsa-miR-369-3p	hsa-miR-27a	hsa-miR-557	hsa-miR-23b	hsa-miR-299-3p	hsa-miR-484	hsa-miR-491-3p	hsa-miR-338-5p	hsa-miR-18a	hsa-miR-376c	hsa-miR-590-3p	hsa-miR-182	hsa-miR-582-5p	hsa-miR-656	hsa-miR-151-3p	hsa-miR-29b	hsa-miR-889	hsa-miR-576-3p	hsa-miR-374a	hsa-miR-374b	hsa-miR-382	hsa-miR-519c-3p	hsa-miR-543	hsa-miR-205	hsa-miR-548d-5p	hsa-miR-556-3p	hsa-miR-144	hsa-miR-220c	hsa-miR-129-5p	hsa-miR-625	hsa-miR-181b	hsa-miR-137	hsa-miR-559	hsa-miR-21	hsa-miR-199a-5p	hsa-miR-519b-3p	hsa-miR-181a	hsa-miR-181d	hsa-miR-561	hsa-miR-181c	hsa-miR-519a	hsa-miR-429	hsa-miR-507	hsa-miR-454	hsa-miR-194	hsa-miR-549	hsa-miR-495	hsa-miR-17	hsa-miR-323-3p	hsa-miR-106a	hsa-miR-19a	hsa-miR-301a	hsa-miR-155	hsa-miR-637	hsa-miR-220b	hsa-miR-558	hsa-miR-635	hsa-miR-96	hsa-miR-589	hsa-miR-802	hsa-miR-885-5p	hsa-miR-103	hsa-miR-107	hsa-miR-377	hsa-miR-331-5p	hsa-miR-99b	hsa-miR-100	hsa-miR-99a	
GO:0001936_regulation of endothelial cell proliferation	Number_of_microRNA_74	hsa-miR-296-3p	hsa-miR-1	hsa-miR-876-5p	hsa-miR-548d-3p	hsa-miR-27b	hsa-miR-421	hsa-miR-127-5p	hsa-miR-655	hsa-miR-595	hsa-miR-23a	hsa-miR-369-3p	hsa-miR-27a	hsa-miR-557	hsa-miR-23b	hsa-miR-299-3p	hsa-miR-484	hsa-miR-491-3p	hsa-miR-338-5p	hsa-miR-18a	hsa-miR-376c	hsa-miR-590-3p	hsa-miR-182	hsa-miR-582-5p	hsa-miR-656	hsa-miR-151-3p	hsa-miR-29b	hsa-miR-889	hsa-miR-576-3p	hsa-miR-374a	hsa-miR-374b	hsa-miR-382	hsa-miR-519c-3p	hsa-miR-543	hsa-miR-205	hsa-miR-556-3p	hsa-miR-144	hsa-miR-220c	hsa-miR-129-5p	hsa-miR-625	hsa-miR-181b	hsa-miR-137	hsa-miR-559	hsa-miR-21	hsa-miR-199a-5p	hsa-miR-519b-3p	hsa-miR-181a	hsa-miR-181d	hsa-miR-561	hsa-miR-181c	hsa-miR-519a	hsa-miR-507	hsa-miR-454	hsa-miR-194	hsa-miR-549	hsa-miR-495	hsa-miR-17	hsa-miR-323-3p	hsa-miR-106a	hsa-miR-19a	hsa-miR-301a	hsa-miR-155	hsa-miR-637	hsa-miR-558	hsa-miR-635	hsa-miR-96	hsa-miR-589	hsa-miR-802	hsa-miR-103	hsa-miR-107	hsa-miR-377	hsa-miR-331-5p	hsa-miR-99b	hsa-miR-100	hsa-miR-99a	
GO:0001937_negative regulation of endothelial cell proliferation	Number_of_microRNA_24	hsa-miR-1	hsa-miR-876-5p	hsa-miR-27b	hsa-miR-421	hsa-miR-595	hsa-miR-27a	hsa-miR-491-3p	hsa-miR-338-5p	hsa-miR-182	hsa-miR-656	hsa-miR-151-3p	hsa-miR-576-3p	hsa-miR-382	hsa-miR-556-3p	hsa-miR-144	hsa-miR-625	hsa-miR-21	hsa-miR-194	hsa-miR-19a	hsa-miR-635	hsa-miR-802	hsa-miR-103	hsa-miR-107	hsa-miR-331-5p	
GO:0001938_positive regulation of endothelial cell proliferation	Number_of_microRNA_53	hsa-miR-296-3p	hsa-miR-548d-3p	hsa-miR-421	hsa-miR-127-5p	hsa-miR-655	hsa-miR-23a	hsa-miR-369-3p	hsa-miR-557	hsa-miR-23b	hsa-miR-299-3p	hsa-miR-484	hsa-miR-18a	hsa-miR-376c	hsa-miR-590-3p	hsa-miR-582-5p	hsa-miR-29b	hsa-miR-889	hsa-miR-374a	hsa-miR-374b	hsa-miR-519c-3p	hsa-miR-543	hsa-miR-205	hsa-miR-220c	hsa-miR-129-5p	hsa-miR-181b	hsa-miR-137	hsa-miR-559	hsa-miR-199a-5p	hsa-miR-519b-3p	hsa-miR-181a	hsa-miR-181d	hsa-miR-561	hsa-miR-181c	hsa-miR-519a	hsa-miR-507	hsa-miR-454	hsa-miR-549	hsa-miR-495	hsa-miR-17	hsa-miR-323-3p	hsa-miR-106a	hsa-miR-301a	hsa-miR-155	hsa-miR-637	hsa-miR-558	hsa-miR-635	hsa-miR-96	hsa-miR-589	hsa-miR-802	hsa-miR-377	hsa-miR-99b	hsa-miR-100	hsa-miR-99a	
GO:0001942_hair follicle development	Number_of_microRNA_47	hsa-miR-409-3p	hsa-miR-147	hsa-miR-24	hsa-miR-512-3p	hsa-miR-548c-3p	hsa-miR-628-5p	hsa-miR-768-3p	hsa-miR-644	hsa-miR-370	hsa-miR-590-3p	hsa-miR-148b	hsa-miR-152	hsa-miR-568	hsa-miR-494	hsa-miR-142-3p	hsa-miR-889	hsa-miR-519c-3p	hsa-miR-543	hsa-miR-205	hsa-miR-556-3p	hsa-miR-380	hsa-miR-129-5p	hsa-miR-944	hsa-miR-519b-3p	hsa-miR-519a	hsa-miR-582-3p	hsa-miR-539	hsa-miR-522	hsa-miR-373	hsa-miR-194	hsa-miR-148a	hsa-miR-30a	hsa-miR-30e	hsa-miR-30c	hsa-miR-300	hsa-miR-30b	hsa-miR-381	hsa-miR-515-5p	hsa-miR-220b	hsa-miR-30d	hsa-miR-885-5p	hsa-miR-342-3p	hsa-miR-124	hsa-miR-139-5p	hsa-miR-767-3p	hsa-miR-640	hsa-miR-423-3p	
GO:0001944_vasculature development	Number_of_microRNA_275	hsa-miR-449a	hsa-miR-424	hsa-miR-485-5p	hsa-miR-296-3p	hsa-miR-1	hsa-miR-195	hsa-miR-876-5p	hsa-miR-608	hsa-miR-409-3p	hsa-miR-147	hsa-miR-548d-3p	hsa-miR-24	hsa-miR-27b	hsa-miR-548b-5p	hsa-miR-132	hsa-miR-648	hsa-miR-581	hsa-miR-212	hsa-miR-647	hsa-miR-548c-3p	hsa-miR-219-1-3p	hsa-miR-890	hsa-miR-520h	hsa-miR-421	hsa-miR-628-5p	hsa-miR-127-5p	hsa-miR-655	hsa-miR-15b	hsa-miR-595	hsa-miR-23a	hsa-miR-768-3p	hsa-miR-369-3p	hsa-miR-302a	hsa-miR-27a	hsa-miR-575	hsa-miR-573	hsa-miR-497	hsa-miR-520g	hsa-miR-125b	hsa-miR-557	hsa-miR-514	hsa-miR-16	hsa-miR-23b	hsa-miR-371-5p	hsa-miR-188-5p	hsa-miR-519e	hsa-miR-299-3p	hsa-miR-453	hsa-miR-15a	hsa-miR-542-3p	hsa-miR-154	hsa-miR-484	hsa-miR-135a	hsa-miR-218	hsa-miR-545	hsa-miR-7	hsa-miR-518a-5p	hsa-miR-491-3p	hsa-miR-922	hsa-miR-200a	hsa-miR-654-3p	hsa-miR-141	hsa-miR-186	hsa-miR-338-5p	hsa-miR-516b	hsa-miR-875-3p	hsa-miR-221	hsa-miR-548a-3p	hsa-miR-607	hsa-miR-518d-5p	hsa-miR-18a	hsa-miR-423-5p	hsa-miR-498	hsa-miR-376c	hsa-miR-633	hsa-miR-590-3p	hsa-miR-199a-3p	hsa-miR-605	hsa-miR-182	hsa-miR-383	hsa-miR-582-5p	hsa-miR-765	hsa-miR-361-5p	hsa-miR-656	hsa-miR-151-3p	hsa-miR-148b	hsa-miR-760	hsa-miR-152	hsa-miR-29b	hsa-miR-448	hsa-miR-29a	hsa-miR-499-5p	hsa-miR-592	hsa-miR-568	hsa-miR-494	hsa-miR-643	hsa-miR-9	hsa-miR-889	hsa-miR-624	hsa-miR-487a	hsa-miR-26b	hsa-miR-569	hsa-miR-367	hsa-miR-576-3p	hsa-miR-520d-5p	hsa-miR-410	hsa-miR-143	hsa-miR-32	hsa-miR-524-5p	hsa-miR-363	hsa-miR-26a	hsa-miR-92a	hsa-miR-374a	hsa-miR-374b	hsa-miR-485-3p	hsa-miR-92b	hsa-miR-25	hsa-miR-583	hsa-miR-382	hsa-miR-519c-3p	hsa-miR-302c	hsa-miR-543	hsa-miR-205	hsa-miR-590-5p	hsa-miR-556-3p	hsa-miR-455-5p	hsa-miR-144	hsa-miR-769-5p	hsa-miR-220c	hsa-miR-380	hsa-miR-330-3p	hsa-miR-129-5p	hsa-miR-149	hsa-miR-625	hsa-miR-183	hsa-miR-198	hsa-miR-340	hsa-miR-181b	hsa-miR-199b-5p	hsa-miR-372	hsa-miR-137	hsa-miR-559	hsa-miR-22	hsa-miR-21	hsa-miR-199a-5p	hsa-miR-33b	hsa-miR-944	hsa-miR-519b-3p	hsa-miR-181a	hsa-miR-181d	hsa-miR-222	hsa-miR-561	hsa-miR-302b	hsa-miR-520a-5p	hsa-miR-223	hsa-miR-181c	hsa-miR-519a	hsa-miR-649	hsa-miR-511	hsa-miR-582-3p	hsa-miR-33a	hsa-miR-539	hsa-miR-522	hsa-miR-708	hsa-miR-196a	hsa-miR-196b	hsa-miR-519d	hsa-miR-429	hsa-miR-507	hsa-miR-200c	hsa-miR-454	hsa-miR-20a	hsa-miR-194	hsa-miR-148a	hsa-miR-206	hsa-miR-549	hsa-miR-130a	hsa-miR-599	hsa-miR-486-3p	hsa-miR-433	hsa-miR-641	hsa-miR-515-3p	hsa-miR-93	hsa-miR-142-5p	hsa-miR-571	hsa-miR-20b	hsa-miR-224	hsa-miR-30a	hsa-miR-642	hsa-miR-30e	hsa-miR-576-5p	hsa-miR-495	hsa-miR-200b	hsa-miR-425	hsa-miR-30c	hsa-miR-106b	hsa-miR-301b	hsa-miR-34c-3p	hsa-miR-300	hsa-miR-873	hsa-miR-378	hsa-miR-603	hsa-miR-17	hsa-miR-34b	hsa-miR-323-3p	hsa-miR-30b	hsa-miR-130b	hsa-miR-106a	hsa-miR-19a	hsa-miR-301a	hsa-miR-888	hsa-miR-381	hsa-miR-515-5p	hsa-miR-892a	hsa-miR-155	hsa-miR-136	hsa-miR-19b	hsa-miR-637	hsa-miR-197	hsa-miR-220b	hsa-miR-635	hsa-miR-338-3p	hsa-miR-96	hsa-miR-651	hsa-miR-942	hsa-miR-324-5p	hsa-miR-342-5p	hsa-miR-217	hsa-miR-589	hsa-miR-219-2-3p	hsa-miR-885-3p	hsa-miR-661	hsa-miR-101	hsa-miR-28-5p	hsa-miR-10b	hsa-miR-499-3p	hsa-miR-105	hsa-miR-626	hsa-miR-153	hsa-miR-10a	hsa-miR-802	hsa-miR-30d	hsa-miR-145	hsa-miR-885-5p	hsa-miR-501-5p	hsa-miR-103	hsa-miR-613	hsa-miR-587	hsa-miR-107	hsa-miR-506	hsa-miR-29c	hsa-miR-509-3p	hsa-miR-610	hsa-miR-377	hsa-miR-124	hsa-miR-139-5p	hsa-miR-606	hsa-miR-362-3p	hsa-miR-365	hsa-miR-331-5p	hsa-miR-329	hsa-miR-384	hsa-miR-204	hsa-miR-486-5p	hsa-miR-770-5p	hsa-miR-422a	hsa-miR-640	hsa-miR-629	hsa-miR-563	hsa-miR-452	hsa-miR-521	hsa-miR-219-5p	hsa-miR-337-3p	hsa-miR-423-3p	hsa-miR-375	
GO:0001947_heart looping	Number_of_microRNA_16	hsa-miR-424	hsa-miR-1	hsa-miR-195	hsa-miR-647	hsa-miR-15b	hsa-miR-497	hsa-miR-16	hsa-miR-15a	hsa-miR-494	hsa-miR-374a	hsa-miR-129-5p	hsa-miR-183	hsa-miR-206	hsa-miR-136	hsa-miR-501-5p	hsa-miR-346	
GO:0001952_regulation of cell-matrix adhesion	Number_of_microRNA_57	hsa-miR-1	hsa-miR-876-5p	hsa-miR-193b	hsa-miR-132	hsa-miR-212	hsa-miR-193a-3p	hsa-miR-548c-3p	hsa-let-7a	hsa-miR-15b	hsa-miR-23a	hsa-miR-497	hsa-miR-23b	hsa-miR-15a	hsa-miR-542-3p	hsa-miR-135b	hsa-miR-218	hsa-miR-545	hsa-miR-922	hsa-miR-186	hsa-miR-607	hsa-miR-182	hsa-miR-656	hsa-miR-151-3p	hsa-miR-579	hsa-miR-9	hsa-miR-625	hsa-miR-199b-5p	hsa-miR-199a-5p	hsa-miR-223	hsa-miR-511	hsa-miR-214	hsa-miR-200c	hsa-miR-454	hsa-miR-194	hsa-miR-206	hsa-miR-30e	hsa-miR-30c	hsa-miR-301b	hsa-miR-30b	hsa-miR-19a	hsa-miR-136	hsa-miR-19b	hsa-miR-220b	hsa-miR-663	hsa-miR-103	hsa-miR-107	hsa-miR-758	hsa-miR-506	hsa-miR-377	hsa-miR-124	hsa-miR-139-5p	hsa-miR-767-3p	hsa-miR-362-3p	hsa-miR-331-5p	hsa-miR-329	hsa-miR-572	hsa-miR-345	
GO:0001953_negative regulation of cell-matrix adhesion	Number_of_microRNA_28	hsa-miR-1	hsa-miR-132	hsa-miR-212	hsa-let-7a	hsa-miR-15b	hsa-miR-497	hsa-miR-15a	hsa-miR-135b	hsa-miR-545	hsa-miR-922	hsa-miR-182	hsa-miR-656	hsa-miR-151-3p	hsa-miR-223	hsa-miR-200c	hsa-miR-454	hsa-miR-194	hsa-miR-30e	hsa-miR-30c	hsa-miR-301b	hsa-miR-30b	hsa-miR-19a	hsa-miR-136	hsa-miR-19b	hsa-miR-220b	hsa-miR-362-3p	hsa-miR-329	hsa-miR-345	
GO:0001954_positive regulation of cell-matrix adhesion	Number_of_microRNA_10	hsa-miR-542-3p	hsa-miR-186	hsa-miR-214	hsa-miR-206	hsa-miR-663	hsa-miR-758	hsa-miR-506	hsa-miR-377	hsa-miR-124	hsa-miR-331-5p	
GO:0001958_endochondral ossification	Number_of_microRNA_40	hsa-miR-147	hsa-miR-548c-3p	hsa-miR-520h	hsa-miR-768-3p	hsa-miR-134	hsa-miR-520g	hsa-miR-135b	hsa-miR-135a	hsa-miR-218	hsa-miR-7	hsa-miR-518a-5p	hsa-miR-590-3p	hsa-miR-182	hsa-miR-582-5p	hsa-miR-148b	hsa-miR-152	hsa-miR-29b	hsa-miR-29a	hsa-miR-767-5p	hsa-miR-376b	hsa-miR-376a	hsa-miR-203	hsa-miR-889	hsa-miR-190	hsa-miR-630	hsa-miR-584	hsa-miR-223	hsa-miR-148a	hsa-miR-549	hsa-miR-495	hsa-miR-34c-3p	hsa-miR-155	hsa-miR-217	hsa-miR-802	hsa-miR-587	hsa-miR-506	hsa-miR-29c	hsa-miR-124	hsa-miR-622	hsa-miR-660	
GO:0001959_regulation of cytokine-mediated signaling pathway	Number_of_microRNA_57	hsa-miR-608	hsa-miR-133a	hsa-miR-548c-3p	hsa-miR-655	hsa-miR-369-3p	hsa-miR-578	hsa-miR-518a-5p	hsa-miR-491-3p	hsa-miR-200a	hsa-miR-141	hsa-miR-338-5p	hsa-miR-548a-3p	hsa-miR-607	hsa-miR-498	hsa-miR-590-3p	hsa-miR-582-5p	hsa-miR-203	hsa-miR-643	hsa-miR-520d-5p	hsa-miR-374a	hsa-miR-485-3p	hsa-miR-519c-3p	hsa-miR-302c	hsa-miR-556-3p	hsa-miR-144	hsa-miR-302d	hsa-miR-380	hsa-miR-330-3p	hsa-miR-129-5p	hsa-miR-562	hsa-miR-137	hsa-miR-944	hsa-miR-519b-3p	hsa-miR-561	hsa-miR-548a-5p	hsa-miR-519a	hsa-miR-138	hsa-miR-935	hsa-miR-194	hsa-miR-496	hsa-miR-641	hsa-miR-30a	hsa-miR-876-3p	hsa-miR-30e	hsa-miR-495	hsa-miR-30c	hsa-miR-532-5p	hsa-miR-146a	hsa-miR-323-3p	hsa-miR-30b	hsa-miR-146b-5p	hsa-miR-155	hsa-miR-150	hsa-miR-101	hsa-miR-30d	hsa-miR-431	hsa-miR-502-3p	
GO:0001960_negative regulation of cytokine-mediated signaling pathway	Number_of_microRNA_7	hsa-miR-338-5p	hsa-miR-607	hsa-miR-498	hsa-miR-556-3p	hsa-miR-944	hsa-miR-548a-5p	hsa-miR-641	
GO:0001961_positive regulation of cytokine-mediated signaling pathway	Number_of_microRNA_4	hsa-miR-548a-3p	hsa-miR-374a	hsa-miR-330-3p	hsa-miR-129-5p	
GO:0001974_blood vessel remodeling	Number_of_microRNA_7	hsa-miR-125b	hsa-miR-200a	hsa-miR-141	hsa-miR-487a	hsa-miR-181b	hsa-miR-181a	hsa-miR-181d	
GO:0001990_regulation of systemic arterial blood pressure by hormone	Number_of_microRNA_11	hsa-miR-147	hsa-miR-548b-5p	hsa-miR-548a-3p	hsa-miR-148b	hsa-miR-152	hsa-miR-205	hsa-miR-548d-5p	hsa-miR-559	hsa-miR-148a	hsa-miR-587	hsa-miR-140-3p	
GO:0002009_morphogenesis of an epithelium	Number_of_microRNA_228	hsa-miR-424	hsa-miR-1	hsa-miR-195	hsa-miR-876-5p	hsa-miR-409-3p	hsa-miR-193b	hsa-miR-147	hsa-miR-548d-3p	hsa-miR-24	hsa-miR-520d-3p	hsa-miR-27b	hsa-miR-548b-5p	hsa-miR-132	hsa-miR-581	hsa-miR-193a-3p	hsa-miR-647	hsa-miR-548c-3p	hsa-miR-890	hsa-miR-628-5p	hsa-miR-655	hsa-miR-15b	hsa-miR-140-5p	hsa-miR-520a-3p	hsa-miR-23a	hsa-miR-768-3p	hsa-miR-369-3p	hsa-miR-27a	hsa-miR-497	hsa-miR-520g	hsa-miR-557	hsa-miR-16	hsa-miR-23b	hsa-miR-362-5p	hsa-miR-577	hsa-miR-371-5p	hsa-miR-188-5p	hsa-miR-15a	hsa-miR-542-3p	hsa-miR-484	hsa-miR-218	hsa-miR-518a-5p	hsa-miR-922	hsa-miR-200a	hsa-miR-654-3p	hsa-miR-141	hsa-miR-186	hsa-miR-338-5p	hsa-miR-875-3p	hsa-miR-548a-3p	hsa-miR-607	hsa-miR-518d-5p	hsa-miR-18a	hsa-miR-570	hsa-miR-498	hsa-miR-590-3p	hsa-miR-199a-3p	hsa-miR-619	hsa-miR-182	hsa-miR-582-5p	hsa-miR-450b-5p	hsa-miR-656	hsa-miR-148b	hsa-miR-152	hsa-miR-628-3p	hsa-miR-448	hsa-miR-592	hsa-miR-568	hsa-miR-494	hsa-miR-203	hsa-miR-889	hsa-miR-487a	hsa-miR-26b	hsa-miR-569	hsa-miR-367	hsa-miR-520d-5p	hsa-miR-487b	hsa-miR-410	hsa-miR-143	hsa-miR-32	hsa-miR-524-5p	hsa-miR-363	hsa-miR-26a	hsa-miR-92a	hsa-miR-374a	hsa-miR-374b	hsa-miR-92b	hsa-miR-25	hsa-miR-583	hsa-let-7i	hsa-miR-190	hsa-miR-668	hsa-miR-543	hsa-miR-205	hsa-miR-590-5p	hsa-miR-548d-5p	hsa-miR-556-3p	hsa-miR-144	hsa-miR-380	hsa-miR-330-3p	hsa-miR-129-5p	hsa-miR-149	hsa-miR-625	hsa-miR-183	hsa-miR-198	hsa-miR-181b	hsa-miR-199b-5p	hsa-miR-202	hsa-miR-509-3-5p	hsa-miR-548c-5p	hsa-miR-597	hsa-miR-137	hsa-miR-22	hsa-miR-586	hsa-miR-21	hsa-miR-199a-5p	hsa-miR-944	hsa-miR-519b-3p	hsa-miR-181a	hsa-miR-181d	hsa-miR-302b	hsa-miR-548a-5p	hsa-miR-223	hsa-miR-181c	hsa-miR-582-3p	hsa-miR-214	hsa-miR-539	hsa-miR-522	hsa-miR-429	hsa-miR-507	hsa-miR-200c	hsa-miR-454	hsa-miR-20a	hsa-miR-194	hsa-miR-148a	hsa-miR-206	hsa-miR-130a	hsa-miR-433	hsa-miR-641	hsa-miR-299-5p	hsa-miR-515-3p	hsa-miR-224	hsa-miR-30a	hsa-miR-642	hsa-miR-646	hsa-miR-30e	hsa-miR-495	hsa-miR-200b	hsa-miR-208b	hsa-miR-30c	hsa-miR-301b	hsa-miR-509-5p	hsa-miR-552	hsa-miR-34c-3p	hsa-miR-300	hsa-miR-873	hsa-miR-924	hsa-miR-34b	hsa-miR-146a	hsa-miR-323-3p	hsa-miR-30b	hsa-miR-185	hsa-miR-146b-5p	hsa-miR-130b	hsa-miR-19a	hsa-miR-301a	hsa-miR-888	hsa-miR-381	hsa-miR-515-5p	hsa-miR-136	hsa-miR-19b	hsa-miR-197	hsa-miR-544	hsa-miR-650	hsa-miR-493	hsa-miR-338-3p	hsa-miR-618	hsa-miR-96	hsa-miR-451	hsa-miR-942	hsa-miR-324-5p	hsa-miR-324-3p	hsa-miR-601	hsa-miR-663	hsa-miR-188-3p	hsa-miR-219-2-3p	hsa-miR-28-5p	hsa-miR-490-5p	hsa-miR-520e	hsa-miR-634	hsa-miR-499-3p	hsa-miR-600	hsa-miR-520b	hsa-miR-802	hsa-miR-30d	hsa-miR-145	hsa-miR-885-5p	hsa-miR-501-5p	hsa-miR-103	hsa-miR-107	hsa-miR-758	hsa-miR-506	hsa-miR-518c	hsa-miR-124	hsa-miR-139-5p	hsa-miR-504	hsa-miR-598	hsa-miR-767-3p	hsa-miR-606	hsa-miR-365	hsa-miR-934	hsa-miR-518f	hsa-miR-211	hsa-miR-204	hsa-miR-938	hsa-miR-516a-3p	hsa-miR-215	hsa-miR-422a	hsa-miR-346	hsa-miR-640	hsa-miR-629	hsa-miR-192	hsa-miR-452	hsa-miR-518a-3p	hsa-miR-219-5p	hsa-miR-423-3p	hsa-miR-375	hsa-miR-518b	hsa-miR-518d-3p	
GO:0002011_morphogenesis of an epithelial sheet	Number_of_microRNA_31	hsa-miR-424	hsa-miR-1	hsa-miR-195	hsa-miR-15b	hsa-miR-497	hsa-miR-520g	hsa-miR-16	hsa-miR-15a	hsa-miR-607	hsa-miR-590-3p	hsa-miR-656	hsa-miR-148b	hsa-miR-410	hsa-miR-374a	hsa-miR-583	hsa-let-7i	hsa-miR-668	hsa-miR-590-5p	hsa-miR-129-5p	hsa-miR-183	hsa-miR-21	hsa-miR-148a	hsa-miR-206	hsa-miR-641	hsa-miR-888	hsa-miR-618	hsa-miR-501-5p	hsa-miR-103	hsa-miR-107	hsa-miR-139-5p	hsa-miR-346	
GO:0002021_response to dietary excess	Number_of_microRNA_14	hsa-miR-424	hsa-miR-195	hsa-miR-497	hsa-miR-16	hsa-miR-15a	hsa-miR-590-3p	hsa-miR-485-3p	hsa-miR-556-3p	hsa-miR-200b	hsa-miR-532-5p	hsa-miR-888	hsa-miR-101	hsa-miR-634	hsa-miR-140-3p	
GO:0002027_regulation of heart rate	Number_of_microRNA_44	hsa-miR-449a	hsa-miR-147	hsa-miR-34a	hsa-miR-655	hsa-miR-34c-5p	hsa-miR-449b	hsa-miR-542-3p	hsa-miR-922	hsa-miR-221	hsa-miR-494	hsa-miR-643	hsa-miR-26b	hsa-miR-367	hsa-miR-410	hsa-miR-32	hsa-miR-363	hsa-miR-26a	hsa-miR-92a	hsa-miR-92b	hsa-miR-25	hsa-miR-297	hsa-miR-205	hsa-miR-181b	hsa-miR-586	hsa-miR-181d	hsa-miR-222	hsa-miR-649	hsa-miR-30a	hsa-miR-646	hsa-miR-30e	hsa-miR-30c	hsa-miR-552	hsa-miR-30b	hsa-miR-216b	hsa-miR-136	hsa-miR-558	hsa-miR-330-5p	hsa-miR-326	hsa-miR-101	hsa-miR-490-5p	hsa-miR-30d	hsa-miR-145	hsa-miR-365	hsa-miR-938	
GO:0002028_regulation of sodium ion transport	Number_of_microRNA_20	hsa-miR-424	hsa-miR-195	hsa-miR-409-3p	hsa-miR-548c-3p	hsa-miR-615-5p	hsa-miR-497	hsa-miR-16	hsa-miR-15a	hsa-miR-151-3p	hsa-miR-374a	hsa-miR-374b	hsa-miR-556-3p	hsa-miR-137	hsa-miR-561	hsa-miR-876-3p	hsa-miR-532-5p	hsa-miR-888	hsa-miR-330-5p	hsa-miR-326	hsa-miR-634	
GO:0002040_sprouting angiogenesis	Number_of_microRNA_22	hsa-miR-1	hsa-miR-647	hsa-miR-768-3p	hsa-miR-557	hsa-miR-16	hsa-miR-338-5p	hsa-miR-607	hsa-miR-590-3p	hsa-miR-151-3p	hsa-miR-543	hsa-miR-507	hsa-miR-194	hsa-miR-599	hsa-miR-300	hsa-miR-19a	hsa-miR-381	hsa-miR-96	hsa-miR-651	hsa-miR-153	hsa-miR-885-5p	hsa-miR-377	hsa-miR-139-5p	
GO:0002042_cell migration involved in sprouting angiogenesis	Number_of_microRNA_7	hsa-miR-647	hsa-miR-768-3p	hsa-miR-16	hsa-miR-338-5p	hsa-miR-607	hsa-miR-543	hsa-miR-651	
GO:0002052_positive regulation of neuroblast proliferation	Number_of_microRNA_24	hsa-miR-27b	hsa-miR-27a	hsa-miR-371-5p	hsa-miR-338-5p	hsa-miR-619	hsa-miR-450b-5p	hsa-miR-519c-3p	hsa-miR-625	hsa-miR-21	hsa-miR-519b-3p	hsa-miR-519a	hsa-miR-30e	hsa-miR-30c	hsa-miR-34b	hsa-miR-635	hsa-miR-330-5p	hsa-miR-326	hsa-miR-758	hsa-miR-518c	hsa-miR-139-5p	hsa-miR-518f	hsa-miR-518a-3p	hsa-miR-518e	hsa-miR-518d-3p	
GO:0002053_positive regulation of mesenchymal cell proliferation	Number_of_microRNA_43	hsa-miR-424	hsa-miR-195	hsa-miR-548c-3p	hsa-miR-421	hsa-miR-628-5p	hsa-miR-655	hsa-miR-15b	hsa-miR-369-3p	hsa-miR-497	hsa-miR-125b	hsa-miR-34c-5p	hsa-miR-16	hsa-miR-125a-5p	hsa-miR-449b	hsa-miR-15a	hsa-miR-7	hsa-miR-200a	hsa-miR-590-3p	hsa-miR-182	hsa-miR-568	hsa-miR-889	hsa-miR-374a	hsa-miR-556-3p	hsa-miR-144	hsa-miR-330-3p	hsa-miR-129-5p	hsa-miR-183	hsa-miR-181b	hsa-miR-944	hsa-miR-181a	hsa-miR-181d	hsa-miR-20a	hsa-miR-515-3p	hsa-miR-300	hsa-miR-381	hsa-miR-515-5p	hsa-miR-493	hsa-miR-589	hsa-miR-501-5p	hsa-miR-346	hsa-miR-640	hsa-miR-452	hsa-miR-423-3p	
GO:0002062_chondrocyte differentiation	Number_of_microRNA_64	hsa-miR-424	hsa-miR-147	hsa-miR-133a	hsa-miR-548c-3p	hsa-miR-768-5p	hsa-miR-520h	hsa-miR-768-3p	hsa-miR-134	hsa-miR-520g	hsa-miR-557	hsa-miR-16	hsa-miR-370	hsa-miR-218	hsa-miR-7	hsa-miR-518a-5p	hsa-miR-338-5p	hsa-miR-221	hsa-miR-182	hsa-miR-148b	hsa-miR-152	hsa-miR-29b	hsa-miR-29a	hsa-miR-889	hsa-miR-569	hsa-miR-367	hsa-miR-143	hsa-miR-32	hsa-miR-524-5p	hsa-miR-363	hsa-miR-92a	hsa-miR-374b	hsa-miR-92b	hsa-miR-25	hsa-miR-190	hsa-miR-630	hsa-miR-144	hsa-miR-330-3p	hsa-miR-597	hsa-miR-584	hsa-miR-582-3p	hsa-miR-539	hsa-miR-373	hsa-miR-507	hsa-miR-148a	hsa-miR-549	hsa-miR-599	hsa-miR-515-3p	hsa-miR-300	hsa-miR-381	hsa-miR-632	hsa-miR-324-3p	hsa-miR-217	hsa-miR-219-2-3p	hsa-miR-802	hsa-miR-885-5p	hsa-miR-103	hsa-miR-107	hsa-miR-29c	hsa-miR-124	hsa-miR-606	hsa-miR-365	hsa-miR-622	hsa-miR-629	hsa-miR-452	
GO:0002064_epithelial cell development	Number_of_microRNA_49	hsa-miR-424	hsa-miR-1	hsa-miR-520d-3p	hsa-miR-27b	hsa-miR-548b-5p	hsa-miR-132	hsa-miR-421	hsa-miR-655	hsa-miR-140-5p	hsa-miR-768-3p	hsa-miR-369-3p	hsa-miR-27a	hsa-miR-557	hsa-miR-484	hsa-miR-518a-5p	hsa-miR-200a	hsa-miR-186	hsa-miR-607	hsa-miR-18a	hsa-miR-590-3p	hsa-miR-579	hsa-miR-592	hsa-miR-9	hsa-miR-26b	hsa-miR-569	hsa-miR-520d-5p	hsa-miR-26a	hsa-miR-543	hsa-miR-205	hsa-miR-548d-5p	hsa-miR-556-3p	hsa-miR-511	hsa-miR-582-3p	hsa-miR-214	hsa-miR-507	hsa-miR-206	hsa-miR-130a	hsa-miR-433	hsa-miR-224	hsa-miR-495	hsa-miR-34c-3p	hsa-miR-34b	hsa-miR-96	hsa-miR-802	hsa-miR-885-5p	hsa-miR-124	hsa-miR-767-3p	hsa-miR-934	hsa-miR-572	
GO:0002065_columnar/cuboidal epithelial cell differentiation	Number_of_microRNA_29	hsa-miR-424	hsa-miR-548b-5p	hsa-miR-132	hsa-miR-628-5p	hsa-miR-140-5p	hsa-miR-484	hsa-miR-590-3p	hsa-miR-568	hsa-miR-889	hsa-miR-26b	hsa-miR-520d-5p	hsa-miR-26a	hsa-miR-205	hsa-miR-548d-5p	hsa-miR-556-3p	hsa-miR-944	hsa-miR-181d	hsa-miR-196a	hsa-miR-196b	hsa-miR-130a	hsa-miR-433	hsa-miR-495	hsa-miR-300	hsa-miR-381	hsa-miR-96	hsa-miR-802	hsa-miR-139-5p	hsa-miR-640	hsa-miR-423-3p	
GO:0002067_glandular epithelial cell differentiation	Number_of_microRNA_12	hsa-miR-132	hsa-miR-628-5p	hsa-miR-590-3p	hsa-miR-568	hsa-miR-889	hsa-miR-556-3p	hsa-miR-944	hsa-miR-300	hsa-miR-381	hsa-miR-139-5p	hsa-miR-640	hsa-miR-423-3p	
GO:0002070_epithelial cell maturation	Number_of_microRNA_12	hsa-miR-1	hsa-miR-132	hsa-miR-484	hsa-miR-590-3p	hsa-miR-26b	hsa-miR-26a	hsa-miR-543	hsa-miR-206	hsa-miR-130a	hsa-miR-433	hsa-miR-96	hsa-miR-802	
GO:0002076_osteoblast development	Number_of_microRNA_10	hsa-miR-1	hsa-miR-520d-3p	hsa-miR-18a	hsa-miR-182	hsa-miR-494	hsa-miR-190	hsa-miR-22	hsa-miR-194	hsa-miR-671-5p	hsa-miR-934	
GO:0002088_lens development in camera-type eye	Number_of_microRNA_28	hsa-miR-147	hsa-miR-557	hsa-miR-23b	hsa-miR-371-5p	hsa-miR-593	hsa-miR-765	hsa-miR-450b-5p	hsa-miR-579	hsa-miR-592	hsa-miR-494	hsa-miR-643	hsa-miR-520d-5p	hsa-miR-524-5p	hsa-miR-374a	hsa-miR-374b	hsa-miR-590-5p	hsa-miR-330-3p	hsa-miR-129-5p	hsa-miR-625	hsa-miR-21	hsa-miR-507	hsa-miR-495	hsa-miR-216b	hsa-miR-515-5p	hsa-miR-612	hsa-miR-635	hsa-miR-651	hsa-miR-942	
GO:0002089_lens morphogenesis in camera-type eye	Number_of_microRNA_16	hsa-miR-147	hsa-miR-557	hsa-miR-23b	hsa-miR-371-5p	hsa-miR-593	hsa-miR-765	hsa-miR-450b-5p	hsa-miR-643	hsa-miR-590-5p	hsa-miR-625	hsa-miR-21	hsa-miR-507	hsa-miR-515-5p	hsa-miR-612	hsa-miR-635	hsa-miR-942	
GO:0002200_somatic diversification of immune receptors	Number_of_microRNA_37	hsa-miR-1	hsa-miR-548d-3p	hsa-miR-548b-5p	hsa-miR-548c-3p	hsa-miR-127-5p	hsa-miR-23a	hsa-miR-34c-5p	hsa-miR-23b	hsa-miR-449b	hsa-miR-453	hsa-miR-200a	hsa-miR-376c	hsa-miR-590-3p	hsa-miR-383	hsa-miR-582-5p	hsa-miR-410	hsa-miR-543	hsa-miR-630	hsa-miR-205	hsa-miR-183	hsa-miR-181b	hsa-miR-202	hsa-miR-597	hsa-miR-559	hsa-miR-181a	hsa-miR-181d	hsa-miR-181c	hsa-miR-206	hsa-miR-549	hsa-miR-34b	hsa-miR-888	hsa-miR-155	hsa-miR-136	hsa-miR-558	hsa-miR-544	hsa-miR-942	hsa-miR-499-3p	
GO:0002204_somatic recombination of immunoglobulin genes involved in immune response	Number_of_microRNA_24	hsa-miR-1	hsa-miR-548b-5p	hsa-miR-548c-3p	hsa-miR-453	hsa-miR-376c	hsa-miR-383	hsa-miR-410	hsa-miR-630	hsa-miR-205	hsa-miR-183	hsa-miR-181b	hsa-miR-202	hsa-miR-597	hsa-miR-559	hsa-miR-181a	hsa-miR-181d	hsa-miR-181c	hsa-miR-206	hsa-miR-34b	hsa-miR-888	hsa-miR-155	hsa-miR-544	hsa-miR-942	hsa-miR-499-3p	
GO:0002208_somatic diversification of immunoglobulins involved in immune response	Number_of_microRNA_24	hsa-miR-1	hsa-miR-548b-5p	hsa-miR-548c-3p	hsa-miR-453	hsa-miR-376c	hsa-miR-383	hsa-miR-410	hsa-miR-630	hsa-miR-205	hsa-miR-183	hsa-miR-181b	hsa-miR-202	hsa-miR-597	hsa-miR-559	hsa-miR-181a	hsa-miR-181d	hsa-miR-181c	hsa-miR-206	hsa-miR-34b	hsa-miR-888	hsa-miR-155	hsa-miR-544	hsa-miR-942	hsa-miR-499-3p	
GO:0002209_behavioral defense response	Number_of_microRNA_17	hsa-miR-519e	hsa-miR-7	hsa-miR-490-3p	hsa-miR-148b	hsa-miR-152	hsa-miR-592	hsa-miR-494	hsa-miR-129-5p	hsa-miR-625	hsa-miR-519d	hsa-miR-148a	hsa-miR-515-3p	hsa-miR-576-5p	hsa-miR-17	hsa-miR-502-3p	hsa-miR-139-5p	hsa-miR-660	
GO:0002218_activation of innate immune response	Number_of_microRNA_133	hsa-miR-449a	hsa-miR-424	hsa-miR-1	hsa-miR-195	hsa-miR-548d-3p	hsa-miR-520h	hsa-miR-628-5p	hsa-miR-655	hsa-miR-15b	hsa-miR-23a	hsa-miR-768-3p	hsa-miR-369-3p	hsa-miR-578	hsa-miR-497	hsa-miR-520g	hsa-miR-645	hsa-miR-519e	hsa-miR-644	hsa-miR-453	hsa-miR-15a	hsa-miR-135b	hsa-miR-154	hsa-miR-135a	hsa-miR-545	hsa-miR-7	hsa-miR-200a	hsa-miR-654-3p	hsa-miR-141	hsa-miR-221	hsa-miR-548a-3p	hsa-miR-607	hsa-miR-609	hsa-miR-18a	hsa-miR-590-3p	hsa-miR-582-5p	hsa-miR-765	hsa-miR-656	hsa-miR-148b	hsa-miR-29b	hsa-miR-448	hsa-miR-29a	hsa-miR-568	hsa-miR-203	hsa-miR-142-3p	hsa-miR-569	hsa-miR-367	hsa-miR-520d-5p	hsa-miR-143	hsa-miR-524-5p	hsa-miR-374a	hsa-miR-374b	hsa-miR-92b	hsa-let-7i	hsa-miR-519c-3p	hsa-miR-302c	hsa-miR-455-3p	hsa-miR-144	hsa-miR-302d	hsa-miR-330-3p	hsa-miR-580	hsa-miR-21	hsa-miR-519b-3p	hsa-miR-222	hsa-miR-561	hsa-miR-525-5p	hsa-miR-520a-5p	hsa-miR-223	hsa-miR-519a	hsa-miR-138	hsa-miR-511	hsa-miR-582-3p	hsa-miR-522	hsa-miR-373	hsa-miR-429	hsa-miR-200c	hsa-miR-454	hsa-miR-20a	hsa-miR-148a	hsa-miR-512-5p	hsa-miR-206	hsa-miR-130a	hsa-miR-641	hsa-miR-515-3p	hsa-miR-93	hsa-miR-142-5p	hsa-miR-20b	hsa-miR-224	hsa-miR-576-5p	hsa-miR-495	hsa-miR-200b	hsa-miR-208b	hsa-miR-106b	hsa-miR-301b	hsa-miR-300	hsa-miR-603	hsa-miR-532-5p	hsa-miR-17	hsa-miR-924	hsa-miR-146a	hsa-miR-508-3p	hsa-miR-146b-5p	hsa-miR-130b	hsa-miR-106a	hsa-miR-19a	hsa-miR-301a	hsa-miR-888	hsa-miR-381	hsa-miR-892a	hsa-miR-155	hsa-miR-19b	hsa-miR-671-5p	hsa-miR-129-3p	hsa-miR-96	hsa-miR-150	hsa-miR-451	hsa-miR-942	hsa-miR-219-2-3p	hsa-miR-101	hsa-miR-634	hsa-miR-802	hsa-miR-885-5p	hsa-miR-502-3p	hsa-miR-29c	hsa-miR-124	hsa-miR-139-5p	hsa-miR-362-3p	hsa-miR-365	hsa-miR-140-3p	hsa-miR-505	hsa-miR-211	hsa-miR-204	hsa-miR-629	hsa-miR-501-3p	
GO:0002221_pattern recognition receptor signaling pathway	Number_of_microRNA_133	hsa-miR-449a	hsa-miR-424	hsa-miR-1	hsa-miR-195	hsa-miR-548d-3p	hsa-miR-520h	hsa-miR-628-5p	hsa-miR-655	hsa-miR-15b	hsa-miR-23a	hsa-miR-768-3p	hsa-miR-369-3p	hsa-miR-578	hsa-miR-497	hsa-miR-520g	hsa-miR-645	hsa-miR-519e	hsa-miR-644	hsa-miR-453	hsa-miR-15a	hsa-miR-135b	hsa-miR-154	hsa-miR-135a	hsa-miR-545	hsa-miR-7	hsa-miR-200a	hsa-miR-654-3p	hsa-miR-141	hsa-miR-221	hsa-miR-548a-3p	hsa-miR-607	hsa-miR-609	hsa-miR-18a	hsa-miR-590-3p	hsa-miR-582-5p	hsa-miR-765	hsa-miR-656	hsa-miR-148b	hsa-miR-29b	hsa-miR-448	hsa-miR-29a	hsa-miR-568	hsa-miR-203	hsa-miR-142-3p	hsa-miR-569	hsa-miR-367	hsa-miR-520d-5p	hsa-miR-143	hsa-miR-524-5p	hsa-miR-374a	hsa-miR-374b	hsa-miR-92b	hsa-let-7i	hsa-miR-519c-3p	hsa-miR-302c	hsa-miR-455-3p	hsa-miR-144	hsa-miR-302d	hsa-miR-330-3p	hsa-miR-580	hsa-miR-21	hsa-miR-519b-3p	hsa-miR-222	hsa-miR-561	hsa-miR-525-5p	hsa-miR-520a-5p	hsa-miR-223	hsa-miR-519a	hsa-miR-138	hsa-miR-511	hsa-miR-582-3p	hsa-miR-522	hsa-miR-373	hsa-miR-429	hsa-miR-200c	hsa-miR-454	hsa-miR-20a	hsa-miR-148a	hsa-miR-512-5p	hsa-miR-206	hsa-miR-130a	hsa-miR-641	hsa-miR-515-3p	hsa-miR-93	hsa-miR-142-5p	hsa-miR-20b	hsa-miR-224	hsa-miR-576-5p	hsa-miR-495	hsa-miR-200b	hsa-miR-208b	hsa-miR-106b	hsa-miR-301b	hsa-miR-300	hsa-miR-603	hsa-miR-532-5p	hsa-miR-17	hsa-miR-924	hsa-miR-146a	hsa-miR-508-3p	hsa-miR-146b-5p	hsa-miR-130b	hsa-miR-106a	hsa-miR-19a	hsa-miR-301a	hsa-miR-888	hsa-miR-381	hsa-miR-892a	hsa-miR-155	hsa-miR-19b	hsa-miR-671-5p	hsa-miR-129-3p	hsa-miR-96	hsa-miR-150	hsa-miR-451	hsa-miR-942	hsa-miR-219-2-3p	hsa-miR-101	hsa-miR-634	hsa-miR-802	hsa-miR-885-5p	hsa-miR-502-3p	hsa-miR-29c	hsa-miR-124	hsa-miR-139-5p	hsa-miR-362-3p	hsa-miR-365	hsa-miR-140-3p	hsa-miR-505	hsa-miR-211	hsa-miR-204	hsa-miR-629	hsa-miR-501-3p	
GO:0002224_toll-like receptor signaling pathway	Number_of_microRNA_123	hsa-miR-449a	hsa-miR-424	hsa-miR-1	hsa-miR-195	hsa-miR-548d-3p	hsa-miR-520h	hsa-miR-628-5p	hsa-miR-655	hsa-miR-15b	hsa-miR-23a	hsa-miR-768-3p	hsa-miR-369-3p	hsa-miR-578	hsa-miR-497	hsa-miR-520g	hsa-miR-645	hsa-miR-519e	hsa-miR-644	hsa-miR-453	hsa-miR-15a	hsa-miR-135b	hsa-miR-154	hsa-miR-135a	hsa-miR-545	hsa-miR-7	hsa-miR-200a	hsa-miR-141	hsa-miR-221	hsa-miR-548a-3p	hsa-miR-607	hsa-miR-609	hsa-miR-18a	hsa-miR-590-3p	hsa-miR-582-5p	hsa-miR-656	hsa-miR-148b	hsa-miR-448	hsa-miR-203	hsa-miR-142-3p	hsa-miR-569	hsa-miR-367	hsa-miR-520d-5p	hsa-miR-143	hsa-miR-374a	hsa-miR-374b	hsa-miR-92b	hsa-let-7i	hsa-miR-519c-3p	hsa-miR-302c	hsa-miR-302d	hsa-miR-330-3p	hsa-miR-580	hsa-miR-21	hsa-miR-519b-3p	hsa-miR-222	hsa-miR-525-5p	hsa-miR-520a-5p	hsa-miR-223	hsa-miR-519a	hsa-miR-138	hsa-miR-511	hsa-miR-582-3p	hsa-miR-522	hsa-miR-373	hsa-miR-429	hsa-miR-200c	hsa-miR-454	hsa-miR-20a	hsa-miR-148a	hsa-miR-512-5p	hsa-miR-206	hsa-miR-130a	hsa-miR-641	hsa-miR-515-3p	hsa-miR-93	hsa-miR-142-5p	hsa-miR-20b	hsa-miR-224	hsa-miR-576-5p	hsa-miR-495	hsa-miR-200b	hsa-miR-208b	hsa-miR-106b	hsa-miR-301b	hsa-miR-300	hsa-miR-603	hsa-miR-532-5p	hsa-miR-17	hsa-miR-924	hsa-miR-146a	hsa-miR-508-3p	hsa-miR-146b-5p	hsa-miR-130b	hsa-miR-106a	hsa-miR-19a	hsa-miR-301a	hsa-miR-888	hsa-miR-381	hsa-miR-892a	hsa-miR-155	hsa-miR-19b	hsa-miR-671-5p	hsa-miR-129-3p	hsa-miR-96	hsa-miR-150	hsa-miR-451	hsa-miR-942	hsa-miR-219-2-3p	hsa-miR-101	hsa-miR-634	hsa-miR-802	hsa-miR-885-5p	hsa-miR-502-3p	hsa-miR-124	hsa-miR-139-5p	hsa-miR-362-3p	hsa-miR-365	hsa-miR-140-3p	hsa-miR-505	hsa-miR-211	hsa-miR-204	hsa-miR-629	hsa-miR-501-3p	
GO:0002228_natural killer cell mediated immunity	Number_of_microRNA_21	hsa-let-7c	hsa-let-7e	hsa-miR-647	hsa-let-7b	hsa-miR-98	hsa-miR-545	hsa-miR-338-5p	hsa-miR-607	hsa-miR-199a-3p	hsa-miR-582-5p	hsa-miR-499-5p	hsa-let-7i	hsa-miR-590-5p	hsa-miR-21	hsa-miR-142-5p	hsa-miR-330-5p	hsa-miR-105	hsa-miR-365	hsa-miR-622	hsa-miR-339-3p	hsa-miR-192	
GO:0002237_response to molecule of bacterial origin	Number_of_microRNA_157	hsa-miR-491-5p	hsa-miR-1	hsa-miR-876-5p	hsa-miR-608	hsa-miR-147	hsa-miR-548d-3p	hsa-miR-548b-5p	hsa-miR-132	hsa-miR-212	hsa-miR-548c-3p	hsa-miR-219-1-3p	hsa-miR-127-5p	hsa-miR-655	hsa-miR-23a	hsa-miR-412	hsa-miR-369-3p	hsa-miR-921	hsa-miR-125b	hsa-miR-23b	hsa-miR-577	hsa-miR-125a-5p	hsa-miR-519e	hsa-miR-453	hsa-miR-154	hsa-miR-135a	hsa-miR-545	hsa-miR-7	hsa-miR-922	hsa-miR-200a	hsa-miR-141	hsa-miR-338-5p	hsa-miR-875-3p	hsa-miR-221	hsa-miR-548a-3p	hsa-miR-607	hsa-miR-18a	hsa-miR-498	hsa-miR-376c	hsa-miR-590-3p	hsa-miR-582-5p	hsa-miR-450b-5p	hsa-miR-628-3p	hsa-miR-448	hsa-miR-376b	hsa-miR-376a	hsa-miR-191	hsa-miR-568	hsa-miR-9	hsa-miR-26b	hsa-miR-569	hsa-miR-367	hsa-miR-520d-5p	hsa-miR-410	hsa-miR-32	hsa-miR-363	hsa-miR-26a	hsa-miR-92a	hsa-miR-374a	hsa-miR-374b	hsa-miR-485-3p	hsa-miR-92b	hsa-miR-25	hsa-miR-583	hsa-miR-297	hsa-miR-519c-3p	hsa-miR-302c	hsa-miR-668	hsa-miR-543	hsa-miR-590-5p	hsa-miR-548d-5p	hsa-miR-556-3p	hsa-miR-500	hsa-miR-302d	hsa-miR-330-3p	hsa-miR-129-5p	hsa-miR-149	hsa-miR-181b	hsa-miR-580	hsa-miR-199b-5p	hsa-miR-202	hsa-miR-548c-5p	hsa-miR-597	hsa-miR-21	hsa-miR-199a-5p	hsa-miR-33b	hsa-miR-519b-3p	hsa-miR-181a	hsa-miR-181d	hsa-miR-222	hsa-miR-561	hsa-miR-548a-5p	hsa-miR-181c	hsa-miR-519a	hsa-miR-649	hsa-miR-511	hsa-miR-33a	hsa-miR-539	hsa-miR-522	hsa-miR-935	hsa-miR-373	hsa-miR-519d	hsa-miR-454	hsa-miR-20a	hsa-miR-515-3p	hsa-miR-93	hsa-miR-142-5p	hsa-miR-20b	hsa-miR-224	hsa-miR-190b	hsa-miR-30a	hsa-miR-642	hsa-miR-30e	hsa-miR-576-5p	hsa-miR-495	hsa-miR-200b	hsa-miR-208b	hsa-miR-30c	hsa-miR-106b	hsa-miR-300	hsa-miR-603	hsa-miR-17	hsa-miR-146a	hsa-miR-323-3p	hsa-miR-146b-5p	hsa-miR-106a	hsa-miR-301a	hsa-miR-888	hsa-miR-381	hsa-miR-612	hsa-miR-155	hsa-miR-136	hsa-miR-125a-3p	hsa-miR-558	hsa-miR-493	hsa-miR-651	hsa-miR-150	hsa-miR-188-3p	hsa-miR-217	hsa-miR-101	hsa-miR-600	hsa-miR-616	hsa-miR-489	hsa-miR-30d	hsa-miR-28-3p	hsa-miR-509-3p	hsa-miR-377	hsa-miR-124	hsa-miR-139-5p	hsa-miR-365	hsa-miR-622	hsa-miR-384	hsa-miR-505	hsa-miR-938	hsa-miR-492	hsa-miR-521	hsa-miR-219-5p	hsa-miR-375	
GO:0002244_hemopoietic progenitor cell differentiation	Number_of_microRNA_11	hsa-miR-147	hsa-miR-557	hsa-miR-29b	hsa-miR-29a	hsa-miR-767-5p	hsa-miR-494	hsa-miR-205	hsa-miR-507	hsa-miR-617	hsa-miR-29c	hsa-miR-139-5p	
GO:0002246_wound healing involved in inflammatory response	Number_of_microRNA_11	hsa-miR-18a	hsa-miR-376c	hsa-miR-889	hsa-miR-519c-3p	hsa-miR-199a-5p	hsa-miR-519b-3p	hsa-miR-519a	hsa-miR-549	hsa-miR-190b	hsa-miR-17	hsa-miR-106a	
GO:0002248_connective tissue replacement involved in inflammatory response wound healing	Number_of_microRNA_11	hsa-miR-18a	hsa-miR-376c	hsa-miR-889	hsa-miR-519c-3p	hsa-miR-199a-5p	hsa-miR-519b-3p	hsa-miR-519a	hsa-miR-549	hsa-miR-190b	hsa-miR-17	hsa-miR-106a	
GO:0002250_adaptive immune response	Number_of_microRNA_88	hsa-miR-449a	hsa-miR-1	hsa-miR-876-5p	hsa-miR-608	hsa-miR-548d-3p	hsa-miR-24	hsa-miR-520d-3p	hsa-miR-548b-5p	hsa-miR-548c-3p	hsa-miR-628-5p	hsa-miR-450b-3p	hsa-miR-369-3p	hsa-miR-645	hsa-miR-557	hsa-miR-577	hsa-miR-371-5p	hsa-miR-453	hsa-miR-502-5p	hsa-miR-154	hsa-miR-545	hsa-miR-875-3p	hsa-miR-607	hsa-miR-18a	hsa-miR-498	hsa-miR-376c	hsa-miR-590-3p	hsa-miR-199a-3p	hsa-miR-383	hsa-miR-582-5p	hsa-miR-448	hsa-miR-376b	hsa-miR-376a	hsa-miR-26b	hsa-miR-410	hsa-miR-26a	hsa-miR-583	hsa-miR-297	hsa-miR-302c	hsa-miR-630	hsa-miR-205	hsa-miR-590-5p	hsa-miR-330-3p	hsa-miR-183	hsa-miR-181b	hsa-miR-202	hsa-miR-548c-5p	hsa-miR-597	hsa-miR-559	hsa-miR-21	hsa-miR-944	hsa-miR-519b-3p	hsa-miR-181a	hsa-miR-181d	hsa-miR-302b	hsa-miR-548a-5p	hsa-miR-181c	hsa-miR-507	hsa-miR-454	hsa-miR-206	hsa-miR-641	hsa-miR-571	hsa-miR-576-5p	hsa-miR-495	hsa-miR-34b	hsa-miR-146a	hsa-miR-146b-5p	hsa-miR-617	hsa-miR-19a	hsa-miR-888	hsa-miR-155	hsa-miR-19b	hsa-miR-766	hsa-miR-544	hsa-miR-632	hsa-miR-330-5p	hsa-miR-942	hsa-miR-520e	hsa-miR-499-3p	hsa-miR-105	hsa-miR-616	hsa-miR-520b	hsa-miR-28-3p	hsa-miR-621	hsa-miR-622	hsa-miR-505	hsa-miR-211	hsa-miR-204	hsa-miR-346	
GO:0002252_immune effector process	Number_of_microRNA_171	hsa-let-7c	hsa-miR-449a	hsa-let-7e	hsa-miR-424	hsa-miR-491-5p	hsa-miR-1	hsa-miR-195	hsa-miR-876-5p	hsa-miR-608	hsa-miR-193b	hsa-miR-548d-3p	hsa-miR-24	hsa-miR-27b	hsa-miR-548b-5p	hsa-miR-193a-3p	hsa-miR-647	hsa-miR-548c-3p	hsa-miR-628-5p	hsa-miR-655	hsa-miR-15b	hsa-miR-450b-3p	hsa-miR-369-3p	hsa-miR-27a	hsa-miR-497	hsa-miR-645	hsa-let-7b	hsa-miR-557	hsa-miR-34c-5p	hsa-miR-16	hsa-miR-23b	hsa-miR-577	hsa-miR-371-5p	hsa-miR-98	hsa-miR-519e	hsa-miR-644	hsa-miR-449b	hsa-miR-453	hsa-miR-15a	hsa-miR-542-3p	hsa-miR-502-5p	hsa-miR-370	hsa-miR-154	hsa-miR-484	hsa-miR-218	hsa-miR-545	hsa-miR-922	hsa-miR-200a	hsa-miR-338-5p	hsa-miR-875-3p	hsa-miR-548a-3p	hsa-miR-607	hsa-miR-518d-5p	hsa-miR-18a	hsa-miR-498	hsa-miR-376c	hsa-miR-633	hsa-miR-939	hsa-miR-590-3p	hsa-miR-199a-3p	hsa-miR-619	hsa-miR-605	hsa-miR-383	hsa-miR-490-3p	hsa-miR-582-5p	hsa-miR-29b	hsa-miR-448	hsa-miR-29a	hsa-miR-376b	hsa-miR-376a	hsa-miR-499-5p	hsa-miR-568	hsa-miR-494	hsa-miR-487a	hsa-miR-26b	hsa-miR-367	hsa-miR-410	hsa-miR-26a	hsa-miR-374a	hsa-miR-374b	hsa-miR-92b	hsa-miR-25	hsa-miR-583	hsa-miR-297	hsa-let-7i	hsa-miR-190	hsa-miR-630	hsa-miR-205	hsa-miR-590-5p	hsa-miR-548d-5p	hsa-miR-144	hsa-miR-330-3p	hsa-miR-129-5p	hsa-miR-149	hsa-miR-183	hsa-miR-181b	hsa-miR-199b-5p	hsa-miR-202	hsa-miR-548c-5p	hsa-miR-597	hsa-miR-137	hsa-miR-559	hsa-miR-21	hsa-miR-199a-5p	hsa-miR-944	hsa-miR-519b-3p	hsa-miR-181a	hsa-miR-181d	hsa-miR-548a-5p	hsa-miR-525-5p	hsa-miR-520a-5p	hsa-miR-181c	hsa-miR-138	hsa-miR-582-3p	hsa-miR-373	hsa-miR-507	hsa-miR-200c	hsa-miR-454	hsa-miR-194	hsa-miR-512-5p	hsa-miR-206	hsa-miR-641	hsa-miR-515-3p	hsa-miR-142-5p	hsa-miR-891b	hsa-miR-571	hsa-miR-224	hsa-miR-876-3p	hsa-miR-576-5p	hsa-miR-495	hsa-miR-300	hsa-miR-34b	hsa-miR-146a	hsa-miR-146b-5p	hsa-miR-617	hsa-miR-19a	hsa-miR-888	hsa-miR-381	hsa-miR-155	hsa-miR-136	hsa-miR-19b	hsa-miR-637	hsa-miR-544	hsa-miR-618	hsa-miR-574-5p	hsa-miR-920	hsa-miR-632	hsa-miR-330-5p	hsa-miR-942	hsa-miR-219-2-3p	hsa-miR-499-3p	hsa-miR-105	hsa-miR-616	hsa-miR-489	hsa-miR-885-5p	hsa-miR-28-3p	hsa-miR-501-5p	hsa-miR-103	hsa-miR-107	hsa-miR-29c	hsa-miR-509-3p	hsa-miR-621	hsa-miR-124	hsa-miR-139-5p	hsa-miR-365	hsa-miR-622	hsa-miR-505	hsa-miR-211	hsa-miR-204	hsa-miR-516a-3p	hsa-miR-339-3p	hsa-miR-192	
GO:0002253_activation of immune response	Number_of_microRNA_195	hsa-miR-449a	hsa-miR-424	hsa-miR-1	hsa-miR-195	hsa-miR-548d-3p	hsa-miR-34a	hsa-miR-520d-3p	hsa-miR-548b-5p	hsa-miR-548c-3p	hsa-miR-520h	hsa-miR-628-5p	hsa-miR-655	hsa-miR-15b	hsa-miR-450b-3p	hsa-miR-520a-3p	hsa-miR-23a	hsa-miR-768-3p	hsa-miR-369-3p	hsa-miR-302a	hsa-miR-578	hsa-miR-497	hsa-miR-520g	hsa-miR-645	hsa-miR-577	hsa-miR-371-5p	hsa-miR-519e	hsa-miR-644	hsa-miR-449b	hsa-miR-453	hsa-miR-15a	hsa-miR-135b	hsa-miR-502-5p	hsa-miR-154	hsa-miR-135a	hsa-miR-545	hsa-miR-7	hsa-miR-922	hsa-miR-200a	hsa-miR-654-3p	hsa-miR-141	hsa-miR-186	hsa-miR-338-5p	hsa-miR-221	hsa-miR-548a-3p	hsa-miR-607	hsa-miR-609	hsa-miR-18a	hsa-miR-498	hsa-miR-590-3p	hsa-miR-199a-3p	hsa-miR-619	hsa-miR-605	hsa-miR-582-5p	hsa-miR-765	hsa-miR-656	hsa-miR-151-3p	hsa-miR-148b	hsa-miR-29b	hsa-miR-448	hsa-miR-29a	hsa-miR-499-5p	hsa-miR-568	hsa-miR-494	hsa-miR-203	hsa-miR-142-3p	hsa-miR-26b	hsa-miR-569	hsa-miR-367	hsa-miR-520d-5p	hsa-miR-143	hsa-miR-524-5p	hsa-miR-26a	hsa-miR-374a	hsa-miR-374b	hsa-miR-92b	hsa-miR-583	hsa-let-7i	hsa-miR-519c-3p	hsa-miR-302c	hsa-miR-455-3p	hsa-miR-543	hsa-miR-144	hsa-miR-302d	hsa-miR-330-3p	hsa-miR-183	hsa-miR-181b	hsa-miR-580	hsa-miR-372	hsa-miR-586	hsa-miR-21	hsa-miR-944	hsa-miR-519b-3p	hsa-miR-181a	hsa-miR-222	hsa-miR-561	hsa-miR-302b	hsa-miR-548a-5p	hsa-miR-525-5p	hsa-miR-520a-5p	hsa-miR-223	hsa-miR-181c	hsa-miR-519a	hsa-miR-138	hsa-miR-511	hsa-miR-582-3p	hsa-miR-539	hsa-miR-522	hsa-miR-373	hsa-miR-429	hsa-miR-200c	hsa-miR-325	hsa-miR-454	hsa-miR-20a	hsa-miR-148a	hsa-miR-512-5p	hsa-miR-206	hsa-miR-130a	hsa-miR-641	hsa-miR-515-3p	hsa-miR-93	hsa-miR-142-5p	hsa-miR-571	hsa-miR-20b	hsa-miR-224	hsa-miR-876-3p	hsa-miR-576-5p	hsa-miR-495	hsa-miR-200b	hsa-miR-208b	hsa-miR-106b	hsa-miR-301b	hsa-miR-300	hsa-miR-873	hsa-miR-603	hsa-miR-532-5p	hsa-miR-17	hsa-miR-924	hsa-miR-34b	hsa-miR-146a	hsa-miR-508-3p	hsa-miR-146b-5p	hsa-miR-130b	hsa-miR-106a	hsa-miR-19a	hsa-miR-301a	hsa-miR-888	hsa-miR-381	hsa-miR-515-5p	hsa-miR-892a	hsa-miR-155	hsa-miR-136	hsa-miR-19b	hsa-miR-766	hsa-miR-544	hsa-miR-671-5p	hsa-miR-493	hsa-miR-574-5p	hsa-miR-129-3p	hsa-miR-96	hsa-miR-150	hsa-miR-451	hsa-miR-632	hsa-miR-942	hsa-miR-188-3p	hsa-miR-219-2-3p	hsa-miR-101	hsa-miR-520e	hsa-miR-634	hsa-miR-600	hsa-miR-802	hsa-miR-30d	hsa-miR-431	hsa-miR-885-5p	hsa-miR-103	hsa-miR-502-3p	hsa-miR-587	hsa-miR-107	hsa-miR-506	hsa-miR-29c	hsa-miR-621	hsa-miR-124	hsa-miR-139-5p	hsa-miR-362-3p	hsa-miR-365	hsa-miR-331-5p	hsa-miR-934	hsa-miR-140-3p	hsa-miR-505	hsa-miR-211	hsa-miR-204	hsa-miR-516a-3p	hsa-miR-629	hsa-miR-501-3p	hsa-miR-887	hsa-miR-337-3p	
GO:0002260_lymphocyte homeostasis	Number_of_microRNA_37	hsa-miR-876-5p	hsa-miR-409-3p	hsa-miR-548d-3p	hsa-miR-647	hsa-miR-548c-3p	hsa-miR-140-5p	hsa-miR-125b	hsa-miR-577	hsa-miR-154	hsa-miR-18a	hsa-miR-376c	hsa-miR-579	hsa-miR-448	hsa-miR-376b	hsa-miR-376a	hsa-miR-494	hsa-miR-520d-5p	hsa-miR-524-5p	hsa-miR-330-3p	hsa-miR-181b	hsa-miR-199b-5p	hsa-miR-199a-5p	hsa-miR-181a	hsa-miR-181d	hsa-miR-181c	hsa-miR-30a	hsa-miR-30e	hsa-miR-495	hsa-miR-30c	hsa-miR-30b	hsa-miR-216b	hsa-miR-493	hsa-miR-616	hsa-miR-30d	hsa-miR-28-3p	hsa-miR-139-5p	hsa-miR-505	
GO:0002262_myeloid cell homeostasis	Number_of_microRNA_8	hsa-miR-647	hsa-miR-655	hsa-miR-125b	hsa-miR-338-5p	hsa-miR-568	hsa-miR-149	hsa-miR-493	hsa-miR-767-3p	
GO:0002263_cell activation involved in immune response	Number_of_microRNA_70	hsa-miR-449a	hsa-miR-424	hsa-miR-1	hsa-miR-195	hsa-miR-27b	hsa-miR-548b-5p	hsa-miR-548c-3p	hsa-miR-655	hsa-miR-369-3p	hsa-miR-27a	hsa-miR-497	hsa-miR-557	hsa-miR-16	hsa-miR-371-5p	hsa-miR-519e	hsa-miR-453	hsa-miR-15a	hsa-miR-218	hsa-miR-545	hsa-miR-338-5p	hsa-miR-875-3p	hsa-miR-518d-5p	hsa-miR-376c	hsa-miR-633	hsa-miR-939	hsa-miR-590-3p	hsa-miR-383	hsa-miR-582-5p	hsa-miR-568	hsa-miR-494	hsa-miR-487a	hsa-miR-410	hsa-miR-374b	hsa-miR-583	hsa-miR-297	hsa-miR-630	hsa-miR-205	hsa-miR-330-3p	hsa-miR-149	hsa-miR-183	hsa-miR-181b	hsa-miR-202	hsa-miR-548c-5p	hsa-miR-597	hsa-miR-559	hsa-miR-944	hsa-miR-181a	hsa-miR-181d	hsa-miR-181c	hsa-miR-507	hsa-miR-454	hsa-miR-206	hsa-miR-515-3p	hsa-miR-576-5p	hsa-miR-34b	hsa-miR-19a	hsa-miR-888	hsa-miR-155	hsa-miR-136	hsa-miR-19b	hsa-miR-637	hsa-miR-544	hsa-miR-618	hsa-miR-942	hsa-miR-499-3p	hsa-miR-105	hsa-miR-616	hsa-miR-885-5p	hsa-miR-621	hsa-miR-622	
GO:0002266_follicular dendritic cell activation	Number_of_microRNA_2	hsa-miR-19a	hsa-miR-19b	
GO:0002268_follicular dendritic cell differentiation	Number_of_microRNA_2	hsa-miR-19a	hsa-miR-19b	
GO:0002274_myeloid leukocyte activation	Number_of_microRNA_44	hsa-miR-424	hsa-miR-1	hsa-miR-195	hsa-miR-27b	hsa-miR-548c-3p	hsa-miR-369-3p	hsa-miR-27a	hsa-miR-921	hsa-miR-497	hsa-miR-16	hsa-miR-519e	hsa-miR-453	hsa-miR-15a	hsa-miR-542-3p	hsa-miR-633	hsa-miR-199a-3p	hsa-miR-582-5p	hsa-miR-151-3p	hsa-miR-487a	hsa-miR-410	hsa-miR-374a	hsa-miR-374b	hsa-miR-202	hsa-miR-597	hsa-miR-944	hsa-miR-582-3p	hsa-miR-214	hsa-miR-20a	hsa-miR-194	hsa-miR-206	hsa-miR-549	hsa-miR-515-3p	hsa-miR-30a	hsa-miR-576-5p	hsa-miR-146a	hsa-miR-146b-5p	hsa-miR-19a	hsa-miR-888	hsa-miR-515-5p	hsa-miR-136	hsa-miR-618	hsa-miR-330-5p	hsa-miR-942	hsa-miR-622	
GO:0002275_myeloid cell activation involved in immune response	Number_of_microRNA_18	hsa-miR-424	hsa-miR-195	hsa-miR-27b	hsa-miR-369-3p	hsa-miR-27a	hsa-miR-497	hsa-miR-16	hsa-miR-519e	hsa-miR-15a	hsa-miR-633	hsa-miR-582-5p	hsa-miR-487a	hsa-miR-374b	hsa-miR-944	hsa-miR-515-3p	hsa-miR-576-5p	hsa-miR-136	hsa-miR-618	
GO:0002279_mast cell activation involved in immune response	Number_of_microRNA_4	hsa-miR-27b	hsa-miR-27a	hsa-miR-633	hsa-miR-374b	
GO:0002285_lymphocyte activation involved in immune response	Number_of_microRNA_55	hsa-miR-449a	hsa-miR-1	hsa-miR-27b	hsa-miR-548b-5p	hsa-miR-548c-3p	hsa-miR-655	hsa-miR-27a	hsa-miR-557	hsa-miR-371-5p	hsa-miR-453	hsa-miR-218	hsa-miR-545	hsa-miR-338-5p	hsa-miR-875-3p	hsa-miR-518d-5p	hsa-miR-376c	hsa-miR-939	hsa-miR-590-3p	hsa-miR-383	hsa-miR-582-5p	hsa-miR-568	hsa-miR-494	hsa-miR-410	hsa-miR-583	hsa-miR-297	hsa-miR-630	hsa-miR-205	hsa-miR-330-3p	hsa-miR-149	hsa-miR-183	hsa-miR-181b	hsa-miR-202	hsa-miR-548c-5p	hsa-miR-597	hsa-miR-559	hsa-miR-181a	hsa-miR-181d	hsa-miR-181c	hsa-miR-507	hsa-miR-454	hsa-miR-206	hsa-miR-34b	hsa-miR-19a	hsa-miR-888	hsa-miR-155	hsa-miR-19b	hsa-miR-637	hsa-miR-544	hsa-miR-942	hsa-miR-499-3p	hsa-miR-105	hsa-miR-616	hsa-miR-885-5p	hsa-miR-621	hsa-miR-622	
GO:0002286_T cell activation involved in immune response	Number_of_microRNA_32	hsa-miR-449a	hsa-miR-27b	hsa-miR-548b-5p	hsa-miR-655	hsa-miR-27a	hsa-miR-557	hsa-miR-371-5p	hsa-miR-218	hsa-miR-545	hsa-miR-338-5p	hsa-miR-875-3p	hsa-miR-518d-5p	hsa-miR-939	hsa-miR-590-3p	hsa-miR-582-5p	hsa-miR-568	hsa-miR-494	hsa-miR-583	hsa-miR-297	hsa-miR-330-3p	hsa-miR-149	hsa-miR-548c-5p	hsa-miR-507	hsa-miR-454	hsa-miR-19a	hsa-miR-19b	hsa-miR-637	hsa-miR-105	hsa-miR-616	hsa-miR-885-5p	hsa-miR-621	hsa-miR-622	
GO:0002287_alpha-beta T cell activation involved in immune response	Number_of_microRNA_27	hsa-miR-449a	hsa-miR-27b	hsa-miR-548b-5p	hsa-miR-655	hsa-miR-27a	hsa-miR-557	hsa-miR-371-5p	hsa-miR-218	hsa-miR-545	hsa-miR-338-5p	hsa-miR-875-3p	hsa-miR-939	hsa-miR-590-3p	hsa-miR-568	hsa-miR-583	hsa-miR-297	hsa-miR-330-3p	hsa-miR-149	hsa-miR-548c-5p	hsa-miR-507	hsa-miR-454	hsa-miR-19a	hsa-miR-19b	hsa-miR-637	hsa-miR-616	hsa-miR-621	hsa-miR-622	
GO:0002292_T cell differentiation involved in immune response	Number_of_microRNA_27	hsa-miR-449a	hsa-miR-27b	hsa-miR-548b-5p	hsa-miR-655	hsa-miR-27a	hsa-miR-557	hsa-miR-371-5p	hsa-miR-218	hsa-miR-545	hsa-miR-338-5p	hsa-miR-875-3p	hsa-miR-939	hsa-miR-590-3p	hsa-miR-568	hsa-miR-583	hsa-miR-297	hsa-miR-330-3p	hsa-miR-149	hsa-miR-548c-5p	hsa-miR-507	hsa-miR-454	hsa-miR-19a	hsa-miR-19b	hsa-miR-637	hsa-miR-616	hsa-miR-621	hsa-miR-622	
GO:0002293_alpha-beta T cell differentiation involved in immune response	Number_of_microRNA_27	hsa-miR-449a	hsa-miR-27b	hsa-miR-548b-5p	hsa-miR-655	hsa-miR-27a	hsa-miR-557	hsa-miR-371-5p	hsa-miR-218	hsa-miR-545	hsa-miR-338-5p	hsa-miR-875-3p	hsa-miR-939	hsa-miR-590-3p	hsa-miR-568	hsa-miR-583	hsa-miR-297	hsa-miR-330-3p	hsa-miR-149	hsa-miR-548c-5p	hsa-miR-507	hsa-miR-454	hsa-miR-19a	hsa-miR-19b	hsa-miR-637	hsa-miR-616	hsa-miR-621	hsa-miR-622	
GO:0002294_CD4-positive, alpha-beta T cell differentiation involved in immune response	Number_of_microRNA_27	hsa-miR-449a	hsa-miR-27b	hsa-miR-548b-5p	hsa-miR-655	hsa-miR-27a	hsa-miR-557	hsa-miR-371-5p	hsa-miR-218	hsa-miR-545	hsa-miR-338-5p	hsa-miR-875-3p	hsa-miR-939	hsa-miR-590-3p	hsa-miR-568	hsa-miR-583	hsa-miR-297	hsa-miR-330-3p	hsa-miR-149	hsa-miR-548c-5p	hsa-miR-507	hsa-miR-454	hsa-miR-19a	hsa-miR-19b	hsa-miR-637	hsa-miR-616	hsa-miR-621	hsa-miR-622	
GO:0002312_B cell activation involved in immune response	Number_of_microRNA_26	hsa-miR-1	hsa-miR-548b-5p	hsa-miR-548c-3p	hsa-miR-453	hsa-miR-376c	hsa-miR-383	hsa-miR-410	hsa-miR-630	hsa-miR-205	hsa-miR-183	hsa-miR-181b	hsa-miR-202	hsa-miR-597	hsa-miR-559	hsa-miR-181a	hsa-miR-181d	hsa-miR-181c	hsa-miR-206	hsa-miR-34b	hsa-miR-19a	hsa-miR-888	hsa-miR-155	hsa-miR-19b	hsa-miR-544	hsa-miR-942	hsa-miR-499-3p	
GO:0002318_myeloid progenitor cell differentiation	Number_of_microRNA_4	hsa-miR-29b	hsa-miR-29a	hsa-miR-767-5p	hsa-miR-29c	
GO:0002320_lymphoid progenitor cell differentiation	Number_of_microRNA_3	hsa-miR-557	hsa-miR-507	hsa-miR-139-5p	
GO:0002335_mature B cell differentiation	Number_of_microRNA_2	hsa-miR-19a	hsa-miR-19b	
GO:0002347_response to tumor cell	Number_of_microRNA_19	hsa-let-7c	hsa-let-7e	hsa-miR-1	hsa-let-7b	hsa-miR-98	hsa-miR-453	hsa-miR-545	hsa-miR-607	hsa-miR-590-3p	hsa-miR-199a-3p	hsa-let-7i	hsa-miR-590-5p	hsa-miR-21	hsa-miR-206	hsa-miR-323-3p	hsa-miR-330-5p	hsa-miR-942	hsa-miR-622	hsa-miR-204	
GO:0002360_T cell lineage commitment	Number_of_microRNA_9	hsa-miR-768-5p	hsa-miR-655	hsa-miR-545	hsa-miR-875-3p	hsa-miR-583	hsa-miR-297	hsa-miR-144	hsa-miR-454	hsa-miR-139-5p	
GO:0002366_leukocyte activation involved in immune response	Number_of_microRNA_70	hsa-miR-449a	hsa-miR-424	hsa-miR-1	hsa-miR-195	hsa-miR-27b	hsa-miR-548b-5p	hsa-miR-548c-3p	hsa-miR-655	hsa-miR-369-3p	hsa-miR-27a	hsa-miR-497	hsa-miR-557	hsa-miR-16	hsa-miR-371-5p	hsa-miR-519e	hsa-miR-453	hsa-miR-15a	hsa-miR-218	hsa-miR-545	hsa-miR-338-5p	hsa-miR-875-3p	hsa-miR-518d-5p	hsa-miR-376c	hsa-miR-633	hsa-miR-939	hsa-miR-590-3p	hsa-miR-383	hsa-miR-582-5p	hsa-miR-568	hsa-miR-494	hsa-miR-487a	hsa-miR-410	hsa-miR-374b	hsa-miR-583	hsa-miR-297	hsa-miR-630	hsa-miR-205	hsa-miR-330-3p	hsa-miR-149	hsa-miR-183	hsa-miR-181b	hsa-miR-202	hsa-miR-548c-5p	hsa-miR-597	hsa-miR-559	hsa-miR-944	hsa-miR-181a	hsa-miR-181d	hsa-miR-181c	hsa-miR-507	hsa-miR-454	hsa-miR-206	hsa-miR-515-3p	hsa-miR-576-5p	hsa-miR-34b	hsa-miR-19a	hsa-miR-888	hsa-miR-155	hsa-miR-136	hsa-miR-19b	hsa-miR-637	hsa-miR-544	hsa-miR-618	hsa-miR-942	hsa-miR-499-3p	hsa-miR-105	hsa-miR-616	hsa-miR-885-5p	hsa-miR-621	hsa-miR-622	
GO:0002367_cytokine production involved in immune response	Number_of_microRNA_16	hsa-miR-1	hsa-miR-369-3p	hsa-miR-453	hsa-miR-619	hsa-miR-582-5p	hsa-miR-448	hsa-miR-374a	hsa-miR-129-5p	hsa-miR-202	hsa-miR-597	hsa-miR-519b-3p	hsa-miR-206	hsa-miR-146a	hsa-miR-146b-5p	hsa-miR-888	hsa-miR-942	
GO:0002374_cytokine secretion involved in immune response	Number_of_microRNA_6	hsa-miR-374a	hsa-miR-129-5p	hsa-miR-202	hsa-miR-597	hsa-miR-519b-3p	hsa-miR-888	
GO:0002376_immune system process	Number_of_microRNA_431	hsa-miR-432	hsa-let-7c	hsa-miR-449a	hsa-let-7e	hsa-miR-940	hsa-miR-424	hsa-miR-485-5p	hsa-miR-296-3p	hsa-miR-491-5p	hsa-miR-1	hsa-miR-195	hsa-miR-876-5p	hsa-miR-608	hsa-miR-409-3p	hsa-miR-193b	hsa-miR-147	hsa-miR-548d-3p	hsa-miR-24	hsa-miR-34a	hsa-miR-520d-3p	hsa-miR-27b	hsa-miR-133a	hsa-miR-548b-5p	hsa-miR-132	hsa-miR-648	hsa-miR-581	hsa-miR-212	hsa-miR-193a-3p	hsa-miR-647	hsa-miR-548c-3p	hsa-miR-219-1-3p	hsa-miR-890	hsa-miR-768-5p	hsa-miR-520h	hsa-miR-421	hsa-miR-628-5p	hsa-miR-127-5p	hsa-miR-655	hsa-miR-15b	hsa-miR-140-5p	hsa-miR-450b-3p	hsa-miR-620	hsa-miR-520a-3p	hsa-miR-23a	hsa-miR-768-3p	hsa-miR-134	hsa-miR-369-3p	hsa-miR-302a	hsa-miR-27a	hsa-miR-921	hsa-miR-578	hsa-miR-573	hsa-miR-497	hsa-miR-520g	hsa-miR-892b	hsa-miR-645	hsa-miR-125b	hsa-let-7b	hsa-miR-557	hsa-miR-34c-5p	hsa-miR-514	hsa-miR-16	hsa-miR-623	hsa-miR-23b	hsa-miR-362-5p	hsa-miR-122	hsa-miR-577	hsa-miR-125a-5p	hsa-miR-371-5p	hsa-miR-188-5p	hsa-miR-98	hsa-miR-519e	hsa-miR-644	hsa-miR-299-3p	hsa-miR-449b	hsa-miR-453	hsa-miR-15a	hsa-miR-542-3p	hsa-miR-135b	hsa-miR-502-5p	hsa-miR-370	hsa-miR-154	hsa-miR-484	hsa-miR-135a	hsa-miR-218	hsa-miR-545	hsa-miR-7	hsa-miR-518a-5p	hsa-miR-491-3p	hsa-miR-922	hsa-miR-200a	hsa-miR-654-3p	hsa-miR-141	hsa-miR-186	hsa-miR-338-5p	hsa-miR-516b	hsa-miR-875-3p	hsa-miR-221	hsa-miR-593	hsa-miR-548a-3p	hsa-miR-607	hsa-miR-609	hsa-miR-518d-5p	hsa-miR-18a	hsa-miR-423-5p	hsa-miR-570	hsa-miR-498	hsa-miR-376c	hsa-miR-633	hsa-miR-939	hsa-miR-590-3p	hsa-miR-199a-3p	hsa-miR-619	hsa-miR-605	hsa-miR-182	hsa-miR-383	hsa-miR-490-3p	hsa-miR-582-5p	hsa-miR-765	hsa-miR-361-5p	hsa-miR-450b-5p	hsa-miR-656	hsa-miR-151-3p	hsa-miR-579	hsa-miR-148b	hsa-miR-760	hsa-miR-152	hsa-miR-29b	hsa-miR-448	hsa-miR-29a	hsa-miR-767-5p	hsa-miR-376b	hsa-miR-376a	hsa-miR-191	hsa-miR-499-5p	hsa-miR-592	hsa-miR-568	hsa-miR-494	hsa-miR-203	hsa-miR-643	hsa-miR-142-3p	hsa-miR-9	hsa-miR-510	hsa-miR-877	hsa-miR-588	hsa-miR-889	hsa-miR-624	hsa-miR-487a	hsa-miR-26b	hsa-miR-569	hsa-miR-367	hsa-miR-576-3p	hsa-miR-520d-5p	hsa-miR-410	hsa-miR-143	hsa-miR-32	hsa-miR-524-5p	hsa-miR-363	hsa-miR-26a	hsa-miR-92a	hsa-miR-374a	hsa-miR-374b	hsa-miR-485-3p	hsa-miR-92b	hsa-miR-25	hsa-miR-583	hsa-miR-297	hsa-let-7i	hsa-miR-382	hsa-miR-519c-3p	hsa-miR-302c	hsa-miR-190	hsa-miR-455-3p	hsa-miR-668	hsa-miR-543	hsa-miR-630	hsa-miR-205	hsa-miR-590-5p	hsa-miR-548d-5p	hsa-miR-556-3p	hsa-miR-144	hsa-miR-769-5p	hsa-miR-500	hsa-miR-220c	hsa-miR-302d	hsa-miR-380	hsa-miR-330-3p	hsa-miR-129-5p	hsa-miR-149	hsa-miR-183	hsa-miR-198	hsa-miR-340	hsa-miR-562	hsa-miR-181b	hsa-miR-488	hsa-miR-580	hsa-miR-199b-5p	hsa-miR-372	hsa-miR-202	hsa-miR-509-3-5p	hsa-miR-548c-5p	hsa-miR-597	hsa-miR-137	hsa-miR-559	hsa-miR-22	hsa-miR-586	hsa-miR-21	hsa-miR-199a-5p	hsa-miR-33b	hsa-miR-944	hsa-miR-519b-3p	hsa-miR-181a	hsa-miR-181d	hsa-miR-222	hsa-miR-584	hsa-miR-561	hsa-miR-302b	hsa-miR-548a-5p	hsa-miR-525-5p	hsa-miR-520a-5p	hsa-miR-223	hsa-miR-181c	hsa-miR-519a	hsa-miR-138	hsa-miR-649	hsa-miR-511	hsa-miR-582-3p	hsa-miR-33a	hsa-miR-214	hsa-miR-539	hsa-miR-522	hsa-miR-935	hsa-miR-708	hsa-miR-196a	hsa-miR-196b	hsa-miR-373	hsa-miR-519d	hsa-miR-429	hsa-miR-507	hsa-miR-200c	hsa-miR-325	hsa-miR-454	hsa-miR-20a	hsa-miR-194	hsa-miR-148a	hsa-miR-496	hsa-miR-512-5p	hsa-miR-206	hsa-miR-549	hsa-miR-130a	hsa-miR-599	hsa-miR-433	hsa-miR-641	hsa-miR-299-5p	hsa-miR-515-3p	hsa-miR-93	hsa-miR-142-5p	hsa-miR-891b	hsa-miR-571	hsa-miR-20b	hsa-miR-224	hsa-miR-30a	hsa-miR-876-3p	hsa-miR-642	hsa-miR-646	hsa-miR-30e	hsa-miR-576-5p	hsa-miR-495	hsa-miR-200b	hsa-miR-425	hsa-miR-208b	hsa-miR-30c	hsa-miR-653	hsa-miR-106b	hsa-miR-301b	hsa-miR-509-5p	hsa-miR-552	hsa-miR-34c-3p	hsa-miR-300	hsa-miR-873	hsa-miR-603	hsa-miR-532-5p	hsa-miR-17	hsa-miR-924	hsa-miR-34b	hsa-miR-146a	hsa-miR-323-3p	hsa-miR-30b	hsa-miR-508-3p	hsa-miR-185	hsa-miR-146b-5p	hsa-miR-130b	hsa-miR-106a	hsa-miR-617	hsa-miR-216b	hsa-miR-193a-5p	hsa-miR-19a	hsa-miR-301a	hsa-miR-888	hsa-miR-381	hsa-miR-515-5p	hsa-miR-892a	hsa-miR-612	hsa-miR-155	hsa-miR-136	hsa-miR-19b	hsa-miR-125a-3p	hsa-miR-637	hsa-miR-766	hsa-miR-558	hsa-miR-548b-3p	hsa-miR-635	hsa-miR-544	hsa-miR-650	hsa-miR-671-5p	hsa-miR-493	hsa-miR-541	hsa-miR-338-3p	hsa-miR-618	hsa-miR-574-5p	hsa-miR-556-5p	hsa-miR-129-3p	hsa-miR-96	hsa-miR-920	hsa-miR-150	hsa-miR-451	hsa-miR-632	hsa-miR-330-5p	hsa-miR-942	hsa-miR-324-5p	hsa-miR-342-5p	hsa-miR-324-3p	hsa-miR-601	hsa-miR-591	hsa-miR-659	hsa-miR-188-3p	hsa-miR-217	hsa-miR-614	hsa-miR-589	hsa-miR-328	hsa-miR-219-2-3p	hsa-miR-661	hsa-miR-101	hsa-miR-28-5p	hsa-miR-532-3p	hsa-miR-151-5p	hsa-miR-520e	hsa-miR-634	hsa-miR-10b	hsa-miR-499-3p	hsa-miR-105	hsa-miR-600	hsa-miR-616	hsa-miR-520b	hsa-miR-489	hsa-miR-153	hsa-miR-10a	hsa-miR-802	hsa-miR-30d	hsa-miR-145	hsa-miR-431	hsa-miR-885-5p	hsa-miR-28-3p	hsa-miR-501-5p	hsa-miR-103	hsa-miR-502-3p	hsa-miR-613	hsa-miR-587	hsa-miR-107	hsa-miR-758	hsa-miR-506	hsa-miR-520f	hsa-miR-29c	hsa-miR-518c	hsa-miR-509-3p	hsa-miR-621	hsa-miR-377	hsa-miR-124	hsa-miR-139-5p	hsa-miR-504	hsa-miR-184	hsa-miR-767-3p	hsa-miR-606	hsa-miR-362-3p	hsa-miR-365	hsa-miR-331-5p	hsa-miR-329	hsa-miR-622	hsa-miR-934	hsa-miR-140-3p	hsa-miR-508-5p	hsa-miR-384	hsa-miR-505	hsa-miR-518f	hsa-miR-211	hsa-miR-204	hsa-miR-938	hsa-miR-516a-3p	hsa-miR-486-5p	hsa-miR-524-3p	hsa-miR-339-3p	hsa-miR-770-5p	hsa-miR-215	hsa-miR-346	hsa-miR-640	hsa-miR-629	hsa-miR-563	hsa-miR-192	hsa-miR-501-3p	hsa-miR-452	hsa-miR-572	hsa-miR-492	hsa-miR-660	hsa-miR-187	hsa-miR-345	hsa-miR-887	hsa-miR-525-3p	hsa-miR-941	hsa-miR-518a-3p	hsa-miR-219-5p	hsa-miR-337-3p	hsa-miR-943	hsa-miR-423-3p	hsa-miR-126	hsa-miR-518b	hsa-miR-518d-3p	hsa-miR-147b	hsa-miR-516a-5p	hsa-miR-99b	hsa-miR-100	hsa-miR-99a	
GO:0002377_immunoglobulin production	Number_of_microRNA_57	hsa-miR-1	hsa-miR-876-5p	hsa-miR-548d-3p	hsa-miR-548b-5p	hsa-miR-548c-3p	hsa-miR-655	hsa-miR-34c-5p	hsa-miR-577	hsa-miR-449b	hsa-miR-453	hsa-miR-200a	hsa-miR-338-5p	hsa-miR-498	hsa-miR-376c	hsa-miR-383	hsa-miR-448	hsa-miR-376b	hsa-miR-376a	hsa-miR-568	hsa-miR-410	hsa-miR-630	hsa-miR-205	hsa-miR-149	hsa-miR-183	hsa-miR-181b	hsa-miR-199b-5p	hsa-miR-202	hsa-miR-597	hsa-miR-559	hsa-miR-199a-5p	hsa-miR-944	hsa-miR-519b-3p	hsa-miR-181a	hsa-miR-181d	hsa-miR-548a-5p	hsa-miR-181c	hsa-miR-206	hsa-miR-641	hsa-miR-30e	hsa-miR-300	hsa-miR-34b	hsa-miR-146a	hsa-miR-146b-5p	hsa-miR-617	hsa-miR-888	hsa-miR-381	hsa-miR-155	hsa-miR-136	hsa-miR-544	hsa-miR-942	hsa-miR-499-3p	hsa-miR-489	hsa-miR-30d	hsa-miR-28-3p	hsa-miR-505	hsa-miR-211	hsa-miR-204	
GO:0002381_immunoglobulin production involved in immunoglobulin mediated immune response	Number_of_microRNA_24	hsa-miR-1	hsa-miR-548b-5p	hsa-miR-548c-3p	hsa-miR-453	hsa-miR-376c	hsa-miR-383	hsa-miR-410	hsa-miR-630	hsa-miR-205	hsa-miR-183	hsa-miR-181b	hsa-miR-202	hsa-miR-597	hsa-miR-559	hsa-miR-181a	hsa-miR-181d	hsa-miR-181c	hsa-miR-206	hsa-miR-34b	hsa-miR-888	hsa-miR-155	hsa-miR-544	hsa-miR-942	hsa-miR-499-3p	
GO:0002418_immune response to tumor cell	Number_of_microRNA_17	hsa-let-7c	hsa-let-7e	hsa-miR-1	hsa-let-7b	hsa-miR-98	hsa-miR-453	hsa-miR-545	hsa-miR-607	hsa-miR-199a-3p	hsa-let-7i	hsa-miR-590-5p	hsa-miR-21	hsa-miR-206	hsa-miR-330-5p	hsa-miR-942	hsa-miR-622	hsa-miR-204	
GO:0002420_natural killer cell mediated cytotoxicity directed against tumor cell target	Number_of_microRNA_12	hsa-let-7c	hsa-let-7e	hsa-let-7b	hsa-miR-98	hsa-miR-545	hsa-miR-607	hsa-miR-199a-3p	hsa-let-7i	hsa-miR-590-5p	hsa-miR-21	hsa-miR-330-5p	hsa-miR-622	
GO:0002423_natural killer cell mediated immune response to tumor cell	Number_of_microRNA_12	hsa-let-7c	hsa-let-7e	hsa-let-7b	hsa-miR-98	hsa-miR-545	hsa-miR-607	hsa-miR-199a-3p	hsa-let-7i	hsa-miR-590-5p	hsa-miR-21	hsa-miR-330-5p	hsa-miR-622	
GO:0002429_immune response-activating cell surface receptor signaling pathway	Number_of_microRNA_111	hsa-miR-449a	hsa-miR-424	hsa-miR-548d-3p	hsa-miR-34a	hsa-miR-520d-3p	hsa-miR-548b-5p	hsa-miR-548c-3p	hsa-miR-15b	hsa-miR-520a-3p	hsa-miR-369-3p	hsa-miR-302a	hsa-miR-497	hsa-miR-520g	hsa-miR-577	hsa-miR-449b	hsa-miR-15a	hsa-miR-502-5p	hsa-miR-7	hsa-miR-654-3p	hsa-miR-141	hsa-miR-186	hsa-miR-338-5p	hsa-miR-548a-3p	hsa-miR-498	hsa-miR-590-3p	hsa-miR-199a-3p	hsa-miR-619	hsa-miR-582-5p	hsa-miR-656	hsa-miR-151-3p	hsa-miR-148b	hsa-miR-29b	hsa-miR-448	hsa-miR-29a	hsa-miR-499-5p	hsa-miR-494	hsa-miR-203	hsa-miR-142-3p	hsa-miR-26b	hsa-miR-26a	hsa-miR-374a	hsa-miR-374b	hsa-miR-583	hsa-let-7i	hsa-miR-302c	hsa-miR-543	hsa-miR-302d	hsa-miR-330-3p	hsa-miR-183	hsa-miR-181b	hsa-miR-580	hsa-miR-372	hsa-miR-586	hsa-miR-944	hsa-miR-181a	hsa-miR-302b	hsa-miR-548a-5p	hsa-miR-181c	hsa-miR-539	hsa-miR-522	hsa-miR-373	hsa-miR-325	hsa-miR-454	hsa-miR-148a	hsa-miR-130a	hsa-miR-641	hsa-miR-576-5p	hsa-miR-495	hsa-miR-208b	hsa-miR-301b	hsa-miR-300	hsa-miR-873	hsa-miR-532-5p	hsa-miR-146a	hsa-miR-508-3p	hsa-miR-146b-5p	hsa-miR-130b	hsa-miR-301a	hsa-miR-888	hsa-miR-381	hsa-miR-515-5p	hsa-miR-892a	hsa-miR-136	hsa-miR-766	hsa-miR-544	hsa-miR-671-5p	hsa-miR-493	hsa-miR-942	hsa-miR-188-3p	hsa-miR-101	hsa-miR-520e	hsa-miR-600	hsa-miR-30d	hsa-miR-431	hsa-miR-885-5p	hsa-miR-103	hsa-miR-587	hsa-miR-107	hsa-miR-506	hsa-miR-29c	hsa-miR-621	hsa-miR-124	hsa-miR-139-5p	hsa-miR-365	hsa-miR-331-5p	hsa-miR-934	hsa-miR-211	hsa-miR-204	hsa-miR-516a-3p	hsa-miR-887	hsa-miR-337-3p	
GO:0002437_inflammatory response to antigenic stimulus	Number_of_microRNA_16	hsa-miR-545	hsa-miR-410	hsa-miR-590-5p	hsa-miR-202	hsa-miR-597	hsa-miR-33b	hsa-miR-519b-3p	hsa-miR-33a	hsa-miR-549	hsa-miR-30a	hsa-miR-30e	hsa-miR-495	hsa-miR-30b	hsa-miR-888	hsa-miR-600	hsa-miR-30d	
GO:0002439_chronic inflammatory response to antigenic stimulus	Number_of_microRNA_6	hsa-miR-590-5p	hsa-miR-202	hsa-miR-597	hsa-miR-519b-3p	hsa-miR-495	hsa-miR-888	
GO:0002440_production of molecular mediator of immune response	Number_of_microRNA_62	hsa-miR-1	hsa-miR-876-5p	hsa-miR-548d-3p	hsa-miR-548b-5p	hsa-miR-548c-3p	hsa-miR-655	hsa-miR-369-3p	hsa-miR-34c-5p	hsa-miR-577	hsa-miR-449b	hsa-miR-453	hsa-miR-200a	hsa-miR-338-5p	hsa-miR-498	hsa-miR-376c	hsa-miR-619	hsa-miR-383	hsa-miR-582-5p	hsa-miR-448	hsa-miR-376b	hsa-miR-376a	hsa-miR-568	hsa-miR-410	hsa-miR-374a	hsa-miR-630	hsa-miR-205	hsa-miR-129-5p	hsa-miR-149	hsa-miR-183	hsa-miR-181b	hsa-miR-199b-5p	hsa-miR-202	hsa-miR-597	hsa-miR-559	hsa-miR-199a-5p	hsa-miR-944	hsa-miR-519b-3p	hsa-miR-181a	hsa-miR-181d	hsa-miR-548a-5p	hsa-miR-181c	hsa-miR-206	hsa-miR-641	hsa-miR-30e	hsa-miR-300	hsa-miR-34b	hsa-miR-146a	hsa-miR-146b-5p	hsa-miR-617	hsa-miR-888	hsa-miR-381	hsa-miR-155	hsa-miR-136	hsa-miR-544	hsa-miR-942	hsa-miR-499-3p	hsa-miR-489	hsa-miR-30d	hsa-miR-28-3p	hsa-miR-505	hsa-miR-211	hsa-miR-204	
GO:0002443_leukocyte mediated immunity	Number_of_microRNA_99	hsa-let-7c	hsa-let-7e	hsa-miR-424	hsa-miR-1	hsa-miR-195	hsa-miR-876-5p	hsa-miR-608	hsa-miR-548d-3p	hsa-miR-24	hsa-miR-27b	hsa-miR-548b-5p	hsa-miR-647	hsa-miR-548c-3p	hsa-miR-655	hsa-miR-450b-3p	hsa-miR-369-3p	hsa-miR-27a	hsa-miR-497	hsa-miR-645	hsa-let-7b	hsa-miR-16	hsa-miR-23b	hsa-miR-577	hsa-miR-371-5p	hsa-miR-98	hsa-miR-453	hsa-miR-15a	hsa-miR-542-3p	hsa-miR-502-5p	hsa-miR-545	hsa-miR-338-5p	hsa-miR-875-3p	hsa-miR-607	hsa-miR-498	hsa-miR-376c	hsa-miR-633	hsa-miR-199a-3p	hsa-miR-383	hsa-miR-582-5p	hsa-miR-448	hsa-miR-376b	hsa-miR-376a	hsa-miR-499-5p	hsa-miR-568	hsa-miR-487a	hsa-miR-26b	hsa-miR-410	hsa-miR-26a	hsa-miR-374b	hsa-miR-583	hsa-miR-297	hsa-let-7i	hsa-miR-630	hsa-miR-205	hsa-miR-590-5p	hsa-miR-149	hsa-miR-183	hsa-miR-181b	hsa-miR-202	hsa-miR-597	hsa-miR-559	hsa-miR-21	hsa-miR-944	hsa-miR-519b-3p	hsa-miR-181a	hsa-miR-181d	hsa-miR-548a-5p	hsa-miR-181c	hsa-miR-582-3p	hsa-miR-454	hsa-miR-206	hsa-miR-641	hsa-miR-142-5p	hsa-miR-571	hsa-miR-576-5p	hsa-miR-495	hsa-miR-34b	hsa-miR-146a	hsa-miR-146b-5p	hsa-miR-617	hsa-miR-19a	hsa-miR-888	hsa-miR-155	hsa-miR-136	hsa-miR-19b	hsa-miR-544	hsa-miR-618	hsa-miR-330-5p	hsa-miR-942	hsa-miR-499-3p	hsa-miR-105	hsa-miR-28-3p	hsa-miR-365	hsa-miR-622	hsa-miR-505	hsa-miR-211	hsa-miR-204	hsa-miR-339-3p	hsa-miR-192	
GO:0002444_myeloid leukocyte mediated immunity	Number_of_microRNA_23	hsa-miR-424	hsa-miR-195	hsa-miR-27b	hsa-miR-548c-3p	hsa-miR-655	hsa-miR-27a	hsa-miR-497	hsa-miR-16	hsa-miR-23b	hsa-miR-15a	hsa-miR-542-3p	hsa-miR-338-5p	hsa-miR-633	hsa-miR-582-5p	hsa-miR-568	hsa-miR-487a	hsa-miR-374b	hsa-miR-149	hsa-miR-944	hsa-miR-582-3p	hsa-miR-576-5p	hsa-miR-136	hsa-miR-618	
GO:0002448_mast cell mediated immunity	Number_of_microRNA_4	hsa-miR-27b	hsa-miR-27a	hsa-miR-633	hsa-miR-374b	
GO:0002449_lymphocyte mediated immunity	Number_of_microRNA_81	hsa-let-7c	hsa-let-7e	hsa-miR-1	hsa-miR-876-5p	hsa-miR-608	hsa-miR-548d-3p	hsa-miR-24	hsa-miR-548b-5p	hsa-miR-647	hsa-miR-548c-3p	hsa-miR-450b-3p	hsa-miR-369-3p	hsa-miR-645	hsa-let-7b	hsa-miR-577	hsa-miR-371-5p	hsa-miR-98	hsa-miR-453	hsa-miR-502-5p	hsa-miR-545	hsa-miR-338-5p	hsa-miR-875-3p	hsa-miR-607	hsa-miR-498	hsa-miR-376c	hsa-miR-199a-3p	hsa-miR-383	hsa-miR-582-5p	hsa-miR-448	hsa-miR-376b	hsa-miR-376a	hsa-miR-499-5p	hsa-miR-26b	hsa-miR-410	hsa-miR-26a	hsa-miR-583	hsa-miR-297	hsa-let-7i	hsa-miR-630	hsa-miR-205	hsa-miR-590-5p	hsa-miR-183	hsa-miR-181b	hsa-miR-202	hsa-miR-597	hsa-miR-559	hsa-miR-21	hsa-miR-944	hsa-miR-519b-3p	hsa-miR-181a	hsa-miR-181d	hsa-miR-548a-5p	hsa-miR-181c	hsa-miR-454	hsa-miR-206	hsa-miR-641	hsa-miR-142-5p	hsa-miR-571	hsa-miR-576-5p	hsa-miR-495	hsa-miR-34b	hsa-miR-146a	hsa-miR-146b-5p	hsa-miR-617	hsa-miR-19a	hsa-miR-888	hsa-miR-155	hsa-miR-19b	hsa-miR-544	hsa-miR-330-5p	hsa-miR-942	hsa-miR-499-3p	hsa-miR-105	hsa-miR-28-3p	hsa-miR-365	hsa-miR-622	hsa-miR-505	hsa-miR-211	hsa-miR-204	hsa-miR-339-3p	hsa-miR-192	
GO:0002455_humoral immune response mediated by circulating immunoglobulin	Number_of_microRNA_13	hsa-miR-450b-3p	hsa-miR-371-5p	hsa-miR-502-5p	hsa-miR-498	hsa-miR-383	hsa-miR-630	hsa-miR-183	hsa-miR-519b-3p	hsa-miR-571	hsa-miR-576-5p	hsa-miR-34b	hsa-miR-19a	hsa-miR-19b	
GO:0002456_T cell mediated immunity	Number_of_microRNA_33	hsa-miR-1	hsa-miR-608	hsa-miR-24	hsa-miR-645	hsa-miR-371-5p	hsa-miR-453	hsa-miR-545	hsa-miR-875-3p	hsa-miR-607	hsa-miR-498	hsa-miR-199a-3p	hsa-miR-582-5p	hsa-miR-448	hsa-miR-583	hsa-miR-297	hsa-miR-590-5p	hsa-miR-21	hsa-miR-944	hsa-miR-548a-5p	hsa-miR-454	hsa-miR-206	hsa-miR-641	hsa-miR-495	hsa-miR-146a	hsa-miR-146b-5p	hsa-miR-617	hsa-miR-888	hsa-miR-330-5p	hsa-miR-942	hsa-miR-105	hsa-miR-622	hsa-miR-211	hsa-miR-204	
GO:0002460_adaptive immune response based on somatic recombination of immune receptors built from immunoglobulin superfamily domains	Number_of_microRNA_88	hsa-miR-449a	hsa-miR-1	hsa-miR-876-5p	hsa-miR-608	hsa-miR-548d-3p	hsa-miR-24	hsa-miR-520d-3p	hsa-miR-548b-5p	hsa-miR-548c-3p	hsa-miR-628-5p	hsa-miR-450b-3p	hsa-miR-369-3p	hsa-miR-645	hsa-miR-557	hsa-miR-577	hsa-miR-371-5p	hsa-miR-453	hsa-miR-502-5p	hsa-miR-154	hsa-miR-545	hsa-miR-875-3p	hsa-miR-607	hsa-miR-18a	hsa-miR-498	hsa-miR-376c	hsa-miR-590-3p	hsa-miR-199a-3p	hsa-miR-383	hsa-miR-582-5p	hsa-miR-448	hsa-miR-376b	hsa-miR-376a	hsa-miR-26b	hsa-miR-410	hsa-miR-26a	hsa-miR-583	hsa-miR-297	hsa-miR-302c	hsa-miR-630	hsa-miR-205	hsa-miR-590-5p	hsa-miR-330-3p	hsa-miR-183	hsa-miR-181b	hsa-miR-202	hsa-miR-548c-5p	hsa-miR-597	hsa-miR-559	hsa-miR-21	hsa-miR-944	hsa-miR-519b-3p	hsa-miR-181a	hsa-miR-181d	hsa-miR-302b	hsa-miR-548a-5p	hsa-miR-181c	hsa-miR-507	hsa-miR-454	hsa-miR-206	hsa-miR-641	hsa-miR-571	hsa-miR-576-5p	hsa-miR-495	hsa-miR-34b	hsa-miR-146a	hsa-miR-146b-5p	hsa-miR-617	hsa-miR-19a	hsa-miR-888	hsa-miR-155	hsa-miR-19b	hsa-miR-766	hsa-miR-544	hsa-miR-632	hsa-miR-330-5p	hsa-miR-942	hsa-miR-520e	hsa-miR-499-3p	hsa-miR-105	hsa-miR-616	hsa-miR-520b	hsa-miR-28-3p	hsa-miR-621	hsa-miR-622	hsa-miR-505	hsa-miR-211	hsa-miR-204	hsa-miR-346	
GO:0002467_germinal center formation	Number_of_microRNA_13	hsa-miR-520d-3p	hsa-miR-628-5p	hsa-miR-154	hsa-miR-18a	hsa-miR-302c	hsa-miR-302b	hsa-miR-19a	hsa-miR-19b	hsa-miR-766	hsa-miR-632	hsa-miR-520e	hsa-miR-520b	hsa-miR-346	
GO:0002474_antigen processing and presentation of peptide antigen via MHC class I	Number_of_microRNA_5	hsa-miR-645	hsa-miR-371-5p	hsa-miR-875-3p	hsa-miR-589	hsa-miR-516a-5p	
GO:0002504_antigen processing and presentation of peptide or polysaccharide antigen via MHC class II	Number_of_microRNA_12	hsa-miR-1	hsa-miR-620	hsa-miR-151-3p	hsa-miR-194	hsa-miR-146a	hsa-miR-146b-5p	hsa-miR-19a	hsa-miR-600	hsa-miR-506	hsa-miR-124	hsa-miR-934	hsa-miR-516a-3p	
GO:0002507_tolerance induction	Number_of_microRNA_7	hsa-miR-154	hsa-miR-18a	hsa-miR-20a	hsa-miR-515-5p	hsa-miR-101	hsa-miR-621	hsa-miR-887	
GO:0002520_immune system development	Number_of_microRNA_276	hsa-miR-432	hsa-miR-449a	hsa-miR-424	hsa-miR-1	hsa-miR-876-5p	hsa-miR-608	hsa-miR-193b	hsa-miR-147	hsa-miR-548d-3p	hsa-miR-24	hsa-miR-34a	hsa-miR-520d-3p	hsa-miR-27b	hsa-miR-548b-5p	hsa-miR-581	hsa-miR-647	hsa-miR-548c-3p	hsa-miR-890	hsa-miR-768-5p	hsa-miR-421	hsa-miR-628-5p	hsa-miR-127-5p	hsa-miR-655	hsa-miR-15b	hsa-miR-23a	hsa-miR-768-3p	hsa-miR-134	hsa-miR-369-3p	hsa-miR-27a	hsa-miR-573	hsa-miR-497	hsa-miR-520g	hsa-miR-892b	hsa-miR-125b	hsa-miR-557	hsa-miR-34c-5p	hsa-miR-16	hsa-miR-623	hsa-miR-23b	hsa-miR-577	hsa-miR-125a-5p	hsa-miR-371-5p	hsa-miR-188-5p	hsa-miR-519e	hsa-miR-449b	hsa-miR-453	hsa-miR-15a	hsa-miR-542-3p	hsa-miR-135b	hsa-miR-370	hsa-miR-154	hsa-miR-484	hsa-miR-135a	hsa-miR-218	hsa-miR-545	hsa-miR-491-3p	hsa-miR-200a	hsa-miR-186	hsa-miR-338-5p	hsa-miR-875-3p	hsa-miR-548a-3p	hsa-miR-607	hsa-miR-609	hsa-miR-18a	hsa-miR-570	hsa-miR-498	hsa-miR-376c	hsa-miR-939	hsa-miR-590-3p	hsa-miR-182	hsa-miR-383	hsa-miR-582-5p	hsa-miR-361-5p	hsa-miR-450b-5p	hsa-miR-656	hsa-miR-148b	hsa-miR-152	hsa-miR-29b	hsa-miR-448	hsa-miR-29a	hsa-miR-767-5p	hsa-miR-376b	hsa-miR-376a	hsa-miR-592	hsa-miR-568	hsa-miR-494	hsa-miR-643	hsa-miR-142-3p	hsa-miR-9	hsa-miR-877	hsa-miR-889	hsa-miR-624	hsa-miR-487a	hsa-miR-26b	hsa-miR-569	hsa-miR-520d-5p	hsa-miR-410	hsa-miR-143	hsa-miR-32	hsa-miR-524-5p	hsa-miR-363	hsa-miR-26a	hsa-miR-92a	hsa-miR-374a	hsa-miR-25	hsa-miR-583	hsa-miR-297	hsa-let-7i	hsa-miR-382	hsa-miR-519c-3p	hsa-miR-668	hsa-miR-543	hsa-miR-630	hsa-miR-205	hsa-miR-548d-5p	hsa-miR-556-3p	hsa-miR-144	hsa-miR-380	hsa-miR-330-3p	hsa-miR-129-5p	hsa-miR-149	hsa-miR-183	hsa-miR-198	hsa-miR-340	hsa-miR-181b	hsa-miR-202	hsa-miR-509-3-5p	hsa-miR-548c-5p	hsa-miR-597	hsa-miR-137	hsa-miR-559	hsa-miR-22	hsa-miR-586	hsa-miR-21	hsa-miR-199a-5p	hsa-miR-33b	hsa-miR-944	hsa-miR-519b-3p	hsa-miR-181a	hsa-miR-181d	hsa-miR-584	hsa-miR-548a-5p	hsa-miR-525-5p	hsa-miR-223	hsa-miR-181c	hsa-miR-519a	hsa-miR-582-3p	hsa-miR-33a	hsa-miR-214	hsa-miR-522	hsa-miR-708	hsa-miR-196a	hsa-miR-196b	hsa-miR-519d	hsa-miR-429	hsa-miR-507	hsa-miR-200c	hsa-miR-325	hsa-miR-454	hsa-miR-20a	hsa-miR-148a	hsa-miR-206	hsa-miR-549	hsa-miR-130a	hsa-miR-599	hsa-miR-433	hsa-miR-641	hsa-miR-299-5p	hsa-miR-891b	hsa-miR-224	hsa-miR-30a	hsa-miR-642	hsa-miR-646	hsa-miR-30e	hsa-miR-495	hsa-miR-200b	hsa-miR-208b	hsa-miR-30c	hsa-miR-301b	hsa-miR-509-5p	hsa-miR-552	hsa-miR-34c-3p	hsa-miR-300	hsa-miR-603	hsa-miR-17	hsa-miR-34b	hsa-miR-146a	hsa-miR-323-3p	hsa-miR-30b	hsa-miR-185	hsa-miR-146b-5p	hsa-miR-130b	hsa-miR-106a	hsa-miR-617	hsa-miR-19a	hsa-miR-301a	hsa-miR-888	hsa-miR-381	hsa-miR-515-5p	hsa-miR-155	hsa-miR-136	hsa-miR-19b	hsa-miR-637	hsa-miR-558	hsa-miR-544	hsa-miR-650	hsa-miR-671-5p	hsa-miR-493	hsa-miR-618	hsa-miR-129-3p	hsa-miR-96	hsa-miR-451	hsa-miR-942	hsa-miR-324-5p	hsa-miR-601	hsa-miR-591	hsa-miR-659	hsa-miR-328	hsa-miR-219-2-3p	hsa-miR-661	hsa-miR-101	hsa-miR-28-5p	hsa-miR-532-3p	hsa-miR-520e	hsa-miR-10b	hsa-miR-499-3p	hsa-miR-616	hsa-miR-10a	hsa-miR-802	hsa-miR-30d	hsa-miR-145	hsa-miR-885-5p	hsa-miR-28-3p	hsa-miR-103	hsa-miR-613	hsa-miR-107	hsa-miR-506	hsa-miR-520f	hsa-miR-29c	hsa-miR-518c	hsa-miR-621	hsa-miR-377	hsa-miR-124	hsa-miR-139-5p	hsa-miR-504	hsa-miR-184	hsa-miR-767-3p	hsa-miR-606	hsa-miR-362-3p	hsa-miR-329	hsa-miR-622	hsa-miR-140-3p	hsa-miR-505	hsa-miR-518f	hsa-miR-211	hsa-miR-204	hsa-miR-938	hsa-miR-516a-3p	hsa-miR-486-5p	hsa-miR-524-3p	hsa-miR-770-5p	hsa-miR-215	hsa-miR-640	hsa-miR-629	hsa-miR-192	hsa-miR-572	hsa-miR-660	hsa-miR-345	hsa-miR-887	hsa-miR-525-3p	hsa-miR-518a-3p	hsa-miR-337-3p	hsa-miR-423-3p	hsa-miR-126	hsa-miR-518b	hsa-miR-518d-3p	
GO:0002521_leukocyte differentiation	Number_of_microRNA_184	hsa-miR-449a	hsa-miR-1	hsa-miR-876-5p	hsa-miR-608	hsa-miR-147	hsa-miR-548d-3p	hsa-miR-27b	hsa-miR-548b-5p	hsa-miR-647	hsa-miR-548c-3p	hsa-miR-768-5p	hsa-miR-655	hsa-miR-23a	hsa-miR-768-3p	hsa-miR-369-3p	hsa-miR-27a	hsa-miR-520g	hsa-miR-892b	hsa-miR-125b	hsa-miR-557	hsa-miR-34c-5p	hsa-miR-23b	hsa-miR-577	hsa-miR-371-5p	hsa-miR-188-5p	hsa-miR-519e	hsa-miR-449b	hsa-miR-542-3p	hsa-miR-135b	hsa-miR-135a	hsa-miR-218	hsa-miR-545	hsa-miR-200a	hsa-miR-186	hsa-miR-338-5p	hsa-miR-875-3p	hsa-miR-607	hsa-miR-609	hsa-miR-498	hsa-miR-376c	hsa-miR-939	hsa-miR-590-3p	hsa-miR-182	hsa-miR-361-5p	hsa-miR-450b-5p	hsa-miR-656	hsa-miR-148b	hsa-miR-448	hsa-miR-29a	hsa-miR-376b	hsa-miR-376a	hsa-miR-592	hsa-miR-568	hsa-miR-494	hsa-miR-142-3p	hsa-miR-9	hsa-miR-624	hsa-miR-487a	hsa-miR-410	hsa-miR-143	hsa-miR-524-5p	hsa-miR-583	hsa-miR-297	hsa-let-7i	hsa-miR-543	hsa-miR-205	hsa-miR-548d-5p	hsa-miR-556-3p	hsa-miR-144	hsa-miR-330-3p	hsa-miR-129-5p	hsa-miR-149	hsa-miR-183	hsa-miR-181b	hsa-miR-202	hsa-miR-509-3-5p	hsa-miR-548c-5p	hsa-miR-597	hsa-miR-137	hsa-miR-559	hsa-miR-586	hsa-miR-944	hsa-miR-519b-3p	hsa-miR-181a	hsa-miR-181d	hsa-miR-584	hsa-miR-548a-5p	hsa-miR-525-5p	hsa-miR-223	hsa-miR-181c	hsa-miR-582-3p	hsa-miR-214	hsa-miR-522	hsa-miR-519d	hsa-miR-507	hsa-miR-325	hsa-miR-454	hsa-miR-20a	hsa-miR-148a	hsa-miR-549	hsa-miR-599	hsa-miR-433	hsa-miR-641	hsa-miR-299-5p	hsa-miR-891b	hsa-miR-30a	hsa-miR-642	hsa-miR-646	hsa-miR-30e	hsa-miR-495	hsa-miR-200b	hsa-miR-30c	hsa-miR-301b	hsa-miR-509-5p	hsa-miR-300	hsa-miR-603	hsa-miR-17	hsa-miR-34b	hsa-miR-146a	hsa-miR-323-3p	hsa-miR-30b	hsa-miR-185	hsa-miR-146b-5p	hsa-miR-130b	hsa-miR-106a	hsa-miR-617	hsa-miR-19a	hsa-miR-301a	hsa-miR-888	hsa-miR-381	hsa-miR-515-5p	hsa-miR-155	hsa-miR-136	hsa-miR-19b	hsa-miR-637	hsa-miR-544	hsa-miR-650	hsa-miR-671-5p	hsa-miR-493	hsa-miR-618	hsa-miR-451	hsa-miR-942	hsa-miR-601	hsa-miR-328	hsa-miR-532-3p	hsa-miR-499-3p	hsa-miR-616	hsa-miR-30d	hsa-miR-145	hsa-miR-885-5p	hsa-miR-28-3p	hsa-miR-103	hsa-miR-107	hsa-miR-506	hsa-miR-520f	hsa-miR-518c	hsa-miR-621	hsa-miR-377	hsa-miR-124	hsa-miR-139-5p	hsa-miR-504	hsa-miR-184	hsa-miR-767-3p	hsa-miR-362-3p	hsa-miR-329	hsa-miR-622	hsa-miR-505	hsa-miR-518f	hsa-miR-211	hsa-miR-204	hsa-miR-516a-3p	hsa-miR-524-3p	hsa-miR-770-5p	hsa-miR-215	hsa-miR-192	hsa-miR-572	hsa-miR-660	hsa-miR-887	hsa-miR-525-3p	hsa-miR-518a-3p	hsa-miR-337-3p	hsa-miR-126	hsa-miR-518b	hsa-miR-518d-3p	
GO:0002526_acute inflammatory response	Number_of_microRNA_107	hsa-miR-485-5p	hsa-miR-1	hsa-miR-195	hsa-miR-876-5p	hsa-miR-548d-3p	hsa-miR-657	hsa-miR-27b	hsa-miR-548b-5p	hsa-miR-647	hsa-miR-421	hsa-miR-655	hsa-miR-23a	hsa-miR-27a	hsa-miR-557	hsa-miR-23b	hsa-miR-577	hsa-miR-371-5p	hsa-miR-188-5p	hsa-miR-519e	hsa-miR-453	hsa-miR-15a	hsa-miR-200a	hsa-miR-141	hsa-miR-338-5p	hsa-miR-590-3p	hsa-miR-605	hsa-miR-182	hsa-miR-450b-5p	hsa-miR-448	hsa-miR-376b	hsa-miR-376a	hsa-miR-191	hsa-miR-568	hsa-miR-494	hsa-miR-487a	hsa-miR-410	hsa-miR-485-3p	hsa-miR-297	hsa-miR-519c-3p	hsa-miR-543	hsa-miR-590-5p	hsa-miR-548d-5p	hsa-miR-144	hsa-miR-129-5p	hsa-miR-149	hsa-miR-562	hsa-miR-181b	hsa-miR-548c-5p	hsa-miR-137	hsa-miR-559	hsa-miR-586	hsa-miR-944	hsa-miR-519b-3p	hsa-miR-181a	hsa-miR-181d	hsa-miR-548a-5p	hsa-miR-525-5p	hsa-miR-520a-5p	hsa-miR-181c	hsa-miR-519a	hsa-miR-519d	hsa-miR-429	hsa-miR-507	hsa-miR-200c	hsa-miR-454	hsa-miR-130a	hsa-miR-515-3p	hsa-miR-571	hsa-miR-224	hsa-miR-30a	hsa-miR-876-3p	hsa-miR-30e	hsa-miR-576-5p	hsa-miR-495	hsa-miR-200b	hsa-miR-425	hsa-miR-30c	hsa-miR-30b	hsa-miR-130b	hsa-miR-301a	hsa-miR-155	hsa-miR-197	hsa-miR-544	hsa-miR-574-5p	hsa-miR-451	hsa-miR-632	hsa-miR-335	hsa-miR-532-3p	hsa-miR-600	hsa-miR-30d	hsa-miR-145	hsa-miR-518c	hsa-miR-509-3p	hsa-miR-124	hsa-miR-504	hsa-miR-606	hsa-miR-362-3p	hsa-miR-365	hsa-miR-329	hsa-miR-518f	hsa-miR-215	hsa-miR-192	hsa-miR-518a-3p	hsa-miR-943	hsa-miR-126	hsa-miR-518b	hsa-miR-518d-3p	
GO:0002532_production of molecular mediator involved in inflammatory response	Number_of_microRNA_5	hsa-miR-369-3p	hsa-miR-519e	hsa-miR-515-3p	hsa-miR-495	hsa-miR-489	
GO:0002544_chronic inflammatory response	Number_of_microRNA_18	hsa-miR-1	hsa-miR-27b	hsa-miR-27a	hsa-miR-577	hsa-miR-633	hsa-miR-151-3p	hsa-miR-374b	hsa-miR-590-5p	hsa-miR-202	hsa-miR-597	hsa-miR-586	hsa-miR-519b-3p	hsa-miR-525-5p	hsa-miR-194	hsa-miR-495	hsa-miR-19a	hsa-miR-888	hsa-miR-126	
GO:0002548_monocyte chemotaxis	Number_of_microRNA_23	hsa-miR-548d-3p	hsa-miR-655	hsa-miR-23a	hsa-miR-557	hsa-miR-23b	hsa-miR-338-5p	hsa-miR-607	hsa-miR-182	hsa-miR-450b-5p	hsa-miR-568	hsa-miR-624	hsa-miR-410	hsa-miR-374a	hsa-miR-374b	hsa-miR-543	hsa-miR-129-5p	hsa-miR-149	hsa-miR-519d	hsa-miR-495	hsa-miR-323-3p	hsa-miR-532-3p	hsa-miR-362-3p	hsa-miR-329	
GO:0002562_somatic diversification of immune receptors via germline recombination within a single locus	Number_of_microRNA_37	hsa-miR-1	hsa-miR-548d-3p	hsa-miR-548b-5p	hsa-miR-548c-3p	hsa-miR-127-5p	hsa-miR-23a	hsa-miR-34c-5p	hsa-miR-23b	hsa-miR-449b	hsa-miR-453	hsa-miR-200a	hsa-miR-376c	hsa-miR-590-3p	hsa-miR-383	hsa-miR-582-5p	hsa-miR-410	hsa-miR-543	hsa-miR-630	hsa-miR-205	hsa-miR-183	hsa-miR-181b	hsa-miR-202	hsa-miR-597	hsa-miR-559	hsa-miR-181a	hsa-miR-181d	hsa-miR-181c	hsa-miR-206	hsa-miR-549	hsa-miR-34b	hsa-miR-888	hsa-miR-155	hsa-miR-136	hsa-miR-558	hsa-miR-544	hsa-miR-942	hsa-miR-499-3p	
GO:0002566_somatic diversification of immune receptors via somatic mutation	Number_of_microRNA_7	hsa-miR-548b-5p	hsa-miR-548c-3p	hsa-miR-383	hsa-miR-630	hsa-miR-183	hsa-miR-559	hsa-miR-499-3p	
GO:0002573_myeloid leukocyte differentiation	Number_of_microRNA_121	hsa-miR-449a	hsa-miR-608	hsa-miR-147	hsa-miR-548d-3p	hsa-miR-27b	hsa-miR-548b-5p	hsa-miR-647	hsa-miR-548c-3p	hsa-miR-655	hsa-miR-23a	hsa-miR-768-3p	hsa-miR-369-3p	hsa-miR-27a	hsa-miR-520g	hsa-miR-557	hsa-miR-23b	hsa-miR-371-5p	hsa-miR-188-5p	hsa-miR-542-3p	hsa-miR-135b	hsa-miR-135a	hsa-miR-218	hsa-miR-545	hsa-miR-186	hsa-miR-338-5p	hsa-miR-875-3p	hsa-miR-939	hsa-miR-590-3p	hsa-miR-182	hsa-miR-361-5p	hsa-miR-450b-5p	hsa-miR-656	hsa-miR-148b	hsa-miR-29a	hsa-miR-592	hsa-miR-568	hsa-miR-494	hsa-miR-142-3p	hsa-miR-624	hsa-miR-487a	hsa-miR-410	hsa-miR-524-5p	hsa-miR-583	hsa-miR-297	hsa-let-7i	hsa-miR-543	hsa-miR-205	hsa-miR-548d-5p	hsa-miR-556-3p	hsa-miR-330-3p	hsa-miR-129-5p	hsa-miR-509-3-5p	hsa-miR-548c-5p	hsa-miR-597	hsa-miR-137	hsa-miR-559	hsa-miR-519b-3p	hsa-miR-548a-5p	hsa-miR-223	hsa-miR-582-3p	hsa-miR-214	hsa-miR-522	hsa-miR-519d	hsa-miR-507	hsa-miR-454	hsa-miR-20a	hsa-miR-148a	hsa-miR-599	hsa-miR-299-5p	hsa-miR-30a	hsa-miR-30e	hsa-miR-495	hsa-miR-200b	hsa-miR-30c	hsa-miR-509-5p	hsa-miR-300	hsa-miR-603	hsa-miR-146a	hsa-miR-323-3p	hsa-miR-30b	hsa-miR-185	hsa-miR-146b-5p	hsa-miR-106a	hsa-miR-301a	hsa-miR-888	hsa-miR-381	hsa-miR-515-5p	hsa-miR-155	hsa-miR-136	hsa-miR-637	hsa-miR-544	hsa-miR-618	hsa-miR-451	hsa-miR-601	hsa-miR-328	hsa-miR-532-3p	hsa-miR-30d	hsa-miR-145	hsa-miR-885-5p	hsa-miR-103	hsa-miR-107	hsa-miR-506	hsa-miR-520f	hsa-miR-518c	hsa-miR-621	hsa-miR-377	hsa-miR-124	hsa-miR-504	hsa-miR-362-3p	hsa-miR-329	hsa-miR-622	hsa-miR-518f	hsa-miR-204	hsa-miR-516a-3p	hsa-miR-770-5p	hsa-miR-215	hsa-miR-192	hsa-miR-660	hsa-miR-518a-3p	hsa-miR-518b	hsa-miR-518d-3p	
GO:0002576_platelet degranulation	Number_of_microRNA_95	hsa-miR-432	hsa-miR-424	hsa-miR-485-5p	hsa-miR-1	hsa-miR-608	hsa-miR-34a	hsa-miR-27b	hsa-miR-548b-5p	hsa-miR-512-3p	hsa-miR-212	hsa-miR-647	hsa-miR-127-5p	hsa-miR-655	hsa-miR-23a	hsa-miR-412	hsa-miR-369-3p	hsa-miR-27a	hsa-miR-578	hsa-miR-573	hsa-miR-892b	hsa-miR-23b	hsa-miR-577	hsa-miR-502-5p	hsa-miR-218	hsa-miR-7	hsa-miR-186	hsa-miR-338-5p	hsa-miR-875-3p	hsa-miR-548a-3p	hsa-miR-518d-5p	hsa-miR-423-5p	hsa-miR-619	hsa-miR-765	hsa-miR-361-5p	hsa-miR-151-3p	hsa-miR-628-3p	hsa-miR-29b	hsa-miR-568	hsa-miR-203	hsa-miR-643	hsa-miR-9	hsa-miR-877	hsa-miR-624	hsa-miR-26b	hsa-miR-26a	hsa-miR-374a	hsa-miR-374b	hsa-miR-190	hsa-miR-630	hsa-miR-205	hsa-miR-548d-5p	hsa-miR-144	hsa-miR-380	hsa-miR-129-5p	hsa-miR-488	hsa-miR-202	hsa-miR-548c-5p	hsa-miR-559	hsa-miR-586	hsa-miR-548a-5p	hsa-miR-520a-5p	hsa-miR-429	hsa-miR-200c	hsa-miR-454	hsa-miR-194	hsa-miR-130a	hsa-miR-433	hsa-miR-891b	hsa-miR-224	hsa-miR-876-3p	hsa-miR-576-5p	hsa-miR-495	hsa-miR-200b	hsa-miR-425	hsa-miR-301b	hsa-miR-146a	hsa-miR-146b-5p	hsa-miR-130b	hsa-miR-617	hsa-miR-193a-5p	hsa-miR-19a	hsa-miR-301a	hsa-miR-19b	hsa-miR-548b-3p	hsa-miR-330-5p	hsa-miR-942	hsa-miR-326	hsa-miR-589	hsa-miR-501-5p	hsa-miR-606	hsa-miR-384	hsa-miR-660	hsa-miR-636	hsa-miR-337-3p	hsa-miR-518e	
GO:0002637_regulation of immunoglobulin production	Number_of_microRNA_26	hsa-miR-548c-3p	hsa-miR-655	hsa-miR-34c-5p	hsa-miR-449b	hsa-miR-200a	hsa-miR-338-5p	hsa-miR-376c	hsa-miR-568	hsa-miR-205	hsa-miR-149	hsa-miR-181b	hsa-miR-199b-5p	hsa-miR-202	hsa-miR-597	hsa-miR-199a-5p	hsa-miR-519b-3p	hsa-miR-181a	hsa-miR-181d	hsa-miR-181c	hsa-miR-300	hsa-miR-146a	hsa-miR-146b-5p	hsa-miR-888	hsa-miR-381	hsa-miR-544	hsa-miR-489	
GO:0002673_regulation of acute inflammatory response	Number_of_microRNA_48	hsa-miR-195	hsa-miR-548d-3p	hsa-miR-657	hsa-miR-27b	hsa-miR-548b-5p	hsa-miR-421	hsa-miR-655	hsa-miR-27a	hsa-miR-557	hsa-miR-371-5p	hsa-miR-15a	hsa-miR-338-5p	hsa-miR-590-3p	hsa-miR-605	hsa-miR-182	hsa-miR-450b-5p	hsa-miR-448	hsa-miR-568	hsa-miR-494	hsa-miR-487a	hsa-miR-410	hsa-miR-485-3p	hsa-miR-297	hsa-miR-543	hsa-miR-590-5p	hsa-miR-548d-5p	hsa-miR-129-5p	hsa-miR-149	hsa-miR-181b	hsa-miR-548c-5p	hsa-miR-559	hsa-miR-519b-3p	hsa-miR-181a	hsa-miR-181d	hsa-miR-548a-5p	hsa-miR-181c	hsa-miR-519d	hsa-miR-507	hsa-miR-571	hsa-miR-876-3p	hsa-miR-576-5p	hsa-miR-495	hsa-miR-425	hsa-miR-574-5p	hsa-miR-632	hsa-miR-532-3p	hsa-miR-362-3p	hsa-miR-329	
GO:0002674_negative regulation of acute inflammatory response	Number_of_microRNA_8	hsa-miR-27b	hsa-miR-548b-5p	hsa-miR-27a	hsa-miR-338-5p	hsa-miR-548d-5p	hsa-miR-548c-5p	hsa-miR-559	hsa-miR-548a-5p	
GO:0002675_positive regulation of acute inflammatory response	Number_of_microRNA_32	hsa-miR-548d-3p	hsa-miR-657	hsa-miR-421	hsa-miR-655	hsa-miR-557	hsa-miR-338-5p	hsa-miR-590-3p	hsa-miR-182	hsa-miR-450b-5p	hsa-miR-448	hsa-miR-568	hsa-miR-494	hsa-miR-487a	hsa-miR-410	hsa-miR-485-3p	hsa-miR-297	hsa-miR-543	hsa-miR-590-5p	hsa-miR-129-5p	hsa-miR-149	hsa-miR-181b	hsa-miR-519b-3p	hsa-miR-181a	hsa-miR-181d	hsa-miR-181c	hsa-miR-519d	hsa-miR-507	hsa-miR-495	hsa-miR-425	hsa-miR-532-3p	hsa-miR-362-3p	hsa-miR-329	
GO:0002676_regulation of chronic inflammatory response	Number_of_microRNA_8	hsa-miR-27b	hsa-miR-27a	hsa-miR-633	hsa-miR-374b	hsa-miR-202	hsa-miR-597	hsa-miR-519b-3p	hsa-miR-888	
GO:0002677_negative regulation of chronic inflammatory response	Number_of_microRNA_3	hsa-miR-202	hsa-miR-597	hsa-miR-888	
GO:0002678_positive regulation of chronic inflammatory response	Number_of_microRNA_5	hsa-miR-27b	hsa-miR-27a	hsa-miR-633	hsa-miR-374b	hsa-miR-519b-3p	
GO:0002679_respiratory burst involved in defense response	Number_of_microRNA_3	hsa-miR-519e	hsa-miR-515-3p	hsa-miR-146b-5p	
GO:0002682_regulation of immune system process	Number_of_microRNA_350	hsa-miR-432	hsa-let-7c	hsa-miR-449a	hsa-let-7e	hsa-miR-424	hsa-miR-1	hsa-miR-195	hsa-miR-876-5p	hsa-miR-608	hsa-miR-409-3p	hsa-miR-193b	hsa-miR-147	hsa-miR-548d-3p	hsa-miR-24	hsa-miR-34a	hsa-miR-520d-3p	hsa-miR-27b	hsa-miR-133a	hsa-miR-548b-5p	hsa-miR-132	hsa-miR-581	hsa-miR-212	hsa-miR-193a-3p	hsa-miR-647	hsa-miR-548c-3p	hsa-miR-890	hsa-miR-768-5p	hsa-miR-520h	hsa-miR-628-5p	hsa-miR-127-5p	hsa-miR-655	hsa-miR-15b	hsa-miR-140-5p	hsa-miR-450b-3p	hsa-miR-520a-3p	hsa-miR-23a	hsa-miR-768-3p	hsa-miR-369-3p	hsa-miR-302a	hsa-miR-27a	hsa-miR-578	hsa-miR-497	hsa-miR-520g	hsa-miR-892b	hsa-miR-645	hsa-let-7b	hsa-miR-557	hsa-miR-34c-5p	hsa-miR-514	hsa-miR-16	hsa-miR-23b	hsa-miR-122	hsa-miR-577	hsa-miR-371-5p	hsa-miR-188-5p	hsa-miR-98	hsa-miR-519e	hsa-miR-644	hsa-miR-449b	hsa-miR-453	hsa-miR-15a	hsa-miR-542-3p	hsa-miR-135b	hsa-miR-502-5p	hsa-miR-370	hsa-miR-154	hsa-miR-484	hsa-miR-135a	hsa-miR-218	hsa-miR-545	hsa-miR-7	hsa-miR-518a-5p	hsa-miR-491-3p	hsa-miR-922	hsa-miR-200a	hsa-miR-654-3p	hsa-miR-141	hsa-miR-186	hsa-miR-338-5p	hsa-miR-875-3p	hsa-miR-221	hsa-miR-548a-3p	hsa-miR-607	hsa-miR-609	hsa-miR-18a	hsa-miR-498	hsa-miR-376c	hsa-miR-633	hsa-miR-939	hsa-miR-590-3p	hsa-miR-199a-3p	hsa-miR-619	hsa-miR-605	hsa-miR-182	hsa-miR-490-3p	hsa-miR-582-5p	hsa-miR-765	hsa-miR-361-5p	hsa-miR-450b-5p	hsa-miR-656	hsa-miR-151-3p	hsa-miR-148b	hsa-miR-29b	hsa-miR-448	hsa-miR-29a	hsa-miR-376b	hsa-miR-376a	hsa-miR-499-5p	hsa-miR-592	hsa-miR-568	hsa-miR-494	hsa-miR-203	hsa-miR-643	hsa-miR-142-3p	hsa-miR-9	hsa-miR-889	hsa-miR-624	hsa-miR-26b	hsa-miR-569	hsa-miR-367	hsa-miR-576-3p	hsa-miR-520d-5p	hsa-miR-410	hsa-miR-143	hsa-miR-32	hsa-miR-524-5p	hsa-miR-363	hsa-miR-26a	hsa-miR-92a	hsa-miR-374a	hsa-miR-374b	hsa-miR-485-3p	hsa-miR-92b	hsa-miR-25	hsa-miR-583	hsa-miR-297	hsa-let-7i	hsa-miR-519c-3p	hsa-miR-302c	hsa-miR-190	hsa-miR-455-3p	hsa-miR-668	hsa-miR-543	hsa-miR-205	hsa-miR-590-5p	hsa-miR-548d-5p	hsa-miR-556-3p	hsa-miR-144	hsa-miR-769-5p	hsa-miR-302d	hsa-miR-380	hsa-miR-330-3p	hsa-miR-129-5p	hsa-miR-149	hsa-miR-183	hsa-miR-340	hsa-miR-562	hsa-miR-181b	hsa-miR-580	hsa-miR-199b-5p	hsa-miR-372	hsa-miR-202	hsa-miR-509-3-5p	hsa-miR-548c-5p	hsa-miR-597	hsa-miR-137	hsa-miR-559	hsa-miR-22	hsa-miR-586	hsa-miR-21	hsa-miR-199a-5p	hsa-miR-944	hsa-miR-519b-3p	hsa-miR-181a	hsa-miR-181d	hsa-miR-222	hsa-miR-561	hsa-miR-302b	hsa-miR-548a-5p	hsa-miR-525-5p	hsa-miR-520a-5p	hsa-miR-223	hsa-miR-181c	hsa-miR-519a	hsa-miR-138	hsa-miR-511	hsa-miR-582-3p	hsa-miR-214	hsa-miR-539	hsa-miR-522	hsa-miR-935	hsa-miR-708	hsa-miR-196a	hsa-miR-196b	hsa-miR-373	hsa-miR-519d	hsa-miR-429	hsa-miR-507	hsa-miR-200c	hsa-miR-325	hsa-miR-454	hsa-miR-20a	hsa-miR-194	hsa-miR-148a	hsa-miR-496	hsa-miR-512-5p	hsa-miR-206	hsa-miR-549	hsa-miR-130a	hsa-miR-599	hsa-miR-433	hsa-miR-641	hsa-miR-299-5p	hsa-miR-515-3p	hsa-miR-93	hsa-miR-142-5p	hsa-miR-891b	hsa-miR-571	hsa-miR-20b	hsa-miR-224	hsa-miR-30a	hsa-miR-876-3p	hsa-miR-646	hsa-miR-30e	hsa-miR-576-5p	hsa-miR-495	hsa-miR-200b	hsa-miR-425	hsa-miR-208b	hsa-miR-30c	hsa-miR-106b	hsa-miR-301b	hsa-miR-509-5p	hsa-miR-300	hsa-miR-873	hsa-miR-603	hsa-miR-532-5p	hsa-miR-17	hsa-miR-924	hsa-miR-34b	hsa-miR-146a	hsa-miR-323-3p	hsa-miR-30b	hsa-miR-508-3p	hsa-miR-185	hsa-miR-146b-5p	hsa-miR-130b	hsa-miR-106a	hsa-miR-617	hsa-miR-193a-5p	hsa-miR-19a	hsa-miR-301a	hsa-miR-888	hsa-miR-381	hsa-miR-515-5p	hsa-miR-892a	hsa-miR-155	hsa-miR-136	hsa-miR-19b	hsa-miR-637	hsa-miR-766	hsa-miR-558	hsa-miR-544	hsa-miR-671-5p	hsa-miR-493	hsa-miR-338-3p	hsa-miR-618	hsa-miR-574-5p	hsa-miR-556-5p	hsa-miR-129-3p	hsa-miR-96	hsa-miR-920	hsa-miR-150	hsa-miR-451	hsa-miR-632	hsa-miR-330-5p	hsa-miR-942	hsa-miR-342-5p	hsa-miR-601	hsa-miR-591	hsa-miR-188-3p	hsa-miR-589	hsa-miR-328	hsa-miR-219-2-3p	hsa-miR-101	hsa-miR-532-3p	hsa-miR-151-5p	hsa-miR-520e	hsa-miR-634	hsa-miR-600	hsa-miR-616	hsa-miR-520b	hsa-miR-489	hsa-miR-153	hsa-miR-802	hsa-miR-30d	hsa-miR-145	hsa-miR-431	hsa-miR-885-5p	hsa-miR-28-3p	hsa-miR-501-5p	hsa-miR-103	hsa-miR-502-3p	hsa-miR-587	hsa-miR-107	hsa-miR-758	hsa-miR-506	hsa-miR-520f	hsa-miR-29c	hsa-miR-518c	hsa-miR-509-3p	hsa-miR-621	hsa-miR-377	hsa-miR-124	hsa-miR-139-5p	hsa-miR-504	hsa-miR-362-3p	hsa-miR-365	hsa-miR-331-5p	hsa-miR-329	hsa-miR-622	hsa-miR-934	hsa-miR-140-3p	hsa-miR-508-5p	hsa-miR-505	hsa-miR-518f	hsa-miR-211	hsa-miR-204	hsa-miR-938	hsa-miR-516a-3p	hsa-miR-770-5p	hsa-miR-215	hsa-miR-346	hsa-miR-629	hsa-miR-192	hsa-miR-501-3p	hsa-miR-452	hsa-miR-492	hsa-miR-660	hsa-miR-187	hsa-miR-887	hsa-miR-518a-3p	hsa-miR-337-3p	hsa-miR-126	hsa-miR-518b	hsa-miR-518d-3p	hsa-miR-147b	hsa-miR-99b	hsa-miR-100	hsa-miR-99a	
GO:0002683_negative regulation of immune system process	Number_of_microRNA_86	hsa-miR-424	hsa-miR-1	hsa-miR-195	hsa-miR-876-5p	hsa-miR-147	hsa-miR-548d-3p	hsa-miR-548b-5p	hsa-miR-548c-3p	hsa-miR-15b	hsa-miR-140-5p	hsa-miR-497	hsa-miR-557	hsa-miR-16	hsa-miR-577	hsa-miR-15a	hsa-miR-154	hsa-miR-484	hsa-miR-545	hsa-miR-141	hsa-miR-186	hsa-miR-338-5p	hsa-miR-221	hsa-miR-607	hsa-miR-18a	hsa-miR-498	hsa-miR-376c	hsa-miR-199a-3p	hsa-miR-619	hsa-miR-605	hsa-miR-490-3p	hsa-miR-656	hsa-miR-151-3p	hsa-miR-29b	hsa-miR-448	hsa-miR-29a	hsa-miR-376b	hsa-miR-376a	hsa-miR-26b	hsa-miR-143	hsa-miR-26a	hsa-miR-374a	hsa-miR-374b	hsa-miR-668	hsa-miR-205	hsa-miR-330-3p	hsa-miR-340	hsa-miR-181b	hsa-miR-202	hsa-miR-597	hsa-miR-559	hsa-miR-944	hsa-miR-181a	hsa-miR-181d	hsa-miR-222	hsa-miR-548a-5p	hsa-miR-181c	hsa-miR-539	hsa-miR-507	hsa-miR-325	hsa-miR-194	hsa-miR-641	hsa-miR-876-3p	hsa-miR-576-5p	hsa-miR-495	hsa-miR-617	hsa-miR-19a	hsa-miR-888	hsa-miR-544	hsa-miR-574-5p	hsa-miR-632	hsa-miR-101	hsa-miR-616	hsa-miR-30d	hsa-miR-28-3p	hsa-miR-103	hsa-miR-107	hsa-miR-506	hsa-miR-29c	hsa-miR-621	hsa-miR-365	hsa-miR-331-5p	hsa-miR-505	hsa-miR-211	hsa-miR-204	hsa-miR-187	hsa-miR-337-3p	
GO:0002684_positive regulation of immune system process	Number_of_microRNA_275	hsa-let-7c	hsa-miR-449a	hsa-let-7e	hsa-miR-424	hsa-miR-1	hsa-miR-195	hsa-miR-608	hsa-miR-409-3p	hsa-miR-548d-3p	hsa-miR-24	hsa-miR-34a	hsa-miR-520d-3p	hsa-miR-27b	hsa-miR-548b-5p	hsa-miR-132	hsa-miR-212	hsa-miR-647	hsa-miR-548c-3p	hsa-miR-768-5p	hsa-miR-520h	hsa-miR-628-5p	hsa-miR-655	hsa-miR-15b	hsa-miR-450b-3p	hsa-miR-520a-3p	hsa-miR-23a	hsa-miR-768-3p	hsa-miR-369-3p	hsa-miR-302a	hsa-miR-27a	hsa-miR-578	hsa-miR-497	hsa-miR-520g	hsa-miR-645	hsa-let-7b	hsa-miR-557	hsa-miR-34c-5p	hsa-miR-16	hsa-miR-23b	hsa-miR-577	hsa-miR-371-5p	hsa-miR-98	hsa-miR-519e	hsa-miR-644	hsa-miR-449b	hsa-miR-453	hsa-miR-15a	hsa-miR-135b	hsa-miR-502-5p	hsa-miR-370	hsa-miR-154	hsa-miR-135a	hsa-miR-218	hsa-miR-545	hsa-miR-7	hsa-miR-922	hsa-miR-200a	hsa-miR-654-3p	hsa-miR-141	hsa-miR-186	hsa-miR-338-5p	hsa-miR-875-3p	hsa-miR-221	hsa-miR-548a-3p	hsa-miR-607	hsa-miR-609	hsa-miR-18a	hsa-miR-498	hsa-miR-376c	hsa-miR-633	hsa-miR-939	hsa-miR-590-3p	hsa-miR-199a-3p	hsa-miR-619	hsa-miR-605	hsa-miR-182	hsa-miR-582-5p	hsa-miR-765	hsa-miR-450b-5p	hsa-miR-656	hsa-miR-151-3p	hsa-miR-148b	hsa-miR-29b	hsa-miR-448	hsa-miR-29a	hsa-miR-499-5p	hsa-miR-568	hsa-miR-494	hsa-miR-203	hsa-miR-142-3p	hsa-miR-9	hsa-miR-624	hsa-miR-26b	hsa-miR-569	hsa-miR-367	hsa-miR-520d-5p	hsa-miR-410	hsa-miR-143	hsa-miR-32	hsa-miR-524-5p	hsa-miR-363	hsa-miR-26a	hsa-miR-92a	hsa-miR-374a	hsa-miR-374b	hsa-miR-92b	hsa-miR-25	hsa-miR-583	hsa-miR-297	hsa-let-7i	hsa-miR-519c-3p	hsa-miR-302c	hsa-miR-455-3p	hsa-miR-543	hsa-miR-205	hsa-miR-590-5p	hsa-miR-548d-5p	hsa-miR-144	hsa-miR-769-5p	hsa-miR-302d	hsa-miR-330-3p	hsa-miR-129-5p	hsa-miR-149	hsa-miR-183	hsa-miR-181b	hsa-miR-580	hsa-miR-199b-5p	hsa-miR-372	hsa-miR-509-3-5p	hsa-miR-559	hsa-miR-586	hsa-miR-21	hsa-miR-199a-5p	hsa-miR-944	hsa-miR-519b-3p	hsa-miR-181a	hsa-miR-181d	hsa-miR-222	hsa-miR-561	hsa-miR-302b	hsa-miR-548a-5p	hsa-miR-525-5p	hsa-miR-520a-5p	hsa-miR-223	hsa-miR-181c	hsa-miR-519a	hsa-miR-138	hsa-miR-511	hsa-miR-582-3p	hsa-miR-539	hsa-miR-522	hsa-miR-196a	hsa-miR-196b	hsa-miR-373	hsa-miR-519d	hsa-miR-429	hsa-miR-200c	hsa-miR-325	hsa-miR-454	hsa-miR-20a	hsa-miR-194	hsa-miR-148a	hsa-miR-512-5p	hsa-miR-206	hsa-miR-130a	hsa-miR-433	hsa-miR-641	hsa-miR-299-5p	hsa-miR-515-3p	hsa-miR-93	hsa-miR-142-5p	hsa-miR-891b	hsa-miR-571	hsa-miR-20b	hsa-miR-224	hsa-miR-30a	hsa-miR-876-3p	hsa-miR-646	hsa-miR-30e	hsa-miR-576-5p	hsa-miR-495	hsa-miR-200b	hsa-miR-208b	hsa-miR-30c	hsa-miR-106b	hsa-miR-301b	hsa-miR-509-5p	hsa-miR-300	hsa-miR-873	hsa-miR-603	hsa-miR-532-5p	hsa-miR-17	hsa-miR-924	hsa-miR-34b	hsa-miR-146a	hsa-miR-323-3p	hsa-miR-30b	hsa-miR-508-3p	hsa-miR-185	hsa-miR-146b-5p	hsa-miR-130b	hsa-miR-106a	hsa-miR-617	hsa-miR-19a	hsa-miR-301a	hsa-miR-888	hsa-miR-381	hsa-miR-515-5p	hsa-miR-892a	hsa-miR-155	hsa-miR-136	hsa-miR-19b	hsa-miR-637	hsa-miR-766	hsa-miR-544	hsa-miR-671-5p	hsa-miR-493	hsa-miR-574-5p	hsa-miR-556-5p	hsa-miR-129-3p	hsa-miR-96	hsa-miR-150	hsa-miR-451	hsa-miR-632	hsa-miR-330-5p	hsa-miR-942	hsa-miR-188-3p	hsa-miR-589	hsa-miR-328	hsa-miR-219-2-3p	hsa-miR-101	hsa-miR-532-3p	hsa-miR-520e	hsa-miR-634	hsa-miR-600	hsa-miR-616	hsa-miR-489	hsa-miR-802	hsa-miR-30d	hsa-miR-145	hsa-miR-431	hsa-miR-885-5p	hsa-miR-103	hsa-miR-502-3p	hsa-miR-587	hsa-miR-107	hsa-miR-758	hsa-miR-506	hsa-miR-29c	hsa-miR-621	hsa-miR-124	hsa-miR-139-5p	hsa-miR-362-3p	hsa-miR-365	hsa-miR-331-5p	hsa-miR-329	hsa-miR-622	hsa-miR-934	hsa-miR-140-3p	hsa-miR-505	hsa-miR-211	hsa-miR-204	hsa-miR-516a-3p	hsa-miR-629	hsa-miR-192	hsa-miR-501-3p	hsa-miR-492	hsa-miR-187	hsa-miR-887	hsa-miR-337-3p	hsa-miR-126	hsa-miR-147b	hsa-miR-99b	hsa-miR-100	hsa-miR-99a	
GO:0002685_regulation of leukocyte migration	Number_of_microRNA_50	hsa-miR-1	hsa-miR-608	hsa-miR-27b	hsa-miR-132	hsa-miR-212	hsa-miR-655	hsa-miR-23a	hsa-miR-27a	hsa-miR-23b	hsa-miR-519e	hsa-miR-7	hsa-miR-338-5p	hsa-miR-221	hsa-miR-607	hsa-miR-498	hsa-miR-450b-5p	hsa-miR-151-3p	hsa-miR-29b	hsa-miR-592	hsa-miR-568	hsa-miR-9	hsa-miR-624	hsa-miR-26b	hsa-miR-367	hsa-miR-576-3p	hsa-miR-32	hsa-miR-363	hsa-miR-26a	hsa-miR-92a	hsa-miR-374a	hsa-miR-92b	hsa-miR-25	hsa-miR-205	hsa-miR-129-5p	hsa-miR-149	hsa-miR-222	hsa-miR-194	hsa-miR-515-3p	hsa-miR-30a	hsa-miR-30e	hsa-miR-495	hsa-miR-30c	hsa-miR-30b	hsa-miR-19a	hsa-miR-493	hsa-miR-556-5p	hsa-miR-219-2-3p	hsa-miR-101	hsa-miR-30d	hsa-miR-758	
GO:0002687_positive regulation of leukocyte migration	Number_of_microRNA_47	hsa-miR-1	hsa-miR-608	hsa-miR-27b	hsa-miR-132	hsa-miR-212	hsa-miR-655	hsa-miR-23a	hsa-miR-27a	hsa-miR-23b	hsa-miR-519e	hsa-miR-7	hsa-miR-338-5p	hsa-miR-221	hsa-miR-607	hsa-miR-450b-5p	hsa-miR-151-3p	hsa-miR-29b	hsa-miR-568	hsa-miR-9	hsa-miR-624	hsa-miR-26b	hsa-miR-367	hsa-miR-32	hsa-miR-363	hsa-miR-26a	hsa-miR-92a	hsa-miR-374a	hsa-miR-92b	hsa-miR-25	hsa-miR-205	hsa-miR-129-5p	hsa-miR-149	hsa-miR-222	hsa-miR-194	hsa-miR-515-3p	hsa-miR-30a	hsa-miR-30e	hsa-miR-495	hsa-miR-30c	hsa-miR-30b	hsa-miR-19a	hsa-miR-493	hsa-miR-556-5p	hsa-miR-219-2-3p	hsa-miR-101	hsa-miR-30d	hsa-miR-758	
GO:0002688_regulation of leukocyte chemotaxis	Number_of_microRNA_25	hsa-miR-1	hsa-miR-27b	hsa-miR-655	hsa-miR-23a	hsa-miR-27a	hsa-miR-23b	hsa-miR-519e	hsa-miR-7	hsa-miR-338-5p	hsa-miR-607	hsa-miR-498	hsa-miR-151-3p	hsa-miR-29b	hsa-miR-592	hsa-miR-568	hsa-miR-624	hsa-miR-576-3p	hsa-miR-374a	hsa-miR-205	hsa-miR-129-5p	hsa-miR-149	hsa-miR-194	hsa-miR-515-3p	hsa-miR-19a	hsa-miR-493	
GO:0002690_positive regulation of leukocyte chemotaxis	Number_of_microRNA_22	hsa-miR-1	hsa-miR-27b	hsa-miR-655	hsa-miR-23a	hsa-miR-27a	hsa-miR-23b	hsa-miR-519e	hsa-miR-7	hsa-miR-338-5p	hsa-miR-607	hsa-miR-151-3p	hsa-miR-29b	hsa-miR-568	hsa-miR-624	hsa-miR-374a	hsa-miR-205	hsa-miR-129-5p	hsa-miR-149	hsa-miR-194	hsa-miR-515-3p	hsa-miR-19a	hsa-miR-493	
GO:0002694_regulation of leukocyte activation	Number_of_microRNA_172	hsa-miR-449a	hsa-miR-1	hsa-miR-876-5p	hsa-miR-409-3p	hsa-miR-147	hsa-miR-548d-3p	hsa-miR-520d-3p	hsa-miR-27b	hsa-miR-647	hsa-miR-548c-3p	hsa-miR-768-5p	hsa-miR-655	hsa-miR-140-5p	hsa-miR-520a-3p	hsa-miR-768-3p	hsa-miR-369-3p	hsa-miR-302a	hsa-miR-27a	hsa-miR-557	hsa-miR-577	hsa-miR-519e	hsa-miR-449b	hsa-miR-453	hsa-miR-502-5p	hsa-miR-370	hsa-miR-154	hsa-miR-218	hsa-miR-545	hsa-miR-141	hsa-miR-186	hsa-miR-338-5p	hsa-miR-875-3p	hsa-miR-221	hsa-miR-548a-3p	hsa-miR-607	hsa-miR-18a	hsa-miR-498	hsa-miR-376c	hsa-miR-633	hsa-miR-939	hsa-miR-590-3p	hsa-miR-199a-3p	hsa-miR-619	hsa-miR-182	hsa-miR-582-5p	hsa-miR-450b-5p	hsa-miR-656	hsa-miR-151-3p	hsa-miR-448	hsa-miR-29a	hsa-miR-376b	hsa-miR-376a	hsa-miR-499-5p	hsa-miR-568	hsa-miR-203	hsa-miR-9	hsa-miR-26b	hsa-miR-410	hsa-miR-143	hsa-miR-26a	hsa-miR-374a	hsa-miR-374b	hsa-miR-583	hsa-miR-297	hsa-miR-302c	hsa-miR-668	hsa-miR-543	hsa-miR-205	hsa-miR-590-5p	hsa-miR-144	hsa-miR-302d	hsa-miR-330-3p	hsa-miR-129-5p	hsa-miR-149	hsa-miR-340	hsa-miR-181b	hsa-miR-580	hsa-miR-199b-5p	hsa-miR-372	hsa-miR-202	hsa-miR-509-3-5p	hsa-miR-597	hsa-miR-559	hsa-miR-586	hsa-miR-21	hsa-miR-199a-5p	hsa-miR-944	hsa-miR-181a	hsa-miR-181d	hsa-miR-222	hsa-miR-302b	hsa-miR-548a-5p	hsa-miR-525-5p	hsa-miR-181c	hsa-miR-511	hsa-miR-582-3p	hsa-miR-539	hsa-miR-373	hsa-miR-519d	hsa-miR-507	hsa-miR-325	hsa-miR-454	hsa-miR-20a	hsa-miR-194	hsa-miR-512-5p	hsa-miR-206	hsa-miR-130a	hsa-miR-433	hsa-miR-641	hsa-miR-299-5p	hsa-miR-515-3p	hsa-miR-891b	hsa-miR-20b	hsa-miR-646	hsa-miR-576-5p	hsa-miR-495	hsa-miR-106b	hsa-miR-301b	hsa-miR-509-5p	hsa-miR-300	hsa-miR-146a	hsa-miR-323-3p	hsa-miR-185	hsa-miR-146b-5p	hsa-miR-130b	hsa-miR-106a	hsa-miR-617	hsa-miR-19a	hsa-miR-301a	hsa-miR-888	hsa-miR-381	hsa-miR-515-5p	hsa-miR-136	hsa-miR-637	hsa-miR-544	hsa-miR-493	hsa-miR-96	hsa-miR-330-5p	hsa-miR-942	hsa-miR-589	hsa-miR-328	hsa-miR-101	hsa-miR-532-3p	hsa-miR-520e	hsa-miR-616	hsa-miR-489	hsa-miR-30d	hsa-miR-431	hsa-miR-885-5p	hsa-miR-28-3p	hsa-miR-587	hsa-miR-506	hsa-miR-29c	hsa-miR-621	hsa-miR-124	hsa-miR-139-5p	hsa-miR-362-3p	hsa-miR-365	hsa-miR-329	hsa-miR-622	hsa-miR-934	hsa-miR-505	hsa-miR-211	hsa-miR-204	hsa-miR-516a-3p	hsa-miR-492	hsa-miR-187	hsa-miR-887	hsa-miR-126	hsa-miR-99b	hsa-miR-100	hsa-miR-99a	
GO:0002695_negative regulation of leukocyte activation	Number_of_microRNA_47	hsa-miR-876-5p	hsa-miR-147	hsa-miR-548d-3p	hsa-miR-548c-3p	hsa-miR-140-5p	hsa-miR-557	hsa-miR-577	hsa-miR-154	hsa-miR-141	hsa-miR-221	hsa-miR-18a	hsa-miR-498	hsa-miR-376c	hsa-miR-199a-3p	hsa-miR-656	hsa-miR-448	hsa-miR-376b	hsa-miR-376a	hsa-miR-26b	hsa-miR-143	hsa-miR-26a	hsa-miR-374a	hsa-miR-374b	hsa-miR-668	hsa-miR-205	hsa-miR-340	hsa-miR-181b	hsa-miR-202	hsa-miR-597	hsa-miR-559	hsa-miR-181a	hsa-miR-181d	hsa-miR-222	hsa-miR-181c	hsa-miR-539	hsa-miR-507	hsa-miR-325	hsa-miR-495	hsa-miR-888	hsa-miR-544	hsa-miR-101	hsa-miR-616	hsa-miR-30d	hsa-miR-28-3p	hsa-miR-621	hsa-miR-505	hsa-miR-187	
GO:0002696_positive regulation of leukocyte activation	Number_of_microRNA_146	hsa-miR-449a	hsa-miR-1	hsa-miR-409-3p	hsa-miR-548d-3p	hsa-miR-520d-3p	hsa-miR-27b	hsa-miR-647	hsa-miR-768-5p	hsa-miR-655	hsa-miR-520a-3p	hsa-miR-369-3p	hsa-miR-302a	hsa-miR-27a	hsa-miR-557	hsa-miR-577	hsa-miR-519e	hsa-miR-449b	hsa-miR-453	hsa-miR-502-5p	hsa-miR-370	hsa-miR-218	hsa-miR-545	hsa-miR-186	hsa-miR-338-5p	hsa-miR-875-3p	hsa-miR-548a-3p	hsa-miR-607	hsa-miR-498	hsa-miR-376c	hsa-miR-633	hsa-miR-939	hsa-miR-590-3p	hsa-miR-199a-3p	hsa-miR-619	hsa-miR-182	hsa-miR-582-5p	hsa-miR-450b-5p	hsa-miR-656	hsa-miR-151-3p	hsa-miR-448	hsa-miR-29a	hsa-miR-499-5p	hsa-miR-568	hsa-miR-203	hsa-miR-9	hsa-miR-26b	hsa-miR-410	hsa-miR-143	hsa-miR-374a	hsa-miR-374b	hsa-miR-583	hsa-miR-297	hsa-miR-302c	hsa-miR-543	hsa-miR-205	hsa-miR-590-5p	hsa-miR-144	hsa-miR-302d	hsa-miR-330-3p	hsa-miR-129-5p	hsa-miR-149	hsa-miR-181b	hsa-miR-580	hsa-miR-199b-5p	hsa-miR-372	hsa-miR-509-3-5p	hsa-miR-559	hsa-miR-586	hsa-miR-21	hsa-miR-199a-5p	hsa-miR-944	hsa-miR-181a	hsa-miR-181d	hsa-miR-302b	hsa-miR-548a-5p	hsa-miR-525-5p	hsa-miR-181c	hsa-miR-511	hsa-miR-539	hsa-miR-373	hsa-miR-519d	hsa-miR-454	hsa-miR-20a	hsa-miR-194	hsa-miR-512-5p	hsa-miR-206	hsa-miR-130a	hsa-miR-433	hsa-miR-641	hsa-miR-299-5p	hsa-miR-515-3p	hsa-miR-891b	hsa-miR-20b	hsa-miR-646	hsa-miR-576-5p	hsa-miR-495	hsa-miR-106b	hsa-miR-301b	hsa-miR-509-5p	hsa-miR-300	hsa-miR-146a	hsa-miR-323-3p	hsa-miR-185	hsa-miR-146b-5p	hsa-miR-130b	hsa-miR-106a	hsa-miR-617	hsa-miR-19a	hsa-miR-301a	hsa-miR-888	hsa-miR-381	hsa-miR-515-5p	hsa-miR-136	hsa-miR-637	hsa-miR-493	hsa-miR-96	hsa-miR-330-5p	hsa-miR-942	hsa-miR-589	hsa-miR-328	hsa-miR-532-3p	hsa-miR-520e	hsa-miR-616	hsa-miR-489	hsa-miR-431	hsa-miR-587	hsa-miR-506	hsa-miR-29c	hsa-miR-124	hsa-miR-139-5p	hsa-miR-362-3p	hsa-miR-365	hsa-miR-329	hsa-miR-622	hsa-miR-934	hsa-miR-505	hsa-miR-211	hsa-miR-204	hsa-miR-516a-3p	hsa-miR-492	hsa-miR-187	hsa-miR-887	hsa-miR-126	hsa-miR-99b	hsa-miR-100	hsa-miR-99a	
GO:0002697_regulation of immune effector process	Number_of_microRNA_122	hsa-let-7c	hsa-let-7e	hsa-miR-424	hsa-miR-1	hsa-miR-195	hsa-miR-193b	hsa-miR-24	hsa-miR-27b	hsa-miR-193a-3p	hsa-miR-647	hsa-miR-548c-3p	hsa-miR-628-5p	hsa-miR-655	hsa-miR-15b	hsa-miR-369-3p	hsa-miR-27a	hsa-miR-497	hsa-miR-645	hsa-let-7b	hsa-miR-34c-5p	hsa-miR-16	hsa-miR-577	hsa-miR-371-5p	hsa-miR-98	hsa-miR-519e	hsa-miR-644	hsa-miR-449b	hsa-miR-453	hsa-miR-15a	hsa-miR-370	hsa-miR-154	hsa-miR-484	hsa-miR-218	hsa-miR-545	hsa-miR-200a	hsa-miR-338-5p	hsa-miR-875-3p	hsa-miR-548a-3p	hsa-miR-607	hsa-miR-18a	hsa-miR-498	hsa-miR-376c	hsa-miR-633	hsa-miR-939	hsa-miR-590-3p	hsa-miR-199a-3p	hsa-miR-619	hsa-miR-605	hsa-miR-490-3p	hsa-miR-582-5p	hsa-miR-448	hsa-miR-499-5p	hsa-miR-568	hsa-miR-367	hsa-miR-374a	hsa-miR-374b	hsa-miR-92b	hsa-miR-25	hsa-miR-583	hsa-miR-297	hsa-let-7i	hsa-miR-190	hsa-miR-205	hsa-miR-590-5p	hsa-miR-144	hsa-miR-330-3p	hsa-miR-129-5p	hsa-miR-149	hsa-miR-181b	hsa-miR-199b-5p	hsa-miR-202	hsa-miR-597	hsa-miR-137	hsa-miR-21	hsa-miR-199a-5p	hsa-miR-944	hsa-miR-519b-3p	hsa-miR-181a	hsa-miR-181d	hsa-miR-548a-5p	hsa-miR-525-5p	hsa-miR-520a-5p	hsa-miR-181c	hsa-miR-138	hsa-miR-200c	hsa-miR-454	hsa-miR-194	hsa-miR-206	hsa-miR-641	hsa-miR-515-3p	hsa-miR-142-5p	hsa-miR-891b	hsa-miR-571	hsa-miR-876-3p	hsa-miR-576-5p	hsa-miR-495	hsa-miR-300	hsa-miR-146a	hsa-miR-146b-5p	hsa-miR-617	hsa-miR-888	hsa-miR-381	hsa-miR-637	hsa-miR-544	hsa-miR-574-5p	hsa-miR-920	hsa-miR-632	hsa-miR-330-5p	hsa-miR-942	hsa-miR-219-2-3p	hsa-miR-616	hsa-miR-489	hsa-miR-501-5p	hsa-miR-103	hsa-miR-107	hsa-miR-509-3p	hsa-miR-365	hsa-miR-622	hsa-miR-211	hsa-miR-204	hsa-miR-516a-3p	hsa-miR-192	
GO:0002698_negative regulation of immune effector process	Number_of_microRNA_26	hsa-miR-424	hsa-miR-195	hsa-miR-15b	hsa-miR-497	hsa-miR-16	hsa-miR-15a	hsa-miR-484	hsa-miR-498	hsa-miR-619	hsa-miR-605	hsa-miR-490-3p	hsa-miR-944	hsa-miR-548a-5p	hsa-miR-641	hsa-miR-876-3p	hsa-miR-576-5p	hsa-miR-617	hsa-miR-544	hsa-miR-574-5p	hsa-miR-632	hsa-miR-616	hsa-miR-103	hsa-miR-107	hsa-miR-365	hsa-miR-211	hsa-miR-204	
GO:0002699_positive regulation of immune effector process	Number_of_microRNA_67	hsa-let-7c	hsa-let-7e	hsa-miR-1	hsa-miR-24	hsa-miR-27b	hsa-miR-647	hsa-miR-548c-3p	hsa-miR-655	hsa-miR-369-3p	hsa-miR-27a	hsa-miR-645	hsa-let-7b	hsa-miR-34c-5p	hsa-miR-371-5p	hsa-miR-98	hsa-miR-519e	hsa-miR-449b	hsa-miR-453	hsa-miR-218	hsa-miR-545	hsa-miR-200a	hsa-miR-338-5p	hsa-miR-875-3p	hsa-miR-607	hsa-miR-376c	hsa-miR-633	hsa-miR-939	hsa-miR-199a-3p	hsa-miR-582-5p	hsa-miR-448	hsa-miR-499-5p	hsa-miR-568	hsa-miR-374a	hsa-miR-374b	hsa-miR-583	hsa-miR-297	hsa-let-7i	hsa-miR-205	hsa-miR-590-5p	hsa-miR-330-3p	hsa-miR-129-5p	hsa-miR-149	hsa-miR-181b	hsa-miR-199b-5p	hsa-miR-21	hsa-miR-199a-5p	hsa-miR-519b-3p	hsa-miR-181a	hsa-miR-181d	hsa-miR-181c	hsa-miR-454	hsa-miR-206	hsa-miR-515-3p	hsa-miR-142-5p	hsa-miR-571	hsa-miR-576-5p	hsa-miR-495	hsa-miR-300	hsa-miR-146a	hsa-miR-146b-5p	hsa-miR-381	hsa-miR-637	hsa-miR-330-5p	hsa-miR-942	hsa-miR-616	hsa-miR-622	hsa-miR-192	
GO:0002700_regulation of production of molecular mediator of immune response	Number_of_microRNA_32	hsa-miR-548c-3p	hsa-miR-655	hsa-miR-369-3p	hsa-miR-34c-5p	hsa-miR-449b	hsa-miR-200a	hsa-miR-338-5p	hsa-miR-376c	hsa-miR-619	hsa-miR-582-5p	hsa-miR-448	hsa-miR-568	hsa-miR-374a	hsa-miR-205	hsa-miR-129-5p	hsa-miR-149	hsa-miR-181b	hsa-miR-199b-5p	hsa-miR-202	hsa-miR-597	hsa-miR-199a-5p	hsa-miR-519b-3p	hsa-miR-181a	hsa-miR-181d	hsa-miR-181c	hsa-miR-300	hsa-miR-146a	hsa-miR-146b-5p	hsa-miR-888	hsa-miR-381	hsa-miR-544	hsa-miR-489	
GO:0002702_positive regulation of production of molecular mediator of immune response	Number_of_microRNA_18	hsa-miR-548c-3p	hsa-miR-369-3p	hsa-miR-34c-5p	hsa-miR-449b	hsa-miR-200a	hsa-miR-582-5p	hsa-miR-448	hsa-miR-374a	hsa-miR-129-5p	hsa-miR-181b	hsa-miR-199b-5p	hsa-miR-199a-5p	hsa-miR-181a	hsa-miR-181d	hsa-miR-300	hsa-miR-146a	hsa-miR-146b-5p	hsa-miR-381	
GO:0002703_regulation of leukocyte mediated immunity	Number_of_microRNA_56	hsa-let-7c	hsa-let-7e	hsa-miR-1	hsa-miR-24	hsa-miR-27b	hsa-miR-647	hsa-miR-27a	hsa-miR-645	hsa-let-7b	hsa-miR-371-5p	hsa-miR-98	hsa-miR-453	hsa-miR-545	hsa-miR-338-5p	hsa-miR-875-3p	hsa-miR-607	hsa-miR-498	hsa-miR-376c	hsa-miR-633	hsa-miR-199a-3p	hsa-miR-582-5p	hsa-miR-448	hsa-miR-499-5p	hsa-miR-374b	hsa-miR-583	hsa-miR-297	hsa-let-7i	hsa-miR-205	hsa-miR-590-5p	hsa-miR-181b	hsa-miR-202	hsa-miR-597	hsa-miR-21	hsa-miR-944	hsa-miR-519b-3p	hsa-miR-181a	hsa-miR-181d	hsa-miR-548a-5p	hsa-miR-181c	hsa-miR-454	hsa-miR-206	hsa-miR-641	hsa-miR-142-5p	hsa-miR-495	hsa-miR-146a	hsa-miR-146b-5p	hsa-miR-617	hsa-miR-888	hsa-miR-544	hsa-miR-330-5p	hsa-miR-942	hsa-miR-365	hsa-miR-622	hsa-miR-211	hsa-miR-204	hsa-miR-192	
GO:0002705_positive regulation of leukocyte mediated immunity	Number_of_microRNA_34	hsa-let-7c	hsa-let-7e	hsa-miR-1	hsa-miR-24	hsa-miR-647	hsa-miR-645	hsa-let-7b	hsa-miR-371-5p	hsa-miR-98	hsa-miR-453	hsa-miR-545	hsa-miR-338-5p	hsa-miR-875-3p	hsa-miR-607	hsa-miR-199a-3p	hsa-miR-582-5p	hsa-miR-448	hsa-miR-499-5p	hsa-miR-583	hsa-miR-297	hsa-let-7i	hsa-miR-590-5p	hsa-miR-21	hsa-miR-519b-3p	hsa-miR-454	hsa-miR-206	hsa-miR-142-5p	hsa-miR-495	hsa-miR-146a	hsa-miR-146b-5p	hsa-miR-330-5p	hsa-miR-942	hsa-miR-622	hsa-miR-192	
GO:0002706_regulation of lymphocyte mediated immunity	Number_of_microRNA_52	hsa-let-7c	hsa-let-7e	hsa-miR-1	hsa-miR-24	hsa-miR-647	hsa-miR-645	hsa-let-7b	hsa-miR-371-5p	hsa-miR-98	hsa-miR-453	hsa-miR-545	hsa-miR-338-5p	hsa-miR-875-3p	hsa-miR-607	hsa-miR-498	hsa-miR-376c	hsa-miR-199a-3p	hsa-miR-582-5p	hsa-miR-448	hsa-miR-499-5p	hsa-miR-583	hsa-miR-297	hsa-let-7i	hsa-miR-205	hsa-miR-590-5p	hsa-miR-181b	hsa-miR-202	hsa-miR-597	hsa-miR-21	hsa-miR-944	hsa-miR-519b-3p	hsa-miR-181a	hsa-miR-181d	hsa-miR-548a-5p	hsa-miR-181c	hsa-miR-454	hsa-miR-206	hsa-miR-641	hsa-miR-142-5p	hsa-miR-495	hsa-miR-146a	hsa-miR-146b-5p	hsa-miR-617	hsa-miR-888	hsa-miR-544	hsa-miR-330-5p	hsa-miR-942	hsa-miR-365	hsa-miR-622	hsa-miR-211	hsa-miR-204	hsa-miR-192	
GO:0002708_positive regulation of lymphocyte mediated immunity	Number_of_microRNA_34	hsa-let-7c	hsa-let-7e	hsa-miR-1	hsa-miR-24	hsa-miR-647	hsa-miR-645	hsa-let-7b	hsa-miR-371-5p	hsa-miR-98	hsa-miR-453	hsa-miR-545	hsa-miR-338-5p	hsa-miR-875-3p	hsa-miR-607	hsa-miR-199a-3p	hsa-miR-582-5p	hsa-miR-448	hsa-miR-499-5p	hsa-miR-583	hsa-miR-297	hsa-let-7i	hsa-miR-590-5p	hsa-miR-21	hsa-miR-519b-3p	hsa-miR-454	hsa-miR-206	hsa-miR-142-5p	hsa-miR-495	hsa-miR-146a	hsa-miR-146b-5p	hsa-miR-330-5p	hsa-miR-942	hsa-miR-622	hsa-miR-192	
GO:0002709_regulation of T cell mediated immunity	Number_of_microRNA_31	hsa-miR-1	hsa-miR-24	hsa-miR-645	hsa-miR-371-5p	hsa-miR-453	hsa-miR-545	hsa-miR-875-3p	hsa-miR-607	hsa-miR-498	hsa-miR-199a-3p	hsa-miR-582-5p	hsa-miR-448	hsa-miR-583	hsa-miR-297	hsa-miR-590-5p	hsa-miR-21	hsa-miR-944	hsa-miR-548a-5p	hsa-miR-454	hsa-miR-206	hsa-miR-641	hsa-miR-495	hsa-miR-146a	hsa-miR-146b-5p	hsa-miR-617	hsa-miR-888	hsa-miR-330-5p	hsa-miR-942	hsa-miR-622	hsa-miR-211	hsa-miR-204	
GO:0002711_positive regulation of T cell mediated immunity	Number_of_microRNA_23	hsa-miR-1	hsa-miR-24	hsa-miR-645	hsa-miR-371-5p	hsa-miR-453	hsa-miR-545	hsa-miR-875-3p	hsa-miR-607	hsa-miR-199a-3p	hsa-miR-582-5p	hsa-miR-448	hsa-miR-583	hsa-miR-297	hsa-miR-590-5p	hsa-miR-21	hsa-miR-454	hsa-miR-206	hsa-miR-495	hsa-miR-146a	hsa-miR-146b-5p	hsa-miR-330-5p	hsa-miR-942	hsa-miR-622	
GO:0002712_regulation of B cell mediated immunity	Number_of_microRNA_14	hsa-miR-376c	hsa-miR-199a-3p	hsa-miR-205	hsa-miR-181b	hsa-miR-202	hsa-miR-597	hsa-miR-519b-3p	hsa-miR-181a	hsa-miR-181d	hsa-miR-181c	hsa-miR-888	hsa-miR-544	hsa-miR-330-5p	hsa-miR-622	
GO:0002714_positive regulation of B cell mediated immunity	Number_of_microRNA_4	hsa-miR-199a-3p	hsa-miR-519b-3p	hsa-miR-330-5p	hsa-miR-622	
GO:0002715_regulation of natural killer cell mediated immunity	Number_of_microRNA_18	hsa-let-7c	hsa-let-7e	hsa-miR-647	hsa-let-7b	hsa-miR-98	hsa-miR-545	hsa-miR-338-5p	hsa-miR-607	hsa-miR-199a-3p	hsa-miR-499-5p	hsa-let-7i	hsa-miR-590-5p	hsa-miR-21	hsa-miR-142-5p	hsa-miR-330-5p	hsa-miR-365	hsa-miR-622	hsa-miR-192	
GO:0002717_positive regulation of natural killer cell mediated immunity	Number_of_microRNA_17	hsa-let-7c	hsa-let-7e	hsa-miR-647	hsa-let-7b	hsa-miR-98	hsa-miR-545	hsa-miR-338-5p	hsa-miR-607	hsa-miR-199a-3p	hsa-miR-499-5p	hsa-let-7i	hsa-miR-590-5p	hsa-miR-21	hsa-miR-142-5p	hsa-miR-330-5p	hsa-miR-622	hsa-miR-192	
GO:0002718_regulation of cytokine production involved in immune response	Number_of_microRNA_12	hsa-miR-369-3p	hsa-miR-619	hsa-miR-582-5p	hsa-miR-448	hsa-miR-374a	hsa-miR-129-5p	hsa-miR-202	hsa-miR-597	hsa-miR-519b-3p	hsa-miR-146a	hsa-miR-146b-5p	hsa-miR-888	
GO:0002720_positive regulation of cytokine production involved in immune response	Number_of_microRNA_7	hsa-miR-369-3p	hsa-miR-582-5p	hsa-miR-448	hsa-miR-374a	hsa-miR-129-5p	hsa-miR-146a	hsa-miR-146b-5p	
GO:0002739_regulation of cytokine secretion involved in immune response	Number_of_microRNA_6	hsa-miR-374a	hsa-miR-129-5p	hsa-miR-202	hsa-miR-597	hsa-miR-519b-3p	hsa-miR-888	
GO:0002740_negative regulation of cytokine secretion involved in immune response	Number_of_microRNA_4	hsa-miR-202	hsa-miR-597	hsa-miR-519b-3p	hsa-miR-888	
GO:0002755_MyD88-dependent toll-like receptor signaling pathway	Number_of_microRNA_108	hsa-miR-449a	hsa-miR-424	hsa-miR-1	hsa-miR-195	hsa-miR-548d-3p	hsa-miR-520h	hsa-miR-655	hsa-miR-15b	hsa-miR-23a	hsa-miR-768-3p	hsa-miR-369-3p	hsa-miR-497	hsa-miR-520g	hsa-miR-645	hsa-miR-453	hsa-miR-15a	hsa-miR-135b	hsa-miR-135a	hsa-miR-545	hsa-miR-7	hsa-miR-200a	hsa-miR-141	hsa-miR-221	hsa-miR-548a-3p	hsa-miR-609	hsa-miR-590-3p	hsa-miR-582-5p	hsa-miR-656	hsa-miR-148b	hsa-miR-448	hsa-miR-203	hsa-miR-142-3p	hsa-miR-569	hsa-miR-520d-5p	hsa-miR-143	hsa-miR-374a	hsa-miR-374b	hsa-let-7i	hsa-miR-519c-3p	hsa-miR-302c	hsa-miR-302d	hsa-miR-330-3p	hsa-miR-580	hsa-miR-21	hsa-miR-519b-3p	hsa-miR-222	hsa-miR-525-5p	hsa-miR-520a-5p	hsa-miR-223	hsa-miR-519a	hsa-miR-138	hsa-miR-511	hsa-miR-582-3p	hsa-miR-522	hsa-miR-373	hsa-miR-454	hsa-miR-20a	hsa-miR-148a	hsa-miR-512-5p	hsa-miR-206	hsa-miR-130a	hsa-miR-641	hsa-miR-93	hsa-miR-142-5p	hsa-miR-20b	hsa-miR-224	hsa-miR-576-5p	hsa-miR-495	hsa-miR-200b	hsa-miR-208b	hsa-miR-106b	hsa-miR-301b	hsa-miR-300	hsa-miR-603	hsa-miR-532-5p	hsa-miR-17	hsa-miR-924	hsa-miR-146a	hsa-miR-508-3p	hsa-miR-146b-5p	hsa-miR-130b	hsa-miR-106a	hsa-miR-19a	hsa-miR-301a	hsa-miR-888	hsa-miR-381	hsa-miR-892a	hsa-miR-155	hsa-miR-19b	hsa-miR-671-5p	hsa-miR-129-3p	hsa-miR-96	hsa-miR-150	hsa-miR-451	hsa-miR-942	hsa-miR-101	hsa-miR-634	hsa-miR-802	hsa-miR-885-5p	hsa-miR-502-3p	hsa-miR-124	hsa-miR-139-5p	hsa-miR-362-3p	hsa-miR-140-3p	hsa-miR-211	hsa-miR-204	hsa-miR-629	hsa-miR-501-3p	
GO:0002756_MyD88-independent toll-like receptor signaling pathway	Number_of_microRNA_104	hsa-miR-449a	hsa-miR-424	hsa-miR-195	hsa-miR-548d-3p	hsa-miR-520h	hsa-miR-655	hsa-miR-15b	hsa-miR-23a	hsa-miR-768-3p	hsa-miR-369-3p	hsa-miR-578	hsa-miR-497	hsa-miR-520g	hsa-miR-645	hsa-miR-15a	hsa-miR-135b	hsa-miR-135a	hsa-miR-545	hsa-miR-7	hsa-miR-200a	hsa-miR-141	hsa-miR-221	hsa-miR-609	hsa-miR-590-3p	hsa-miR-582-5p	hsa-miR-656	hsa-miR-148b	hsa-miR-448	hsa-miR-203	hsa-miR-142-3p	hsa-miR-569	hsa-miR-520d-5p	hsa-miR-143	hsa-miR-374b	hsa-let-7i	hsa-miR-519c-3p	hsa-miR-302c	hsa-miR-302d	hsa-miR-330-3p	hsa-miR-580	hsa-miR-21	hsa-miR-519b-3p	hsa-miR-222	hsa-miR-525-5p	hsa-miR-520a-5p	hsa-miR-223	hsa-miR-519a	hsa-miR-138	hsa-miR-582-3p	hsa-miR-522	hsa-miR-373	hsa-miR-429	hsa-miR-200c	hsa-miR-454	hsa-miR-20a	hsa-miR-148a	hsa-miR-512-5p	hsa-miR-130a	hsa-miR-641	hsa-miR-93	hsa-miR-142-5p	hsa-miR-20b	hsa-miR-224	hsa-miR-576-5p	hsa-miR-495	hsa-miR-200b	hsa-miR-208b	hsa-miR-106b	hsa-miR-301b	hsa-miR-300	hsa-miR-603	hsa-miR-532-5p	hsa-miR-17	hsa-miR-146a	hsa-miR-508-3p	hsa-miR-146b-5p	hsa-miR-130b	hsa-miR-106a	hsa-miR-19a	hsa-miR-301a	hsa-miR-888	hsa-miR-381	hsa-miR-892a	hsa-miR-155	hsa-miR-19b	hsa-miR-671-5p	hsa-miR-129-3p	hsa-miR-96	hsa-miR-150	hsa-miR-451	hsa-miR-219-2-3p	hsa-miR-101	hsa-miR-634	hsa-miR-802	hsa-miR-502-3p	hsa-miR-124	hsa-miR-139-5p	hsa-miR-365	hsa-miR-140-3p	hsa-miR-505	hsa-miR-211	hsa-miR-204	hsa-miR-629	hsa-miR-501-3p	
GO:0002757_immune response-activating signal transduction	Number_of_microRNA_186	hsa-miR-449a	hsa-miR-424	hsa-miR-1	hsa-miR-195	hsa-miR-548d-3p	hsa-miR-34a	hsa-miR-520d-3p	hsa-miR-548b-5p	hsa-miR-548c-3p	hsa-miR-520h	hsa-miR-628-5p	hsa-miR-655	hsa-miR-15b	hsa-miR-520a-3p	hsa-miR-23a	hsa-miR-768-3p	hsa-miR-369-3p	hsa-miR-302a	hsa-miR-578	hsa-miR-497	hsa-miR-520g	hsa-miR-645	hsa-miR-577	hsa-miR-519e	hsa-miR-644	hsa-miR-449b	hsa-miR-453	hsa-miR-15a	hsa-miR-135b	hsa-miR-502-5p	hsa-miR-154	hsa-miR-135a	hsa-miR-545	hsa-miR-7	hsa-miR-200a	hsa-miR-654-3p	hsa-miR-141	hsa-miR-186	hsa-miR-338-5p	hsa-miR-221	hsa-miR-548a-3p	hsa-miR-607	hsa-miR-609	hsa-miR-18a	hsa-miR-498	hsa-miR-590-3p	hsa-miR-199a-3p	hsa-miR-619	hsa-miR-582-5p	hsa-miR-765	hsa-miR-656	hsa-miR-151-3p	hsa-miR-148b	hsa-miR-29b	hsa-miR-448	hsa-miR-29a	hsa-miR-499-5p	hsa-miR-568	hsa-miR-494	hsa-miR-203	hsa-miR-142-3p	hsa-miR-26b	hsa-miR-569	hsa-miR-367	hsa-miR-520d-5p	hsa-miR-143	hsa-miR-524-5p	hsa-miR-26a	hsa-miR-374a	hsa-miR-374b	hsa-miR-92b	hsa-miR-583	hsa-let-7i	hsa-miR-519c-3p	hsa-miR-302c	hsa-miR-455-3p	hsa-miR-543	hsa-miR-144	hsa-miR-302d	hsa-miR-330-3p	hsa-miR-183	hsa-miR-181b	hsa-miR-580	hsa-miR-372	hsa-miR-586	hsa-miR-21	hsa-miR-944	hsa-miR-519b-3p	hsa-miR-181a	hsa-miR-222	hsa-miR-561	hsa-miR-302b	hsa-miR-548a-5p	hsa-miR-525-5p	hsa-miR-520a-5p	hsa-miR-223	hsa-miR-181c	hsa-miR-519a	hsa-miR-138	hsa-miR-511	hsa-miR-582-3p	hsa-miR-539	hsa-miR-522	hsa-miR-373	hsa-miR-429	hsa-miR-200c	hsa-miR-325	hsa-miR-454	hsa-miR-20a	hsa-miR-148a	hsa-miR-512-5p	hsa-miR-206	hsa-miR-130a	hsa-miR-641	hsa-miR-515-3p	hsa-miR-93	hsa-miR-142-5p	hsa-miR-20b	hsa-miR-224	hsa-miR-576-5p	hsa-miR-495	hsa-miR-200b	hsa-miR-208b	hsa-miR-106b	hsa-miR-301b	hsa-miR-300	hsa-miR-873	hsa-miR-603	hsa-miR-532-5p	hsa-miR-17	hsa-miR-924	hsa-miR-146a	hsa-miR-508-3p	hsa-miR-146b-5p	hsa-miR-130b	hsa-miR-106a	hsa-miR-19a	hsa-miR-301a	hsa-miR-888	hsa-miR-381	hsa-miR-515-5p	hsa-miR-892a	hsa-miR-155	hsa-miR-136	hsa-miR-19b	hsa-miR-766	hsa-miR-544	hsa-miR-671-5p	hsa-miR-493	hsa-miR-129-3p	hsa-miR-96	hsa-miR-150	hsa-miR-451	hsa-miR-942	hsa-miR-188-3p	hsa-miR-219-2-3p	hsa-miR-101	hsa-miR-520e	hsa-miR-634	hsa-miR-600	hsa-miR-802	hsa-miR-30d	hsa-miR-431	hsa-miR-885-5p	hsa-miR-103	hsa-miR-502-3p	hsa-miR-587	hsa-miR-107	hsa-miR-506	hsa-miR-29c	hsa-miR-621	hsa-miR-124	hsa-miR-139-5p	hsa-miR-362-3p	hsa-miR-365	hsa-miR-331-5p	hsa-miR-934	hsa-miR-140-3p	hsa-miR-505	hsa-miR-211	hsa-miR-204	hsa-miR-516a-3p	hsa-miR-629	hsa-miR-501-3p	hsa-miR-887	hsa-miR-337-3p	
GO:0002758_innate immune response-activating signal transduction	Number_of_microRNA_133	hsa-miR-449a	hsa-miR-424	hsa-miR-1	hsa-miR-195	hsa-miR-548d-3p	hsa-miR-520h	hsa-miR-628-5p	hsa-miR-655	hsa-miR-15b	hsa-miR-23a	hsa-miR-768-3p	hsa-miR-369-3p	hsa-miR-578	hsa-miR-497	hsa-miR-520g	hsa-miR-645	hsa-miR-519e	hsa-miR-644	hsa-miR-453	hsa-miR-15a	hsa-miR-135b	hsa-miR-154	hsa-miR-135a	hsa-miR-545	hsa-miR-7	hsa-miR-200a	hsa-miR-654-3p	hsa-miR-141	hsa-miR-221	hsa-miR-548a-3p	hsa-miR-607	hsa-miR-609	hsa-miR-18a	hsa-miR-590-3p	hsa-miR-582-5p	hsa-miR-765	hsa-miR-656	hsa-miR-148b	hsa-miR-29b	hsa-miR-448	hsa-miR-29a	hsa-miR-568	hsa-miR-203	hsa-miR-142-3p	hsa-miR-569	hsa-miR-367	hsa-miR-520d-5p	hsa-miR-143	hsa-miR-524-5p	hsa-miR-374a	hsa-miR-374b	hsa-miR-92b	hsa-let-7i	hsa-miR-519c-3p	hsa-miR-302c	hsa-miR-455-3p	hsa-miR-144	hsa-miR-302d	hsa-miR-330-3p	hsa-miR-580	hsa-miR-21	hsa-miR-519b-3p	hsa-miR-222	hsa-miR-561	hsa-miR-525-5p	hsa-miR-520a-5p	hsa-miR-223	hsa-miR-519a	hsa-miR-138	hsa-miR-511	hsa-miR-582-3p	hsa-miR-522	hsa-miR-373	hsa-miR-429	hsa-miR-200c	hsa-miR-454	hsa-miR-20a	hsa-miR-148a	hsa-miR-512-5p	hsa-miR-206	hsa-miR-130a	hsa-miR-641	hsa-miR-515-3p	hsa-miR-93	hsa-miR-142-5p	hsa-miR-20b	hsa-miR-224	hsa-miR-576-5p	hsa-miR-495	hsa-miR-200b	hsa-miR-208b	hsa-miR-106b	hsa-miR-301b	hsa-miR-300	hsa-miR-603	hsa-miR-532-5p	hsa-miR-17	hsa-miR-924	hsa-miR-146a	hsa-miR-508-3p	hsa-miR-146b-5p	hsa-miR-130b	hsa-miR-106a	hsa-miR-19a	hsa-miR-301a	hsa-miR-888	hsa-miR-381	hsa-miR-892a	hsa-miR-155	hsa-miR-19b	hsa-miR-671-5p	hsa-miR-129-3p	hsa-miR-96	hsa-miR-150	hsa-miR-451	hsa-miR-942	hsa-miR-219-2-3p	hsa-miR-101	hsa-miR-634	hsa-miR-802	hsa-miR-885-5p	hsa-miR-502-3p	hsa-miR-29c	hsa-miR-124	hsa-miR-139-5p	hsa-miR-362-3p	hsa-miR-365	hsa-miR-140-3p	hsa-miR-505	hsa-miR-211	hsa-miR-204	hsa-miR-629	hsa-miR-501-3p	
GO:0002761_regulation of myeloid leukocyte differentiation	Number_of_microRNA_97	hsa-miR-449a	hsa-miR-608	hsa-miR-147	hsa-miR-548d-3p	hsa-miR-27b	hsa-miR-548b-5p	hsa-miR-647	hsa-miR-548c-3p	hsa-miR-655	hsa-miR-23a	hsa-miR-768-3p	hsa-miR-369-3p	hsa-miR-27a	hsa-miR-557	hsa-miR-23b	hsa-miR-371-5p	hsa-miR-188-5p	hsa-miR-542-3p	hsa-miR-218	hsa-miR-545	hsa-miR-875-3p	hsa-miR-939	hsa-miR-590-3p	hsa-miR-182	hsa-miR-361-5p	hsa-miR-450b-5p	hsa-miR-592	hsa-miR-142-3p	hsa-miR-624	hsa-miR-410	hsa-miR-583	hsa-miR-297	hsa-miR-543	hsa-miR-205	hsa-miR-556-3p	hsa-miR-330-3p	hsa-miR-129-5p	hsa-miR-509-3-5p	hsa-miR-548c-5p	hsa-miR-597	hsa-miR-137	hsa-miR-519b-3p	hsa-miR-223	hsa-miR-582-3p	hsa-miR-214	hsa-miR-522	hsa-miR-519d	hsa-miR-507	hsa-miR-454	hsa-miR-599	hsa-miR-299-5p	hsa-miR-30a	hsa-miR-30e	hsa-miR-495	hsa-miR-200b	hsa-miR-30c	hsa-miR-509-5p	hsa-miR-300	hsa-miR-603	hsa-miR-146a	hsa-miR-323-3p	hsa-miR-30b	hsa-miR-146b-5p	hsa-miR-106a	hsa-miR-888	hsa-miR-381	hsa-miR-155	hsa-miR-136	hsa-miR-637	hsa-miR-544	hsa-miR-618	hsa-miR-451	hsa-miR-601	hsa-miR-328	hsa-miR-532-3p	hsa-miR-30d	hsa-miR-145	hsa-miR-885-5p	hsa-miR-103	hsa-miR-107	hsa-miR-520f	hsa-miR-518c	hsa-miR-621	hsa-miR-377	hsa-miR-504	hsa-miR-362-3p	hsa-miR-329	hsa-miR-622	hsa-miR-518f	hsa-miR-516a-3p	hsa-miR-770-5p	hsa-miR-215	hsa-miR-192	hsa-miR-660	hsa-miR-518a-3p	hsa-miR-518b	hsa-miR-518d-3p	
GO:0002762_negative regulation of myeloid leukocyte differentiation	Number_of_microRNA_25	hsa-miR-147	hsa-miR-27b	hsa-miR-768-3p	hsa-miR-369-3p	hsa-miR-27a	hsa-miR-218	hsa-miR-545	hsa-miR-939	hsa-miR-592	hsa-miR-205	hsa-miR-129-5p	hsa-miR-597	hsa-miR-582-3p	hsa-miR-214	hsa-miR-599	hsa-miR-30a	hsa-miR-30e	hsa-miR-30c	hsa-miR-30b	hsa-miR-136	hsa-miR-637	hsa-miR-30d	hsa-miR-885-5p	hsa-miR-377	hsa-miR-516a-3p	
GO:0002763_positive regulation of myeloid leukocyte differentiation	Number_of_microRNA_77	hsa-miR-449a	hsa-miR-548d-3p	hsa-miR-27b	hsa-miR-548b-5p	hsa-miR-647	hsa-miR-548c-3p	hsa-miR-655	hsa-miR-23a	hsa-miR-369-3p	hsa-miR-27a	hsa-miR-557	hsa-miR-23b	hsa-miR-371-5p	hsa-miR-188-5p	hsa-miR-542-3p	hsa-miR-218	hsa-miR-545	hsa-miR-875-3p	hsa-miR-590-3p	hsa-miR-182	hsa-miR-361-5p	hsa-miR-450b-5p	hsa-miR-624	hsa-miR-410	hsa-miR-583	hsa-miR-297	hsa-miR-543	hsa-miR-556-3p	hsa-miR-330-3p	hsa-miR-129-5p	hsa-miR-509-3-5p	hsa-miR-548c-5p	hsa-miR-519b-3p	hsa-miR-223	hsa-miR-582-3p	hsa-miR-214	hsa-miR-522	hsa-miR-519d	hsa-miR-507	hsa-miR-454	hsa-miR-299-5p	hsa-miR-495	hsa-miR-200b	hsa-miR-509-5p	hsa-miR-300	hsa-miR-603	hsa-miR-146a	hsa-miR-323-3p	hsa-miR-146b-5p	hsa-miR-106a	hsa-miR-888	hsa-miR-381	hsa-miR-155	hsa-miR-544	hsa-miR-618	hsa-miR-451	hsa-miR-601	hsa-miR-328	hsa-miR-532-3p	hsa-miR-145	hsa-miR-103	hsa-miR-107	hsa-miR-520f	hsa-miR-518c	hsa-miR-621	hsa-miR-504	hsa-miR-362-3p	hsa-miR-329	hsa-miR-622	hsa-miR-518f	hsa-miR-770-5p	hsa-miR-215	hsa-miR-192	hsa-miR-660	hsa-miR-518a-3p	hsa-miR-518b	hsa-miR-518d-3p	
GO:0002764_immune response-regulating signaling pathway	Number_of_microRNA_187	hsa-miR-449a	hsa-miR-424	hsa-miR-1	hsa-miR-195	hsa-miR-548d-3p	hsa-miR-34a	hsa-miR-520d-3p	hsa-miR-548b-5p	hsa-miR-548c-3p	hsa-miR-520h	hsa-miR-628-5p	hsa-miR-655	hsa-miR-15b	hsa-miR-520a-3p	hsa-miR-23a	hsa-miR-768-3p	hsa-miR-369-3p	hsa-miR-302a	hsa-miR-578	hsa-miR-497	hsa-miR-520g	hsa-miR-645	hsa-miR-577	hsa-miR-519e	hsa-miR-644	hsa-miR-449b	hsa-miR-453	hsa-miR-15a	hsa-miR-135b	hsa-miR-502-5p	hsa-miR-154	hsa-miR-135a	hsa-miR-545	hsa-miR-7	hsa-miR-200a	hsa-miR-654-3p	hsa-miR-141	hsa-miR-186	hsa-miR-338-5p	hsa-miR-221	hsa-miR-548a-3p	hsa-miR-607	hsa-miR-609	hsa-miR-18a	hsa-miR-498	hsa-miR-590-3p	hsa-miR-199a-3p	hsa-miR-619	hsa-miR-582-5p	hsa-miR-765	hsa-miR-656	hsa-miR-151-3p	hsa-miR-148b	hsa-miR-29b	hsa-miR-448	hsa-miR-29a	hsa-miR-499-5p	hsa-miR-568	hsa-miR-494	hsa-miR-203	hsa-miR-142-3p	hsa-miR-26b	hsa-miR-569	hsa-miR-367	hsa-miR-520d-5p	hsa-miR-143	hsa-miR-524-5p	hsa-miR-26a	hsa-miR-374a	hsa-miR-374b	hsa-miR-92b	hsa-miR-583	hsa-let-7i	hsa-miR-519c-3p	hsa-miR-302c	hsa-miR-455-3p	hsa-miR-543	hsa-miR-144	hsa-miR-302d	hsa-miR-330-3p	hsa-miR-183	hsa-miR-181b	hsa-miR-580	hsa-miR-372	hsa-miR-559	hsa-miR-586	hsa-miR-21	hsa-miR-944	hsa-miR-519b-3p	hsa-miR-181a	hsa-miR-222	hsa-miR-561	hsa-miR-302b	hsa-miR-548a-5p	hsa-miR-525-5p	hsa-miR-520a-5p	hsa-miR-223	hsa-miR-181c	hsa-miR-519a	hsa-miR-138	hsa-miR-511	hsa-miR-582-3p	hsa-miR-539	hsa-miR-522	hsa-miR-373	hsa-miR-429	hsa-miR-200c	hsa-miR-325	hsa-miR-454	hsa-miR-20a	hsa-miR-148a	hsa-miR-512-5p	hsa-miR-206	hsa-miR-130a	hsa-miR-641	hsa-miR-515-3p	hsa-miR-93	hsa-miR-142-5p	hsa-miR-20b	hsa-miR-224	hsa-miR-576-5p	hsa-miR-495	hsa-miR-200b	hsa-miR-208b	hsa-miR-106b	hsa-miR-301b	hsa-miR-300	hsa-miR-873	hsa-miR-603	hsa-miR-532-5p	hsa-miR-17	hsa-miR-924	hsa-miR-146a	hsa-miR-508-3p	hsa-miR-146b-5p	hsa-miR-130b	hsa-miR-106a	hsa-miR-19a	hsa-miR-301a	hsa-miR-888	hsa-miR-381	hsa-miR-515-5p	hsa-miR-892a	hsa-miR-155	hsa-miR-136	hsa-miR-19b	hsa-miR-766	hsa-miR-544	hsa-miR-671-5p	hsa-miR-493	hsa-miR-129-3p	hsa-miR-96	hsa-miR-150	hsa-miR-451	hsa-miR-942	hsa-miR-188-3p	hsa-miR-219-2-3p	hsa-miR-101	hsa-miR-520e	hsa-miR-634	hsa-miR-600	hsa-miR-802	hsa-miR-30d	hsa-miR-431	hsa-miR-885-5p	hsa-miR-103	hsa-miR-502-3p	hsa-miR-587	hsa-miR-107	hsa-miR-506	hsa-miR-29c	hsa-miR-621	hsa-miR-124	hsa-miR-139-5p	hsa-miR-362-3p	hsa-miR-365	hsa-miR-331-5p	hsa-miR-934	hsa-miR-140-3p	hsa-miR-505	hsa-miR-211	hsa-miR-204	hsa-miR-516a-3p	hsa-miR-629	hsa-miR-501-3p	hsa-miR-887	hsa-miR-337-3p	
GO:0002768_immune response-regulating cell surface receptor signaling pathway	Number_of_microRNA_113	hsa-miR-449a	hsa-miR-424	hsa-miR-548d-3p	hsa-miR-34a	hsa-miR-520d-3p	hsa-miR-548b-5p	hsa-miR-548c-3p	hsa-miR-15b	hsa-miR-520a-3p	hsa-miR-369-3p	hsa-miR-302a	hsa-miR-497	hsa-miR-520g	hsa-miR-577	hsa-miR-449b	hsa-miR-15a	hsa-miR-502-5p	hsa-miR-7	hsa-miR-654-3p	hsa-miR-141	hsa-miR-186	hsa-miR-338-5p	hsa-miR-548a-3p	hsa-miR-498	hsa-miR-590-3p	hsa-miR-199a-3p	hsa-miR-619	hsa-miR-582-5p	hsa-miR-656	hsa-miR-151-3p	hsa-miR-148b	hsa-miR-29b	hsa-miR-448	hsa-miR-29a	hsa-miR-499-5p	hsa-miR-494	hsa-miR-203	hsa-miR-142-3p	hsa-miR-26b	hsa-miR-26a	hsa-miR-374a	hsa-miR-374b	hsa-miR-583	hsa-let-7i	hsa-miR-302c	hsa-miR-543	hsa-miR-302d	hsa-miR-330-3p	hsa-miR-183	hsa-miR-181b	hsa-miR-580	hsa-miR-372	hsa-miR-559	hsa-miR-586	hsa-miR-944	hsa-miR-181a	hsa-miR-302b	hsa-miR-548a-5p	hsa-miR-181c	hsa-miR-539	hsa-miR-522	hsa-miR-373	hsa-miR-325	hsa-miR-454	hsa-miR-148a	hsa-miR-130a	hsa-miR-641	hsa-miR-576-5p	hsa-miR-495	hsa-miR-208b	hsa-miR-301b	hsa-miR-300	hsa-miR-873	hsa-miR-532-5p	hsa-miR-146a	hsa-miR-508-3p	hsa-miR-146b-5p	hsa-miR-130b	hsa-miR-301a	hsa-miR-888	hsa-miR-381	hsa-miR-515-5p	hsa-miR-892a	hsa-miR-136	hsa-miR-766	hsa-miR-544	hsa-miR-671-5p	hsa-miR-493	hsa-miR-942	hsa-miR-188-3p	hsa-miR-101	hsa-miR-520e	hsa-miR-600	hsa-miR-30d	hsa-miR-431	hsa-miR-885-5p	hsa-miR-103	hsa-miR-587	hsa-miR-107	hsa-miR-506	hsa-miR-29c	hsa-miR-621	hsa-miR-124	hsa-miR-139-5p	hsa-miR-365	hsa-miR-331-5p	hsa-miR-934	hsa-miR-505	hsa-miR-211	hsa-miR-204	hsa-miR-516a-3p	hsa-miR-887	hsa-miR-337-3p	
GO:0002790_peptide secretion	Number_of_microRNA_145	hsa-miR-449a	hsa-miR-424	hsa-miR-1	hsa-miR-195	hsa-miR-147	hsa-miR-548d-3p	hsa-miR-24	hsa-miR-34a	hsa-miR-520d-3p	hsa-miR-132	hsa-miR-212	hsa-miR-548c-3p	hsa-miR-768-5p	hsa-miR-520h	hsa-miR-421	hsa-miR-628-5p	hsa-miR-655	hsa-miR-15b	hsa-miR-520a-3p	hsa-miR-23a	hsa-miR-134	hsa-miR-369-3p	hsa-miR-497	hsa-miR-34c-5p	hsa-miR-16	hsa-miR-23b	hsa-miR-449b	hsa-miR-15a	hsa-miR-542-3p	hsa-miR-135b	hsa-miR-370	hsa-miR-135a	hsa-miR-218	hsa-miR-545	hsa-miR-7	hsa-miR-922	hsa-miR-186	hsa-miR-338-5p	hsa-miR-590-3p	hsa-miR-199a-3p	hsa-miR-383	hsa-miR-582-5p	hsa-miR-450b-5p	hsa-miR-656	hsa-miR-148b	hsa-miR-152	hsa-miR-499-5p	hsa-miR-592	hsa-miR-568	hsa-miR-203	hsa-miR-624	hsa-miR-569	hsa-miR-367	hsa-miR-520d-5p	hsa-miR-143	hsa-miR-32	hsa-miR-524-5p	hsa-miR-92a	hsa-miR-25	hsa-miR-297	hsa-miR-519c-3p	hsa-miR-190	hsa-miR-455-3p	hsa-miR-205	hsa-miR-590-5p	hsa-miR-144	hsa-miR-380	hsa-miR-149	hsa-miR-183	hsa-miR-340	hsa-miR-181b	hsa-miR-580	hsa-miR-372	hsa-miR-202	hsa-miR-597	hsa-miR-137	hsa-miR-586	hsa-miR-21	hsa-miR-33b	hsa-miR-944	hsa-miR-519b-3p	hsa-miR-181a	hsa-miR-181d	hsa-miR-525-5p	hsa-miR-223	hsa-miR-181c	hsa-miR-33a	hsa-miR-214	hsa-miR-539	hsa-miR-519d	hsa-miR-429	hsa-miR-454	hsa-miR-194	hsa-miR-148a	hsa-miR-130a	hsa-miR-599	hsa-miR-641	hsa-miR-190b	hsa-miR-30a	hsa-miR-876-3p	hsa-miR-646	hsa-miR-30e	hsa-miR-495	hsa-miR-30c	hsa-miR-301b	hsa-miR-873	hsa-miR-34b	hsa-miR-30b	hsa-miR-185	hsa-miR-130b	hsa-miR-19a	hsa-miR-301a	hsa-miR-515-5p	hsa-miR-155	hsa-miR-136	hsa-miR-19b	hsa-miR-220b	hsa-miR-544	hsa-miR-96	hsa-miR-651	hsa-miR-330-5p	hsa-miR-942	hsa-miR-188-3p	hsa-miR-326	hsa-miR-589	hsa-miR-328	hsa-miR-101	hsa-miR-490-5p	hsa-miR-151-5p	hsa-miR-520e	hsa-miR-520b	hsa-miR-802	hsa-miR-30d	hsa-miR-28-3p	hsa-miR-103	hsa-miR-107	hsa-miR-506	hsa-miR-377	hsa-miR-124	hsa-miR-365	hsa-miR-622	hsa-miR-629	hsa-miR-660	hsa-miR-345	hsa-miR-375	
GO:0002791_regulation of peptide secretion	Number_of_microRNA_117	hsa-miR-424	hsa-miR-1	hsa-miR-195	hsa-miR-147	hsa-miR-548d-3p	hsa-miR-520d-3p	hsa-miR-132	hsa-miR-212	hsa-miR-548c-3p	hsa-miR-520h	hsa-miR-421	hsa-miR-628-5p	hsa-miR-655	hsa-miR-15b	hsa-miR-23a	hsa-miR-134	hsa-miR-369-3p	hsa-miR-497	hsa-miR-16	hsa-miR-23b	hsa-miR-15a	hsa-miR-135b	hsa-miR-370	hsa-miR-135a	hsa-miR-218	hsa-miR-545	hsa-miR-7	hsa-miR-922	hsa-miR-186	hsa-miR-590-3p	hsa-miR-383	hsa-miR-582-5p	hsa-miR-656	hsa-miR-148b	hsa-miR-152	hsa-miR-499-5p	hsa-miR-592	hsa-miR-568	hsa-miR-203	hsa-miR-624	hsa-miR-569	hsa-miR-520d-5p	hsa-miR-524-5p	hsa-miR-297	hsa-miR-519c-3p	hsa-miR-190	hsa-miR-590-5p	hsa-miR-144	hsa-miR-380	hsa-miR-183	hsa-miR-340	hsa-miR-181b	hsa-miR-580	hsa-miR-202	hsa-miR-597	hsa-miR-137	hsa-miR-586	hsa-miR-21	hsa-miR-33b	hsa-miR-944	hsa-miR-519b-3p	hsa-miR-181a	hsa-miR-181d	hsa-miR-525-5p	hsa-miR-223	hsa-miR-181c	hsa-miR-33a	hsa-miR-214	hsa-miR-539	hsa-miR-519d	hsa-miR-429	hsa-miR-454	hsa-miR-194	hsa-miR-148a	hsa-miR-130a	hsa-miR-599	hsa-miR-641	hsa-miR-190b	hsa-miR-30a	hsa-miR-30e	hsa-miR-495	hsa-miR-30c	hsa-miR-301b	hsa-miR-873	hsa-miR-34b	hsa-miR-30b	hsa-miR-185	hsa-miR-130b	hsa-miR-19a	hsa-miR-301a	hsa-miR-515-5p	hsa-miR-155	hsa-miR-136	hsa-miR-19b	hsa-miR-220b	hsa-miR-96	hsa-miR-651	hsa-miR-330-5p	hsa-miR-942	hsa-miR-326	hsa-miR-589	hsa-miR-328	hsa-miR-101	hsa-miR-490-5p	hsa-miR-151-5p	hsa-miR-30d	hsa-miR-28-3p	hsa-miR-103	hsa-miR-107	hsa-miR-506	hsa-miR-377	hsa-miR-124	hsa-miR-365	hsa-miR-622	hsa-miR-629	hsa-miR-660	hsa-miR-345	
GO:0002792_negative regulation of peptide secretion	Number_of_microRNA_26	hsa-miR-424	hsa-miR-195	hsa-miR-548c-3p	hsa-miR-421	hsa-miR-15b	hsa-miR-497	hsa-miR-16	hsa-miR-15a	hsa-miR-370	hsa-miR-7	hsa-miR-922	hsa-miR-582-5p	hsa-miR-592	hsa-miR-144	hsa-miR-597	hsa-miR-214	hsa-miR-130a	hsa-miR-599	hsa-miR-641	hsa-miR-130b	hsa-miR-330-5p	hsa-miR-326	hsa-miR-589	hsa-miR-103	hsa-miR-107	hsa-miR-377	
GO:0002793_positive regulation of peptide secretion	Number_of_microRNA_42	hsa-miR-424	hsa-miR-195	hsa-miR-548c-3p	hsa-miR-421	hsa-miR-15b	hsa-miR-497	hsa-miR-16	hsa-miR-15a	hsa-miR-545	hsa-miR-7	hsa-miR-186	hsa-miR-148b	hsa-miR-152	hsa-miR-499-5p	hsa-miR-592	hsa-miR-520d-5p	hsa-miR-524-5p	hsa-miR-590-5p	hsa-miR-144	hsa-miR-380	hsa-miR-183	hsa-miR-340	hsa-miR-21	hsa-miR-525-5p	hsa-miR-539	hsa-miR-519d	hsa-miR-429	hsa-miR-454	hsa-miR-148a	hsa-miR-495	hsa-miR-301b	hsa-miR-34b	hsa-miR-330-5p	hsa-miR-942	hsa-miR-326	hsa-miR-589	hsa-miR-101	hsa-miR-151-5p	hsa-miR-103	hsa-miR-107	hsa-miR-506	hsa-miR-124	
GO:0002819_regulation of adaptive immune response	Number_of_microRNA_53	hsa-miR-1	hsa-miR-24	hsa-miR-520d-3p	hsa-miR-628-5p	hsa-miR-645	hsa-miR-371-5p	hsa-miR-453	hsa-miR-154	hsa-miR-545	hsa-miR-875-3p	hsa-miR-607	hsa-miR-18a	hsa-miR-498	hsa-miR-376c	hsa-miR-199a-3p	hsa-miR-582-5p	hsa-miR-448	hsa-miR-583	hsa-miR-297	hsa-miR-302c	hsa-miR-205	hsa-miR-590-5p	hsa-miR-330-3p	hsa-miR-181b	hsa-miR-202	hsa-miR-597	hsa-miR-21	hsa-miR-944	hsa-miR-519b-3p	hsa-miR-181a	hsa-miR-181d	hsa-miR-302b	hsa-miR-548a-5p	hsa-miR-181c	hsa-miR-454	hsa-miR-206	hsa-miR-641	hsa-miR-495	hsa-miR-146a	hsa-miR-146b-5p	hsa-miR-617	hsa-miR-888	hsa-miR-544	hsa-miR-632	hsa-miR-330-5p	hsa-miR-942	hsa-miR-520e	hsa-miR-616	hsa-miR-520b	hsa-miR-622	hsa-miR-211	hsa-miR-204	hsa-miR-346	
GO:0002821_positive regulation of adaptive immune response	Number_of_microRNA_25	hsa-miR-1	hsa-miR-24	hsa-miR-645	hsa-miR-371-5p	hsa-miR-453	hsa-miR-545	hsa-miR-875-3p	hsa-miR-607	hsa-miR-199a-3p	hsa-miR-582-5p	hsa-miR-448	hsa-miR-583	hsa-miR-297	hsa-miR-590-5p	hsa-miR-330-3p	hsa-miR-21	hsa-miR-519b-3p	hsa-miR-454	hsa-miR-206	hsa-miR-495	hsa-miR-146a	hsa-miR-146b-5p	hsa-miR-330-5p	hsa-miR-942	hsa-miR-622	
GO:0002822_regulation of adaptive immune response based on somatic recombination of immune receptors built from immunoglobulin superfamily domains	Number_of_microRNA_53	hsa-miR-1	hsa-miR-24	hsa-miR-520d-3p	hsa-miR-628-5p	hsa-miR-645	hsa-miR-371-5p	hsa-miR-453	hsa-miR-154	hsa-miR-545	hsa-miR-875-3p	hsa-miR-607	hsa-miR-18a	hsa-miR-498	hsa-miR-376c	hsa-miR-199a-3p	hsa-miR-582-5p	hsa-miR-448	hsa-miR-583	hsa-miR-297	hsa-miR-302c	hsa-miR-205	hsa-miR-590-5p	hsa-miR-330-3p	hsa-miR-181b	hsa-miR-202	hsa-miR-597	hsa-miR-21	hsa-miR-944	hsa-miR-519b-3p	hsa-miR-181a	hsa-miR-181d	hsa-miR-302b	hsa-miR-548a-5p	hsa-miR-181c	hsa-miR-454	hsa-miR-206	hsa-miR-641	hsa-miR-495	hsa-miR-146a	hsa-miR-146b-5p	hsa-miR-617	hsa-miR-888	hsa-miR-544	hsa-miR-632	hsa-miR-330-5p	hsa-miR-942	hsa-miR-520e	hsa-miR-616	hsa-miR-520b	hsa-miR-622	hsa-miR-211	hsa-miR-204	hsa-miR-346	
GO:0002824_positive regulation of adaptive immune response based on somatic recombination of immune receptors built from immunoglobulin superfamily domains	Number_of_microRNA_25	hsa-miR-1	hsa-miR-24	hsa-miR-645	hsa-miR-371-5p	hsa-miR-453	hsa-miR-545	hsa-miR-875-3p	hsa-miR-607	hsa-miR-199a-3p	hsa-miR-582-5p	hsa-miR-448	hsa-miR-583	hsa-miR-297	hsa-miR-590-5p	hsa-miR-330-3p	hsa-miR-21	hsa-miR-519b-3p	hsa-miR-454	hsa-miR-206	hsa-miR-495	hsa-miR-146a	hsa-miR-146b-5p	hsa-miR-330-5p	hsa-miR-942	hsa-miR-622	
GO:0002825_regulation of T-helper 1 type immune response	Number_of_microRNA_7	hsa-miR-545	hsa-miR-875-3p	hsa-miR-583	hsa-miR-297	hsa-miR-330-3p	hsa-miR-454	hsa-miR-616	
GO:0002827_positive regulation of T-helper 1 type immune response	Number_of_microRNA_6	hsa-miR-545	hsa-miR-875-3p	hsa-miR-583	hsa-miR-297	hsa-miR-330-3p	hsa-miR-454	
GO:0002828_regulation of type 2 immune response	Number_of_microRNA_11	hsa-miR-27b	hsa-miR-655	hsa-miR-27a	hsa-miR-218	hsa-miR-338-5p	hsa-miR-939	hsa-miR-568	hsa-miR-149	hsa-miR-637	hsa-miR-544	hsa-miR-616	
GO:0002831_regulation of response to biotic stimulus	Number_of_microRNA_73	hsa-let-7c	hsa-let-7e	hsa-miR-424	hsa-miR-1	hsa-miR-195	hsa-miR-193b	hsa-miR-132	hsa-miR-212	hsa-miR-193a-3p	hsa-miR-628-5p	hsa-miR-15b	hsa-miR-369-3p	hsa-miR-497	hsa-let-7b	hsa-miR-16	hsa-miR-577	hsa-miR-98	hsa-miR-644	hsa-miR-453	hsa-miR-15a	hsa-miR-370	hsa-miR-154	hsa-miR-484	hsa-miR-545	hsa-miR-338-5p	hsa-miR-875-3p	hsa-miR-548a-3p	hsa-miR-607	hsa-miR-18a	hsa-miR-590-3p	hsa-miR-199a-3p	hsa-miR-619	hsa-miR-490-3p	hsa-miR-582-5p	hsa-miR-628-3p	hsa-miR-367	hsa-miR-92b	hsa-miR-25	hsa-miR-583	hsa-miR-297	hsa-let-7i	hsa-miR-190	hsa-miR-668	hsa-miR-590-5p	hsa-miR-144	hsa-miR-330-3p	hsa-miR-137	hsa-miR-21	hsa-miR-525-5p	hsa-miR-520a-5p	hsa-miR-138	hsa-miR-200c	hsa-miR-454	hsa-miR-194	hsa-miR-206	hsa-miR-142-5p	hsa-miR-891b	hsa-miR-146a	hsa-miR-146b-5p	hsa-miR-920	hsa-miR-330-5p	hsa-miR-942	hsa-miR-219-2-3p	hsa-miR-616	hsa-miR-501-5p	hsa-miR-103	hsa-miR-107	hsa-miR-509-3p	hsa-miR-622	hsa-miR-211	hsa-miR-204	hsa-miR-516a-3p	hsa-miR-492	
GO:0002833_positive regulation of response to biotic stimulus	Number_of_microRNA_18	hsa-let-7c	hsa-let-7e	hsa-miR-1	hsa-let-7b	hsa-miR-98	hsa-miR-453	hsa-miR-545	hsa-miR-607	hsa-miR-199a-3p	hsa-let-7i	hsa-miR-590-5p	hsa-miR-21	hsa-miR-206	hsa-miR-146a	hsa-miR-146b-5p	hsa-miR-330-5p	hsa-miR-942	hsa-miR-622	
GO:0002834_regulation of response to tumor cell	Number_of_microRNA_16	hsa-let-7c	hsa-let-7e	hsa-miR-1	hsa-let-7b	hsa-miR-98	hsa-miR-453	hsa-miR-545	hsa-miR-607	hsa-miR-199a-3p	hsa-let-7i	hsa-miR-590-5p	hsa-miR-21	hsa-miR-206	hsa-miR-330-5p	hsa-miR-942	hsa-miR-622	
GO:0002836_positive regulation of response to tumor cell	Number_of_microRNA_16	hsa-let-7c	hsa-let-7e	hsa-miR-1	hsa-let-7b	hsa-miR-98	hsa-miR-453	hsa-miR-545	hsa-miR-607	hsa-miR-199a-3p	hsa-let-7i	hsa-miR-590-5p	hsa-miR-21	hsa-miR-206	hsa-miR-330-5p	hsa-miR-942	hsa-miR-622	
GO:0002837_regulation of immune response to tumor cell	Number_of_microRNA_16	hsa-let-7c	hsa-let-7e	hsa-miR-1	hsa-let-7b	hsa-miR-98	hsa-miR-453	hsa-miR-545	hsa-miR-607	hsa-miR-199a-3p	hsa-let-7i	hsa-miR-590-5p	hsa-miR-21	hsa-miR-206	hsa-miR-330-5p	hsa-miR-942	hsa-miR-622	
GO:0002839_positive regulation of immune response to tumor cell	Number_of_microRNA_16	hsa-let-7c	hsa-let-7e	hsa-miR-1	hsa-let-7b	hsa-miR-98	hsa-miR-453	hsa-miR-545	hsa-miR-607	hsa-miR-199a-3p	hsa-let-7i	hsa-miR-590-5p	hsa-miR-21	hsa-miR-206	hsa-miR-330-5p	hsa-miR-942	hsa-miR-622	
GO:0002855_regulation of natural killer cell mediated immune response to tumor cell	Number_of_microRNA_12	hsa-let-7c	hsa-let-7e	hsa-let-7b	hsa-miR-98	hsa-miR-545	hsa-miR-607	hsa-miR-199a-3p	hsa-let-7i	hsa-miR-590-5p	hsa-miR-21	hsa-miR-330-5p	hsa-miR-622	
GO:0002857_positive regulation of natural killer cell mediated immune response to tumor cell	Number_of_microRNA_12	hsa-let-7c	hsa-let-7e	hsa-let-7b	hsa-miR-98	hsa-miR-545	hsa-miR-607	hsa-miR-199a-3p	hsa-let-7i	hsa-miR-590-5p	hsa-miR-21	hsa-miR-330-5p	hsa-miR-622	
GO:0002858_regulation of natural killer cell mediated cytotoxicity directed against tumor cell target	Number_of_microRNA_12	hsa-let-7c	hsa-let-7e	hsa-let-7b	hsa-miR-98	hsa-miR-545	hsa-miR-607	hsa-miR-199a-3p	hsa-let-7i	hsa-miR-590-5p	hsa-miR-21	hsa-miR-330-5p	hsa-miR-622	
GO:0002860_positive regulation of natural killer cell mediated cytotoxicity directed against tumor cell target	Number_of_microRNA_12	hsa-let-7c	hsa-let-7e	hsa-let-7b	hsa-miR-98	hsa-miR-545	hsa-miR-607	hsa-miR-199a-3p	hsa-let-7i	hsa-miR-590-5p	hsa-miR-21	hsa-miR-330-5p	hsa-miR-622	
GO:0002861_regulation of inflammatory response to antigenic stimulus	Number_of_microRNA_5	hsa-miR-545	hsa-miR-202	hsa-miR-597	hsa-miR-519b-3p	hsa-miR-888	
GO:0002862_negative regulation of inflammatory response to antigenic stimulus	Number_of_microRNA_4	hsa-miR-545	hsa-miR-202	hsa-miR-597	hsa-miR-888	
GO:0002874_regulation of chronic inflammatory response to antigenic stimulus	Number_of_microRNA_4	hsa-miR-202	hsa-miR-597	hsa-miR-519b-3p	hsa-miR-888	
GO:0002889_regulation of immunoglobulin mediated immune response	Number_of_microRNA_14	hsa-miR-376c	hsa-miR-199a-3p	hsa-miR-205	hsa-miR-181b	hsa-miR-202	hsa-miR-597	hsa-miR-519b-3p	hsa-miR-181a	hsa-miR-181d	hsa-miR-181c	hsa-miR-888	hsa-miR-544	hsa-miR-330-5p	hsa-miR-622	
GO:0002891_positive regulation of immunoglobulin mediated immune response	Number_of_microRNA_4	hsa-miR-199a-3p	hsa-miR-519b-3p	hsa-miR-330-5p	hsa-miR-622	
GO:0002902_regulation of B cell apoptosis	Number_of_microRNA_16	hsa-miR-520d-3p	hsa-miR-628-5p	hsa-miR-376c	hsa-miR-302c	hsa-miR-181b	hsa-miR-202	hsa-miR-597	hsa-miR-181a	hsa-miR-181d	hsa-miR-302b	hsa-miR-181c	hsa-miR-888	hsa-miR-632	hsa-miR-520e	hsa-miR-520b	hsa-miR-346	
GO:0002903_negative regulation of B cell apoptosis	Number_of_microRNA_13	hsa-miR-520d-3p	hsa-miR-628-5p	hsa-miR-376c	hsa-miR-302c	hsa-miR-181b	hsa-miR-181a	hsa-miR-181d	hsa-miR-302b	hsa-miR-181c	hsa-miR-632	hsa-miR-520e	hsa-miR-520b	hsa-miR-346	
GO:0002920_regulation of humoral immune response	Number_of_microRNA_10	hsa-miR-195	hsa-miR-371-5p	hsa-miR-15a	hsa-miR-605	hsa-miR-519b-3p	hsa-miR-571	hsa-miR-876-3p	hsa-miR-576-5p	hsa-miR-574-5p	hsa-miR-632	
GO:0002922_positive regulation of humoral immune response	Number_of_microRNA_4	hsa-miR-371-5p	hsa-miR-519b-3p	hsa-miR-571	hsa-miR-576-5p	
GO:0003001_generation of a signal involved in cell-cell signaling	Number_of_microRNA_202	hsa-miR-449a	hsa-miR-424	hsa-miR-1	hsa-miR-195	hsa-miR-876-5p	hsa-miR-147	hsa-miR-548d-3p	hsa-miR-24	hsa-miR-34a	hsa-miR-520d-3p	hsa-miR-132	hsa-miR-212	hsa-miR-548c-3p	hsa-miR-890	hsa-miR-768-5p	hsa-miR-520h	hsa-miR-421	hsa-miR-628-5p	hsa-miR-655	hsa-miR-15b	hsa-miR-595	hsa-miR-520a-3p	hsa-miR-23a	hsa-miR-134	hsa-miR-369-3p	hsa-miR-921	hsa-miR-615-5p	hsa-miR-497	hsa-miR-557	hsa-miR-34c-5p	hsa-miR-16	hsa-miR-23b	hsa-miR-577	hsa-miR-449b	hsa-miR-15a	hsa-miR-542-3p	hsa-miR-135b	hsa-miR-370	hsa-miR-135a	hsa-miR-218	hsa-miR-545	hsa-miR-7	hsa-miR-922	hsa-miR-141	hsa-miR-186	hsa-miR-338-5p	hsa-miR-548a-3p	hsa-miR-298	hsa-miR-498	hsa-miR-590-3p	hsa-miR-199a-3p	hsa-miR-182	hsa-miR-383	hsa-miR-582-5p	hsa-miR-450b-5p	hsa-miR-656	hsa-miR-151-3p	hsa-miR-148b	hsa-miR-152	hsa-miR-448	hsa-miR-376b	hsa-miR-376a	hsa-miR-499-5p	hsa-miR-592	hsa-miR-568	hsa-miR-494	hsa-miR-203	hsa-miR-624	hsa-miR-26b	hsa-miR-569	hsa-miR-367	hsa-miR-520d-5p	hsa-miR-410	hsa-miR-143	hsa-miR-32	hsa-miR-524-5p	hsa-miR-363	hsa-miR-26a	hsa-miR-92a	hsa-miR-374a	hsa-miR-374b	hsa-miR-92b	hsa-miR-25	hsa-miR-583	hsa-miR-297	hsa-miR-382	hsa-miR-519c-3p	hsa-miR-190	hsa-miR-455-3p	hsa-miR-543	hsa-miR-205	hsa-miR-590-5p	hsa-miR-144	hsa-miR-380	hsa-miR-129-5p	hsa-miR-149	hsa-miR-183	hsa-miR-340	hsa-miR-562	hsa-miR-181b	hsa-miR-580	hsa-miR-372	hsa-miR-202	hsa-miR-597	hsa-miR-137	hsa-miR-586	hsa-miR-21	hsa-miR-33b	hsa-miR-944	hsa-miR-519b-3p	hsa-miR-181a	hsa-miR-181d	hsa-miR-525-5p	hsa-miR-223	hsa-miR-181c	hsa-miR-511	hsa-miR-33a	hsa-miR-214	hsa-miR-539	hsa-miR-519d	hsa-miR-429	hsa-miR-507	hsa-miR-200c	hsa-miR-454	hsa-miR-194	hsa-miR-148a	hsa-miR-549	hsa-miR-130a	hsa-miR-599	hsa-miR-641	hsa-miR-142-5p	hsa-miR-224	hsa-miR-190b	hsa-miR-30a	hsa-miR-876-3p	hsa-miR-642	hsa-miR-646	hsa-miR-30e	hsa-miR-576-5p	hsa-miR-495	hsa-miR-200b	hsa-miR-425	hsa-miR-30c	hsa-miR-301b	hsa-miR-873	hsa-miR-34b	hsa-miR-30b	hsa-miR-508-3p	hsa-miR-185	hsa-miR-130b	hsa-miR-19a	hsa-miR-301a	hsa-miR-381	hsa-miR-515-5p	hsa-miR-612	hsa-miR-155	hsa-miR-136	hsa-miR-19b	hsa-miR-220b	hsa-miR-544	hsa-miR-658	hsa-miR-338-3p	hsa-miR-618	hsa-miR-96	hsa-miR-651	hsa-miR-632	hsa-miR-330-5p	hsa-miR-942	hsa-miR-326	hsa-miR-217	hsa-miR-589	hsa-miR-328	hsa-miR-101	hsa-miR-532-3p	hsa-miR-490-5p	hsa-miR-151-5p	hsa-miR-520e	hsa-miR-600	hsa-miR-520b	hsa-miR-802	hsa-miR-30d	hsa-miR-28-3p	hsa-miR-103	hsa-miR-587	hsa-miR-107	hsa-miR-758	hsa-miR-506	hsa-miR-520f	hsa-miR-377	hsa-miR-124	hsa-miR-362-3p	hsa-miR-365	hsa-miR-329	hsa-miR-622	hsa-miR-875-5p	hsa-miR-211	hsa-miR-938	hsa-miR-770-5p	hsa-miR-629	hsa-miR-660	hsa-miR-345	hsa-miR-375	
GO:0003002_regionalization	Number_of_microRNA_252	hsa-miR-432	hsa-miR-449a	hsa-miR-424	hsa-miR-1	hsa-miR-195	hsa-miR-876-5p	hsa-miR-193b	hsa-miR-147	hsa-miR-548d-3p	hsa-miR-24	hsa-miR-34a	hsa-miR-520d-3p	hsa-miR-27b	hsa-miR-548b-5p	hsa-miR-132	hsa-miR-648	hsa-miR-212	hsa-miR-193a-3p	hsa-miR-647	hsa-miR-548c-3p	hsa-miR-890	hsa-miR-520h	hsa-miR-628-5p	hsa-miR-655	hsa-miR-15b	hsa-miR-140-5p	hsa-miR-520a-3p	hsa-miR-23a	hsa-miR-768-3p	hsa-miR-369-3p	hsa-miR-27a	hsa-miR-615-5p	hsa-miR-575	hsa-miR-497	hsa-miR-520g	hsa-miR-892b	hsa-miR-125b	hsa-miR-557	hsa-miR-34c-5p	hsa-miR-514	hsa-miR-16	hsa-miR-23b	hsa-miR-125a-5p	hsa-miR-371-5p	hsa-miR-188-5p	hsa-miR-98	hsa-miR-519e	hsa-miR-449b	hsa-let-7d	hsa-miR-453	hsa-miR-15a	hsa-miR-135b	hsa-miR-370	hsa-miR-154	hsa-miR-484	hsa-miR-135a	hsa-miR-218	hsa-miR-545	hsa-miR-518a-5p	hsa-miR-491-3p	hsa-miR-922	hsa-miR-200a	hsa-miR-141	hsa-miR-186	hsa-miR-338-5p	hsa-miR-875-3p	hsa-miR-593	hsa-miR-548a-3p	hsa-miR-570	hsa-miR-498	hsa-miR-376c	hsa-miR-633	hsa-miR-590-3p	hsa-miR-199a-3p	hsa-miR-619	hsa-miR-605	hsa-miR-182	hsa-miR-383	hsa-miR-450b-5p	hsa-miR-579	hsa-miR-148b	hsa-miR-760	hsa-miR-152	hsa-miR-628-3p	hsa-miR-448	hsa-miR-767-5p	hsa-miR-376b	hsa-miR-376a	hsa-miR-592	hsa-miR-568	hsa-miR-494	hsa-miR-142-3p	hsa-miR-889	hsa-miR-624	hsa-miR-487a	hsa-miR-26b	hsa-miR-569	hsa-miR-367	hsa-miR-520d-5p	hsa-miR-410	hsa-miR-143	hsa-miR-32	hsa-miR-524-5p	hsa-miR-363	hsa-miR-26a	hsa-miR-92a	hsa-miR-374a	hsa-miR-374b	hsa-miR-485-3p	hsa-miR-92b	hsa-miR-25	hsa-miR-583	hsa-miR-297	hsa-miR-382	hsa-miR-519c-3p	hsa-miR-190	hsa-miR-455-3p	hsa-miR-668	hsa-miR-543	hsa-miR-590-5p	hsa-miR-548d-5p	hsa-miR-556-3p	hsa-miR-144	hsa-miR-500	hsa-miR-220c	hsa-miR-330-3p	hsa-miR-129-5p	hsa-miR-625	hsa-miR-183	hsa-miR-198	hsa-miR-181b	hsa-miR-372	hsa-miR-548c-5p	hsa-miR-559	hsa-miR-586	hsa-miR-21	hsa-miR-944	hsa-miR-519b-3p	hsa-miR-181a	hsa-miR-181d	hsa-miR-548a-5p	hsa-miR-525-5p	hsa-miR-223	hsa-miR-181c	hsa-miR-519a	hsa-miR-138	hsa-miR-511	hsa-miR-582-3p	hsa-miR-33a	hsa-miR-539	hsa-miR-708	hsa-miR-196a	hsa-miR-196b	hsa-miR-429	hsa-miR-507	hsa-miR-216a	hsa-miR-200c	hsa-miR-454	hsa-miR-148a	hsa-miR-206	hsa-miR-130a	hsa-miR-599	hsa-miR-433	hsa-miR-641	hsa-miR-515-3p	hsa-miR-93	hsa-miR-224	hsa-miR-190b	hsa-miR-642	hsa-miR-646	hsa-miR-30e	hsa-miR-495	hsa-miR-200b	hsa-miR-208b	hsa-miR-30c	hsa-miR-301b	hsa-miR-552	hsa-miR-300	hsa-miR-873	hsa-miR-603	hsa-miR-34b	hsa-miR-323-3p	hsa-miR-185	hsa-miR-130b	hsa-miR-216b	hsa-miR-301a	hsa-miR-888	hsa-miR-381	hsa-miR-515-5p	hsa-miR-892a	hsa-miR-612	hsa-miR-136	hsa-miR-19b	hsa-miR-125a-3p	hsa-miR-637	hsa-miR-220b	hsa-miR-558	hsa-miR-635	hsa-miR-544	hsa-miR-650	hsa-miR-618	hsa-miR-574-5p	hsa-miR-556-5p	hsa-miR-96	hsa-miR-651	hsa-miR-150	hsa-miR-451	hsa-miR-324-5p	hsa-miR-342-5p	hsa-miR-324-3p	hsa-miR-219-2-3p	hsa-miR-661	hsa-miR-101	hsa-miR-28-5p	hsa-miR-520e	hsa-miR-634	hsa-miR-499-3p	hsa-miR-600	hsa-miR-520b	hsa-miR-802	hsa-miR-145	hsa-miR-885-5p	hsa-miR-501-5p	hsa-miR-103	hsa-miR-654-5p	hsa-miR-506	hsa-miR-518c	hsa-miR-124	hsa-miR-139-5p	hsa-miR-504	hsa-miR-606	hsa-miR-365	hsa-miR-934	hsa-miR-384	hsa-miR-518f	hsa-miR-204	hsa-miR-516a-3p	hsa-miR-215	hsa-miR-346	hsa-miR-640	hsa-miR-629	hsa-miR-891a	hsa-miR-192	hsa-miR-452	hsa-miR-660	hsa-miR-345	hsa-miR-518a-3p	hsa-miR-219-5p	hsa-miR-423-3p	hsa-miR-375	hsa-miR-518b	hsa-miR-518d-3p	
GO:0003006_developmental process involved in reproduction	Number_of_microRNA_236	hsa-miR-379	hsa-miR-424	hsa-miR-195	hsa-miR-876-5p	hsa-miR-409-3p	hsa-miR-193b	hsa-miR-147	hsa-miR-548d-3p	hsa-miR-24	hsa-miR-520d-3p	hsa-miR-27b	hsa-miR-548b-5p	hsa-miR-132	hsa-miR-581	hsa-miR-193a-3p	hsa-miR-647	hsa-miR-548c-3p	hsa-miR-890	hsa-miR-520h	hsa-miR-628-5p	hsa-miR-127-5p	hsa-miR-15b	hsa-miR-595	hsa-miR-23a	hsa-miR-768-3p	hsa-miR-369-3p	hsa-miR-27a	hsa-miR-578	hsa-miR-497	hsa-miR-520g	hsa-miR-125b	hsa-let-7b	hsa-miR-557	hsa-miR-514	hsa-miR-16	hsa-miR-23b	hsa-miR-125a-5p	hsa-miR-371-5p	hsa-miR-188-5p	hsa-miR-98	hsa-miR-299-3p	hsa-miR-15a	hsa-miR-370	hsa-miR-154	hsa-miR-218	hsa-miR-518a-5p	hsa-miR-200a	hsa-miR-141	hsa-miR-186	hsa-miR-338-5p	hsa-miR-221	hsa-miR-593	hsa-miR-548a-3p	hsa-miR-607	hsa-miR-18a	hsa-miR-570	hsa-miR-18b	hsa-miR-590-3p	hsa-miR-199a-3p	hsa-miR-619	hsa-miR-182	hsa-miR-582-5p	hsa-miR-450b-5p	hsa-miR-656	hsa-miR-151-3p	hsa-miR-579	hsa-miR-148b	hsa-miR-152	hsa-miR-628-3p	hsa-miR-448	hsa-miR-767-5p	hsa-miR-499-5p	hsa-miR-568	hsa-miR-203	hsa-miR-142-3p	hsa-miR-9	hsa-miR-510	hsa-miR-889	hsa-miR-26b	hsa-miR-569	hsa-miR-367	hsa-miR-520d-5p	hsa-miR-410	hsa-miR-32	hsa-miR-524-5p	hsa-miR-26a	hsa-miR-92a	hsa-miR-374a	hsa-miR-485-3p	hsa-miR-92b	hsa-miR-25	hsa-miR-382	hsa-miR-519c-3p	hsa-miR-543	hsa-miR-205	hsa-miR-548d-5p	hsa-miR-556-3p	hsa-miR-144	hsa-miR-769-5p	hsa-miR-500	hsa-miR-380	hsa-miR-330-3p	hsa-miR-129-5p	hsa-miR-625	hsa-miR-183	hsa-miR-198	hsa-miR-562	hsa-miR-181b	hsa-miR-580	hsa-miR-509-3-5p	hsa-miR-548c-5p	hsa-miR-137	hsa-miR-559	hsa-miR-586	hsa-miR-21	hsa-miR-33b	hsa-miR-944	hsa-miR-519b-3p	hsa-miR-181a	hsa-miR-181d	hsa-miR-222	hsa-miR-561	hsa-miR-548a-5p	hsa-miR-223	hsa-miR-181c	hsa-miR-519a	hsa-miR-511	hsa-miR-582-3p	hsa-miR-33a	hsa-miR-214	hsa-miR-539	hsa-miR-522	hsa-miR-196a	hsa-miR-196b	hsa-miR-519d	hsa-miR-429	hsa-miR-507	hsa-miR-200c	hsa-miR-454	hsa-miR-20a	hsa-miR-194	hsa-miR-148a	hsa-miR-130a	hsa-miR-93	hsa-miR-891b	hsa-miR-20b	hsa-miR-190b	hsa-miR-30a	hsa-miR-876-3p	hsa-miR-642	hsa-miR-30e	hsa-miR-576-5p	hsa-miR-495	hsa-miR-200b	hsa-miR-30c	hsa-miR-106b	hsa-miR-301b	hsa-miR-509-5p	hsa-miR-34c-3p	hsa-miR-300	hsa-miR-873	hsa-miR-603	hsa-miR-17	hsa-miR-924	hsa-miR-34b	hsa-miR-146a	hsa-miR-323-3p	hsa-miR-30b	hsa-miR-146b-5p	hsa-miR-130b	hsa-miR-193a-5p	hsa-miR-19a	hsa-miR-301a	hsa-miR-888	hsa-miR-381	hsa-miR-515-5p	hsa-miR-892a	hsa-miR-155	hsa-miR-19b	hsa-miR-197	hsa-miR-220b	hsa-miR-558	hsa-miR-544	hsa-miR-541	hsa-miR-618	hsa-miR-96	hsa-miR-651	hsa-miR-330-5p	hsa-miR-942	hsa-miR-324-5p	hsa-miR-324-3p	hsa-miR-219-2-3p	hsa-miR-335	hsa-miR-151-5p	hsa-miR-634	hsa-miR-10b	hsa-miR-499-3p	hsa-miR-600	hsa-miR-520b	hsa-miR-489	hsa-miR-10a	hsa-miR-802	hsa-miR-30d	hsa-miR-885-5p	hsa-miR-501-5p	hsa-miR-502-3p	hsa-miR-107	hsa-miR-654-5p	hsa-miR-342-3p	hsa-miR-377	hsa-miR-124	hsa-miR-139-5p	hsa-miR-639	hsa-miR-767-3p	hsa-miR-606	hsa-miR-362-3p	hsa-miR-365	hsa-miR-622	hsa-miR-934	hsa-miR-140-3p	hsa-miR-505	hsa-miR-516a-3p	hsa-miR-524-3p	hsa-miR-215	hsa-miR-422a	hsa-miR-346	hsa-miR-640	hsa-miR-629	hsa-miR-192	hsa-miR-501-3p	hsa-miR-525-3p	hsa-miR-423-3p	hsa-miR-375	hsa-miR-99b	hsa-miR-100	hsa-miR-99a	
GO:0003007_heart morphogenesis	Number_of_microRNA_101	hsa-miR-424	hsa-miR-1	hsa-miR-195	hsa-miR-581	hsa-miR-647	hsa-miR-628-5p	hsa-miR-15b	hsa-miR-134	hsa-miR-497	hsa-miR-16	hsa-miR-15a	hsa-miR-542-3p	hsa-miR-218	hsa-miR-7	hsa-miR-200a	hsa-miR-141	hsa-miR-607	hsa-miR-590-3p	hsa-miR-582-5p	hsa-miR-148b	hsa-miR-152	hsa-miR-29b	hsa-miR-29a	hsa-miR-568	hsa-miR-494	hsa-miR-889	hsa-miR-487a	hsa-miR-569	hsa-miR-367	hsa-miR-32	hsa-miR-363	hsa-miR-92a	hsa-miR-374a	hsa-miR-374b	hsa-miR-92b	hsa-miR-25	hsa-miR-583	hsa-miR-297	hsa-miR-519c-3p	hsa-miR-590-5p	hsa-miR-556-3p	hsa-miR-144	hsa-miR-330-3p	hsa-miR-129-5p	hsa-miR-183	hsa-miR-340	hsa-miR-181b	hsa-miR-199b-5p	hsa-miR-22	hsa-miR-199a-5p	hsa-miR-944	hsa-miR-519b-3p	hsa-miR-181a	hsa-miR-181d	hsa-miR-223	hsa-miR-181c	hsa-miR-519a	hsa-miR-196a	hsa-miR-196b	hsa-miR-519d	hsa-miR-429	hsa-miR-216a	hsa-miR-200c	hsa-miR-148a	hsa-miR-512-5p	hsa-miR-206	hsa-miR-549	hsa-miR-30a	hsa-miR-642	hsa-miR-30e	hsa-miR-495	hsa-miR-200b	hsa-miR-30c	hsa-miR-300	hsa-miR-30b	hsa-miR-381	hsa-miR-136	hsa-miR-558	hsa-miR-635	hsa-miR-338-3p	hsa-miR-618	hsa-miR-324-3p	hsa-miR-591	hsa-miR-659	hsa-miR-219-2-3p	hsa-miR-151-5p	hsa-miR-30d	hsa-miR-501-5p	hsa-miR-103	hsa-miR-506	hsa-miR-29c	hsa-miR-124	hsa-miR-139-5p	hsa-miR-606	hsa-miR-622	hsa-miR-215	hsa-miR-346	hsa-miR-640	hsa-miR-629	hsa-miR-192	hsa-miR-423-3p	
GO:0003008_system process	Number_of_microRNA_407	hsa-miR-432	hsa-miR-449a	hsa-miR-379	hsa-miR-940	hsa-miR-424	hsa-miR-296-3p	hsa-miR-491-5p	hsa-miR-1	hsa-miR-195	hsa-miR-876-5p	hsa-miR-608	hsa-miR-409-3p	hsa-miR-193b	hsa-miR-567	hsa-miR-147	hsa-miR-548d-3p	hsa-miR-24	hsa-miR-34a	hsa-miR-520d-3p	hsa-miR-657	hsa-miR-27b	hsa-let-7f	hsa-miR-133a	hsa-miR-548b-5p	hsa-miR-132	hsa-miR-212	hsa-miR-193a-3p	hsa-miR-647	hsa-miR-548c-3p	hsa-miR-219-1-3p	hsa-miR-890	hsa-miR-768-5p	hsa-miR-520h	hsa-miR-421	hsa-miR-628-5p	hsa-miR-127-3p	hsa-miR-655	hsa-miR-15b	hsa-miR-140-5p	hsa-miR-595	hsa-miR-620	hsa-miR-520a-3p	hsa-miR-23a	hsa-miR-768-3p	hsa-miR-134	hsa-miR-412	hsa-miR-369-3p	hsa-miR-302a	hsa-miR-27a	hsa-miR-921	hsa-miR-578	hsa-miR-615-5p	hsa-miR-575	hsa-miR-497	hsa-miR-520g	hsa-miR-892b	hsa-miR-125b	hsa-miR-557	hsa-miR-34c-5p	hsa-miR-514	hsa-miR-16	hsa-miR-23b	hsa-miR-577	hsa-miR-125a-5p	hsa-miR-371-5p	hsa-miR-188-5p	hsa-miR-519e	hsa-miR-644	hsa-miR-299-3p	hsa-miR-449b	hsa-let-7d	hsa-miR-453	hsa-miR-15a	hsa-miR-542-3p	hsa-miR-135b	hsa-miR-502-5p	hsa-miR-370	hsa-miR-154	hsa-miR-484	hsa-miR-135a	hsa-miR-218	hsa-miR-545	hsa-miR-7	hsa-miR-518a-5p	hsa-miR-491-3p	hsa-miR-922	hsa-miR-200a	hsa-miR-654-3p	hsa-miR-141	hsa-miR-186	hsa-miR-338-5p	hsa-miR-516b	hsa-miR-875-3p	hsa-miR-221	hsa-miR-593	hsa-miR-548a-3p	hsa-miR-298	hsa-miR-607	hsa-miR-609	hsa-miR-518d-5p	hsa-miR-423-5p	hsa-miR-570	hsa-miR-498	hsa-miR-376c	hsa-miR-18b	hsa-miR-633	hsa-miR-939	hsa-miR-590-3p	hsa-miR-199a-3p	hsa-miR-619	hsa-miR-605	hsa-miR-182	hsa-miR-490-3p	hsa-miR-582-5p	hsa-miR-765	hsa-miR-361-5p	hsa-miR-450b-5p	hsa-miR-656	hsa-miR-151-3p	hsa-miR-579	hsa-miR-148b	hsa-miR-152	hsa-miR-29b	hsa-miR-448	hsa-miR-29a	hsa-miR-767-5p	hsa-miR-376b	hsa-miR-376a	hsa-miR-499-5p	hsa-miR-592	hsa-miR-568	hsa-miR-494	hsa-miR-203	hsa-miR-643	hsa-miR-142-3p	hsa-miR-9	hsa-miR-510	hsa-miR-889	hsa-miR-624	hsa-miR-487a	hsa-miR-26b	hsa-miR-569	hsa-miR-367	hsa-miR-576-3p	hsa-miR-520d-5p	hsa-miR-487b	hsa-miR-410	hsa-miR-143	hsa-miR-32	hsa-miR-524-5p	hsa-miR-363	hsa-miR-26a	hsa-miR-92a	hsa-miR-374a	hsa-miR-374b	hsa-miR-485-3p	hsa-miR-92b	hsa-miR-25	hsa-miR-583	hsa-miR-297	hsa-let-7i	hsa-miR-382	hsa-miR-519c-3p	hsa-miR-302c	hsa-miR-190	hsa-miR-455-3p	hsa-miR-543	hsa-miR-630	hsa-miR-205	hsa-miR-590-5p	hsa-miR-548d-5p	hsa-miR-556-3p	hsa-miR-455-5p	hsa-miR-144	hsa-miR-220c	hsa-miR-302d	hsa-miR-380	hsa-miR-330-3p	hsa-miR-129-5p	hsa-miR-149	hsa-miR-625	hsa-miR-183	hsa-miR-198	hsa-miR-665	hsa-miR-340	hsa-miR-562	hsa-miR-181b	hsa-miR-488	hsa-miR-580	hsa-miR-199b-5p	hsa-miR-372	hsa-miR-202	hsa-miR-509-3-5p	hsa-miR-548c-5p	hsa-miR-597	hsa-miR-137	hsa-miR-559	hsa-miR-22	hsa-miR-586	hsa-miR-21	hsa-miR-199a-5p	hsa-miR-33b	hsa-miR-944	hsa-miR-519b-3p	hsa-miR-181a	hsa-miR-181d	hsa-miR-222	hsa-miR-584	hsa-miR-561	hsa-miR-302b	hsa-miR-548a-5p	hsa-miR-525-5p	hsa-miR-520a-5p	hsa-miR-223	hsa-miR-181c	hsa-miR-519a	hsa-miR-138	hsa-miR-649	hsa-miR-511	hsa-miR-582-3p	hsa-miR-33a	hsa-miR-214	hsa-miR-539	hsa-miR-522	hsa-miR-935	hsa-miR-373	hsa-miR-519d	hsa-miR-429	hsa-miR-507	hsa-miR-216a	hsa-miR-200c	hsa-miR-325	hsa-miR-454	hsa-miR-20a	hsa-miR-194	hsa-miR-148a	hsa-miR-496	hsa-miR-206	hsa-miR-549	hsa-miR-130a	hsa-miR-599	hsa-miR-486-3p	hsa-miR-433	hsa-miR-641	hsa-miR-299-5p	hsa-miR-515-3p	hsa-miR-93	hsa-miR-142-5p	hsa-miR-891b	hsa-miR-571	hsa-miR-20b	hsa-miR-224	hsa-miR-190b	hsa-miR-30a	hsa-miR-876-3p	hsa-miR-642	hsa-miR-646	hsa-miR-30e	hsa-miR-576-5p	hsa-miR-495	hsa-miR-200b	hsa-miR-425	hsa-miR-30c	hsa-miR-653	hsa-miR-550	hsa-miR-106b	hsa-miR-301b	hsa-miR-509-5p	hsa-miR-552	hsa-miR-34c-3p	hsa-miR-300	hsa-miR-378	hsa-miR-603	hsa-miR-532-5p	hsa-miR-17	hsa-miR-34b	hsa-miR-146a	hsa-miR-323-3p	hsa-miR-30b	hsa-miR-508-3p	hsa-miR-185	hsa-miR-146b-5p	hsa-miR-130b	hsa-miR-106a	hsa-miR-216b	hsa-miR-19a	hsa-miR-301a	hsa-miR-888	hsa-miR-381	hsa-miR-515-5p	hsa-miR-892a	hsa-miR-612	hsa-miR-155	hsa-miR-136	hsa-miR-19b	hsa-miR-125a-3p	hsa-miR-637	hsa-miR-766	hsa-miR-220b	hsa-miR-558	hsa-miR-544	hsa-miR-650	hsa-miR-671-5p	hsa-miR-493	hsa-miR-541	hsa-miR-658	hsa-miR-338-3p	hsa-miR-618	hsa-miR-129-3p	hsa-miR-96	hsa-miR-920	hsa-miR-651	hsa-miR-150	hsa-miR-451	hsa-miR-632	hsa-miR-330-5p	hsa-miR-942	hsa-miR-324-3p	hsa-miR-601	hsa-miR-663	hsa-miR-659	hsa-miR-188-3p	hsa-miR-326	hsa-miR-217	hsa-miR-614	hsa-miR-589	hsa-miR-328	hsa-miR-101	hsa-miR-532-3p	hsa-miR-490-5p	hsa-miR-520e	hsa-miR-634	hsa-miR-499-3p	hsa-miR-105	hsa-miR-600	hsa-miR-616	hsa-miR-520b	hsa-miR-489	hsa-miR-153	hsa-miR-339-5p	hsa-miR-802	hsa-miR-30d	hsa-miR-145	hsa-miR-885-5p	hsa-miR-28-3p	hsa-miR-501-5p	hsa-miR-103	hsa-miR-502-3p	hsa-miR-613	hsa-miR-587	hsa-miR-107	hsa-miR-758	hsa-miR-654-5p	hsa-miR-506	hsa-miR-520f	hsa-miR-29c	hsa-miR-518c	hsa-miR-509-3p	hsa-miR-621	hsa-miR-610	hsa-miR-377	hsa-miR-124	hsa-miR-139-5p	hsa-miR-504	hsa-miR-767-3p	hsa-miR-606	hsa-miR-362-3p	hsa-miR-365	hsa-miR-331-5p	hsa-miR-329	hsa-miR-622	hsa-miR-934	hsa-miR-140-3p	hsa-miR-384	hsa-miR-505	hsa-miR-518f	hsa-miR-875-5p	hsa-miR-211	hsa-miR-204	hsa-miR-938	hsa-miR-516a-3p	hsa-miR-486-5p	hsa-miR-524-3p	hsa-miR-770-5p	hsa-miR-215	hsa-miR-422a	hsa-miR-629	hsa-miR-563	hsa-miR-192	hsa-miR-501-3p	hsa-miR-452	hsa-miR-517c	hsa-miR-492	hsa-miR-660	hsa-miR-596	hsa-miR-187	hsa-miR-345	hsa-miR-525-3p	hsa-miR-941	hsa-miR-518a-3p	hsa-miR-337-3p	hsa-miR-518e	hsa-miR-375	hsa-miR-518b	hsa-miR-518d-3p	hsa-miR-554	hsa-miR-523	
GO:0003012_muscle system process	Number_of_microRNA_196	hsa-miR-432	hsa-miR-449a	hsa-miR-940	hsa-miR-424	hsa-miR-1	hsa-miR-195	hsa-miR-567	hsa-miR-147	hsa-miR-548d-3p	hsa-miR-34a	hsa-miR-520d-3p	hsa-miR-27b	hsa-miR-132	hsa-miR-212	hsa-miR-647	hsa-miR-548c-3p	hsa-miR-890	hsa-miR-15b	hsa-miR-520a-3p	hsa-miR-23a	hsa-miR-412	hsa-miR-369-3p	hsa-miR-302a	hsa-miR-27a	hsa-miR-578	hsa-miR-497	hsa-miR-125b	hsa-miR-557	hsa-miR-34c-5p	hsa-miR-16	hsa-miR-23b	hsa-miR-449b	hsa-miR-15a	hsa-miR-542-3p	hsa-miR-135b	hsa-miR-502-5p	hsa-miR-135a	hsa-miR-200a	hsa-miR-654-3p	hsa-miR-141	hsa-miR-186	hsa-miR-338-5p	hsa-miR-875-3p	hsa-miR-548a-3p	hsa-miR-423-5p	hsa-miR-633	hsa-miR-939	hsa-miR-619	hsa-miR-605	hsa-miR-582-5p	hsa-miR-151-3p	hsa-miR-148b	hsa-miR-152	hsa-miR-29b	hsa-miR-448	hsa-miR-499-5p	hsa-miR-889	hsa-miR-26b	hsa-miR-569	hsa-miR-367	hsa-miR-520d-5p	hsa-miR-32	hsa-miR-524-5p	hsa-miR-363	hsa-miR-26a	hsa-miR-92a	hsa-miR-374b	hsa-miR-92b	hsa-miR-25	hsa-miR-583	hsa-miR-297	hsa-miR-382	hsa-miR-519c-3p	hsa-miR-302c	hsa-miR-190	hsa-miR-543	hsa-miR-205	hsa-miR-590-5p	hsa-miR-548d-5p	hsa-miR-556-3p	hsa-miR-455-5p	hsa-miR-144	hsa-miR-220c	hsa-miR-302d	hsa-miR-380	hsa-miR-330-3p	hsa-miR-129-5p	hsa-miR-149	hsa-miR-340	hsa-miR-181b	hsa-miR-488	hsa-miR-199b-5p	hsa-miR-372	hsa-miR-597	hsa-miR-22	hsa-miR-586	hsa-miR-199a-5p	hsa-miR-944	hsa-miR-519b-3p	hsa-miR-181d	hsa-miR-302b	hsa-miR-519a	hsa-miR-138	hsa-miR-649	hsa-miR-582-3p	hsa-miR-522	hsa-miR-373	hsa-miR-519d	hsa-miR-429	hsa-miR-216a	hsa-miR-200c	hsa-miR-454	hsa-miR-20a	hsa-miR-194	hsa-miR-148a	hsa-miR-206	hsa-miR-130a	hsa-miR-433	hsa-miR-93	hsa-miR-142-5p	hsa-miR-20b	hsa-miR-190b	hsa-miR-30a	hsa-miR-876-3p	hsa-miR-646	hsa-miR-30e	hsa-miR-576-5p	hsa-miR-495	hsa-miR-200b	hsa-miR-30c	hsa-miR-550	hsa-miR-106b	hsa-miR-301b	hsa-miR-509-5p	hsa-miR-300	hsa-miR-532-5p	hsa-miR-17	hsa-miR-30b	hsa-miR-185	hsa-miR-130b	hsa-miR-106a	hsa-miR-19a	hsa-miR-301a	hsa-miR-888	hsa-miR-515-5p	hsa-miR-155	hsa-miR-19b	hsa-miR-637	hsa-miR-558	hsa-miR-544	hsa-miR-96	hsa-miR-330-5p	hsa-miR-942	hsa-miR-324-3p	hsa-miR-601	hsa-miR-659	hsa-miR-326	hsa-miR-217	hsa-miR-589	hsa-miR-328	hsa-miR-101	hsa-miR-520e	hsa-miR-634	hsa-miR-105	hsa-miR-520b	hsa-miR-489	hsa-miR-153	hsa-miR-339-5p	hsa-miR-802	hsa-miR-30d	hsa-miR-28-3p	hsa-miR-502-3p	hsa-miR-613	hsa-miR-758	hsa-miR-506	hsa-miR-520f	hsa-miR-610	hsa-miR-377	hsa-miR-124	hsa-miR-767-3p	hsa-miR-606	hsa-miR-365	hsa-miR-622	hsa-miR-934	hsa-miR-505	hsa-miR-211	hsa-miR-204	hsa-miR-486-5p	hsa-miR-215	hsa-miR-629	hsa-miR-501-3p	hsa-miR-345	hsa-miR-941	hsa-miR-337-3p	hsa-miR-375	hsa-miR-554	
GO:0003013_circulatory system process	Number_of_microRNA_198	hsa-miR-449a	hsa-miR-379	hsa-miR-424	hsa-miR-491-5p	hsa-miR-1	hsa-miR-195	hsa-miR-409-3p	hsa-miR-193b	hsa-miR-567	hsa-miR-147	hsa-miR-548d-3p	hsa-miR-34a	hsa-miR-27b	hsa-miR-133a	hsa-miR-548b-5p	hsa-miR-132	hsa-miR-212	hsa-miR-193a-3p	hsa-miR-548c-3p	hsa-miR-628-5p	hsa-miR-655	hsa-miR-15b	hsa-miR-23a	hsa-miR-369-3p	hsa-miR-27a	hsa-miR-578	hsa-miR-615-5p	hsa-miR-497	hsa-miR-125b	hsa-miR-34c-5p	hsa-miR-16	hsa-miR-23b	hsa-miR-577	hsa-miR-125a-5p	hsa-miR-188-5p	hsa-miR-519e	hsa-miR-449b	hsa-miR-453	hsa-miR-15a	hsa-miR-542-3p	hsa-miR-135b	hsa-miR-135a	hsa-miR-218	hsa-miR-922	hsa-miR-200a	hsa-miR-654-3p	hsa-miR-141	hsa-miR-186	hsa-miR-338-5p	hsa-miR-221	hsa-miR-548a-3p	hsa-miR-607	hsa-miR-570	hsa-miR-376c	hsa-miR-633	hsa-miR-590-3p	hsa-miR-450b-5p	hsa-miR-151-3p	hsa-miR-148b	hsa-miR-152	hsa-miR-29b	hsa-miR-29a	hsa-miR-499-5p	hsa-miR-592	hsa-miR-568	hsa-miR-494	hsa-miR-643	hsa-miR-889	hsa-miR-624	hsa-miR-26b	hsa-miR-367	hsa-miR-410	hsa-miR-32	hsa-miR-363	hsa-miR-26a	hsa-miR-92a	hsa-miR-374b	hsa-miR-485-3p	hsa-miR-92b	hsa-miR-25	hsa-miR-583	hsa-miR-297	hsa-miR-519c-3p	hsa-miR-543	hsa-miR-205	hsa-miR-548d-5p	hsa-miR-556-3p	hsa-miR-144	hsa-miR-380	hsa-miR-330-3p	hsa-miR-149	hsa-miR-340	hsa-miR-562	hsa-miR-181b	hsa-miR-548c-5p	hsa-miR-597	hsa-miR-137	hsa-miR-559	hsa-miR-22	hsa-miR-586	hsa-miR-33b	hsa-miR-944	hsa-miR-519b-3p	hsa-miR-181a	hsa-miR-181d	hsa-miR-222	hsa-miR-548a-5p	hsa-miR-181c	hsa-miR-519a	hsa-miR-649	hsa-miR-511	hsa-miR-33a	hsa-miR-214	hsa-miR-935	hsa-miR-429	hsa-miR-507	hsa-miR-200c	hsa-miR-148a	hsa-miR-496	hsa-miR-206	hsa-miR-549	hsa-miR-130a	hsa-miR-599	hsa-miR-433	hsa-miR-641	hsa-miR-299-5p	hsa-miR-142-5p	hsa-miR-190b	hsa-miR-30a	hsa-miR-876-3p	hsa-miR-646	hsa-miR-30e	hsa-miR-576-5p	hsa-miR-495	hsa-miR-200b	hsa-miR-30c	hsa-miR-509-5p	hsa-miR-552	hsa-miR-603	hsa-miR-532-5p	hsa-miR-30b	hsa-miR-185	hsa-miR-130b	hsa-miR-216b	hsa-miR-888	hsa-miR-381	hsa-miR-515-5p	hsa-miR-136	hsa-miR-125a-3p	hsa-miR-558	hsa-miR-544	hsa-miR-96	hsa-miR-451	hsa-miR-330-5p	hsa-miR-942	hsa-miR-324-3p	hsa-miR-326	hsa-miR-589	hsa-miR-328	hsa-miR-101	hsa-miR-490-5p	hsa-miR-634	hsa-miR-499-3p	hsa-miR-105	hsa-miR-153	hsa-miR-30d	hsa-miR-145	hsa-miR-613	hsa-miR-587	hsa-miR-758	hsa-miR-506	hsa-miR-29c	hsa-miR-518c	hsa-miR-377	hsa-miR-124	hsa-miR-139-5p	hsa-miR-504	hsa-miR-362-3p	hsa-miR-365	hsa-miR-331-5p	hsa-miR-329	hsa-miR-622	hsa-miR-934	hsa-miR-140-3p	hsa-miR-384	hsa-miR-518f	hsa-miR-938	hsa-miR-770-5p	hsa-miR-215	hsa-miR-629	hsa-miR-563	hsa-miR-192	hsa-miR-345	hsa-miR-518a-3p	hsa-miR-337-3p	hsa-miR-518b	hsa-miR-518d-3p	hsa-miR-554	
GO:0003014_renal system process	Number_of_microRNA_52	hsa-miR-876-5p	hsa-miR-409-3p	hsa-miR-567	hsa-miR-147	hsa-miR-548d-3p	hsa-miR-520d-3p	hsa-miR-657	hsa-miR-548b-5p	hsa-miR-548c-3p	hsa-miR-421	hsa-miR-520a-3p	hsa-miR-23a	hsa-miR-302a	hsa-miR-557	hsa-miR-23b	hsa-miR-577	hsa-miR-135b	hsa-miR-135a	hsa-miR-590-3p	hsa-miR-448	hsa-miR-376b	hsa-miR-376a	hsa-miR-494	hsa-miR-487a	hsa-miR-520d-5p	hsa-miR-524-5p	hsa-miR-583	hsa-miR-297	hsa-miR-302c	hsa-miR-543	hsa-miR-548d-5p	hsa-miR-302d	hsa-miR-181b	hsa-miR-559	hsa-miR-181a	hsa-miR-181d	hsa-miR-302b	hsa-miR-181c	hsa-miR-507	hsa-miR-576-5p	hsa-miR-425	hsa-miR-330-5p	hsa-miR-942	hsa-miR-326	hsa-miR-520e	hsa-miR-105	hsa-miR-520b	hsa-miR-489	hsa-miR-28-3p	hsa-miR-139-5p	hsa-miR-934	hsa-miR-505	
GO:0003015_heart process	Number_of_microRNA_108	hsa-miR-449a	hsa-miR-379	hsa-miR-424	hsa-miR-1	hsa-miR-195	hsa-miR-147	hsa-miR-34a	hsa-miR-27b	hsa-miR-132	hsa-miR-212	hsa-miR-548c-3p	hsa-miR-628-5p	hsa-miR-655	hsa-miR-369-3p	hsa-miR-27a	hsa-miR-615-5p	hsa-miR-497	hsa-miR-34c-5p	hsa-miR-16	hsa-miR-449b	hsa-miR-15a	hsa-miR-542-3p	hsa-miR-922	hsa-miR-200a	hsa-miR-654-3p	hsa-miR-141	hsa-miR-338-5p	hsa-miR-221	hsa-miR-376c	hsa-miR-590-3p	hsa-miR-151-3p	hsa-miR-494	hsa-miR-643	hsa-miR-26b	hsa-miR-367	hsa-miR-410	hsa-miR-32	hsa-miR-363	hsa-miR-26a	hsa-miR-92a	hsa-miR-92b	hsa-miR-25	hsa-miR-297	hsa-miR-519c-3p	hsa-miR-205	hsa-miR-556-3p	hsa-miR-144	hsa-miR-380	hsa-miR-330-3p	hsa-miR-149	hsa-miR-340	hsa-miR-562	hsa-miR-181b	hsa-miR-586	hsa-miR-944	hsa-miR-519b-3p	hsa-miR-181a	hsa-miR-181d	hsa-miR-222	hsa-miR-181c	hsa-miR-519a	hsa-miR-649	hsa-miR-429	hsa-miR-200c	hsa-miR-496	hsa-miR-206	hsa-miR-142-5p	hsa-miR-30a	hsa-miR-876-3p	hsa-miR-646	hsa-miR-30e	hsa-miR-495	hsa-miR-200b	hsa-miR-30c	hsa-miR-509-5p	hsa-miR-552	hsa-miR-532-5p	hsa-miR-30b	hsa-miR-185	hsa-miR-216b	hsa-miR-888	hsa-miR-381	hsa-miR-515-5p	hsa-miR-136	hsa-miR-125a-3p	hsa-miR-558	hsa-miR-96	hsa-miR-330-5p	hsa-miR-324-3p	hsa-miR-326	hsa-miR-589	hsa-miR-328	hsa-miR-101	hsa-miR-490-5p	hsa-miR-634	hsa-miR-30d	hsa-miR-145	hsa-miR-506	hsa-miR-124	hsa-miR-362-3p	hsa-miR-365	hsa-miR-329	hsa-miR-622	hsa-miR-934	hsa-miR-938	hsa-miR-345	hsa-miR-337-3p	hsa-miR-554	
GO:0003016_respiratory system process	Number_of_microRNA_59	hsa-miR-424	hsa-miR-195	hsa-miR-520d-3p	hsa-miR-27b	hsa-miR-132	hsa-miR-212	hsa-miR-520a-3p	hsa-miR-302a	hsa-miR-27a	hsa-miR-497	hsa-miR-16	hsa-miR-15a	hsa-miR-484	hsa-miR-200a	hsa-miR-141	hsa-miR-516b	hsa-miR-498	hsa-miR-605	hsa-miR-582-5p	hsa-miR-26b	hsa-miR-569	hsa-miR-524-5p	hsa-miR-26a	hsa-miR-302c	hsa-miR-190	hsa-miR-205	hsa-miR-556-3p	hsa-miR-455-5p	hsa-miR-302d	hsa-miR-372	hsa-miR-302b	hsa-miR-373	hsa-miR-519d	hsa-miR-20a	hsa-miR-130a	hsa-miR-433	hsa-miR-20b	hsa-miR-550	hsa-miR-106b	hsa-miR-300	hsa-miR-17	hsa-miR-106a	hsa-miR-888	hsa-miR-381	hsa-miR-515-5p	hsa-miR-544	hsa-miR-96	hsa-miR-217	hsa-miR-520e	hsa-miR-634	hsa-miR-499-3p	hsa-miR-520b	hsa-miR-802	hsa-miR-502-3p	hsa-miR-520f	hsa-miR-516a-3p	hsa-miR-524-3p	hsa-miR-501-3p	hsa-miR-525-3p	
GO:0003018_vascular process in circulatory system	Number_of_microRNA_101	hsa-miR-449a	hsa-miR-424	hsa-miR-491-5p	hsa-miR-1	hsa-miR-195	hsa-miR-409-3p	hsa-miR-567	hsa-miR-147	hsa-miR-27b	hsa-miR-548b-5p	hsa-miR-548c-3p	hsa-miR-655	hsa-miR-15b	hsa-miR-23a	hsa-miR-27a	hsa-miR-497	hsa-miR-16	hsa-miR-23b	hsa-miR-188-5p	hsa-miR-449b	hsa-miR-15a	hsa-miR-218	hsa-miR-200a	hsa-miR-141	hsa-miR-186	hsa-miR-338-5p	hsa-miR-607	hsa-miR-570	hsa-miR-633	hsa-miR-590-3p	hsa-miR-450b-5p	hsa-miR-29b	hsa-miR-499-5p	hsa-miR-889	hsa-miR-26b	hsa-miR-367	hsa-miR-410	hsa-miR-32	hsa-miR-363	hsa-miR-26a	hsa-miR-92a	hsa-miR-374b	hsa-miR-92b	hsa-miR-25	hsa-miR-543	hsa-miR-205	hsa-miR-548d-5p	hsa-miR-556-3p	hsa-miR-562	hsa-miR-181b	hsa-miR-597	hsa-miR-137	hsa-miR-559	hsa-miR-181a	hsa-miR-181d	hsa-miR-181c	hsa-miR-429	hsa-miR-507	hsa-miR-549	hsa-miR-433	hsa-miR-190b	hsa-miR-30a	hsa-miR-876-3p	hsa-miR-30e	hsa-miR-30c	hsa-miR-509-5p	hsa-miR-552	hsa-miR-603	hsa-miR-30b	hsa-miR-216b	hsa-miR-888	hsa-miR-515-5p	hsa-miR-544	hsa-miR-96	hsa-miR-451	hsa-miR-942	hsa-miR-589	hsa-miR-101	hsa-miR-634	hsa-miR-105	hsa-miR-153	hsa-miR-145	hsa-miR-506	hsa-miR-518c	hsa-miR-377	hsa-miR-139-5p	hsa-miR-504	hsa-miR-365	hsa-miR-331-5p	hsa-miR-622	hsa-miR-384	hsa-miR-518f	hsa-miR-938	hsa-miR-770-5p	hsa-miR-215	hsa-miR-629	hsa-miR-192	hsa-miR-518a-3p	hsa-miR-337-3p	hsa-miR-518b	hsa-miR-518d-3p	
GO:0003044_regulation of systemic arterial blood pressure mediated by a chemical signal	Number_of_microRNA_23	hsa-miR-424	hsa-miR-195	hsa-miR-147	hsa-miR-548b-5p	hsa-miR-497	hsa-miR-16	hsa-miR-15a	hsa-miR-542-3p	hsa-miR-548a-3p	hsa-miR-148b	hsa-miR-152	hsa-miR-297	hsa-miR-205	hsa-miR-548d-5p	hsa-miR-556-3p	hsa-miR-559	hsa-miR-148a	hsa-miR-888	hsa-miR-558	hsa-miR-101	hsa-miR-634	hsa-miR-587	hsa-miR-140-3p	
GO:0003073_regulation of systemic arterial blood pressure	Number_of_microRNA_26	hsa-miR-424	hsa-miR-195	hsa-miR-147	hsa-miR-548b-5p	hsa-miR-497	hsa-miR-16	hsa-miR-15a	hsa-miR-542-3p	hsa-miR-548a-3p	hsa-miR-148b	hsa-miR-152	hsa-miR-297	hsa-miR-205	hsa-miR-548d-5p	hsa-miR-556-3p	hsa-miR-559	hsa-miR-148a	hsa-miR-576-5p	hsa-miR-888	hsa-miR-558	hsa-miR-330-5p	hsa-miR-326	hsa-miR-101	hsa-miR-634	hsa-miR-587	hsa-miR-140-3p	
GO:0003100_regulation of systemic arterial blood pressure by endothelin	Number_of_microRNA_2	hsa-miR-147	hsa-miR-205	
GO:0003129_heart induction	Number_of_microRNA_5	hsa-miR-768-3p	hsa-miR-590-3p	hsa-miR-220c	hsa-miR-582-3p	hsa-miR-885-5p	
GO:0003143_embryonic heart tube morphogenesis	Number_of_microRNA_16	hsa-miR-424	hsa-miR-1	hsa-miR-195	hsa-miR-647	hsa-miR-15b	hsa-miR-497	hsa-miR-16	hsa-miR-15a	hsa-miR-494	hsa-miR-374a	hsa-miR-129-5p	hsa-miR-183	hsa-miR-206	hsa-miR-136	hsa-miR-501-5p	hsa-miR-346	
GO:0003148_outflow tract septum morphogenesis	Number_of_microRNA_12	hsa-miR-628-5p	hsa-miR-568	hsa-miR-889	hsa-miR-556-3p	hsa-miR-944	hsa-miR-181d	hsa-miR-196a	hsa-miR-196b	hsa-miR-300	hsa-miR-381	hsa-miR-640	hsa-miR-423-3p	
GO:0003151_outflow tract morphogenesis	Number_of_microRNA_35	hsa-miR-424	hsa-miR-195	hsa-miR-628-5p	hsa-miR-15b	hsa-miR-497	hsa-miR-16	hsa-miR-15a	hsa-miR-218	hsa-miR-590-3p	hsa-miR-568	hsa-miR-889	hsa-miR-487a	hsa-miR-569	hsa-miR-374a	hsa-miR-556-3p	hsa-miR-129-5p	hsa-miR-183	hsa-miR-199b-5p	hsa-miR-199a-5p	hsa-miR-944	hsa-miR-181d	hsa-miR-196a	hsa-miR-196b	hsa-miR-549	hsa-miR-300	hsa-miR-381	hsa-miR-219-2-3p	hsa-miR-501-5p	hsa-miR-606	hsa-miR-215	hsa-miR-346	hsa-miR-640	hsa-miR-629	hsa-miR-192	hsa-miR-423-3p	
GO:0003156_regulation of organ formation	Number_of_microRNA_27	hsa-miR-424	hsa-miR-132	hsa-miR-648	hsa-miR-768-3p	hsa-miR-575	hsa-miR-557	hsa-miR-16	hsa-miR-519e	hsa-miR-200a	hsa-miR-590-3p	hsa-miR-450b-5p	hsa-miR-760	hsa-miR-628-3p	hsa-miR-374a	hsa-miR-220c	hsa-miR-330-3p	hsa-miR-129-5p	hsa-miR-582-3p	hsa-miR-507	hsa-miR-515-3p	hsa-miR-873	hsa-miR-185	hsa-miR-634	hsa-miR-885-5p	hsa-miR-139-5p	hsa-miR-629	hsa-miR-452	
GO:0003157_endocardium development	Number_of_microRNA_2	hsa-miR-635	hsa-miR-139-5p	
GO:0003158_endothelium development	Number_of_microRNA_35	hsa-miR-27b	hsa-miR-421	hsa-miR-768-3p	hsa-miR-27a	hsa-miR-557	hsa-miR-607	hsa-miR-148b	hsa-miR-152	hsa-miR-592	hsa-miR-624	hsa-miR-410	hsa-miR-382	hsa-miR-556-3p	hsa-miR-144	hsa-miR-625	hsa-miR-183	hsa-miR-181b	hsa-miR-21	hsa-miR-181a	hsa-miR-181d	hsa-miR-582-3p	hsa-miR-507	hsa-miR-454	hsa-miR-148a	hsa-miR-130a	hsa-miR-34c-3p	hsa-miR-34b	hsa-miR-130b	hsa-miR-19a	hsa-miR-888	hsa-miR-19b	hsa-miR-635	hsa-miR-885-5p	hsa-miR-139-5p	hsa-miR-770-5p	
GO:0003159_morphogenesis of an endothelium	Number_of_microRNA_7	hsa-miR-768-3p	hsa-miR-557	hsa-miR-582-3p	hsa-miR-507	hsa-miR-19a	hsa-miR-19b	hsa-miR-885-5p	
GO:0003160_endocardium morphogenesis	Number_of_microRNA_2	hsa-miR-635	hsa-miR-139-5p	
GO:0003170_heart valve development	Number_of_microRNA_6	hsa-miR-223	hsa-miR-429	hsa-miR-200c	hsa-miR-642	hsa-miR-200b	hsa-miR-139-5p	
GO:0003176_aortic valve development	Number_of_microRNA_6	hsa-miR-223	hsa-miR-429	hsa-miR-200c	hsa-miR-642	hsa-miR-200b	hsa-miR-139-5p	
GO:0003179_heart valve morphogenesis	Number_of_microRNA_6	hsa-miR-223	hsa-miR-429	hsa-miR-200c	hsa-miR-642	hsa-miR-200b	hsa-miR-139-5p	
GO:0003180_aortic valve morphogenesis	Number_of_microRNA_6	hsa-miR-223	hsa-miR-429	hsa-miR-200c	hsa-miR-642	hsa-miR-200b	hsa-miR-139-5p	
GO:0003197_endocardial cushion development	Number_of_microRNA_4	hsa-miR-557	hsa-miR-143	hsa-miR-507	hsa-miR-377	
GO:0003205_cardiac chamber development	Number_of_microRNA_65	hsa-miR-195	hsa-miR-27b	hsa-miR-581	hsa-miR-628-5p	hsa-miR-27a	hsa-miR-557	hsa-miR-16	hsa-miR-542-3p	hsa-miR-518a-5p	hsa-miR-200a	hsa-miR-141	hsa-miR-186	hsa-miR-582-5p	hsa-miR-628-3p	hsa-miR-568	hsa-miR-889	hsa-miR-487a	hsa-miR-26b	hsa-miR-569	hsa-miR-143	hsa-miR-32	hsa-miR-363	hsa-miR-26a	hsa-miR-374a	hsa-miR-583	hsa-miR-297	hsa-miR-519c-3p	hsa-miR-556-3p	hsa-miR-330-3p	hsa-miR-129-5p	hsa-miR-181b	hsa-miR-199b-5p	hsa-miR-22	hsa-miR-199a-5p	hsa-miR-944	hsa-miR-519b-3p	hsa-miR-181a	hsa-miR-181d	hsa-miR-181c	hsa-miR-519a	hsa-miR-214	hsa-miR-196a	hsa-miR-196b	hsa-miR-519d	hsa-miR-507	hsa-miR-216a	hsa-miR-512-5p	hsa-miR-34c-3p	hsa-miR-300	hsa-miR-34b	hsa-miR-381	hsa-miR-558	hsa-miR-635	hsa-miR-338-3p	hsa-miR-591	hsa-miR-659	hsa-miR-219-2-3p	hsa-miR-151-5p	hsa-miR-634	hsa-miR-103	hsa-miR-377	hsa-miR-606	hsa-miR-640	hsa-miR-629	hsa-miR-423-3p	
GO:0003206_cardiac chamber morphogenesis	Number_of_microRNA_50	hsa-miR-195	hsa-miR-581	hsa-miR-628-5p	hsa-miR-16	hsa-miR-542-3p	hsa-miR-200a	hsa-miR-141	hsa-miR-582-5p	hsa-miR-568	hsa-miR-889	hsa-miR-487a	hsa-miR-569	hsa-miR-32	hsa-miR-363	hsa-miR-374a	hsa-miR-583	hsa-miR-297	hsa-miR-519c-3p	hsa-miR-556-3p	hsa-miR-330-3p	hsa-miR-129-5p	hsa-miR-181b	hsa-miR-199b-5p	hsa-miR-22	hsa-miR-199a-5p	hsa-miR-944	hsa-miR-519b-3p	hsa-miR-181a	hsa-miR-181d	hsa-miR-181c	hsa-miR-519a	hsa-miR-196a	hsa-miR-196b	hsa-miR-519d	hsa-miR-216a	hsa-miR-512-5p	hsa-miR-300	hsa-miR-381	hsa-miR-558	hsa-miR-635	hsa-miR-338-3p	hsa-miR-591	hsa-miR-659	hsa-miR-219-2-3p	hsa-miR-151-5p	hsa-miR-103	hsa-miR-606	hsa-miR-640	hsa-miR-629	hsa-miR-423-3p	
GO:0003208_cardiac ventricle morphogenesis	Number_of_microRNA_42	hsa-miR-195	hsa-miR-628-5p	hsa-miR-16	hsa-miR-542-3p	hsa-miR-200a	hsa-miR-141	hsa-miR-582-5p	hsa-miR-568	hsa-miR-889	hsa-miR-487a	hsa-miR-569	hsa-miR-32	hsa-miR-363	hsa-miR-297	hsa-miR-519c-3p	hsa-miR-556-3p	hsa-miR-330-3p	hsa-miR-181b	hsa-miR-199b-5p	hsa-miR-199a-5p	hsa-miR-944	hsa-miR-519b-3p	hsa-miR-181a	hsa-miR-181d	hsa-miR-181c	hsa-miR-519a	hsa-miR-216a	hsa-miR-512-5p	hsa-miR-300	hsa-miR-381	hsa-miR-558	hsa-miR-635	hsa-miR-338-3p	hsa-miR-591	hsa-miR-659	hsa-miR-219-2-3p	hsa-miR-151-5p	hsa-miR-103	hsa-miR-606	hsa-miR-640	hsa-miR-629	hsa-miR-423-3p	
GO:0003209_cardiac atrium morphogenesis	Number_of_microRNA_6	hsa-miR-582-5p	hsa-miR-374a	hsa-miR-129-5p	hsa-miR-519d	hsa-miR-216a	hsa-miR-635	
GO:0003229_ventricular cardiac muscle tissue development	Number_of_microRNA_34	hsa-miR-195	hsa-miR-628-5p	hsa-miR-16	hsa-miR-542-3p	hsa-miR-200a	hsa-miR-141	hsa-miR-582-5p	hsa-miR-568	hsa-miR-889	hsa-miR-32	hsa-miR-363	hsa-miR-297	hsa-miR-519c-3p	hsa-miR-556-3p	hsa-miR-181b	hsa-miR-944	hsa-miR-519b-3p	hsa-miR-181a	hsa-miR-181c	hsa-miR-519a	hsa-miR-216a	hsa-miR-512-5p	hsa-miR-300	hsa-miR-381	hsa-miR-558	hsa-miR-635	hsa-miR-338-3p	hsa-miR-591	hsa-miR-659	hsa-miR-151-5p	hsa-miR-103	hsa-miR-606	hsa-miR-640	hsa-miR-423-3p	
GO:0003230_cardiac atrium development	Number_of_microRNA_6	hsa-miR-582-5p	hsa-miR-374a	hsa-miR-129-5p	hsa-miR-519d	hsa-miR-216a	hsa-miR-635	
GO:0003231_cardiac ventricle development	Number_of_microRNA_59	hsa-miR-195	hsa-miR-27b	hsa-miR-581	hsa-miR-628-5p	hsa-miR-27a	hsa-miR-16	hsa-miR-542-3p	hsa-miR-518a-5p	hsa-miR-200a	hsa-miR-141	hsa-miR-186	hsa-miR-582-5p	hsa-miR-628-3p	hsa-miR-568	hsa-miR-889	hsa-miR-487a	hsa-miR-26b	hsa-miR-569	hsa-miR-32	hsa-miR-363	hsa-miR-26a	hsa-miR-374a	hsa-miR-583	hsa-miR-297	hsa-miR-519c-3p	hsa-miR-556-3p	hsa-miR-330-3p	hsa-miR-129-5p	hsa-miR-181b	hsa-miR-199b-5p	hsa-miR-22	hsa-miR-199a-5p	hsa-miR-944	hsa-miR-519b-3p	hsa-miR-181a	hsa-miR-181d	hsa-miR-181c	hsa-miR-519a	hsa-miR-214	hsa-miR-519d	hsa-miR-216a	hsa-miR-512-5p	hsa-miR-34c-3p	hsa-miR-300	hsa-miR-34b	hsa-miR-381	hsa-miR-558	hsa-miR-635	hsa-miR-338-3p	hsa-miR-591	hsa-miR-659	hsa-miR-219-2-3p	hsa-miR-151-5p	hsa-miR-634	hsa-miR-103	hsa-miR-606	hsa-miR-640	hsa-miR-629	hsa-miR-423-3p	
GO:0003254_regulation of membrane depolarization	Number_of_microRNA_12	hsa-miR-195	hsa-miR-32	hsa-miR-363	hsa-miR-519c-3p	hsa-miR-519b-3p	hsa-miR-519a	hsa-miR-30a	hsa-miR-30e	hsa-miR-30c	hsa-miR-30b	hsa-miR-216b	hsa-miR-139-5p	
GO:0003279_cardiac septum development	Number_of_microRNA_43	hsa-miR-195	hsa-miR-27b	hsa-miR-581	hsa-miR-628-5p	hsa-miR-27a	hsa-miR-557	hsa-miR-518a-5p	hsa-miR-200a	hsa-miR-186	hsa-miR-628-3p	hsa-miR-568	hsa-miR-889	hsa-miR-26b	hsa-miR-569	hsa-miR-143	hsa-miR-32	hsa-miR-363	hsa-miR-26a	hsa-miR-374a	hsa-miR-583	hsa-miR-519c-3p	hsa-miR-556-3p	hsa-miR-330-3p	hsa-miR-129-5p	hsa-miR-22	hsa-miR-944	hsa-miR-519b-3p	hsa-miR-181d	hsa-miR-519a	hsa-miR-214	hsa-miR-196a	hsa-miR-196b	hsa-miR-519d	hsa-miR-507	hsa-miR-34c-3p	hsa-miR-300	hsa-miR-34b	hsa-miR-381	hsa-miR-635	hsa-miR-634	hsa-miR-377	hsa-miR-640	hsa-miR-423-3p	
GO:0003281_ventricular septum development	Number_of_microRNA_36	hsa-miR-195	hsa-miR-27b	hsa-miR-581	hsa-miR-628-5p	hsa-miR-27a	hsa-miR-518a-5p	hsa-miR-200a	hsa-miR-186	hsa-miR-628-3p	hsa-miR-568	hsa-miR-889	hsa-miR-26b	hsa-miR-569	hsa-miR-32	hsa-miR-363	hsa-miR-26a	hsa-miR-374a	hsa-miR-583	hsa-miR-519c-3p	hsa-miR-556-3p	hsa-miR-330-3p	hsa-miR-129-5p	hsa-miR-22	hsa-miR-944	hsa-miR-519b-3p	hsa-miR-519a	hsa-miR-214	hsa-miR-519d	hsa-miR-34c-3p	hsa-miR-300	hsa-miR-34b	hsa-miR-381	hsa-miR-635	hsa-miR-634	hsa-miR-640	hsa-miR-423-3p	
GO:0003306_Wnt receptor signaling pathway involved in heart development	Number_of_microRNA_16	hsa-miR-424	hsa-miR-195	hsa-miR-15b	hsa-miR-768-3p	hsa-miR-497	hsa-miR-16	hsa-miR-15a	hsa-miR-590-3p	hsa-miR-374a	hsa-miR-220c	hsa-miR-129-5p	hsa-miR-183	hsa-miR-582-3p	hsa-miR-885-5p	hsa-miR-501-5p	hsa-miR-346	
GO:0003309_type B pancreatic cell differentiation	Number_of_microRNA_20	hsa-miR-23a	hsa-miR-23b	hsa-miR-203	hsa-miR-569	hsa-miR-374a	hsa-miR-519c-3p	hsa-miR-129-5p	hsa-miR-944	hsa-miR-181d	hsa-miR-196a	hsa-miR-196b	hsa-miR-30a	hsa-miR-30e	hsa-miR-30c	hsa-miR-30b	hsa-miR-136	hsa-miR-220b	hsa-miR-30d	hsa-miR-124	hsa-miR-660	
GO:0003310_pancreatic A cell differentiation	Number_of_microRNA_28	hsa-miR-1	hsa-miR-655	hsa-miR-23a	hsa-miR-369-3p	hsa-miR-557	hsa-miR-23b	hsa-miR-383	hsa-miR-568	hsa-miR-203	hsa-miR-190	hsa-miR-586	hsa-miR-944	hsa-miR-181d	hsa-miR-196a	hsa-miR-196b	hsa-miR-190b	hsa-miR-30a	hsa-miR-30e	hsa-miR-30c	hsa-miR-873	hsa-miR-30b	hsa-miR-136	hsa-miR-19b	hsa-miR-220b	hsa-miR-105	hsa-miR-30d	hsa-miR-124	hsa-miR-365	
GO:0003337_mesenchymal to epithelial transition involved in metanephros morphogenesis	Number_of_microRNA_15	hsa-miR-655	hsa-miR-768-3p	hsa-miR-369-3p	hsa-miR-557	hsa-miR-518a-5p	hsa-miR-186	hsa-miR-590-3p	hsa-miR-26b	hsa-miR-569	hsa-miR-26a	hsa-miR-582-3p	hsa-miR-214	hsa-miR-507	hsa-miR-224	hsa-miR-885-5p	
GO:0003338_metanephros morphogenesis	Number_of_microRNA_17	hsa-miR-655	hsa-miR-768-3p	hsa-miR-369-3p	hsa-miR-557	hsa-miR-518a-5p	hsa-miR-186	hsa-miR-590-3p	hsa-miR-592	hsa-miR-26b	hsa-miR-569	hsa-miR-26a	hsa-miR-582-3p	hsa-miR-214	hsa-miR-507	hsa-miR-496	hsa-miR-224	hsa-miR-885-5p	
GO:0003339_regulation of mesenchymal to epithelial transition involved in metanephros morphogenesis	Number_of_microRNA_3	hsa-miR-655	hsa-miR-369-3p	hsa-miR-590-3p	
GO:0003382_epithelial cell morphogenesis	Number_of_microRNA_20	hsa-miR-27b	hsa-miR-655	hsa-miR-768-3p	hsa-miR-369-3p	hsa-miR-27a	hsa-miR-557	hsa-miR-518a-5p	hsa-miR-186	hsa-miR-590-3p	hsa-miR-26b	hsa-miR-569	hsa-miR-26a	hsa-miR-556-3p	hsa-miR-582-3p	hsa-miR-214	hsa-miR-507	hsa-miR-224	hsa-miR-34c-3p	hsa-miR-34b	hsa-miR-885-5p	
GO:0003401_axis elongation	Number_of_microRNA_50	hsa-miR-424	hsa-miR-195	hsa-miR-193b	hsa-miR-24	hsa-miR-520d-3p	hsa-miR-193a-3p	hsa-miR-628-5p	hsa-miR-15b	hsa-miR-497	hsa-miR-557	hsa-miR-16	hsa-miR-371-5p	hsa-miR-15a	hsa-miR-18a	hsa-miR-570	hsa-miR-199a-3p	hsa-miR-568	hsa-miR-889	hsa-miR-569	hsa-miR-367	hsa-miR-520d-5p	hsa-miR-32	hsa-miR-524-5p	hsa-miR-92a	hsa-miR-374a	hsa-miR-374b	hsa-miR-25	hsa-miR-205	hsa-miR-548d-5p	hsa-miR-556-3p	hsa-miR-129-5p	hsa-miR-183	hsa-miR-548c-5p	hsa-miR-944	hsa-miR-548a-5p	hsa-miR-507	hsa-miR-300	hsa-miR-381	hsa-miR-618	hsa-miR-219-2-3p	hsa-miR-802	hsa-miR-501-5p	hsa-miR-124	hsa-miR-606	hsa-miR-934	hsa-miR-346	hsa-miR-640	hsa-miR-629	hsa-miR-423-3p	hsa-miR-375	
GO:0003407_neural retina development	Number_of_microRNA_36	hsa-miR-1	hsa-miR-548c-3p	hsa-miR-127-3p	hsa-miR-491-3p	hsa-miR-922	hsa-miR-221	hsa-miR-548a-3p	hsa-miR-643	hsa-miR-556-3p	hsa-miR-144	hsa-miR-580	hsa-miR-222	hsa-miR-649	hsa-miR-582-3p	hsa-miR-196a	hsa-miR-196b	hsa-miR-519d	hsa-miR-20a	hsa-miR-206	hsa-miR-93	hsa-miR-20b	hsa-miR-224	hsa-miR-30c	hsa-miR-106b	hsa-miR-552	hsa-miR-17	hsa-miR-30b	hsa-miR-106a	hsa-miR-216b	hsa-miR-19a	hsa-miR-888	hsa-miR-635	hsa-miR-589	hsa-miR-520b	hsa-miR-520f	hsa-miR-505	
GO:0005975_carbohydrate metabolic process	Number_of_microRNA_319	hsa-miR-432	hsa-let-7c	hsa-miR-449a	hsa-miR-424	hsa-miR-485-5p	hsa-miR-296-3p	hsa-miR-1	hsa-miR-195	hsa-miR-876-5p	hsa-miR-409-3p	hsa-miR-193b	hsa-miR-147	hsa-miR-548d-3p	hsa-miR-24	hsa-miR-34a	hsa-miR-520d-3p	hsa-miR-27b	hsa-miR-548b-5p	hsa-miR-132	hsa-miR-512-3p	hsa-miR-542-5p	hsa-miR-212	hsa-miR-193a-3p	hsa-miR-548c-3p	hsa-let-7a	hsa-miR-890	hsa-miR-520h	hsa-miR-421	hsa-miR-655	hsa-miR-361-3p	hsa-miR-15b	hsa-miR-140-5p	hsa-miR-595	hsa-miR-520a-3p	hsa-miR-23a	hsa-miR-369-3p	hsa-miR-302a	hsa-miR-27a	hsa-miR-921	hsa-miR-497	hsa-miR-520g	hsa-miR-892b	hsa-let-7b	hsa-miR-34c-5p	hsa-miR-514	hsa-miR-16	hsa-miR-23b	hsa-miR-371-5p	hsa-miR-98	hsa-miR-299-3p	hsa-miR-449b	hsa-let-7d	hsa-miR-15a	hsa-miR-542-3p	hsa-miR-370	hsa-miR-154	hsa-miR-484	hsa-miR-218	hsa-miR-545	hsa-miR-7	hsa-miR-518a-5p	hsa-miR-491-3p	hsa-miR-922	hsa-miR-200a	hsa-miR-141	hsa-miR-186	hsa-miR-338-5p	hsa-miR-516b	hsa-miR-875-3p	hsa-miR-221	hsa-miR-548a-3p	hsa-miR-607	hsa-miR-518d-5p	hsa-miR-18a	hsa-miR-423-5p	hsa-miR-498	hsa-miR-376c	hsa-miR-409-5p	hsa-miR-483-3p	hsa-miR-633	hsa-miR-590-3p	hsa-miR-199a-3p	hsa-miR-605	hsa-miR-182	hsa-miR-383	hsa-miR-582-5p	hsa-miR-765	hsa-miR-361-5p	hsa-miR-656	hsa-miR-148b	hsa-miR-152	hsa-miR-448	hsa-miR-29a	hsa-miR-767-5p	hsa-miR-376b	hsa-miR-376a	hsa-miR-568	hsa-miR-494	hsa-miR-203	hsa-miR-142-3p	hsa-miR-9	hsa-miR-510	hsa-miR-877	hsa-miR-588	hsa-miR-889	hsa-miR-487a	hsa-miR-26b	hsa-miR-367	hsa-miR-520d-5p	hsa-miR-410	hsa-miR-143	hsa-miR-32	hsa-miR-524-5p	hsa-miR-363	hsa-miR-26a	hsa-miR-92a	hsa-miR-374a	hsa-miR-374b	hsa-miR-485-3p	hsa-miR-92b	hsa-miR-25	hsa-miR-583	hsa-miR-297	hsa-let-7i	hsa-miR-382	hsa-miR-519c-3p	hsa-miR-302c	hsa-miR-190	hsa-miR-455-3p	hsa-miR-543	hsa-miR-205	hsa-miR-590-5p	hsa-miR-548d-5p	hsa-miR-556-3p	hsa-miR-144	hsa-miR-500	hsa-miR-302d	hsa-miR-380	hsa-miR-330-3p	hsa-let-7g	hsa-miR-129-5p	hsa-miR-149	hsa-miR-625	hsa-miR-183	hsa-miR-198	hsa-miR-340	hsa-miR-181b	hsa-miR-31	hsa-miR-488	hsa-miR-580	hsa-miR-199b-5p	hsa-miR-372	hsa-miR-509-3-5p	hsa-miR-548c-5p	hsa-miR-597	hsa-miR-137	hsa-miR-559	hsa-miR-22	hsa-miR-586	hsa-miR-21	hsa-miR-199a-5p	hsa-miR-33b	hsa-miR-944	hsa-miR-519b-3p	hsa-miR-181a	hsa-miR-181d	hsa-miR-222	hsa-miR-584	hsa-miR-561	hsa-miR-302b	hsa-miR-548a-5p	hsa-miR-525-5p	hsa-miR-520a-5p	hsa-miR-223	hsa-miR-181c	hsa-miR-519a	hsa-miR-138	hsa-miR-649	hsa-miR-582-3p	hsa-miR-33a	hsa-miR-214	hsa-miR-539	hsa-miR-522	hsa-miR-935	hsa-miR-373	hsa-miR-519d	hsa-miR-429	hsa-miR-216a	hsa-miR-200c	hsa-miR-454	hsa-miR-20a	hsa-miR-194	hsa-miR-148a	hsa-miR-512-5p	hsa-miR-206	hsa-miR-549	hsa-miR-130a	hsa-miR-433	hsa-miR-641	hsa-miR-93	hsa-miR-142-5p	hsa-miR-891b	hsa-miR-20b	hsa-miR-224	hsa-miR-30a	hsa-miR-646	hsa-miR-30e	hsa-miR-576-5p	hsa-miR-495	hsa-miR-200b	hsa-miR-425	hsa-miR-30c	hsa-miR-653	hsa-miR-106b	hsa-miR-301b	hsa-miR-509-5p	hsa-miR-34c-3p	hsa-miR-873	hsa-miR-378	hsa-miR-603	hsa-miR-532-5p	hsa-miR-17	hsa-miR-146a	hsa-miR-323-3p	hsa-miR-30b	hsa-miR-185	hsa-miR-146b-5p	hsa-miR-130b	hsa-miR-106a	hsa-miR-617	hsa-miR-216b	hsa-miR-193a-5p	hsa-miR-19a	hsa-miR-301a	hsa-miR-888	hsa-miR-381	hsa-miR-515-5p	hsa-miR-892a	hsa-miR-612	hsa-miR-136	hsa-miR-19b	hsa-miR-220b	hsa-miR-548b-3p	hsa-miR-544	hsa-miR-671-5p	hsa-miR-338-3p	hsa-miR-618	hsa-miR-556-5p	hsa-miR-129-3p	hsa-miR-96	hsa-miR-150	hsa-miR-451	hsa-miR-632	hsa-miR-342-5p	hsa-miR-217	hsa-miR-589	hsa-miR-328	hsa-miR-219-2-3p	hsa-miR-335	hsa-miR-661	hsa-miR-101	hsa-miR-490-5p	hsa-miR-520e	hsa-miR-634	hsa-miR-499-3p	hsa-miR-105	hsa-miR-626	hsa-miR-520b	hsa-miR-489	hsa-miR-153	hsa-miR-339-5p	hsa-miR-802	hsa-miR-30d	hsa-miR-145	hsa-miR-885-5p	hsa-miR-103	hsa-miR-502-3p	hsa-miR-613	hsa-miR-587	hsa-miR-107	hsa-miR-506	hsa-miR-520f	hsa-miR-342-3p	hsa-miR-621	hsa-miR-610	hsa-miR-377	hsa-miR-124	hsa-miR-139-5p	hsa-miR-767-3p	hsa-miR-362-3p	hsa-miR-365	hsa-miR-331-5p	hsa-miR-329	hsa-miR-140-3p	hsa-miR-384	hsa-miR-505	hsa-miR-211	hsa-miR-204	hsa-miR-938	hsa-miR-516a-3p	hsa-miR-486-5p	hsa-miR-770-5p	hsa-miR-215	hsa-miR-422a	hsa-miR-192	hsa-miR-501-3p	hsa-miR-572	hsa-miR-660	hsa-miR-187	hsa-miR-636	hsa-miR-345	hsa-miR-337-3p	hsa-miR-943	hsa-miR-423-3p	hsa-miR-554	hsa-miR-516a-5p	hsa-miR-99b	hsa-miR-100	hsa-miR-99a	
GO:0005976_polysaccharide metabolic process	Number_of_microRNA_143	hsa-miR-449a	hsa-miR-424	hsa-miR-1	hsa-miR-195	hsa-miR-409-3p	hsa-miR-147	hsa-miR-548d-3p	hsa-miR-34a	hsa-miR-548c-3p	hsa-miR-890	hsa-miR-421	hsa-miR-361-3p	hsa-miR-15b	hsa-miR-140-5p	hsa-miR-23a	hsa-miR-369-3p	hsa-miR-27a	hsa-miR-497	hsa-miR-520g	hsa-miR-34c-5p	hsa-miR-514	hsa-miR-16	hsa-miR-23b	hsa-miR-371-5p	hsa-miR-449b	hsa-miR-15a	hsa-miR-542-3p	hsa-miR-154	hsa-miR-218	hsa-miR-7	hsa-miR-518a-5p	hsa-miR-491-3p	hsa-miR-922	hsa-miR-200a	hsa-miR-141	hsa-miR-186	hsa-miR-338-5p	hsa-miR-516b	hsa-miR-548a-3p	hsa-miR-423-5p	hsa-miR-498	hsa-miR-633	hsa-miR-590-3p	hsa-miR-182	hsa-miR-582-5p	hsa-miR-148b	hsa-miR-448	hsa-miR-494	hsa-miR-142-3p	hsa-miR-9	hsa-miR-487a	hsa-miR-26b	hsa-miR-367	hsa-miR-32	hsa-miR-363	hsa-miR-26a	hsa-miR-92a	hsa-miR-485-3p	hsa-miR-92b	hsa-miR-25	hsa-miR-382	hsa-miR-519c-3p	hsa-miR-190	hsa-miR-455-3p	hsa-miR-543	hsa-miR-556-3p	hsa-miR-144	hsa-miR-330-3p	hsa-miR-129-5p	hsa-miR-149	hsa-miR-183	hsa-miR-340	hsa-miR-181b	hsa-miR-488	hsa-miR-199b-5p	hsa-miR-509-3-5p	hsa-miR-137	hsa-miR-559	hsa-miR-586	hsa-miR-21	hsa-miR-199a-5p	hsa-miR-519b-3p	hsa-miR-181d	hsa-miR-561	hsa-miR-181c	hsa-miR-519a	hsa-miR-454	hsa-miR-194	hsa-miR-148a	hsa-miR-549	hsa-miR-130a	hsa-miR-433	hsa-miR-93	hsa-miR-30a	hsa-miR-646	hsa-miR-30e	hsa-miR-576-5p	hsa-miR-495	hsa-miR-30c	hsa-miR-653	hsa-miR-301b	hsa-miR-509-5p	hsa-miR-34c-3p	hsa-miR-532-5p	hsa-miR-146a	hsa-miR-323-3p	hsa-miR-30b	hsa-miR-146b-5p	hsa-miR-130b	hsa-miR-216b	hsa-miR-19a	hsa-miR-301a	hsa-miR-888	hsa-miR-515-5p	hsa-miR-19b	hsa-miR-618	hsa-miR-96	hsa-miR-150	hsa-miR-589	hsa-miR-335	hsa-miR-661	hsa-miR-101	hsa-miR-634	hsa-miR-499-3p	hsa-miR-153	hsa-miR-339-5p	hsa-miR-802	hsa-miR-30d	hsa-miR-103	hsa-miR-613	hsa-miR-587	hsa-miR-107	hsa-miR-342-3p	hsa-miR-610	hsa-miR-124	hsa-miR-505	hsa-miR-660	hsa-miR-636	hsa-miR-345	hsa-miR-99b	hsa-miR-100	hsa-miR-99a	hsa-miR-152	
GO:0005977_glycogen metabolic process	Number_of_microRNA_80	hsa-miR-449a	hsa-miR-424	hsa-miR-195	hsa-miR-409-3p	hsa-miR-34a	hsa-miR-548c-3p	hsa-miR-890	hsa-miR-421	hsa-miR-15b	hsa-miR-140-5p	hsa-miR-23a	hsa-miR-497	hsa-miR-520g	hsa-miR-34c-5p	hsa-miR-16	hsa-miR-23b	hsa-miR-449b	hsa-miR-15a	hsa-miR-7	hsa-miR-491-3p	hsa-miR-200a	hsa-miR-141	hsa-miR-186	hsa-miR-423-5p	hsa-miR-498	hsa-miR-590-3p	hsa-miR-182	hsa-miR-142-3p	hsa-miR-487a	hsa-miR-26b	hsa-miR-367	hsa-miR-32	hsa-miR-363	hsa-miR-26a	hsa-miR-92a	hsa-miR-92b	hsa-miR-25	hsa-miR-519c-3p	hsa-miR-190	hsa-miR-455-3p	hsa-miR-543	hsa-miR-556-3p	hsa-miR-144	hsa-miR-129-5p	hsa-miR-488	hsa-miR-509-3-5p	hsa-miR-137	hsa-miR-21	hsa-miR-519b-3p	hsa-miR-561	hsa-miR-519a	hsa-miR-454	hsa-miR-194	hsa-miR-148a	hsa-miR-130a	hsa-miR-433	hsa-miR-93	hsa-miR-495	hsa-miR-301b	hsa-miR-509-5p	hsa-miR-146a	hsa-miR-323-3p	hsa-miR-146b-5p	hsa-miR-130b	hsa-miR-19a	hsa-miR-301a	hsa-miR-888	hsa-miR-515-5p	hsa-miR-19b	hsa-miR-618	hsa-miR-96	hsa-miR-589	hsa-miR-499-3p	hsa-miR-339-5p	hsa-miR-124	hsa-miR-505	hsa-miR-345	hsa-miR-99b	hsa-miR-100	hsa-miR-99a	
GO:0005978_glycogen biosynthetic process	Number_of_microRNA_68	hsa-miR-449a	hsa-miR-424	hsa-miR-195	hsa-miR-409-3p	hsa-miR-34a	hsa-miR-548c-3p	hsa-miR-890	hsa-miR-421	hsa-miR-15b	hsa-miR-23a	hsa-miR-497	hsa-miR-520g	hsa-miR-34c-5p	hsa-miR-16	hsa-miR-23b	hsa-miR-449b	hsa-miR-15a	hsa-miR-7	hsa-miR-491-3p	hsa-miR-200a	hsa-miR-141	hsa-miR-186	hsa-miR-590-3p	hsa-miR-142-3p	hsa-miR-26b	hsa-miR-367	hsa-miR-32	hsa-miR-363	hsa-miR-26a	hsa-miR-92a	hsa-miR-92b	hsa-miR-25	hsa-miR-519c-3p	hsa-miR-190	hsa-miR-543	hsa-miR-144	hsa-miR-129-5p	hsa-miR-488	hsa-miR-509-3-5p	hsa-miR-137	hsa-miR-519b-3p	hsa-miR-561	hsa-miR-519a	hsa-miR-454	hsa-miR-194	hsa-miR-148a	hsa-miR-130a	hsa-miR-433	hsa-miR-93	hsa-miR-495	hsa-miR-301b	hsa-miR-509-5p	hsa-miR-323-3p	hsa-miR-130b	hsa-miR-19a	hsa-miR-301a	hsa-miR-888	hsa-miR-515-5p	hsa-miR-19b	hsa-miR-618	hsa-miR-96	hsa-miR-589	hsa-miR-339-5p	hsa-miR-124	hsa-miR-345	hsa-miR-99b	hsa-miR-100	hsa-miR-99a	
GO:0005979_regulation of glycogen biosynthetic process	Number_of_microRNA_50	hsa-miR-424	hsa-miR-195	hsa-miR-409-3p	hsa-miR-548c-3p	hsa-miR-890	hsa-miR-421	hsa-miR-15b	hsa-miR-23a	hsa-miR-497	hsa-miR-16	hsa-miR-23b	hsa-miR-15a	hsa-miR-7	hsa-miR-491-3p	hsa-miR-186	hsa-miR-590-3p	hsa-miR-26b	hsa-miR-26a	hsa-miR-519c-3p	hsa-miR-190	hsa-miR-543	hsa-miR-144	hsa-miR-129-5p	hsa-miR-488	hsa-miR-137	hsa-miR-519b-3p	hsa-miR-561	hsa-miR-519a	hsa-miR-454	hsa-miR-194	hsa-miR-148a	hsa-miR-130a	hsa-miR-433	hsa-miR-93	hsa-miR-495	hsa-miR-301b	hsa-miR-323-3p	hsa-miR-130b	hsa-miR-19a	hsa-miR-301a	hsa-miR-888	hsa-miR-515-5p	hsa-miR-19b	hsa-miR-96	hsa-miR-589	hsa-miR-339-5p	hsa-miR-345	hsa-miR-99b	hsa-miR-100	hsa-miR-99a	
GO:0005996_monosaccharide metabolic process	Number_of_microRNA_194	hsa-miR-449a	hsa-miR-424	hsa-miR-485-5p	hsa-miR-296-3p	hsa-miR-1	hsa-miR-195	hsa-miR-876-5p	hsa-miR-409-3p	hsa-miR-548d-3p	hsa-miR-34a	hsa-miR-520d-3p	hsa-miR-27b	hsa-miR-512-3p	hsa-miR-548c-3p	hsa-miR-890	hsa-miR-421	hsa-miR-655	hsa-miR-15b	hsa-miR-520a-3p	hsa-miR-23a	hsa-miR-369-3p	hsa-miR-302a	hsa-miR-27a	hsa-miR-497	hsa-miR-520g	hsa-miR-34c-5p	hsa-miR-514	hsa-miR-16	hsa-miR-23b	hsa-miR-299-3p	hsa-miR-449b	hsa-miR-15a	hsa-miR-370	hsa-miR-218	hsa-miR-545	hsa-miR-7	hsa-miR-491-3p	hsa-miR-200a	hsa-miR-141	hsa-miR-186	hsa-miR-338-5p	hsa-miR-875-3p	hsa-miR-548a-3p	hsa-miR-607	hsa-miR-518d-5p	hsa-miR-18a	hsa-miR-423-5p	hsa-miR-498	hsa-miR-376c	hsa-miR-409-5p	hsa-miR-483-3p	hsa-miR-590-3p	hsa-miR-182	hsa-miR-383	hsa-miR-765	hsa-miR-656	hsa-miR-767-5p	hsa-miR-376b	hsa-miR-376a	hsa-miR-568	hsa-miR-203	hsa-miR-142-3p	hsa-miR-9	hsa-miR-889	hsa-miR-487a	hsa-miR-26b	hsa-miR-367	hsa-miR-520d-5p	hsa-miR-410	hsa-miR-143	hsa-miR-32	hsa-miR-524-5p	hsa-miR-363	hsa-miR-26a	hsa-miR-92a	hsa-miR-92b	hsa-miR-25	hsa-miR-583	hsa-miR-382	hsa-miR-519c-3p	hsa-miR-302c	hsa-miR-190	hsa-miR-455-3p	hsa-miR-543	hsa-miR-590-5p	hsa-miR-144	hsa-miR-302d	hsa-miR-380	hsa-miR-330-3p	hsa-miR-129-5p	hsa-miR-149	hsa-miR-625	hsa-miR-340	hsa-miR-181b	hsa-miR-488	hsa-miR-372	hsa-miR-509-3-5p	hsa-miR-597	hsa-miR-137	hsa-miR-21	hsa-miR-199a-5p	hsa-miR-33b	hsa-miR-519b-3p	hsa-miR-181d	hsa-miR-584	hsa-miR-561	hsa-miR-302b	hsa-miR-525-5p	hsa-miR-520a-5p	hsa-miR-223	hsa-miR-181c	hsa-miR-519a	hsa-miR-138	hsa-miR-649	hsa-miR-582-3p	hsa-miR-373	hsa-miR-519d	hsa-miR-216a	hsa-miR-454	hsa-miR-20a	hsa-miR-194	hsa-miR-148a	hsa-miR-512-5p	hsa-miR-549	hsa-miR-130a	hsa-miR-433	hsa-miR-641	hsa-miR-93	hsa-miR-20b	hsa-miR-224	hsa-miR-30a	hsa-miR-30e	hsa-miR-495	hsa-miR-30c	hsa-miR-301b	hsa-miR-509-5p	hsa-miR-873	hsa-miR-603	hsa-miR-17	hsa-miR-146a	hsa-miR-323-3p	hsa-miR-30b	hsa-miR-146b-5p	hsa-miR-130b	hsa-miR-106a	hsa-miR-216b	hsa-miR-19a	hsa-miR-301a	hsa-miR-888	hsa-miR-381	hsa-miR-515-5p	hsa-miR-892a	hsa-miR-136	hsa-miR-19b	hsa-miR-618	hsa-miR-129-3p	hsa-miR-96	hsa-miR-451	hsa-miR-632	hsa-miR-342-5p	hsa-miR-589	hsa-miR-335	hsa-miR-661	hsa-miR-490-5p	hsa-miR-520e	hsa-miR-499-3p	hsa-miR-105	hsa-miR-153	hsa-miR-339-5p	hsa-miR-30d	hsa-miR-145	hsa-miR-587	hsa-miR-506	hsa-miR-342-3p	hsa-miR-621	hsa-miR-610	hsa-miR-377	hsa-miR-124	hsa-miR-767-3p	hsa-miR-362-3p	hsa-miR-365	hsa-miR-331-5p	hsa-miR-329	hsa-miR-505	hsa-miR-211	hsa-miR-204	hsa-miR-486-5p	hsa-miR-770-5p	hsa-miR-572	hsa-miR-345	hsa-miR-337-3p	hsa-miR-99b	hsa-miR-100	hsa-miR-99a	
GO:0006006_glucose metabolic process	Number_of_microRNA_161	hsa-miR-449a	hsa-miR-424	hsa-miR-296-3p	hsa-miR-1	hsa-miR-195	hsa-miR-876-5p	hsa-miR-409-3p	hsa-miR-548d-3p	hsa-miR-34a	hsa-miR-520d-3p	hsa-miR-27b	hsa-miR-512-3p	hsa-miR-548c-3p	hsa-miR-890	hsa-miR-421	hsa-miR-655	hsa-miR-15b	hsa-miR-520a-3p	hsa-miR-23a	hsa-miR-302a	hsa-miR-27a	hsa-miR-497	hsa-miR-520g	hsa-miR-34c-5p	hsa-miR-514	hsa-miR-16	hsa-miR-23b	hsa-miR-299-3p	hsa-miR-449b	hsa-miR-15a	hsa-miR-370	hsa-miR-218	hsa-miR-545	hsa-miR-7	hsa-miR-491-3p	hsa-miR-200a	hsa-miR-141	hsa-miR-186	hsa-miR-338-5p	hsa-miR-548a-3p	hsa-miR-607	hsa-miR-518d-5p	hsa-miR-18a	hsa-miR-423-5p	hsa-miR-498	hsa-miR-376c	hsa-miR-409-5p	hsa-miR-483-3p	hsa-miR-590-3p	hsa-miR-182	hsa-miR-383	hsa-miR-767-5p	hsa-miR-376b	hsa-miR-376a	hsa-miR-568	hsa-miR-203	hsa-miR-142-3p	hsa-miR-9	hsa-miR-889	hsa-miR-487a	hsa-miR-26b	hsa-miR-367	hsa-miR-410	hsa-miR-143	hsa-miR-32	hsa-miR-363	hsa-miR-26a	hsa-miR-92a	hsa-miR-92b	hsa-miR-25	hsa-miR-583	hsa-miR-382	hsa-miR-519c-3p	hsa-miR-302c	hsa-miR-190	hsa-miR-455-3p	hsa-miR-543	hsa-miR-590-5p	hsa-miR-144	hsa-miR-302d	hsa-miR-330-3p	hsa-miR-129-5p	hsa-miR-149	hsa-miR-625	hsa-miR-340	hsa-miR-488	hsa-miR-372	hsa-miR-509-3-5p	hsa-miR-137	hsa-miR-21	hsa-miR-199a-5p	hsa-miR-33b	hsa-miR-519b-3p	hsa-miR-584	hsa-miR-561	hsa-miR-302b	hsa-miR-525-5p	hsa-miR-223	hsa-miR-519a	hsa-miR-582-3p	hsa-miR-373	hsa-miR-519d	hsa-miR-454	hsa-miR-20a	hsa-miR-194	hsa-miR-148a	hsa-miR-549	hsa-miR-130a	hsa-miR-433	hsa-miR-641	hsa-miR-93	hsa-miR-20b	hsa-miR-224	hsa-miR-495	hsa-miR-301b	hsa-miR-509-5p	hsa-miR-873	hsa-miR-17	hsa-miR-146a	hsa-miR-323-3p	hsa-miR-146b-5p	hsa-miR-130b	hsa-miR-106a	hsa-miR-19a	hsa-miR-301a	hsa-miR-888	hsa-miR-381	hsa-miR-515-5p	hsa-miR-136	hsa-miR-19b	hsa-miR-618	hsa-miR-96	hsa-miR-589	hsa-miR-335	hsa-miR-661	hsa-miR-490-5p	hsa-miR-520e	hsa-miR-499-3p	hsa-miR-105	hsa-miR-339-5p	hsa-miR-587	hsa-miR-506	hsa-miR-621	hsa-miR-610	hsa-miR-124	hsa-miR-767-3p	hsa-miR-362-3p	hsa-miR-365	hsa-miR-331-5p	hsa-miR-329	hsa-miR-505	hsa-miR-211	hsa-miR-204	hsa-miR-486-5p	hsa-miR-770-5p	hsa-miR-572	hsa-miR-345	hsa-miR-337-3p	hsa-miR-99b	hsa-miR-100	hsa-miR-99a	
GO:0006007_glucose catabolic process	Number_of_microRNA_71	hsa-miR-449a	hsa-miR-424	hsa-miR-296-3p	hsa-miR-1	hsa-miR-876-5p	hsa-miR-548d-3p	hsa-miR-34a	hsa-miR-512-3p	hsa-miR-15b	hsa-miR-497	hsa-miR-449b	hsa-miR-15a	hsa-miR-186	hsa-miR-338-5p	hsa-miR-18a	hsa-miR-498	hsa-miR-376c	hsa-miR-483-3p	hsa-miR-590-3p	hsa-miR-383	hsa-miR-376b	hsa-miR-376a	hsa-miR-889	hsa-miR-26b	hsa-miR-32	hsa-miR-363	hsa-miR-26a	hsa-miR-382	hsa-miR-519c-3p	hsa-miR-190	hsa-miR-590-5p	hsa-miR-330-3p	hsa-miR-129-5p	hsa-miR-488	hsa-miR-21	hsa-miR-199a-5p	hsa-miR-519b-3p	hsa-miR-584	hsa-miR-525-5p	hsa-miR-519a	hsa-miR-582-3p	hsa-miR-519d	hsa-miR-454	hsa-miR-20a	hsa-miR-194	hsa-miR-549	hsa-miR-130a	hsa-miR-433	hsa-miR-641	hsa-miR-93	hsa-miR-20b	hsa-miR-224	hsa-miR-495	hsa-miR-301b	hsa-miR-17	hsa-miR-130b	hsa-miR-106a	hsa-miR-19a	hsa-miR-301a	hsa-miR-19b	hsa-miR-618	hsa-miR-335	hsa-miR-490-5p	hsa-miR-499-3p	hsa-miR-621	hsa-miR-362-3p	hsa-miR-365	hsa-miR-329	hsa-miR-505	hsa-miR-770-5p	hsa-miR-337-3p	
GO:0006020_inositol metabolic process	Number_of_microRNA_25	hsa-miR-548c-3p	hsa-miR-23a	hsa-miR-921	hsa-miR-892b	hsa-miR-16	hsa-miR-23b	hsa-miR-7	hsa-miR-922	hsa-miR-656	hsa-miR-448	hsa-miR-144	hsa-miR-181b	hsa-miR-509-3-5p	hsa-miR-181c	hsa-miR-539	hsa-miR-30a	hsa-miR-30e	hsa-miR-509-5p	hsa-miR-617	hsa-miR-612	hsa-miR-105	hsa-miR-30d	hsa-miR-587	hsa-miR-365	hsa-miR-770-5p	
GO:0006021_inositol biosynthetic process	Number_of_microRNA_15	hsa-miR-921	hsa-miR-16	hsa-miR-7	hsa-miR-922	hsa-miR-509-3-5p	hsa-miR-539	hsa-miR-30a	hsa-miR-30e	hsa-miR-509-5p	hsa-miR-617	hsa-miR-612	hsa-miR-30d	hsa-miR-587	hsa-miR-365	hsa-miR-770-5p	
GO:0006022_aminoglycan metabolic process	Number_of_microRNA_82	hsa-miR-449a	hsa-miR-1	hsa-miR-147	hsa-miR-548c-3p	hsa-miR-421	hsa-miR-361-3p	hsa-miR-23a	hsa-miR-369-3p	hsa-miR-27a	hsa-miR-514	hsa-miR-23b	hsa-miR-449b	hsa-miR-154	hsa-miR-218	hsa-miR-518a-5p	hsa-miR-922	hsa-miR-200a	hsa-miR-141	hsa-miR-338-5p	hsa-miR-516b	hsa-miR-548a-3p	hsa-miR-633	hsa-miR-590-3p	hsa-miR-582-5p	hsa-miR-148b	hsa-miR-448	hsa-miR-494	hsa-miR-9	hsa-miR-487a	hsa-miR-367	hsa-miR-32	hsa-miR-363	hsa-miR-92a	hsa-miR-92b	hsa-miR-25	hsa-miR-382	hsa-miR-144	hsa-miR-330-3p	hsa-miR-129-5p	hsa-miR-149	hsa-miR-183	hsa-miR-340	hsa-miR-181b	hsa-miR-488	hsa-miR-199b-5p	hsa-miR-559	hsa-miR-586	hsa-miR-199a-5p	hsa-miR-181d	hsa-miR-181c	hsa-miR-454	hsa-miR-549	hsa-miR-130a	hsa-miR-30a	hsa-miR-646	hsa-miR-30e	hsa-miR-576-5p	hsa-miR-30c	hsa-miR-532-5p	hsa-miR-30b	hsa-miR-130b	hsa-miR-216b	hsa-miR-19a	hsa-miR-19b	hsa-miR-150	hsa-miR-335	hsa-miR-661	hsa-miR-101	hsa-miR-634	hsa-miR-153	hsa-miR-802	hsa-miR-30d	hsa-miR-103	hsa-miR-613	hsa-miR-587	hsa-miR-107	hsa-miR-342-3p	hsa-miR-610	hsa-miR-124	hsa-miR-660	hsa-miR-148a	hsa-miR-152	
GO:0006029_proteoglycan metabolic process	Number_of_microRNA_84	hsa-miR-449a	hsa-miR-1	hsa-miR-147	hsa-miR-132	hsa-miR-548c-3p	hsa-miR-421	hsa-miR-555	hsa-miR-361-3p	hsa-miR-768-3p	hsa-miR-134	hsa-miR-369-3p	hsa-miR-449b	hsa-miR-218	hsa-miR-7	hsa-miR-518a-5p	hsa-miR-922	hsa-miR-200a	hsa-miR-141	hsa-miR-186	hsa-miR-338-5p	hsa-miR-516b	hsa-miR-548a-3p	hsa-miR-298	hsa-miR-633	hsa-miR-590-3p	hsa-miR-148b	hsa-miR-152	hsa-miR-29b	hsa-miR-29a	hsa-miR-376b	hsa-miR-376a	hsa-miR-494	hsa-miR-588	hsa-miR-889	hsa-miR-26b	hsa-miR-520d-5p	hsa-miR-524-5p	hsa-miR-26a	hsa-miR-382	hsa-miR-190	hsa-miR-144	hsa-miR-129-5p	hsa-miR-149	hsa-miR-183	hsa-miR-181b	hsa-miR-488	hsa-miR-559	hsa-miR-586	hsa-miR-181d	hsa-miR-582-3p	hsa-miR-539	hsa-miR-454	hsa-miR-194	hsa-miR-148a	hsa-miR-549	hsa-miR-130a	hsa-miR-433	hsa-miR-646	hsa-miR-576-5p	hsa-miR-495	hsa-miR-301b	hsa-miR-34c-3p	hsa-miR-532-5p	hsa-miR-130b	hsa-miR-216b	hsa-miR-19a	hsa-miR-301a	hsa-miR-515-5p	hsa-miR-19b	hsa-miR-942	hsa-miR-661	hsa-miR-101	hsa-miR-634	hsa-miR-153	hsa-miR-802	hsa-miR-885-5p	hsa-miR-103	hsa-miR-613	hsa-miR-587	hsa-miR-107	hsa-miR-29c	hsa-miR-342-3p	hsa-miR-124	hsa-miR-622	
GO:0006066_alcohol metabolic process	Number_of_microRNA_275	hsa-miR-449a	hsa-miR-424	hsa-miR-485-5p	hsa-miR-296-3p	hsa-miR-1	hsa-miR-195	hsa-miR-876-5p	hsa-miR-608	hsa-miR-409-3p	hsa-miR-567	hsa-miR-548d-3p	hsa-miR-34a	hsa-miR-520d-3p	hsa-miR-657	hsa-miR-27b	hsa-miR-133a	hsa-miR-512-3p	hsa-miR-648	hsa-miR-548c-3p	hsa-miR-890	hsa-miR-520h	hsa-miR-421	hsa-miR-628-5p	hsa-miR-655	hsa-miR-361-3p	hsa-miR-15b	hsa-miR-450b-3p	hsa-miR-520a-3p	hsa-miR-23a	hsa-miR-768-3p	hsa-miR-369-3p	hsa-miR-302a	hsa-miR-27a	hsa-miR-921	hsa-miR-575	hsa-miR-497	hsa-miR-520g	hsa-miR-892b	hsa-miR-125b	hsa-miR-34c-5p	hsa-miR-514	hsa-miR-16	hsa-miR-23b	hsa-miR-577	hsa-miR-125a-5p	hsa-miR-371-5p	hsa-miR-188-5p	hsa-miR-519e	hsa-miR-299-3p	hsa-miR-449b	hsa-miR-453	hsa-miR-15a	hsa-miR-542-3p	hsa-miR-135b	hsa-miR-370	hsa-miR-135a	hsa-miR-218	hsa-miR-545	hsa-miR-7	hsa-miR-491-3p	hsa-miR-922	hsa-miR-200a	hsa-miR-141	hsa-miR-186	hsa-miR-338-5p	hsa-miR-875-3p	hsa-miR-221	hsa-miR-593	hsa-miR-548a-3p	hsa-miR-298	hsa-miR-607	hsa-miR-518d-5p	hsa-miR-18a	hsa-miR-423-5p	hsa-miR-570	hsa-miR-498	hsa-miR-376c	hsa-miR-409-5p	hsa-miR-483-3p	hsa-miR-590-3p	hsa-miR-199a-3p	hsa-miR-605	hsa-miR-182	hsa-miR-383	hsa-miR-582-5p	hsa-miR-765	hsa-miR-450b-5p	hsa-miR-656	hsa-miR-151-3p	hsa-miR-148b	hsa-miR-760	hsa-miR-152	hsa-miR-628-3p	hsa-miR-448	hsa-miR-767-5p	hsa-miR-376b	hsa-miR-376a	hsa-miR-568	hsa-miR-494	hsa-miR-203	hsa-miR-142-3p	hsa-miR-9	hsa-miR-889	hsa-miR-487a	hsa-miR-26b	hsa-miR-367	hsa-miR-576-3p	hsa-miR-520d-5p	hsa-miR-410	hsa-miR-143	hsa-miR-32	hsa-miR-524-5p	hsa-miR-363	hsa-miR-26a	hsa-miR-92a	hsa-miR-374a	hsa-miR-485-3p	hsa-miR-92b	hsa-miR-25	hsa-miR-583	hsa-miR-382	hsa-miR-519c-3p	hsa-miR-302c	hsa-miR-190	hsa-miR-455-3p	hsa-miR-543	hsa-miR-205	hsa-miR-590-5p	hsa-miR-144	hsa-miR-302d	hsa-miR-380	hsa-miR-330-3p	hsa-miR-129-5p	hsa-miR-149	hsa-miR-625	hsa-miR-340	hsa-miR-181b	hsa-miR-488	hsa-miR-580	hsa-miR-372	hsa-miR-509-3-5p	hsa-miR-597	hsa-miR-137	hsa-miR-586	hsa-miR-21	hsa-miR-199a-5p	hsa-miR-33b	hsa-miR-944	hsa-miR-519b-3p	hsa-miR-181a	hsa-miR-181d	hsa-miR-222	hsa-miR-584	hsa-miR-561	hsa-miR-302b	hsa-miR-525-5p	hsa-miR-520a-5p	hsa-miR-223	hsa-miR-181c	hsa-miR-519a	hsa-miR-138	hsa-miR-649	hsa-miR-511	hsa-miR-582-3p	hsa-miR-33a	hsa-miR-539	hsa-miR-196a	hsa-miR-196b	hsa-miR-373	hsa-miR-519d	hsa-miR-429	hsa-miR-507	hsa-miR-216a	hsa-miR-454	hsa-miR-20a	hsa-miR-194	hsa-miR-148a	hsa-miR-512-5p	hsa-miR-549	hsa-miR-130a	hsa-miR-433	hsa-miR-641	hsa-miR-515-3p	hsa-miR-93	hsa-miR-20b	hsa-miR-224	hsa-miR-30a	hsa-miR-30e	hsa-miR-576-5p	hsa-miR-495	hsa-miR-30c	hsa-miR-106b	hsa-miR-301b	hsa-miR-509-5p	hsa-miR-873	hsa-miR-603	hsa-miR-17	hsa-miR-34b	hsa-miR-146a	hsa-miR-323-3p	hsa-miR-30b	hsa-miR-185	hsa-miR-146b-5p	hsa-miR-130b	hsa-miR-106a	hsa-miR-617	hsa-miR-216b	hsa-miR-19a	hsa-miR-301a	hsa-miR-888	hsa-miR-381	hsa-miR-515-5p	hsa-miR-892a	hsa-miR-612	hsa-miR-136	hsa-miR-19b	hsa-miR-544	hsa-miR-493	hsa-miR-618	hsa-miR-129-3p	hsa-miR-96	hsa-miR-451	hsa-miR-632	hsa-miR-330-5p	hsa-miR-342-5p	hsa-miR-188-3p	hsa-miR-326	hsa-miR-589	hsa-miR-328	hsa-miR-335	hsa-miR-661	hsa-miR-28-5p	hsa-miR-490-5p	hsa-miR-520e	hsa-miR-499-3p	hsa-miR-105	hsa-miR-600	hsa-miR-520b	hsa-miR-489	hsa-miR-153	hsa-miR-339-5p	hsa-miR-30d	hsa-miR-145	hsa-miR-502-3p	hsa-miR-587	hsa-miR-506	hsa-miR-520f	hsa-miR-342-3p	hsa-miR-621	hsa-miR-610	hsa-miR-377	hsa-miR-124	hsa-miR-767-3p	hsa-miR-936	hsa-miR-362-3p	hsa-miR-365	hsa-miR-331-5p	hsa-miR-329	hsa-miR-384	hsa-miR-505	hsa-miR-875-5p	hsa-miR-211	hsa-miR-204	hsa-miR-486-5p	hsa-miR-770-5p	hsa-miR-629	hsa-miR-572	hsa-miR-660	hsa-miR-596	hsa-miR-345	hsa-miR-337-3p	hsa-miR-943	hsa-miR-99b	hsa-miR-100	hsa-miR-99a	
GO:0006073_cellular glucan metabolic process	Number_of_microRNA_80	hsa-miR-449a	hsa-miR-424	hsa-miR-195	hsa-miR-409-3p	hsa-miR-34a	hsa-miR-548c-3p	hsa-miR-890	hsa-miR-421	hsa-miR-15b	hsa-miR-140-5p	hsa-miR-23a	hsa-miR-497	hsa-miR-520g	hsa-miR-34c-5p	hsa-miR-16	hsa-miR-23b	hsa-miR-449b	hsa-miR-15a	hsa-miR-7	hsa-miR-491-3p	hsa-miR-200a	hsa-miR-141	hsa-miR-186	hsa-miR-423-5p	hsa-miR-498	hsa-miR-590-3p	hsa-miR-182	hsa-miR-142-3p	hsa-miR-487a	hsa-miR-26b	hsa-miR-367	hsa-miR-32	hsa-miR-363	hsa-miR-26a	hsa-miR-92a	hsa-miR-92b	hsa-miR-25	hsa-miR-519c-3p	hsa-miR-190	hsa-miR-455-3p	hsa-miR-543	hsa-miR-556-3p	hsa-miR-144	hsa-miR-129-5p	hsa-miR-488	hsa-miR-509-3-5p	hsa-miR-137	hsa-miR-21	hsa-miR-519b-3p	hsa-miR-561	hsa-miR-519a	hsa-miR-454	hsa-miR-194	hsa-miR-148a	hsa-miR-130a	hsa-miR-433	hsa-miR-93	hsa-miR-495	hsa-miR-301b	hsa-miR-509-5p	hsa-miR-146a	hsa-miR-323-3p	hsa-miR-146b-5p	hsa-miR-130b	hsa-miR-19a	hsa-miR-301a	hsa-miR-888	hsa-miR-515-5p	hsa-miR-19b	hsa-miR-618	hsa-miR-96	hsa-miR-589	hsa-miR-499-3p	hsa-miR-339-5p	hsa-miR-124	hsa-miR-505	hsa-miR-345	hsa-miR-99b	hsa-miR-100	hsa-miR-99a	
GO:0006082_organic acid metabolic process	Number_of_microRNA_308	hsa-let-7c	hsa-miR-449a	hsa-let-7e	hsa-miR-940	hsa-miR-424	hsa-miR-485-5p	hsa-miR-296-3p	hsa-miR-604	hsa-miR-1	hsa-miR-195	hsa-miR-409-3p	hsa-miR-567	hsa-miR-147	hsa-miR-548d-3p	hsa-miR-24	hsa-miR-34a	hsa-miR-520d-3p	hsa-miR-27b	hsa-miR-133a	hsa-miR-548b-5p	hsa-miR-132	hsa-miR-296-5p	hsa-miR-512-3p	hsa-miR-648	hsa-miR-212	hsa-miR-647	hsa-miR-548c-3p	hsa-let-7a	hsa-miR-890	hsa-miR-768-5p	hsa-miR-421	hsa-miR-628-5p	hsa-miR-655	hsa-miR-555	hsa-miR-15b	hsa-miR-140-5p	hsa-miR-595	hsa-miR-450b-3p	hsa-miR-620	hsa-miR-520a-3p	hsa-miR-23a	hsa-miR-768-3p	hsa-miR-412	hsa-miR-369-3p	hsa-miR-302a	hsa-miR-27a	hsa-miR-578	hsa-miR-573	hsa-miR-497	hsa-miR-520g	hsa-miR-125b	hsa-let-7b	hsa-miR-514	hsa-miR-16	hsa-miR-623	hsa-miR-23b	hsa-miR-577	hsa-miR-125a-5p	hsa-miR-371-5p	hsa-miR-188-5p	hsa-miR-98	hsa-miR-644	hsa-miR-449b	hsa-let-7d	hsa-miR-15a	hsa-miR-135b	hsa-miR-370	hsa-miR-484	hsa-miR-135a	hsa-miR-218	hsa-miR-545	hsa-miR-7	hsa-miR-518a-5p	hsa-miR-491-3p	hsa-miR-200a	hsa-miR-654-3p	hsa-miR-141	hsa-miR-186	hsa-miR-338-5p	hsa-miR-516b	hsa-miR-875-3p	hsa-miR-548a-3p	hsa-miR-607	hsa-miR-609	hsa-miR-423-5p	hsa-miR-570	hsa-miR-498	hsa-miR-409-5p	hsa-miR-633	hsa-miR-590-3p	hsa-miR-199a-3p	hsa-miR-605	hsa-miR-182	hsa-miR-383	hsa-miR-582-5p	hsa-miR-765	hsa-miR-450b-5p	hsa-miR-656	hsa-miR-151-3p	hsa-miR-579	hsa-miR-148b	hsa-miR-152	hsa-miR-29b	hsa-miR-448	hsa-miR-29a	hsa-miR-767-5p	hsa-miR-376b	hsa-miR-376a	hsa-miR-592	hsa-miR-568	hsa-miR-494	hsa-miR-203	hsa-miR-643	hsa-miR-9	hsa-miR-510	hsa-miR-877	hsa-miR-889	hsa-miR-487a	hsa-miR-26b	hsa-miR-367	hsa-miR-576-3p	hsa-miR-520d-5p	hsa-miR-487b	hsa-miR-143	hsa-miR-32	hsa-miR-524-5p	hsa-miR-363	hsa-miR-26a	hsa-miR-92a	hsa-miR-374a	hsa-miR-374b	hsa-miR-485-3p	hsa-miR-92b	hsa-miR-25	hsa-miR-297	hsa-let-7i	hsa-miR-519c-3p	hsa-miR-302c	hsa-miR-190	hsa-miR-455-3p	hsa-miR-543	hsa-miR-205	hsa-miR-548d-5p	hsa-miR-556-3p	hsa-miR-144	hsa-miR-500	hsa-miR-330-3p	hsa-let-7g	hsa-miR-129-5p	hsa-miR-625	hsa-miR-183	hsa-miR-340	hsa-miR-562	hsa-miR-181b	hsa-miR-488	hsa-miR-580	hsa-miR-199b-5p	hsa-miR-526b	hsa-miR-509-3-5p	hsa-miR-548c-5p	hsa-miR-597	hsa-miR-137	hsa-miR-559	hsa-miR-22	hsa-miR-199a-5p	hsa-miR-33b	hsa-miR-944	hsa-miR-519b-3p	hsa-miR-181a	hsa-miR-181d	hsa-miR-584	hsa-miR-561	hsa-miR-302b	hsa-miR-548a-5p	hsa-miR-525-5p	hsa-miR-520a-5p	hsa-miR-181c	hsa-miR-519a	hsa-miR-511	hsa-miR-582-3p	hsa-miR-33a	hsa-miR-214	hsa-miR-539	hsa-miR-935	hsa-miR-708	hsa-miR-196a	hsa-miR-373	hsa-miR-519d	hsa-miR-507	hsa-miR-216a	hsa-miR-200c	hsa-miR-454	hsa-miR-20a	hsa-miR-194	hsa-miR-148a	hsa-miR-512-5p	hsa-miR-206	hsa-miR-130a	hsa-miR-433	hsa-miR-641	hsa-miR-299-5p	hsa-miR-891b	hsa-miR-20b	hsa-miR-224	hsa-miR-30a	hsa-miR-30e	hsa-miR-576-5p	hsa-miR-495	hsa-miR-200b	hsa-miR-425	hsa-miR-30c	hsa-miR-653	hsa-miR-106b	hsa-miR-301b	hsa-miR-509-5p	hsa-miR-34c-3p	hsa-miR-300	hsa-miR-873	hsa-miR-378	hsa-miR-603	hsa-miR-532-5p	hsa-miR-17	hsa-miR-924	hsa-miR-34b	hsa-miR-323-3p	hsa-miR-30b	hsa-miR-508-3p	hsa-miR-130b	hsa-miR-106a	hsa-miR-216b	hsa-miR-193a-5p	hsa-miR-19a	hsa-miR-301a	hsa-miR-155	hsa-miR-19b	hsa-miR-197	hsa-miR-548b-3p	hsa-miR-635	hsa-miR-544	hsa-miR-493	hsa-miR-338-3p	hsa-miR-618	hsa-miR-96	hsa-miR-651	hsa-miR-150	hsa-miR-451	hsa-miR-330-5p	hsa-miR-942	hsa-miR-659	hsa-miR-326	hsa-miR-589	hsa-miR-335	hsa-miR-101	hsa-miR-28-5p	hsa-miR-490-5p	hsa-miR-520e	hsa-miR-499-3p	hsa-miR-105	hsa-miR-600	hsa-miR-616	hsa-miR-520b	hsa-miR-489	hsa-miR-153	hsa-miR-802	hsa-miR-30d	hsa-miR-145	hsa-miR-501-5p	hsa-miR-103	hsa-miR-502-3p	hsa-miR-613	hsa-miR-587	hsa-miR-107	hsa-miR-758	hsa-miR-654-5p	hsa-miR-506	hsa-miR-520f	hsa-miR-29c	hsa-miR-509-3p	hsa-miR-621	hsa-miR-610	hsa-miR-377	hsa-miR-124	hsa-miR-139-5p	hsa-miR-598	hsa-miR-767-3p	hsa-miR-936	hsa-miR-365	hsa-miR-331-5p	hsa-miR-140-3p	hsa-miR-384	hsa-miR-505	hsa-miR-211	hsa-miR-204	hsa-miR-938	hsa-miR-215	hsa-miR-422a	hsa-miR-640	hsa-miR-629	hsa-miR-192	hsa-miR-501-3p	hsa-miR-660	hsa-miR-345	hsa-miR-943	hsa-miR-147b	hsa-miR-99b	hsa-miR-100	hsa-miR-99a	hsa-miR-520h	
GO:0006090_pyruvate metabolic process	Number_of_microRNA_29	hsa-miR-449a	hsa-miR-98	hsa-miR-449b	hsa-miR-135b	hsa-miR-135a	hsa-miR-338-5p	hsa-miR-609	hsa-miR-590-3p	hsa-miR-182	hsa-miR-29a	hsa-miR-376b	hsa-miR-376a	hsa-miR-568	hsa-miR-487a	hsa-miR-26b	hsa-miR-143	hsa-miR-26a	hsa-let-7i	hsa-miR-330-3p	hsa-miR-625	hsa-miR-562	hsa-miR-525-5p	hsa-miR-582-3p	hsa-miR-495	hsa-miR-335	hsa-miR-490-5p	hsa-miR-377	hsa-miR-124	hsa-miR-365	
GO:0006091_generation of precursor metabolites and energy	Number_of_microRNA_223	hsa-miR-449a	hsa-miR-424	hsa-miR-296-3p	hsa-miR-604	hsa-miR-1	hsa-miR-195	hsa-miR-876-5p	hsa-miR-409-3p	hsa-miR-193b	hsa-miR-147	hsa-miR-548d-3p	hsa-miR-34a	hsa-miR-520d-3p	hsa-miR-27b	hsa-miR-548b-5p	hsa-miR-132	hsa-miR-512-3p	hsa-miR-212	hsa-miR-548c-3p	hsa-miR-323-5p	hsa-miR-890	hsa-miR-520h	hsa-miR-421	hsa-miR-628-5p	hsa-miR-127-5p	hsa-miR-15b	hsa-miR-140-5p	hsa-miR-520a-3p	hsa-miR-23a	hsa-miR-134	hsa-miR-412	hsa-miR-302a	hsa-miR-27a	hsa-miR-497	hsa-miR-520g	hsa-miR-34c-5p	hsa-miR-16	hsa-miR-23b	hsa-miR-362-5p	hsa-miR-449b	hsa-miR-15a	hsa-miR-135b	hsa-miR-370	hsa-miR-135a	hsa-miR-218	hsa-miR-545	hsa-miR-7	hsa-miR-491-3p	hsa-miR-922	hsa-miR-200a	hsa-miR-141	hsa-miR-186	hsa-miR-338-5p	hsa-miR-548a-3p	hsa-miR-607	hsa-miR-609	hsa-miR-18a	hsa-miR-423-5p	hsa-miR-498	hsa-miR-376c	hsa-miR-409-5p	hsa-miR-483-3p	hsa-miR-590-3p	hsa-miR-605	hsa-miR-182	hsa-miR-383	hsa-miR-582-5p	hsa-miR-656	hsa-miR-760	hsa-miR-152	hsa-miR-628-3p	hsa-miR-29b	hsa-miR-29a	hsa-miR-767-5p	hsa-miR-376b	hsa-miR-376a	hsa-miR-499-5p	hsa-miR-568	hsa-miR-494	hsa-miR-203	hsa-miR-142-3p	hsa-miR-889	hsa-miR-624	hsa-miR-487a	hsa-miR-26b	hsa-miR-569	hsa-miR-367	hsa-miR-32	hsa-miR-363	hsa-miR-26a	hsa-miR-92a	hsa-miR-374a	hsa-miR-92b	hsa-miR-25	hsa-miR-297	hsa-miR-382	hsa-miR-519c-3p	hsa-miR-302c	hsa-miR-190	hsa-miR-455-3p	hsa-miR-543	hsa-miR-590-5p	hsa-miR-556-3p	hsa-miR-144	hsa-miR-330-3p	hsa-miR-129-5p	hsa-miR-625	hsa-miR-183	hsa-miR-665	hsa-miR-340	hsa-miR-562	hsa-miR-181b	hsa-miR-488	hsa-miR-580	hsa-miR-372	hsa-miR-202	hsa-miR-509-3-5p	hsa-miR-137	hsa-miR-559	hsa-miR-21	hsa-miR-199a-5p	hsa-miR-33b	hsa-miR-944	hsa-miR-519b-3p	hsa-miR-181a	hsa-miR-181d	hsa-miR-584	hsa-miR-561	hsa-miR-302b	hsa-miR-525-5p	hsa-miR-223	hsa-miR-181c	hsa-miR-519a	hsa-miR-649	hsa-miR-582-3p	hsa-miR-33a	hsa-miR-539	hsa-miR-373	hsa-miR-519d	hsa-miR-429	hsa-miR-507	hsa-miR-454	hsa-miR-20a	hsa-miR-194	hsa-miR-148a	hsa-miR-512-5p	hsa-miR-549	hsa-miR-130a	hsa-miR-433	hsa-miR-641	hsa-miR-93	hsa-miR-20b	hsa-miR-224	hsa-miR-495	hsa-miR-200b	hsa-miR-425	hsa-miR-106b	hsa-miR-301b	hsa-miR-509-5p	hsa-miR-34c-3p	hsa-miR-873	hsa-miR-532-5p	hsa-miR-17	hsa-miR-924	hsa-miR-34b	hsa-miR-146a	hsa-miR-323-3p	hsa-miR-185	hsa-miR-146b-5p	hsa-miR-130b	hsa-miR-106a	hsa-miR-19a	hsa-miR-301a	hsa-miR-888	hsa-miR-515-5p	hsa-miR-155	hsa-miR-19b	hsa-miR-125a-3p	hsa-miR-220b	hsa-miR-544	hsa-miR-618	hsa-miR-96	hsa-miR-651	hsa-miR-210	hsa-miR-589	hsa-miR-328	hsa-miR-335	hsa-miR-490-5p	hsa-miR-520e	hsa-miR-10b	hsa-miR-499-3p	hsa-miR-105	hsa-miR-626	hsa-miR-520b	hsa-miR-153	hsa-miR-10a	hsa-miR-339-5p	hsa-miR-802	hsa-miR-28-3p	hsa-miR-587	hsa-miR-506	hsa-miR-520f	hsa-miR-29c	hsa-miR-621	hsa-miR-124	hsa-miR-139-5p	hsa-miR-365	hsa-miR-622	hsa-miR-934	hsa-miR-505	hsa-miR-938	hsa-miR-517a	hsa-miR-770-5p	hsa-miR-629	hsa-miR-517c	hsa-miR-660	hsa-miR-345	hsa-miR-337-3p	hsa-miR-943	hsa-miR-147b	hsa-miR-99b	hsa-miR-100	hsa-miR-99a	
GO:0006094_gluconeogenesis	Number_of_microRNA_42	hsa-miR-195	hsa-miR-548d-3p	hsa-miR-34a	hsa-miR-27b	hsa-miR-655	hsa-miR-15b	hsa-miR-27a	hsa-miR-16	hsa-miR-299-3p	hsa-miR-15a	hsa-miR-218	hsa-miR-545	hsa-miR-200a	hsa-miR-338-5p	hsa-miR-548a-3p	hsa-miR-518d-5p	hsa-miR-498	hsa-miR-409-5p	hsa-miR-483-3p	hsa-miR-182	hsa-miR-568	hsa-miR-203	hsa-miR-143	hsa-miR-32	hsa-miR-363	hsa-miR-583	hsa-miR-302c	hsa-miR-144	hsa-miR-149	hsa-miR-625	hsa-miR-33b	hsa-miR-302b	hsa-miR-223	hsa-miR-224	hsa-miR-381	hsa-miR-96	hsa-miR-661	hsa-miR-105	hsa-miR-587	hsa-miR-211	hsa-miR-204	hsa-miR-486-5p	
GO:0006096_glycolysis	Number_of_microRNA_66	hsa-miR-449a	hsa-miR-424	hsa-miR-296-3p	hsa-miR-1	hsa-miR-876-5p	hsa-miR-34a	hsa-miR-512-3p	hsa-miR-15b	hsa-miR-497	hsa-miR-449b	hsa-miR-15a	hsa-miR-186	hsa-miR-18a	hsa-miR-498	hsa-miR-376c	hsa-miR-483-3p	hsa-miR-590-3p	hsa-miR-383	hsa-miR-376b	hsa-miR-376a	hsa-miR-889	hsa-miR-26b	hsa-miR-32	hsa-miR-363	hsa-miR-26a	hsa-miR-519c-3p	hsa-miR-190	hsa-miR-590-5p	hsa-miR-330-3p	hsa-miR-129-5p	hsa-miR-488	hsa-miR-21	hsa-miR-199a-5p	hsa-miR-519b-3p	hsa-miR-584	hsa-miR-525-5p	hsa-miR-519a	hsa-miR-582-3p	hsa-miR-519d	hsa-miR-454	hsa-miR-20a	hsa-miR-194	hsa-miR-549	hsa-miR-130a	hsa-miR-433	hsa-miR-641	hsa-miR-93	hsa-miR-20b	hsa-miR-224	hsa-miR-495	hsa-miR-301b	hsa-miR-17	hsa-miR-130b	hsa-miR-106a	hsa-miR-19a	hsa-miR-301a	hsa-miR-19b	hsa-miR-618	hsa-miR-335	hsa-miR-490-5p	hsa-miR-499-3p	hsa-miR-621	hsa-miR-365	hsa-miR-505	hsa-miR-770-5p	hsa-miR-337-3p	
GO:0006109_regulation of carbohydrate metabolic process	Number_of_microRNA_93	hsa-miR-424	hsa-miR-296-3p	hsa-miR-1	hsa-miR-195	hsa-miR-409-3p	hsa-miR-548d-3p	hsa-miR-548c-3p	hsa-miR-890	hsa-miR-421	hsa-miR-655	hsa-miR-15b	hsa-miR-23a	hsa-miR-369-3p	hsa-miR-921	hsa-miR-497	hsa-miR-16	hsa-miR-23b	hsa-miR-15a	hsa-miR-545	hsa-miR-7	hsa-miR-491-3p	hsa-miR-922	hsa-miR-200a	hsa-miR-186	hsa-miR-338-5p	hsa-miR-548a-3p	hsa-miR-518d-5p	hsa-miR-18a	hsa-miR-498	hsa-miR-376c	hsa-miR-409-5p	hsa-miR-483-3p	hsa-miR-590-3p	hsa-miR-383	hsa-miR-568	hsa-miR-889	hsa-miR-26b	hsa-miR-32	hsa-miR-363	hsa-miR-26a	hsa-miR-519c-3p	hsa-miR-302c	hsa-miR-190	hsa-miR-543	hsa-miR-144	hsa-miR-129-5p	hsa-miR-149	hsa-miR-488	hsa-miR-137	hsa-miR-199a-5p	hsa-miR-519b-3p	hsa-miR-584	hsa-miR-561	hsa-miR-302b	hsa-miR-525-5p	hsa-miR-223	hsa-miR-519a	hsa-miR-539	hsa-miR-454	hsa-miR-194	hsa-miR-148a	hsa-miR-549	hsa-miR-130a	hsa-miR-433	hsa-miR-641	hsa-miR-93	hsa-miR-495	hsa-miR-301b	hsa-miR-17	hsa-miR-323-3p	hsa-miR-130b	hsa-miR-106a	hsa-miR-617	hsa-miR-19a	hsa-miR-301a	hsa-miR-888	hsa-miR-381	hsa-miR-515-5p	hsa-miR-612	hsa-miR-19b	hsa-miR-618	hsa-miR-96	hsa-miR-589	hsa-miR-499-3p	hsa-miR-339-5p	hsa-miR-365	hsa-miR-505	hsa-miR-486-5p	hsa-miR-770-5p	hsa-miR-345	hsa-miR-99b	hsa-miR-100	hsa-miR-99a	
GO:0006110_regulation of glycolysis	Number_of_microRNA_42	hsa-miR-424	hsa-miR-296-3p	hsa-miR-1	hsa-miR-15b	hsa-miR-497	hsa-miR-15a	hsa-miR-186	hsa-miR-18a	hsa-miR-498	hsa-miR-376c	hsa-miR-483-3p	hsa-miR-383	hsa-miR-889	hsa-miR-26b	hsa-miR-32	hsa-miR-363	hsa-miR-26a	hsa-miR-519c-3p	hsa-miR-190	hsa-miR-129-5p	hsa-miR-488	hsa-miR-199a-5p	hsa-miR-519b-3p	hsa-miR-584	hsa-miR-519a	hsa-miR-454	hsa-miR-194	hsa-miR-549	hsa-miR-130a	hsa-miR-433	hsa-miR-641	hsa-miR-495	hsa-miR-301b	hsa-miR-17	hsa-miR-130b	hsa-miR-106a	hsa-miR-19a	hsa-miR-301a	hsa-miR-19b	hsa-miR-618	hsa-miR-499-3p	hsa-miR-505	
GO:0006111_regulation of gluconeogenesis	Number_of_microRNA_15	hsa-miR-548d-3p	hsa-miR-655	hsa-miR-545	hsa-miR-200a	hsa-miR-338-5p	hsa-miR-548a-3p	hsa-miR-518d-5p	hsa-miR-409-5p	hsa-miR-568	hsa-miR-302c	hsa-miR-149	hsa-miR-302b	hsa-miR-223	hsa-miR-381	hsa-miR-486-5p	
GO:0006112_energy reserve metabolic process	Number_of_microRNA_130	hsa-miR-449a	hsa-miR-424	hsa-miR-195	hsa-miR-409-3p	hsa-miR-147	hsa-miR-548d-3p	hsa-miR-34a	hsa-miR-520d-3p	hsa-miR-27b	hsa-miR-132	hsa-miR-212	hsa-miR-548c-3p	hsa-miR-890	hsa-miR-520h	hsa-miR-421	hsa-miR-628-5p	hsa-miR-15b	hsa-miR-140-5p	hsa-miR-23a	hsa-miR-134	hsa-miR-27a	hsa-miR-497	hsa-miR-520g	hsa-miR-34c-5p	hsa-miR-16	hsa-miR-23b	hsa-miR-449b	hsa-miR-15a	hsa-miR-135b	hsa-miR-370	hsa-miR-135a	hsa-miR-218	hsa-miR-545	hsa-miR-7	hsa-miR-491-3p	hsa-miR-922	hsa-miR-200a	hsa-miR-141	hsa-miR-186	hsa-miR-548a-3p	hsa-miR-423-5p	hsa-miR-498	hsa-miR-590-3p	hsa-miR-182	hsa-miR-582-5p	hsa-miR-656	hsa-miR-152	hsa-miR-499-5p	hsa-miR-142-3p	hsa-miR-624	hsa-miR-487a	hsa-miR-26b	hsa-miR-367	hsa-miR-32	hsa-miR-363	hsa-miR-26a	hsa-miR-92a	hsa-miR-92b	hsa-miR-25	hsa-miR-297	hsa-miR-519c-3p	hsa-miR-190	hsa-miR-455-3p	hsa-miR-543	hsa-miR-556-3p	hsa-miR-144	hsa-miR-129-5p	hsa-miR-340	hsa-miR-181b	hsa-miR-488	hsa-miR-580	hsa-miR-202	hsa-miR-509-3-5p	hsa-miR-137	hsa-miR-21	hsa-miR-33b	hsa-miR-944	hsa-miR-519b-3p	hsa-miR-181a	hsa-miR-181d	hsa-miR-561	hsa-miR-223	hsa-miR-181c	hsa-miR-519a	hsa-miR-33a	hsa-miR-429	hsa-miR-454	hsa-miR-194	hsa-miR-148a	hsa-miR-130a	hsa-miR-433	hsa-miR-93	hsa-miR-495	hsa-miR-301b	hsa-miR-509-5p	hsa-miR-34b	hsa-miR-146a	hsa-miR-323-3p	hsa-miR-185	hsa-miR-146b-5p	hsa-miR-130b	hsa-miR-19a	hsa-miR-301a	hsa-miR-888	hsa-miR-515-5p	hsa-miR-155	hsa-miR-19b	hsa-miR-220b	hsa-miR-618	hsa-miR-96	hsa-miR-651	hsa-miR-589	hsa-miR-328	hsa-miR-490-5p	hsa-miR-499-3p	hsa-miR-153	hsa-miR-339-5p	hsa-miR-28-3p	hsa-miR-506	hsa-miR-124	hsa-miR-365	hsa-miR-622	hsa-miR-505	hsa-miR-938	hsa-miR-629	hsa-miR-660	hsa-miR-345	hsa-miR-99b	hsa-miR-100	hsa-miR-99a	
GO:0006139_nucleobase, nucleoside, nucleotide and nucleic acid metabolic process	Number_of_microRNA_503	hsa-miR-432	hsa-let-7c	hsa-miR-331-3p	hsa-miR-449a	hsa-miR-379	hsa-let-7e	hsa-miR-940	hsa-miR-424	hsa-miR-296-3p	hsa-miR-491-5p	hsa-miR-1	hsa-miR-195	hsa-miR-876-5p	hsa-miR-608	hsa-miR-409-3p	hsa-miR-193b	hsa-miR-567	hsa-miR-147	hsa-miR-548d-3p	hsa-miR-24	hsa-miR-34a	hsa-miR-520d-3p	hsa-miR-671-3p	hsa-miR-657	hsa-miR-27b	hsa-let-7f	hsa-miR-133a	hsa-miR-548b-5p	hsa-miR-132	hsa-miR-296-5p	hsa-miR-512-3p	hsa-miR-648	hsa-miR-581	hsa-miR-212	hsa-miR-193a-3p	hsa-miR-647	hsa-miR-548c-3p	hsa-let-7a	hsa-miR-219-1-3p	hsa-miR-323-5p	hsa-miR-890	hsa-miR-768-5p	hsa-miR-520h	hsa-miR-421	hsa-miR-628-5p	hsa-miR-127-3p	hsa-miR-127-5p	hsa-miR-655	hsa-miR-555	hsa-miR-361-3p	hsa-miR-15b	hsa-miR-140-5p	hsa-miR-595	hsa-miR-450b-3p	hsa-miR-620	hsa-miR-520a-3p	hsa-miR-23a	hsa-miR-768-3p	hsa-miR-134	hsa-miR-412	hsa-miR-369-3p	hsa-miR-302a	hsa-miR-27a	hsa-miR-921	hsa-miR-578	hsa-miR-615-5p	hsa-miR-575	hsa-miR-573	hsa-miR-497	hsa-miR-551b	hsa-miR-520g	hsa-miR-892b	hsa-miR-645	hsa-miR-125b	hsa-let-7b	hsa-miR-557	hsa-miR-34c-5p	hsa-miR-514	hsa-miR-16	hsa-miR-627	hsa-miR-623	hsa-miR-23b	hsa-miR-362-5p	hsa-miR-122	hsa-miR-577	hsa-miR-125a-5p	hsa-miR-371-5p	hsa-miR-188-5p	hsa-miR-98	hsa-miR-519e	hsa-miR-644	hsa-miR-299-3p	hsa-miR-449b	hsa-let-7d	hsa-miR-453	hsa-miR-15a	hsa-miR-542-3p	hsa-miR-135b	hsa-miR-502-5p	hsa-miR-370	hsa-miR-154	hsa-miR-484	hsa-miR-135a	hsa-miR-218	hsa-miR-545	hsa-miR-7	hsa-miR-518a-5p	hsa-miR-491-3p	hsa-miR-922	hsa-miR-200a	hsa-miR-654-3p	hsa-miR-141	hsa-miR-186	hsa-miR-338-5p	hsa-miR-516b	hsa-miR-875-3p	hsa-miR-221	hsa-miR-593	hsa-miR-548a-3p	hsa-miR-298	hsa-miR-607	hsa-miR-609	hsa-miR-518d-5p	hsa-miR-18a	hsa-miR-423-5p	hsa-miR-570	hsa-miR-498	hsa-miR-376c	hsa-miR-409-5p	hsa-miR-483-3p	hsa-miR-18b	hsa-miR-633	hsa-miR-939	hsa-miR-590-3p	hsa-miR-199a-3p	hsa-miR-619	hsa-miR-605	hsa-miR-182	hsa-miR-383	hsa-miR-490-3p	hsa-miR-582-5p	hsa-miR-765	hsa-miR-361-5p	hsa-miR-450b-5p	hsa-miR-656	hsa-miR-151-3p	hsa-miR-579	hsa-miR-148b	hsa-miR-760	hsa-miR-152	hsa-miR-628-3p	hsa-miR-29b	hsa-miR-448	hsa-miR-29a	hsa-miR-767-5p	hsa-miR-376b	hsa-miR-376a	hsa-miR-191	hsa-miR-499-5p	hsa-miR-592	hsa-miR-568	hsa-miR-337-5p	hsa-miR-494	hsa-miR-203	hsa-miR-643	hsa-miR-142-3p	hsa-miR-9	hsa-miR-510	hsa-miR-877	hsa-miR-588	hsa-miR-889	hsa-miR-624	hsa-miR-487a	hsa-miR-26b	hsa-miR-569	hsa-miR-367	hsa-miR-576-3p	hsa-miR-520d-5p	hsa-miR-487b	hsa-miR-410	hsa-miR-143	hsa-miR-32	hsa-miR-524-5p	hsa-miR-363	hsa-miR-26a	hsa-miR-92a	hsa-miR-374a	hsa-miR-374b	hsa-miR-485-3p	hsa-miR-92b	hsa-miR-25	hsa-miR-583	hsa-miR-297	hsa-let-7i	hsa-miR-382	hsa-miR-519c-3p	hsa-miR-302c	hsa-miR-190	hsa-miR-455-3p	hsa-miR-668	hsa-miR-543	hsa-miR-630	hsa-miR-205	hsa-miR-590-5p	hsa-miR-548d-5p	hsa-miR-556-3p	hsa-miR-455-5p	hsa-miR-144	hsa-miR-769-5p	hsa-miR-500	hsa-miR-220c	hsa-miR-302d	hsa-miR-380	hsa-miR-330-3p	hsa-let-7g	hsa-miR-129-5p	hsa-miR-149	hsa-miR-625	hsa-miR-183	hsa-miR-198	hsa-miR-665	hsa-miR-340	hsa-miR-562	hsa-miR-181b	hsa-miR-31	hsa-miR-488	hsa-miR-580	hsa-miR-199b-5p	hsa-miR-372	hsa-miR-526b	hsa-miR-202	hsa-miR-509-3-5p	hsa-miR-548c-5p	hsa-miR-597	hsa-miR-137	hsa-miR-559	hsa-miR-22	hsa-miR-586	hsa-miR-21	hsa-miR-199a-5p	hsa-miR-33b	hsa-miR-944	hsa-miR-519b-3p	hsa-miR-181a	hsa-miR-181d	hsa-miR-222	hsa-miR-584	hsa-miR-561	hsa-miR-302b	hsa-miR-548a-5p	hsa-miR-525-5p	hsa-miR-520a-5p	hsa-miR-223	hsa-miR-181c	hsa-miR-519a	hsa-miR-138	hsa-miR-649	hsa-miR-511	hsa-miR-582-3p	hsa-miR-33a	hsa-miR-214	hsa-miR-539	hsa-miR-522	hsa-miR-935	hsa-miR-708	hsa-miR-196a	hsa-miR-196b	hsa-miR-373	hsa-miR-519d	hsa-miR-429	hsa-miR-507	hsa-miR-216a	hsa-miR-200c	hsa-miR-325	hsa-miR-454	hsa-miR-20a	hsa-miR-194	hsa-miR-148a	hsa-miR-496	hsa-miR-512-5p	hsa-miR-206	hsa-miR-549	hsa-miR-130a	hsa-miR-599	hsa-miR-486-3p	hsa-miR-433	hsa-miR-641	hsa-miR-299-5p	hsa-miR-515-3p	hsa-miR-93	hsa-miR-142-5p	hsa-miR-891b	hsa-miR-571	hsa-miR-20b	hsa-miR-224	hsa-miR-190b	hsa-miR-30a	hsa-miR-876-3p	hsa-miR-642	hsa-miR-646	hsa-miR-30e	hsa-miR-576-5p	hsa-miR-495	hsa-miR-200b	hsa-miR-425	hsa-miR-208b	hsa-miR-30c	hsa-miR-653	hsa-miR-550	hsa-miR-106b	hsa-miR-301b	hsa-miR-509-5p	hsa-miR-552	hsa-miR-34c-3p	hsa-miR-300	hsa-miR-873	hsa-miR-378	hsa-miR-603	hsa-miR-532-5p	hsa-miR-17	hsa-miR-924	hsa-miR-34b	hsa-miR-146a	hsa-miR-323-3p	hsa-miR-30b	hsa-miR-508-3p	hsa-miR-185	hsa-miR-146b-5p	hsa-miR-130b	hsa-miR-106a	hsa-miR-617	hsa-miR-216b	hsa-miR-193a-5p	hsa-miR-19a	hsa-miR-301a	hsa-miR-888	hsa-miR-381	hsa-miR-515-5p	hsa-miR-892a	hsa-miR-612	hsa-miR-155	hsa-miR-136	hsa-miR-19b	hsa-miR-125a-3p	hsa-miR-637	hsa-miR-197	hsa-miR-220b	hsa-miR-558	hsa-miR-548b-3p	hsa-miR-635	hsa-miR-544	hsa-miR-650	hsa-miR-671-5p	hsa-miR-493	hsa-miR-541	hsa-miR-338-3p	hsa-miR-618	hsa-miR-574-5p	hsa-miR-556-5p	hsa-miR-129-3p	hsa-miR-96	hsa-miR-920	hsa-miR-651	hsa-miR-150	hsa-miR-451	hsa-miR-632	hsa-miR-330-5p	hsa-miR-942	hsa-miR-324-5p	hsa-miR-342-5p	hsa-miR-324-3p	hsa-miR-601	hsa-miR-663	hsa-miR-591	hsa-miR-659	hsa-miR-188-3p	hsa-miR-326	hsa-miR-217	hsa-miR-614	hsa-miR-589	hsa-miR-328	hsa-miR-219-2-3p	hsa-miR-744	hsa-miR-335	hsa-miR-874	hsa-miR-885-3p	hsa-miR-661	hsa-miR-101	hsa-miR-574-3p	hsa-miR-28-5p	hsa-miR-532-3p	hsa-miR-490-5p	hsa-miR-151-5p	hsa-miR-520e	hsa-miR-634	hsa-miR-10b	hsa-miR-499-3p	hsa-miR-105	hsa-miR-626	hsa-miR-600	hsa-miR-616	hsa-miR-520b	hsa-miR-411	hsa-miR-489	hsa-miR-153	hsa-miR-10a	hsa-miR-339-5p	hsa-miR-802	hsa-miR-30d	hsa-miR-145	hsa-miR-431	hsa-miR-885-5p	hsa-miR-28-3p	hsa-miR-501-5p	hsa-miR-103	hsa-miR-502-3p	hsa-miR-613	hsa-miR-587	hsa-miR-107	hsa-miR-758	hsa-miR-654-5p	hsa-miR-769-3p	hsa-miR-503	hsa-miR-506	hsa-miR-520f	hsa-miR-29c	hsa-miR-518c	hsa-miR-342-3p	hsa-miR-509-3p	hsa-miR-621	hsa-miR-610	hsa-miR-377	hsa-miR-124	hsa-miR-139-5p	hsa-miR-504	hsa-miR-639	hsa-miR-184	hsa-miR-767-3p	hsa-miR-936	hsa-miR-553	hsa-miR-606	hsa-miR-362-3p	hsa-miR-365	hsa-miR-146b-3p	hsa-miR-331-5p	hsa-miR-329	hsa-miR-622	hsa-miR-934	hsa-miR-140-3p	hsa-miR-508-5p	hsa-miR-384	hsa-miR-505	hsa-miR-518f	hsa-miR-875-5p	hsa-miR-211	hsa-miR-204	hsa-miR-938	hsa-miR-369-5p	hsa-miR-517a	hsa-miR-516a-3p	hsa-miR-486-5p	hsa-miR-524-3p	hsa-miR-339-3p	hsa-miR-770-5p	hsa-miR-215	hsa-miR-422a	hsa-miR-346	hsa-miR-640	hsa-miR-629	hsa-miR-563	hsa-miR-891a	hsa-miR-192	hsa-miR-450a	hsa-miR-501-3p	hsa-miR-452	hsa-miR-517c	hsa-miR-572	hsa-miR-492	hsa-miR-660	hsa-miR-636	hsa-miR-345	hsa-miR-521	hsa-miR-525-3p	hsa-miR-518a-3p	hsa-miR-219-5p	hsa-miR-337-3p	hsa-miR-943	hsa-miR-518e	hsa-miR-423-3p	hsa-miR-631	hsa-miR-375	hsa-miR-662	hsa-miR-518b	hsa-miR-518d-3p	hsa-miR-147b	hsa-miR-554	hsa-miR-371-3p	hsa-miR-516a-5p	hsa-miR-585	hsa-miR-99b	hsa-miR-100	hsa-miR-99a	hsa-miR-523	
GO:0006140_regulation of nucleotide metabolic process	Number_of_microRNA_208	hsa-miR-449a	hsa-miR-424	hsa-miR-296-3p	hsa-miR-195	hsa-miR-876-5p	hsa-miR-608	hsa-miR-193b	hsa-miR-147	hsa-miR-548d-3p	hsa-miR-24	hsa-miR-520d-3p	hsa-miR-27b	hsa-miR-548b-5p	hsa-miR-132	hsa-miR-512-3p	hsa-miR-548c-3p	hsa-miR-890	hsa-miR-768-5p	hsa-miR-520h	hsa-miR-421	hsa-miR-628-5p	hsa-miR-655	hsa-miR-555	hsa-miR-15b	hsa-miR-520a-3p	hsa-miR-23a	hsa-miR-302a	hsa-miR-27a	hsa-miR-497	hsa-miR-520g	hsa-miR-892b	hsa-miR-557	hsa-miR-16	hsa-miR-623	hsa-miR-23b	hsa-miR-122	hsa-miR-371-5p	hsa-miR-299-3p	hsa-miR-15a	hsa-miR-542-3p	hsa-miR-135b	hsa-miR-502-5p	hsa-miR-370	hsa-miR-135a	hsa-miR-218	hsa-miR-518a-5p	hsa-miR-491-3p	hsa-miR-200a	hsa-miR-186	hsa-miR-338-5p	hsa-miR-221	hsa-miR-298	hsa-miR-607	hsa-miR-18a	hsa-miR-570	hsa-miR-483-3p	hsa-miR-18b	hsa-miR-633	hsa-miR-590-3p	hsa-miR-182	hsa-miR-383	hsa-miR-450b-5p	hsa-miR-656	hsa-miR-151-3p	hsa-miR-148b	hsa-miR-152	hsa-miR-448	hsa-miR-499-5p	hsa-miR-592	hsa-miR-494	hsa-miR-203	hsa-miR-588	hsa-miR-889	hsa-miR-26b	hsa-miR-569	hsa-miR-367	hsa-miR-576-3p	hsa-miR-487b	hsa-miR-32	hsa-miR-363	hsa-miR-26a	hsa-miR-92a	hsa-miR-374a	hsa-miR-374b	hsa-miR-25	hsa-miR-297	hsa-miR-382	hsa-miR-519c-3p	hsa-miR-302c	hsa-miR-190	hsa-miR-543	hsa-miR-548d-5p	hsa-miR-556-3p	hsa-miR-144	hsa-miR-302d	hsa-miR-380	hsa-miR-330-3p	hsa-miR-129-5p	hsa-miR-625	hsa-miR-183	hsa-miR-181b	hsa-miR-580	hsa-miR-199b-5p	hsa-miR-372	hsa-miR-202	hsa-miR-559	hsa-miR-586	hsa-miR-21	hsa-miR-199a-5p	hsa-miR-33b	hsa-miR-519b-3p	hsa-miR-181a	hsa-miR-181d	hsa-miR-561	hsa-miR-302b	hsa-miR-520a-5p	hsa-miR-223	hsa-miR-181c	hsa-miR-519a	hsa-miR-511	hsa-miR-33a	hsa-miR-522	hsa-miR-935	hsa-miR-519d	hsa-miR-429	hsa-miR-216a	hsa-miR-200c	hsa-miR-454	hsa-miR-20a	hsa-miR-194	hsa-miR-148a	hsa-miR-549	hsa-miR-130a	hsa-miR-486-3p	hsa-miR-433	hsa-miR-641	hsa-miR-93	hsa-miR-142-5p	hsa-miR-571	hsa-miR-20b	hsa-miR-190b	hsa-miR-30a	hsa-miR-30e	hsa-miR-200b	hsa-miR-30c	hsa-miR-653	hsa-miR-106b	hsa-miR-301b	hsa-miR-34c-3p	hsa-miR-300	hsa-miR-873	hsa-miR-17	hsa-miR-924	hsa-miR-323-3p	hsa-miR-30b	hsa-miR-508-3p	hsa-miR-130b	hsa-miR-106a	hsa-miR-19a	hsa-miR-301a	hsa-miR-888	hsa-miR-381	hsa-miR-155	hsa-miR-19b	hsa-miR-125a-3p	hsa-miR-558	hsa-miR-548b-3p	hsa-miR-338-3p	hsa-miR-96	hsa-miR-920	hsa-miR-330-5p	hsa-miR-188-3p	hsa-miR-326	hsa-miR-101	hsa-miR-520e	hsa-miR-634	hsa-miR-499-3p	hsa-miR-105	hsa-miR-626	hsa-miR-600	hsa-miR-520b	hsa-miR-489	hsa-miR-153	hsa-miR-802	hsa-miR-30d	hsa-miR-103	hsa-miR-502-3p	hsa-miR-587	hsa-miR-107	hsa-miR-506	hsa-miR-520f	hsa-miR-377	hsa-miR-124	hsa-miR-606	hsa-miR-365	hsa-miR-622	hsa-miR-140-3p	hsa-miR-938	hsa-miR-770-5p	hsa-miR-640	hsa-miR-452	hsa-miR-660	hsa-miR-636	hsa-miR-345	hsa-miR-662	hsa-miR-99b	hsa-miR-100	hsa-miR-99a	
GO:0006144_purine base metabolic process	Number_of_microRNA_40	hsa-miR-548b-5p	hsa-miR-520h	hsa-miR-628-5p	hsa-miR-140-5p	hsa-miR-520g	hsa-miR-577	hsa-miR-370	hsa-miR-154	hsa-miR-218	hsa-miR-922	hsa-miR-338-5p	hsa-miR-607	hsa-miR-383	hsa-miR-656	hsa-miR-148b	hsa-miR-448	hsa-miR-590-5p	hsa-miR-548d-5p	hsa-miR-580	hsa-miR-548c-5p	hsa-miR-944	hsa-miR-519b-3p	hsa-miR-548a-5p	hsa-miR-519a	hsa-miR-216a	hsa-miR-454	hsa-miR-148a	hsa-miR-130a	hsa-miR-301b	hsa-miR-603	hsa-miR-34b	hsa-miR-130b	hsa-miR-617	hsa-miR-19a	hsa-miR-19b	hsa-miR-600	hsa-miR-28-3p	hsa-miR-377	hsa-miR-505	hsa-miR-943	
GO:0006163_purine nucleotide metabolic process	Number_of_microRNA_312	hsa-miR-449a	hsa-miR-940	hsa-miR-424	hsa-miR-296-3p	hsa-miR-1	hsa-miR-195	hsa-miR-876-5p	hsa-miR-608	hsa-miR-409-3p	hsa-miR-193b	hsa-miR-147	hsa-miR-548d-3p	hsa-miR-24	hsa-miR-34a	hsa-miR-520d-3p	hsa-miR-27b	hsa-miR-548b-5p	hsa-miR-132	hsa-miR-512-3p	hsa-miR-193a-3p	hsa-miR-548c-3p	hsa-miR-890	hsa-miR-768-5p	hsa-miR-520h	hsa-miR-421	hsa-miR-628-5p	hsa-miR-127-5p	hsa-miR-655	hsa-miR-555	hsa-miR-15b	hsa-miR-140-5p	hsa-miR-450b-3p	hsa-miR-520a-3p	hsa-miR-23a	hsa-miR-768-3p	hsa-miR-134	hsa-miR-302a	hsa-miR-27a	hsa-miR-921	hsa-miR-578	hsa-miR-575	hsa-miR-497	hsa-miR-520g	hsa-miR-892b	hsa-miR-557	hsa-miR-34c-5p	hsa-miR-514	hsa-miR-16	hsa-miR-623	hsa-miR-23b	hsa-miR-577	hsa-miR-371-5p	hsa-miR-299-3p	hsa-miR-449b	hsa-miR-453	hsa-miR-15a	hsa-miR-542-3p	hsa-miR-135b	hsa-miR-502-5p	hsa-miR-370	hsa-miR-154	hsa-miR-135a	hsa-miR-218	hsa-miR-545	hsa-miR-7	hsa-miR-518a-5p	hsa-miR-491-3p	hsa-miR-922	hsa-miR-200a	hsa-miR-654-3p	hsa-miR-141	hsa-miR-186	hsa-miR-338-5p	hsa-miR-221	hsa-miR-298	hsa-miR-607	hsa-miR-18a	hsa-miR-570	hsa-miR-498	hsa-miR-18b	hsa-miR-633	hsa-miR-590-3p	hsa-miR-605	hsa-miR-182	hsa-miR-383	hsa-miR-582-5p	hsa-miR-361-5p	hsa-miR-450b-5p	hsa-miR-656	hsa-miR-151-3p	hsa-miR-579	hsa-miR-148b	hsa-miR-152	hsa-miR-628-3p	hsa-miR-448	hsa-miR-29a	hsa-miR-499-5p	hsa-miR-592	hsa-miR-568	hsa-miR-494	hsa-miR-203	hsa-miR-643	hsa-miR-142-3p	hsa-miR-510	hsa-miR-588	hsa-miR-889	hsa-miR-487a	hsa-miR-26b	hsa-miR-569	hsa-miR-367	hsa-miR-576-3p	hsa-miR-520d-5p	hsa-miR-487b	hsa-miR-410	hsa-miR-143	hsa-miR-32	hsa-miR-524-5p	hsa-miR-363	hsa-miR-26a	hsa-miR-92a	hsa-miR-374a	hsa-miR-374b	hsa-miR-485-3p	hsa-miR-92b	hsa-miR-25	hsa-miR-583	hsa-miR-297	hsa-miR-382	hsa-miR-519c-3p	hsa-miR-302c	hsa-miR-190	hsa-miR-543	hsa-miR-630	hsa-miR-590-5p	hsa-miR-548d-5p	hsa-miR-556-3p	hsa-miR-144	hsa-miR-302d	hsa-miR-380	hsa-miR-330-3p	hsa-miR-129-5p	hsa-miR-625	hsa-miR-183	hsa-miR-198	hsa-miR-340	hsa-miR-562	hsa-miR-181b	hsa-miR-580	hsa-miR-199b-5p	hsa-miR-372	hsa-miR-202	hsa-miR-548c-5p	hsa-miR-597	hsa-miR-137	hsa-miR-559	hsa-miR-586	hsa-miR-21	hsa-miR-199a-5p	hsa-miR-33b	hsa-miR-944	hsa-miR-519b-3p	hsa-miR-181a	hsa-miR-181d	hsa-miR-561	hsa-miR-302b	hsa-miR-548a-5p	hsa-miR-525-5p	hsa-miR-520a-5p	hsa-miR-223	hsa-miR-181c	hsa-miR-519a	hsa-miR-649	hsa-miR-511	hsa-miR-582-3p	hsa-miR-33a	hsa-miR-539	hsa-miR-522	hsa-miR-935	hsa-miR-196a	hsa-miR-519d	hsa-miR-429	hsa-miR-507	hsa-miR-216a	hsa-miR-200c	hsa-miR-325	hsa-miR-454	hsa-miR-20a	hsa-miR-194	hsa-miR-148a	hsa-miR-496	hsa-miR-206	hsa-miR-549	hsa-miR-130a	hsa-miR-599	hsa-miR-486-3p	hsa-miR-433	hsa-miR-641	hsa-miR-93	hsa-miR-142-5p	hsa-miR-891b	hsa-miR-571	hsa-miR-20b	hsa-miR-224	hsa-miR-190b	hsa-miR-30a	hsa-miR-30e	hsa-miR-495	hsa-miR-200b	hsa-miR-425	hsa-miR-30c	hsa-miR-653	hsa-miR-106b	hsa-miR-301b	hsa-miR-34c-3p	hsa-miR-300	hsa-miR-873	hsa-miR-603	hsa-miR-532-5p	hsa-miR-17	hsa-miR-924	hsa-miR-34b	hsa-miR-323-3p	hsa-miR-30b	hsa-miR-508-3p	hsa-miR-185	hsa-miR-130b	hsa-miR-106a	hsa-miR-617	hsa-miR-216b	hsa-miR-19a	hsa-miR-301a	hsa-miR-888	hsa-miR-381	hsa-miR-515-5p	hsa-miR-155	hsa-miR-19b	hsa-miR-125a-3p	hsa-miR-197	hsa-miR-558	hsa-miR-548b-3p	hsa-miR-544	hsa-miR-650	hsa-miR-541	hsa-miR-338-3p	hsa-miR-556-5p	hsa-miR-96	hsa-miR-920	hsa-miR-651	hsa-miR-330-5p	hsa-miR-942	hsa-miR-324-5p	hsa-miR-591	hsa-miR-188-3p	hsa-miR-326	hsa-miR-589	hsa-miR-874	hsa-miR-661	hsa-miR-101	hsa-miR-520e	hsa-miR-634	hsa-miR-10b	hsa-miR-499-3p	hsa-miR-105	hsa-miR-626	hsa-miR-600	hsa-miR-520b	hsa-miR-489	hsa-miR-153	hsa-miR-10a	hsa-miR-802	hsa-miR-30d	hsa-miR-28-3p	hsa-miR-501-5p	hsa-miR-103	hsa-miR-502-3p	hsa-miR-613	hsa-miR-587	hsa-miR-107	hsa-miR-506	hsa-miR-520f	hsa-miR-29c	hsa-miR-509-3p	hsa-miR-377	hsa-miR-124	hsa-miR-139-5p	hsa-miR-504	hsa-miR-767-3p	hsa-miR-606	hsa-miR-362-3p	hsa-miR-365	hsa-miR-622	hsa-miR-934	hsa-miR-140-3p	hsa-miR-384	hsa-miR-505	hsa-miR-211	hsa-miR-204	hsa-miR-938	hsa-miR-770-5p	hsa-miR-215	hsa-miR-640	hsa-miR-192	hsa-miR-452	hsa-miR-660	hsa-miR-636	hsa-miR-345	hsa-miR-337-3p	hsa-miR-943	hsa-miR-662	hsa-miR-99b	hsa-miR-100	hsa-miR-99a	
GO:0006164_purine nucleotide biosynthetic process	Number_of_microRNA_171	hsa-miR-424	hsa-miR-296-3p	hsa-miR-195	hsa-miR-876-5p	hsa-miR-409-3p	hsa-miR-147	hsa-miR-548d-3p	hsa-miR-34a	hsa-miR-27b	hsa-miR-548b-5p	hsa-miR-548c-3p	hsa-miR-890	hsa-miR-628-5p	hsa-miR-127-5p	hsa-miR-655	hsa-miR-15b	hsa-miR-768-3p	hsa-miR-27a	hsa-miR-497	hsa-miR-16	hsa-miR-577	hsa-miR-371-5p	hsa-miR-15a	hsa-miR-135b	hsa-miR-370	hsa-miR-135a	hsa-miR-218	hsa-miR-491-3p	hsa-miR-922	hsa-miR-200a	hsa-miR-654-3p	hsa-miR-186	hsa-miR-338-5p	hsa-miR-298	hsa-miR-607	hsa-miR-498	hsa-miR-633	hsa-miR-590-3p	hsa-miR-182	hsa-miR-383	hsa-miR-450b-5p	hsa-miR-151-3p	hsa-miR-579	hsa-miR-148b	hsa-miR-152	hsa-miR-448	hsa-miR-592	hsa-miR-203	hsa-miR-643	hsa-miR-26b	hsa-miR-367	hsa-miR-487b	hsa-miR-410	hsa-miR-143	hsa-miR-32	hsa-miR-363	hsa-miR-26a	hsa-miR-92a	hsa-miR-374b	hsa-miR-92b	hsa-miR-25	hsa-miR-583	hsa-miR-382	hsa-miR-519c-3p	hsa-miR-190	hsa-miR-630	hsa-miR-590-5p	hsa-miR-548d-5p	hsa-miR-556-3p	hsa-miR-144	hsa-miR-380	hsa-miR-625	hsa-miR-198	hsa-miR-562	hsa-miR-181b	hsa-miR-199b-5p	hsa-miR-548c-5p	hsa-miR-597	hsa-miR-137	hsa-miR-199a-5p	hsa-miR-33b	hsa-miR-519b-3p	hsa-miR-181a	hsa-miR-181d	hsa-miR-561	hsa-miR-548a-5p	hsa-miR-520a-5p	hsa-miR-223	hsa-miR-181c	hsa-miR-519a	hsa-miR-649	hsa-miR-33a	hsa-miR-519d	hsa-miR-429	hsa-miR-216a	hsa-miR-200c	hsa-miR-325	hsa-miR-454	hsa-miR-20a	hsa-miR-148a	hsa-miR-496	hsa-miR-549	hsa-miR-130a	hsa-miR-599	hsa-miR-641	hsa-miR-93	hsa-miR-142-5p	hsa-miR-20b	hsa-miR-224	hsa-miR-190b	hsa-miR-30a	hsa-miR-495	hsa-miR-200b	hsa-miR-425	hsa-miR-30c	hsa-miR-106b	hsa-miR-301b	hsa-miR-34c-3p	hsa-miR-873	hsa-miR-603	hsa-miR-17	hsa-miR-34b	hsa-miR-30b	hsa-miR-508-3p	hsa-miR-130b	hsa-miR-19a	hsa-miR-301a	hsa-miR-888	hsa-miR-381	hsa-miR-515-5p	hsa-miR-155	hsa-miR-19b	hsa-miR-125a-3p	hsa-miR-558	hsa-miR-548b-3p	hsa-miR-544	hsa-miR-920	hsa-miR-330-5p	hsa-miR-188-3p	hsa-miR-326	hsa-miR-589	hsa-miR-101	hsa-miR-634	hsa-miR-10b	hsa-miR-499-3p	hsa-miR-626	hsa-miR-600	hsa-miR-10a	hsa-miR-802	hsa-miR-30d	hsa-miR-28-3p	hsa-miR-103	hsa-miR-502-3p	hsa-miR-587	hsa-miR-107	hsa-miR-377	hsa-miR-124	hsa-miR-139-5p	hsa-miR-504	hsa-miR-362-3p	hsa-miR-365	hsa-miR-934	hsa-miR-140-3p	hsa-miR-505	hsa-miR-938	hsa-miR-770-5p	hsa-miR-640	hsa-miR-452	hsa-miR-660	hsa-miR-345	hsa-miR-337-3p	
GO:0006171_cAMP biosynthetic process	Number_of_microRNA_105	hsa-miR-424	hsa-miR-296-3p	hsa-miR-195	hsa-miR-876-5p	hsa-miR-147	hsa-miR-27b	hsa-miR-890	hsa-miR-628-5p	hsa-miR-655	hsa-miR-15b	hsa-miR-27a	hsa-miR-497	hsa-miR-16	hsa-miR-15a	hsa-miR-135b	hsa-miR-370	hsa-miR-135a	hsa-miR-218	hsa-miR-491-3p	hsa-miR-200a	hsa-miR-186	hsa-miR-298	hsa-miR-633	hsa-miR-590-3p	hsa-miR-182	hsa-miR-450b-5p	hsa-miR-151-3p	hsa-miR-148b	hsa-miR-152	hsa-miR-203	hsa-miR-26b	hsa-miR-367	hsa-miR-487b	hsa-miR-410	hsa-miR-32	hsa-miR-363	hsa-miR-26a	hsa-miR-92a	hsa-miR-374b	hsa-miR-92b	hsa-miR-25	hsa-miR-382	hsa-miR-519c-3p	hsa-miR-190	hsa-miR-556-3p	hsa-miR-144	hsa-miR-625	hsa-miR-181b	hsa-miR-199b-5p	hsa-miR-199a-5p	hsa-miR-33b	hsa-miR-519b-3p	hsa-miR-181a	hsa-miR-181d	hsa-miR-223	hsa-miR-519a	hsa-miR-33a	hsa-miR-429	hsa-miR-200c	hsa-miR-454	hsa-miR-148a	hsa-miR-549	hsa-miR-130a	hsa-miR-641	hsa-miR-93	hsa-miR-190b	hsa-miR-30a	hsa-miR-200b	hsa-miR-30c	hsa-miR-301b	hsa-miR-34c-3p	hsa-miR-30b	hsa-miR-508-3p	hsa-miR-130b	hsa-miR-19a	hsa-miR-301a	hsa-miR-888	hsa-miR-381	hsa-miR-155	hsa-miR-19b	hsa-miR-125a-3p	hsa-miR-548b-3p	hsa-miR-920	hsa-miR-330-5p	hsa-miR-188-3p	hsa-miR-326	hsa-miR-101	hsa-miR-634	hsa-miR-499-3p	hsa-miR-600	hsa-miR-802	hsa-miR-30d	hsa-miR-103	hsa-miR-502-3p	hsa-miR-587	hsa-miR-107	hsa-miR-377	hsa-miR-365	hsa-miR-140-3p	hsa-miR-938	hsa-miR-770-5p	hsa-miR-640	hsa-miR-452	hsa-miR-660	hsa-miR-345	
GO:0006182_cGMP biosynthetic process	Number_of_microRNA_10	hsa-miR-409-3p	hsa-miR-27b	hsa-miR-27a	hsa-miR-218	hsa-miR-633	hsa-miR-592	hsa-miR-643	hsa-miR-374b	hsa-miR-544	hsa-miR-139-5p	
GO:0006184_GTP catabolic process	Number_of_microRNA_226	hsa-miR-449a	hsa-miR-940	hsa-miR-424	hsa-miR-1	hsa-miR-195	hsa-miR-876-5p	hsa-miR-608	hsa-miR-193b	hsa-miR-147	hsa-miR-548d-3p	hsa-miR-24	hsa-miR-34a	hsa-miR-520d-3p	hsa-miR-27b	hsa-miR-548b-5p	hsa-miR-132	hsa-miR-512-3p	hsa-miR-548c-3p	hsa-miR-890	hsa-miR-768-5p	hsa-miR-520h	hsa-miR-421	hsa-miR-628-5p	hsa-miR-555	hsa-miR-15b	hsa-miR-520a-3p	hsa-miR-23a	hsa-miR-768-3p	hsa-miR-134	hsa-miR-302a	hsa-miR-27a	hsa-miR-921	hsa-miR-578	hsa-miR-575	hsa-miR-497	hsa-miR-520g	hsa-miR-892b	hsa-miR-557	hsa-miR-34c-5p	hsa-miR-514	hsa-miR-623	hsa-miR-23b	hsa-miR-577	hsa-miR-371-5p	hsa-miR-299-3p	hsa-miR-449b	hsa-miR-15a	hsa-miR-135b	hsa-miR-502-5p	hsa-miR-135a	hsa-miR-218	hsa-miR-545	hsa-miR-518a-5p	hsa-miR-491-3p	hsa-miR-141	hsa-miR-186	hsa-miR-338-5p	hsa-miR-221	hsa-miR-298	hsa-miR-607	hsa-miR-18a	hsa-miR-570	hsa-miR-18b	hsa-miR-633	hsa-miR-590-3p	hsa-miR-605	hsa-miR-182	hsa-miR-383	hsa-miR-582-5p	hsa-miR-361-5p	hsa-miR-450b-5p	hsa-miR-656	hsa-miR-579	hsa-miR-148b	hsa-miR-152	hsa-miR-628-3p	hsa-miR-448	hsa-miR-29a	hsa-miR-499-5p	hsa-miR-568	hsa-miR-494	hsa-miR-203	hsa-miR-510	hsa-miR-588	hsa-miR-889	hsa-miR-487a	hsa-miR-26b	hsa-miR-569	hsa-miR-367	hsa-miR-576-3p	hsa-miR-410	hsa-miR-143	hsa-miR-26a	hsa-miR-374a	hsa-miR-485-3p	hsa-miR-382	hsa-miR-519c-3p	hsa-miR-302c	hsa-miR-190	hsa-miR-543	hsa-miR-590-5p	hsa-miR-548d-5p	hsa-miR-144	hsa-miR-302d	hsa-miR-380	hsa-miR-330-3p	hsa-miR-625	hsa-miR-183	hsa-miR-181b	hsa-miR-580	hsa-miR-199b-5p	hsa-miR-372	hsa-miR-202	hsa-miR-548c-5p	hsa-miR-559	hsa-miR-586	hsa-miR-21	hsa-miR-199a-5p	hsa-miR-33b	hsa-miR-944	hsa-miR-519b-3p	hsa-miR-181a	hsa-miR-181d	hsa-miR-561	hsa-miR-302b	hsa-miR-520a-5p	hsa-miR-223	hsa-miR-181c	hsa-miR-519a	hsa-miR-511	hsa-miR-582-3p	hsa-miR-33a	hsa-miR-539	hsa-miR-522	hsa-miR-519d	hsa-miR-429	hsa-miR-507	hsa-miR-216a	hsa-miR-200c	hsa-miR-454	hsa-miR-20a	hsa-miR-194	hsa-miR-148a	hsa-miR-496	hsa-miR-206	hsa-miR-549	hsa-miR-130a	hsa-miR-486-3p	hsa-miR-433	hsa-miR-93	hsa-miR-142-5p	hsa-miR-571	hsa-miR-20b	hsa-miR-224	hsa-miR-190b	hsa-miR-30a	hsa-miR-30e	hsa-miR-495	hsa-miR-200b	hsa-miR-30c	hsa-miR-653	hsa-miR-106b	hsa-miR-34c-3p	hsa-miR-300	hsa-miR-873	hsa-miR-532-5p	hsa-miR-17	hsa-miR-924	hsa-miR-323-3p	hsa-miR-30b	hsa-miR-508-3p	hsa-miR-185	hsa-miR-130b	hsa-miR-106a	hsa-miR-216b	hsa-miR-19a	hsa-miR-888	hsa-miR-381	hsa-miR-155	hsa-miR-19b	hsa-miR-197	hsa-miR-541	hsa-miR-338-3p	hsa-miR-556-5p	hsa-miR-96	hsa-miR-920	hsa-miR-651	hsa-miR-324-5p	hsa-miR-591	hsa-miR-874	hsa-miR-101	hsa-miR-520e	hsa-miR-499-3p	hsa-miR-105	hsa-miR-626	hsa-miR-520b	hsa-miR-489	hsa-miR-153	hsa-miR-802	hsa-miR-30d	hsa-miR-28-3p	hsa-miR-103	hsa-miR-613	hsa-miR-587	hsa-miR-107	hsa-miR-506	hsa-miR-520f	hsa-miR-29c	hsa-miR-509-3p	hsa-miR-124	hsa-miR-767-3p	hsa-miR-606	hsa-miR-140-3p	hsa-miR-384	hsa-miR-211	hsa-miR-204	hsa-miR-938	hsa-miR-215	hsa-miR-192	hsa-miR-660	hsa-miR-636	hsa-miR-345	hsa-miR-662	hsa-miR-99b	hsa-miR-100	hsa-miR-99a	
GO:0006195_purine nucleotide catabolic process	Number_of_microRNA_275	hsa-miR-449a	hsa-miR-940	hsa-miR-424	hsa-miR-1	hsa-miR-195	hsa-miR-876-5p	hsa-miR-608	hsa-miR-193b	hsa-miR-147	hsa-miR-548d-3p	hsa-miR-24	hsa-miR-34a	hsa-miR-520d-3p	hsa-miR-27b	hsa-miR-548b-5p	hsa-miR-132	hsa-miR-512-3p	hsa-miR-193a-3p	hsa-miR-548c-3p	hsa-miR-890	hsa-miR-768-5p	hsa-miR-520h	hsa-miR-421	hsa-miR-628-5p	hsa-miR-127-5p	hsa-miR-555	hsa-miR-15b	hsa-miR-140-5p	hsa-miR-450b-3p	hsa-miR-520a-3p	hsa-miR-23a	hsa-miR-768-3p	hsa-miR-134	hsa-miR-302a	hsa-miR-27a	hsa-miR-921	hsa-miR-578	hsa-miR-575	hsa-miR-497	hsa-miR-520g	hsa-miR-892b	hsa-miR-557	hsa-miR-34c-5p	hsa-miR-514	hsa-miR-623	hsa-miR-23b	hsa-miR-577	hsa-miR-371-5p	hsa-miR-299-3p	hsa-miR-449b	hsa-miR-453	hsa-miR-15a	hsa-miR-542-3p	hsa-miR-135b	hsa-miR-502-5p	hsa-miR-370	hsa-miR-154	hsa-miR-135a	hsa-miR-218	hsa-miR-545	hsa-miR-7	hsa-miR-518a-5p	hsa-miR-491-3p	hsa-miR-922	hsa-miR-141	hsa-miR-186	hsa-miR-338-5p	hsa-miR-221	hsa-miR-298	hsa-miR-607	hsa-miR-18a	hsa-miR-570	hsa-miR-498	hsa-miR-18b	hsa-miR-633	hsa-miR-590-3p	hsa-miR-605	hsa-miR-182	hsa-miR-383	hsa-miR-582-5p	hsa-miR-361-5p	hsa-miR-450b-5p	hsa-miR-656	hsa-miR-579	hsa-miR-148b	hsa-miR-152	hsa-miR-628-3p	hsa-miR-448	hsa-miR-29a	hsa-miR-499-5p	hsa-miR-592	hsa-miR-568	hsa-miR-494	hsa-miR-203	hsa-miR-142-3p	hsa-miR-510	hsa-miR-588	hsa-miR-889	hsa-miR-487a	hsa-miR-26b	hsa-miR-569	hsa-miR-367	hsa-miR-576-3p	hsa-miR-520d-5p	hsa-miR-410	hsa-miR-143	hsa-miR-32	hsa-miR-524-5p	hsa-miR-363	hsa-miR-26a	hsa-miR-92a	hsa-miR-374a	hsa-miR-374b	hsa-miR-485-3p	hsa-miR-92b	hsa-miR-25	hsa-miR-297	hsa-miR-382	hsa-miR-519c-3p	hsa-miR-302c	hsa-miR-190	hsa-miR-543	hsa-miR-590-5p	hsa-miR-548d-5p	hsa-miR-144	hsa-miR-302d	hsa-miR-380	hsa-miR-330-3p	hsa-miR-129-5p	hsa-miR-625	hsa-miR-183	hsa-miR-340	hsa-miR-181b	hsa-miR-580	hsa-miR-199b-5p	hsa-miR-372	hsa-miR-202	hsa-miR-548c-5p	hsa-miR-597	hsa-miR-559	hsa-miR-586	hsa-miR-21	hsa-miR-199a-5p	hsa-miR-33b	hsa-miR-944	hsa-miR-519b-3p	hsa-miR-181a	hsa-miR-181d	hsa-miR-561	hsa-miR-302b	hsa-miR-525-5p	hsa-miR-520a-5p	hsa-miR-223	hsa-miR-181c	hsa-miR-519a	hsa-miR-649	hsa-miR-511	hsa-miR-582-3p	hsa-miR-33a	hsa-miR-539	hsa-miR-522	hsa-miR-935	hsa-miR-519d	hsa-miR-429	hsa-miR-507	hsa-miR-216a	hsa-miR-200c	hsa-miR-454	hsa-miR-20a	hsa-miR-194	hsa-miR-148a	hsa-miR-496	hsa-miR-206	hsa-miR-549	hsa-miR-130a	hsa-miR-486-3p	hsa-miR-433	hsa-miR-641	hsa-miR-93	hsa-miR-142-5p	hsa-miR-891b	hsa-miR-571	hsa-miR-20b	hsa-miR-224	hsa-miR-190b	hsa-miR-30a	hsa-miR-30e	hsa-miR-495	hsa-miR-200b	hsa-miR-30c	hsa-miR-653	hsa-miR-106b	hsa-miR-301b	hsa-miR-34c-3p	hsa-miR-300	hsa-miR-873	hsa-miR-532-5p	hsa-miR-17	hsa-miR-924	hsa-miR-34b	hsa-miR-323-3p	hsa-miR-30b	hsa-miR-508-3p	hsa-miR-185	hsa-miR-130b	hsa-miR-106a	hsa-miR-617	hsa-miR-216b	hsa-miR-19a	hsa-miR-888	hsa-miR-381	hsa-miR-155	hsa-miR-19b	hsa-miR-197	hsa-miR-558	hsa-miR-650	hsa-miR-541	hsa-miR-338-3p	hsa-miR-556-5p	hsa-miR-96	hsa-miR-920	hsa-miR-651	hsa-miR-330-5p	hsa-miR-942	hsa-miR-324-5p	hsa-miR-591	hsa-miR-589	hsa-miR-874	hsa-miR-661	hsa-miR-101	hsa-miR-520e	hsa-miR-10b	hsa-miR-499-3p	hsa-miR-105	hsa-miR-626	hsa-miR-600	hsa-miR-520b	hsa-miR-489	hsa-miR-153	hsa-miR-10a	hsa-miR-802	hsa-miR-30d	hsa-miR-28-3p	hsa-miR-501-5p	hsa-miR-103	hsa-miR-613	hsa-miR-587	hsa-miR-107	hsa-miR-506	hsa-miR-520f	hsa-miR-29c	hsa-miR-509-3p	hsa-miR-124	hsa-miR-139-5p	hsa-miR-504	hsa-miR-767-3p	hsa-miR-606	hsa-miR-622	hsa-miR-140-3p	hsa-miR-384	hsa-miR-505	hsa-miR-211	hsa-miR-204	hsa-miR-938	hsa-miR-215	hsa-miR-192	hsa-miR-452	hsa-miR-660	hsa-miR-636	hsa-miR-345	hsa-miR-943	hsa-miR-662	hsa-miR-99b	hsa-miR-100	hsa-miR-99a	
GO:0006200_ATP catabolic process	Number_of_microRNA_84	hsa-miR-940	hsa-miR-1	hsa-miR-147	hsa-miR-548d-3p	hsa-miR-548b-5p	hsa-miR-193a-3p	hsa-miR-548c-3p	hsa-miR-127-5p	hsa-miR-450b-3p	hsa-miR-453	hsa-miR-542-3p	hsa-miR-370	hsa-miR-154	hsa-miR-491-3p	hsa-miR-186	hsa-miR-607	hsa-miR-570	hsa-miR-590-3p	hsa-miR-605	hsa-miR-450b-5p	hsa-miR-448	hsa-miR-592	hsa-miR-568	hsa-miR-203	hsa-miR-569	hsa-miR-367	hsa-miR-520d-5p	hsa-miR-32	hsa-miR-524-5p	hsa-miR-363	hsa-miR-92a	hsa-miR-92b	hsa-miR-25	hsa-miR-297	hsa-miR-382	hsa-miR-129-5p	hsa-miR-340	hsa-miR-597	hsa-miR-559	hsa-miR-33b	hsa-miR-525-5p	hsa-miR-520a-5p	hsa-miR-649	hsa-miR-33a	hsa-miR-429	hsa-miR-194	hsa-miR-148a	hsa-miR-206	hsa-miR-130a	hsa-miR-641	hsa-miR-891b	hsa-miR-30a	hsa-miR-30e	hsa-miR-495	hsa-miR-200b	hsa-miR-30c	hsa-miR-532-5p	hsa-miR-30b	hsa-miR-130b	hsa-miR-19a	hsa-miR-888	hsa-miR-19b	hsa-miR-330-5p	hsa-miR-942	hsa-miR-589	hsa-miR-661	hsa-miR-101	hsa-miR-10b	hsa-miR-499-3p	hsa-miR-626	hsa-miR-10a	hsa-miR-802	hsa-miR-30d	hsa-miR-501-5p	hsa-miR-506	hsa-miR-124	hsa-miR-139-5p	hsa-miR-504	hsa-miR-606	hsa-miR-938	hsa-miR-452	hsa-miR-99b	hsa-miR-100	hsa-miR-99a	
GO:0006259_DNA metabolic process	Number_of_microRNA_335	hsa-miR-432	hsa-miR-331-3p	hsa-miR-449a	hsa-let-7e	hsa-miR-940	hsa-miR-424	hsa-miR-296-3p	hsa-miR-1	hsa-miR-195	hsa-miR-876-5p	hsa-miR-409-3p	hsa-miR-548d-3p	hsa-miR-24	hsa-miR-520d-3p	hsa-miR-27b	hsa-miR-133a	hsa-miR-548b-5p	hsa-miR-132	hsa-miR-512-3p	hsa-miR-648	hsa-miR-212	hsa-miR-548c-3p	hsa-let-7a	hsa-miR-219-1-3p	hsa-miR-323-5p	hsa-miR-890	hsa-miR-421	hsa-miR-628-5p	hsa-miR-127-5p	hsa-miR-655	hsa-miR-15b	hsa-miR-140-5p	hsa-miR-520a-3p	hsa-miR-23a	hsa-miR-768-3p	hsa-miR-134	hsa-miR-412	hsa-miR-302a	hsa-miR-27a	hsa-miR-578	hsa-miR-573	hsa-miR-497	hsa-miR-125b	hsa-let-7b	hsa-miR-557	hsa-miR-34c-5p	hsa-miR-16	hsa-miR-623	hsa-miR-23b	hsa-miR-122	hsa-miR-577	hsa-miR-125a-5p	hsa-miR-371-5p	hsa-miR-188-5p	hsa-miR-519e	hsa-miR-299-3p	hsa-miR-449b	hsa-miR-453	hsa-miR-15a	hsa-miR-542-3p	hsa-miR-135b	hsa-miR-502-5p	hsa-miR-370	hsa-miR-154	hsa-miR-484	hsa-miR-135a	hsa-miR-218	hsa-miR-545	hsa-miR-518a-5p	hsa-miR-491-3p	hsa-miR-922	hsa-miR-200a	hsa-miR-654-3p	hsa-miR-141	hsa-miR-186	hsa-miR-338-5p	hsa-miR-221	hsa-miR-548a-3p	hsa-miR-298	hsa-miR-607	hsa-miR-518d-5p	hsa-miR-18a	hsa-miR-423-5p	hsa-miR-570	hsa-miR-376c	hsa-miR-18b	hsa-miR-633	hsa-miR-590-3p	hsa-miR-199a-3p	hsa-miR-619	hsa-miR-605	hsa-miR-182	hsa-miR-383	hsa-miR-490-3p	hsa-miR-582-5p	hsa-miR-765	hsa-miR-361-5p	hsa-miR-450b-5p	hsa-miR-579	hsa-miR-148b	hsa-miR-152	hsa-miR-628-3p	hsa-miR-29b	hsa-miR-448	hsa-miR-29a	hsa-miR-767-5p	hsa-miR-376b	hsa-miR-376a	hsa-miR-499-5p	hsa-miR-568	hsa-miR-494	hsa-miR-203	hsa-miR-643	hsa-miR-142-3p	hsa-miR-9	hsa-miR-889	hsa-miR-624	hsa-miR-487a	hsa-miR-26b	hsa-miR-569	hsa-miR-367	hsa-miR-576-3p	hsa-miR-520d-5p	hsa-miR-410	hsa-miR-32	hsa-miR-524-5p	hsa-miR-363	hsa-miR-26a	hsa-miR-92a	hsa-miR-374a	hsa-miR-374b	hsa-miR-92b	hsa-miR-25	hsa-miR-583	hsa-miR-382	hsa-miR-519c-3p	hsa-miR-302c	hsa-miR-190	hsa-miR-455-3p	hsa-miR-543	hsa-miR-630	hsa-miR-205	hsa-miR-590-5p	hsa-miR-548d-5p	hsa-miR-144	hsa-miR-769-5p	hsa-miR-500	hsa-miR-302d	hsa-miR-380	hsa-miR-330-3p	hsa-miR-129-5p	hsa-miR-149	hsa-miR-183	hsa-miR-665	hsa-miR-340	hsa-miR-562	hsa-miR-181b	hsa-miR-31	hsa-miR-488	hsa-miR-580	hsa-miR-199b-5p	hsa-miR-372	hsa-miR-202	hsa-miR-509-3-5p	hsa-miR-548c-5p	hsa-miR-597	hsa-miR-559	hsa-miR-586	hsa-miR-21	hsa-miR-199a-5p	hsa-miR-33b	hsa-miR-944	hsa-miR-519b-3p	hsa-miR-181a	hsa-miR-181d	hsa-miR-222	hsa-miR-584	hsa-miR-561	hsa-miR-302b	hsa-miR-223	hsa-miR-181c	hsa-miR-519a	hsa-miR-649	hsa-miR-511	hsa-miR-582-3p	hsa-miR-33a	hsa-miR-214	hsa-miR-539	hsa-miR-522	hsa-miR-935	hsa-miR-708	hsa-miR-196a	hsa-miR-196b	hsa-miR-373	hsa-miR-519d	hsa-miR-429	hsa-miR-507	hsa-miR-200c	hsa-miR-325	hsa-miR-454	hsa-miR-20a	hsa-miR-194	hsa-miR-148a	hsa-miR-496	hsa-miR-512-5p	hsa-miR-206	hsa-miR-549	hsa-miR-130a	hsa-miR-599	hsa-miR-433	hsa-miR-641	hsa-miR-299-5p	hsa-miR-515-3p	hsa-miR-93	hsa-miR-142-5p	hsa-miR-891b	hsa-miR-20b	hsa-miR-224	hsa-miR-30a	hsa-miR-646	hsa-miR-30e	hsa-miR-495	hsa-miR-200b	hsa-miR-425	hsa-miR-30c	hsa-miR-550	hsa-miR-106b	hsa-miR-301b	hsa-miR-509-5p	hsa-miR-552	hsa-miR-300	hsa-miR-378	hsa-miR-603	hsa-miR-17	hsa-miR-34b	hsa-miR-323-3p	hsa-miR-30b	hsa-miR-130b	hsa-miR-106a	hsa-miR-617	hsa-miR-216b	hsa-miR-19a	hsa-miR-301a	hsa-miR-888	hsa-miR-381	hsa-miR-515-5p	hsa-miR-892a	hsa-miR-155	hsa-miR-136	hsa-miR-19b	hsa-miR-558	hsa-miR-548b-3p	hsa-miR-544	hsa-miR-650	hsa-miR-671-5p	hsa-miR-338-3p	hsa-miR-618	hsa-miR-574-5p	hsa-miR-96	hsa-miR-651	hsa-miR-451	hsa-miR-632	hsa-miR-330-5p	hsa-miR-942	hsa-miR-324-5p	hsa-miR-324-3p	hsa-miR-591	hsa-miR-659	hsa-miR-217	hsa-miR-589	hsa-miR-335	hsa-miR-101	hsa-miR-28-5p	hsa-miR-151-5p	hsa-miR-520e	hsa-miR-634	hsa-miR-10b	hsa-miR-499-3p	hsa-miR-105	hsa-miR-616	hsa-miR-520b	hsa-miR-10a	hsa-miR-802	hsa-miR-30d	hsa-miR-885-5p	hsa-miR-28-3p	hsa-miR-501-5p	hsa-miR-103	hsa-miR-502-3p	hsa-miR-587	hsa-miR-107	hsa-miR-503	hsa-miR-506	hsa-miR-29c	hsa-miR-518c	hsa-miR-342-3p	hsa-miR-377	hsa-miR-124	hsa-miR-139-5p	hsa-miR-767-3p	hsa-miR-936	hsa-miR-606	hsa-miR-362-3p	hsa-miR-365	hsa-miR-331-5p	hsa-miR-329	hsa-miR-934	hsa-miR-508-5p	hsa-miR-384	hsa-miR-505	hsa-miR-518f	hsa-miR-211	hsa-miR-204	hsa-miR-517a	hsa-miR-486-5p	hsa-miR-770-5p	hsa-miR-215	hsa-miR-422a	hsa-miR-629	hsa-miR-192	hsa-miR-501-3p	hsa-miR-452	hsa-miR-517c	hsa-miR-492	hsa-miR-636	hsa-miR-345	hsa-miR-943	hsa-miR-375	hsa-miR-518b	hsa-miR-518d-3p	hsa-miR-371-3p	hsa-miR-516a-5p	hsa-miR-585	hsa-miR-99b	hsa-miR-100	
GO:0006260_DNA replication	Number_of_microRNA_204	hsa-miR-432	hsa-miR-331-3p	hsa-miR-449a	hsa-let-7e	hsa-miR-424	hsa-miR-296-3p	hsa-miR-195	hsa-miR-548d-3p	hsa-miR-520d-3p	hsa-miR-548b-5p	hsa-miR-132	hsa-miR-512-3p	hsa-miR-648	hsa-miR-548c-3p	hsa-let-7a	hsa-miR-628-5p	hsa-miR-127-5p	hsa-miR-655	hsa-miR-15b	hsa-miR-520a-3p	hsa-miR-23a	hsa-miR-412	hsa-miR-302a	hsa-miR-27a	hsa-miR-573	hsa-miR-497	hsa-miR-125b	hsa-let-7b	hsa-miR-557	hsa-miR-34c-5p	hsa-miR-16	hsa-miR-23b	hsa-miR-577	hsa-miR-125a-5p	hsa-miR-371-5p	hsa-miR-449b	hsa-miR-15a	hsa-miR-135b	hsa-miR-154	hsa-miR-484	hsa-miR-135a	hsa-miR-545	hsa-miR-518a-5p	hsa-miR-922	hsa-miR-200a	hsa-miR-141	hsa-miR-186	hsa-miR-338-5p	hsa-miR-548a-3p	hsa-miR-607	hsa-miR-518d-5p	hsa-miR-423-5p	hsa-miR-570	hsa-miR-376c	hsa-miR-590-3p	hsa-miR-199a-3p	hsa-miR-619	hsa-miR-605	hsa-miR-182	hsa-miR-490-3p	hsa-miR-582-5p	hsa-miR-765	hsa-miR-450b-5p	hsa-miR-579	hsa-miR-148b	hsa-miR-152	hsa-miR-29b	hsa-miR-448	hsa-miR-29a	hsa-miR-499-5p	hsa-miR-568	hsa-miR-203	hsa-miR-9	hsa-miR-26b	hsa-miR-569	hsa-miR-367	hsa-miR-520d-5p	hsa-miR-410	hsa-miR-32	hsa-miR-524-5p	hsa-miR-363	hsa-miR-26a	hsa-miR-92a	hsa-miR-374a	hsa-miR-374b	hsa-miR-92b	hsa-miR-25	hsa-miR-382	hsa-miR-519c-3p	hsa-miR-302c	hsa-miR-190	hsa-miR-455-3p	hsa-miR-543	hsa-miR-205	hsa-miR-590-5p	hsa-miR-548d-5p	hsa-miR-769-5p	hsa-miR-302d	hsa-miR-129-5p	hsa-miR-149	hsa-miR-183	hsa-miR-665	hsa-miR-340	hsa-miR-562	hsa-miR-488	hsa-miR-199b-5p	hsa-miR-372	hsa-miR-509-3-5p	hsa-miR-548c-5p	hsa-miR-559	hsa-miR-21	hsa-miR-199a-5p	hsa-miR-33b	hsa-miR-944	hsa-miR-519b-3p	hsa-miR-181a	hsa-miR-561	hsa-miR-302b	hsa-miR-223	hsa-miR-181c	hsa-miR-519a	hsa-miR-649	hsa-miR-33a	hsa-miR-522	hsa-miR-196a	hsa-miR-196b	hsa-miR-373	hsa-miR-519d	hsa-miR-429	hsa-miR-507	hsa-miR-200c	hsa-miR-454	hsa-miR-20a	hsa-miR-194	hsa-miR-148a	hsa-miR-512-5p	hsa-miR-130a	hsa-miR-599	hsa-miR-433	hsa-miR-299-5p	hsa-miR-891b	hsa-miR-20b	hsa-miR-224	hsa-miR-30a	hsa-miR-646	hsa-miR-30e	hsa-miR-495	hsa-miR-200b	hsa-miR-425	hsa-miR-30c	hsa-miR-106b	hsa-miR-301b	hsa-miR-509-5p	hsa-miR-552	hsa-miR-300	hsa-miR-603	hsa-miR-17	hsa-miR-30b	hsa-miR-130b	hsa-miR-19a	hsa-miR-301a	hsa-miR-19b	hsa-miR-548b-3p	hsa-miR-671-5p	hsa-miR-618	hsa-miR-96	hsa-miR-651	hsa-miR-942	hsa-miR-324-3p	hsa-miR-659	hsa-miR-217	hsa-miR-335	hsa-miR-101	hsa-miR-520e	hsa-miR-10b	hsa-miR-499-3p	hsa-miR-520b	hsa-miR-10a	hsa-miR-802	hsa-miR-30d	hsa-miR-28-3p	hsa-miR-587	hsa-miR-503	hsa-miR-29c	hsa-miR-342-3p	hsa-miR-377	hsa-miR-124	hsa-miR-767-3p	hsa-miR-606	hsa-miR-362-3p	hsa-miR-365	hsa-miR-331-5p	hsa-miR-329	hsa-miR-384	hsa-miR-505	hsa-miR-517a	hsa-miR-486-5p	hsa-miR-452	hsa-miR-517c	hsa-miR-492	hsa-miR-345	hsa-miR-516a-5p	hsa-miR-99b	hsa-miR-100	
GO:0006261_DNA-dependent DNA replication	Number_of_microRNA_84	hsa-miR-432	hsa-miR-449a	hsa-let-7e	hsa-miR-195	hsa-miR-548d-3p	hsa-miR-548c-3p	hsa-miR-127-5p	hsa-miR-15b	hsa-miR-573	hsa-miR-497	hsa-let-7b	hsa-miR-557	hsa-miR-34c-5p	hsa-miR-16	hsa-miR-577	hsa-miR-449b	hsa-miR-15a	hsa-miR-154	hsa-miR-484	hsa-miR-186	hsa-miR-548a-3p	hsa-miR-607	hsa-miR-570	hsa-miR-590-3p	hsa-miR-199a-3p	hsa-miR-605	hsa-miR-582-5p	hsa-miR-450b-5p	hsa-miR-579	hsa-miR-148b	hsa-miR-152	hsa-miR-448	hsa-miR-499-5p	hsa-miR-568	hsa-miR-203	hsa-miR-9	hsa-miR-26b	hsa-miR-569	hsa-miR-367	hsa-miR-520d-5p	hsa-miR-410	hsa-miR-32	hsa-miR-524-5p	hsa-miR-363	hsa-miR-26a	hsa-miR-92a	hsa-miR-374b	hsa-miR-92b	hsa-miR-25	hsa-miR-382	hsa-miR-590-5p	hsa-miR-769-5p	hsa-miR-562	hsa-miR-21	hsa-miR-33b	hsa-miR-561	hsa-miR-33a	hsa-miR-196a	hsa-miR-196b	hsa-miR-507	hsa-miR-200c	hsa-miR-148a	hsa-miR-299-5p	hsa-miR-646	hsa-miR-495	hsa-miR-200b	hsa-miR-425	hsa-miR-30c	hsa-miR-552	hsa-miR-603	hsa-miR-30b	hsa-miR-548b-3p	hsa-miR-651	hsa-miR-324-3p	hsa-miR-802	hsa-miR-28-3p	hsa-miR-587	hsa-miR-503	hsa-miR-124	hsa-miR-767-3p	hsa-miR-606	hsa-miR-365	hsa-miR-452	hsa-miR-345	
GO:0006266_DNA ligation	Number_of_microRNA_17	hsa-miR-548d-3p	hsa-miR-127-5p	hsa-miR-23a	hsa-miR-768-3p	hsa-miR-23b	hsa-miR-590-3p	hsa-miR-582-5p	hsa-miR-361-5p	hsa-miR-410	hsa-miR-543	hsa-miR-380	hsa-miR-181b	hsa-miR-181a	hsa-miR-181d	hsa-miR-181c	hsa-miR-549	hsa-miR-558	
GO:0006268_DNA unwinding involved in replication	Number_of_microRNA_11	hsa-let-7b	hsa-miR-16	hsa-miR-199a-3p	hsa-miR-450b-5p	hsa-miR-9	hsa-miR-26b	hsa-miR-26a	hsa-miR-382	hsa-miR-552	hsa-miR-603	hsa-miR-767-3p	
GO:0006270_DNA-dependent DNA replication initiation	Number_of_microRNA_33	hsa-miR-449a	hsa-miR-195	hsa-miR-127-5p	hsa-miR-15b	hsa-miR-497	hsa-miR-34c-5p	hsa-miR-16	hsa-miR-577	hsa-miR-449b	hsa-miR-15a	hsa-miR-570	hsa-miR-582-5p	hsa-miR-450b-5p	hsa-miR-448	hsa-miR-203	hsa-miR-9	hsa-miR-410	hsa-miR-32	hsa-miR-363	hsa-miR-92a	hsa-miR-374b	hsa-miR-92b	hsa-miR-25	hsa-miR-562	hsa-miR-33b	hsa-miR-33a	hsa-miR-646	hsa-miR-495	hsa-miR-603	hsa-miR-548b-3p	hsa-miR-28-3p	hsa-miR-503	hsa-miR-124	
GO:0006271_DNA strand elongation involved in DNA replication	Number_of_microRNA_11	hsa-miR-573	hsa-miR-154	hsa-miR-484	hsa-miR-186	hsa-miR-607	hsa-miR-570	hsa-miR-605	hsa-miR-590-5p	hsa-miR-651	hsa-miR-802	hsa-miR-345	
GO:0006275_regulation of DNA replication	Number_of_microRNA_109	hsa-let-7e	hsa-miR-424	hsa-miR-195	hsa-miR-548b-5p	hsa-miR-648	hsa-miR-548c-3p	hsa-let-7a	hsa-miR-127-5p	hsa-miR-655	hsa-miR-15b	hsa-miR-412	hsa-miR-497	hsa-miR-125b	hsa-miR-16	hsa-miR-577	hsa-miR-125a-5p	hsa-miR-371-5p	hsa-miR-15a	hsa-miR-135b	hsa-miR-154	hsa-miR-200a	hsa-miR-141	hsa-miR-186	hsa-miR-338-5p	hsa-miR-548a-3p	hsa-miR-607	hsa-miR-570	hsa-miR-590-3p	hsa-miR-199a-3p	hsa-miR-619	hsa-miR-605	hsa-miR-182	hsa-miR-582-5p	hsa-miR-765	hsa-miR-579	hsa-miR-148b	hsa-miR-152	hsa-miR-29b	hsa-miR-448	hsa-miR-568	hsa-miR-203	hsa-miR-26b	hsa-miR-367	hsa-miR-520d-5p	hsa-miR-410	hsa-miR-32	hsa-miR-524-5p	hsa-miR-363	hsa-miR-26a	hsa-miR-92a	hsa-miR-92b	hsa-miR-25	hsa-miR-382	hsa-miR-190	hsa-miR-590-5p	hsa-miR-548d-5p	hsa-miR-769-5p	hsa-miR-129-5p	hsa-miR-149	hsa-miR-340	hsa-miR-488	hsa-miR-509-3-5p	hsa-miR-548c-5p	hsa-miR-559	hsa-miR-21	hsa-miR-33b	hsa-miR-33a	hsa-miR-522	hsa-miR-196a	hsa-miR-196b	hsa-miR-429	hsa-miR-200c	hsa-miR-454	hsa-miR-20a	hsa-miR-194	hsa-miR-148a	hsa-miR-130a	hsa-miR-433	hsa-miR-891b	hsa-miR-30a	hsa-miR-646	hsa-miR-30e	hsa-miR-495	hsa-miR-200b	hsa-miR-425	hsa-miR-30c	hsa-miR-106b	hsa-miR-301b	hsa-miR-509-5p	hsa-miR-300	hsa-miR-603	hsa-miR-30b	hsa-miR-130b	hsa-miR-19a	hsa-miR-301a	hsa-miR-19b	hsa-miR-324-3p	hsa-miR-659	hsa-miR-217	hsa-miR-101	hsa-miR-499-3p	hsa-miR-30d	hsa-miR-503	hsa-miR-29c	hsa-miR-342-3p	hsa-miR-124	hsa-miR-362-3p	hsa-miR-329	hsa-miR-516a-5p	
GO:0006278_RNA-dependent DNA replication	Number_of_microRNA_16	hsa-miR-548c-3p	hsa-miR-371-5p	hsa-miR-200a	hsa-miR-141	hsa-miR-186	hsa-miR-518d-5p	hsa-miR-148b	hsa-miR-152	hsa-miR-340	hsa-miR-20a	hsa-miR-148a	hsa-miR-425	hsa-miR-106b	hsa-miR-651	hsa-miR-101	hsa-miR-345	
GO:0006281_DNA repair	Number_of_microRNA_238	hsa-let-7e	hsa-miR-424	hsa-miR-195	hsa-miR-876-5p	hsa-miR-548d-3p	hsa-miR-24	hsa-miR-520d-3p	hsa-miR-27b	hsa-miR-133a	hsa-miR-548b-5p	hsa-miR-132	hsa-miR-212	hsa-miR-548c-3p	hsa-miR-219-1-3p	hsa-miR-323-5p	hsa-miR-890	hsa-miR-421	hsa-miR-628-5p	hsa-miR-127-5p	hsa-miR-655	hsa-miR-15b	hsa-miR-23a	hsa-miR-768-3p	hsa-miR-134	hsa-miR-27a	hsa-miR-573	hsa-miR-497	hsa-miR-557	hsa-miR-16	hsa-miR-623	hsa-miR-23b	hsa-miR-122	hsa-miR-188-5p	hsa-miR-519e	hsa-miR-15a	hsa-miR-542-3p	hsa-miR-135b	hsa-miR-502-5p	hsa-miR-370	hsa-miR-154	hsa-miR-484	hsa-miR-135a	hsa-miR-218	hsa-miR-545	hsa-miR-518a-5p	hsa-miR-491-3p	hsa-miR-200a	hsa-miR-654-3p	hsa-miR-141	hsa-miR-186	hsa-miR-338-5p	hsa-miR-548a-3p	hsa-miR-298	hsa-miR-607	hsa-miR-518d-5p	hsa-miR-18a	hsa-miR-423-5p	hsa-miR-570	hsa-miR-18b	hsa-miR-590-3p	hsa-miR-619	hsa-miR-605	hsa-miR-182	hsa-miR-383	hsa-miR-490-3p	hsa-miR-582-5p	hsa-miR-361-5p	hsa-miR-450b-5p	hsa-miR-579	hsa-miR-148b	hsa-miR-152	hsa-miR-628-3p	hsa-miR-29b	hsa-miR-448	hsa-miR-29a	hsa-miR-767-5p	hsa-miR-499-5p	hsa-miR-494	hsa-miR-203	hsa-miR-142-3p	hsa-miR-889	hsa-miR-624	hsa-miR-487a	hsa-miR-26b	hsa-miR-520d-5p	hsa-miR-410	hsa-miR-32	hsa-miR-524-5p	hsa-miR-363	hsa-miR-26a	hsa-miR-92a	hsa-miR-374a	hsa-miR-374b	hsa-miR-92b	hsa-miR-25	hsa-miR-583	hsa-miR-382	hsa-miR-519c-3p	hsa-miR-190	hsa-miR-455-3p	hsa-miR-543	hsa-miR-630	hsa-miR-205	hsa-miR-590-5p	hsa-miR-144	hsa-miR-500	hsa-miR-380	hsa-miR-330-3p	hsa-miR-129-5p	hsa-miR-149	hsa-miR-183	hsa-miR-340	hsa-miR-562	hsa-miR-181b	hsa-miR-31	hsa-miR-488	hsa-miR-580	hsa-miR-199b-5p	hsa-miR-548c-5p	hsa-miR-559	hsa-miR-586	hsa-miR-21	hsa-miR-33b	hsa-miR-944	hsa-miR-519b-3p	hsa-miR-181a	hsa-miR-181d	hsa-miR-561	hsa-miR-181c	hsa-miR-519a	hsa-miR-649	hsa-miR-582-3p	hsa-miR-33a	hsa-miR-214	hsa-miR-522	hsa-miR-935	hsa-miR-708	hsa-miR-196a	hsa-miR-196b	hsa-miR-519d	hsa-miR-429	hsa-miR-507	hsa-miR-200c	hsa-miR-454	hsa-miR-20a	hsa-miR-148a	hsa-miR-496	hsa-miR-549	hsa-miR-130a	hsa-miR-515-3p	hsa-miR-93	hsa-miR-142-5p	hsa-miR-891b	hsa-miR-20b	hsa-miR-224	hsa-miR-30a	hsa-miR-646	hsa-miR-30e	hsa-miR-495	hsa-miR-200b	hsa-miR-425	hsa-miR-30c	hsa-miR-550	hsa-miR-106b	hsa-miR-301b	hsa-miR-300	hsa-miR-378	hsa-miR-603	hsa-miR-17	hsa-miR-323-3p	hsa-miR-30b	hsa-miR-130b	hsa-miR-106a	hsa-miR-617	hsa-miR-216b	hsa-miR-19a	hsa-miR-301a	hsa-miR-888	hsa-miR-381	hsa-miR-515-5p	hsa-miR-892a	hsa-miR-136	hsa-miR-19b	hsa-miR-558	hsa-miR-544	hsa-miR-650	hsa-miR-338-3p	hsa-miR-618	hsa-miR-574-5p	hsa-miR-96	hsa-miR-651	hsa-miR-451	hsa-miR-632	hsa-miR-330-5p	hsa-miR-942	hsa-miR-591	hsa-miR-217	hsa-miR-589	hsa-miR-101	hsa-miR-28-5p	hsa-miR-151-5p	hsa-miR-634	hsa-miR-10b	hsa-miR-499-3p	hsa-miR-105	hsa-miR-520b	hsa-miR-10a	hsa-miR-802	hsa-miR-30d	hsa-miR-885-5p	hsa-miR-28-3p	hsa-miR-103	hsa-miR-502-3p	hsa-miR-587	hsa-miR-503	hsa-miR-506	hsa-miR-29c	hsa-miR-377	hsa-miR-124	hsa-miR-606	hsa-miR-365	hsa-miR-331-5p	hsa-miR-508-5p	hsa-miR-384	hsa-miR-505	hsa-miR-486-5p	hsa-miR-215	hsa-miR-422a	hsa-miR-629	hsa-miR-192	hsa-miR-501-3p	hsa-miR-452	hsa-miR-636	hsa-miR-345	hsa-miR-943	hsa-miR-371-3p	hsa-miR-585	hsa-miR-155	
GO:0006282_regulation of DNA repair	Number_of_microRNA_22	hsa-miR-548d-3p	hsa-miR-24	hsa-miR-132	hsa-miR-23b	hsa-miR-491-3p	hsa-miR-607	hsa-miR-518d-5p	hsa-miR-767-5p	hsa-miR-499-5p	hsa-miR-455-3p	hsa-miR-199b-5p	hsa-miR-33a	hsa-miR-224	hsa-miR-300	hsa-miR-381	hsa-miR-892a	hsa-miR-632	hsa-miR-101	hsa-miR-885-5p	hsa-miR-103	hsa-miR-124	hsa-miR-606	
GO:0006283_transcription-coupled nucleotide-excision repair	Number_of_microRNA_31	hsa-miR-132	hsa-miR-212	hsa-miR-573	hsa-miR-154	hsa-miR-484	hsa-miR-491-3p	hsa-miR-186	hsa-miR-590-5p	hsa-miR-330-3p	hsa-miR-586	hsa-miR-944	hsa-miR-561	hsa-miR-582-3p	hsa-miR-454	hsa-miR-148a	hsa-miR-549	hsa-miR-130a	hsa-miR-891b	hsa-miR-646	hsa-miR-301b	hsa-miR-130b	hsa-miR-301a	hsa-miR-650	hsa-miR-651	hsa-miR-10b	hsa-miR-10a	hsa-miR-802	hsa-miR-502-3p	hsa-miR-606	hsa-miR-501-3p	hsa-miR-345
[truncated: 5,324,665 more chars]
