# Supplementary material for: Dysfunctions Associated with Methylation, MicroRNA Expression and Gene Expression in Lung Cancer
Source: PLoS One. 2012 Aug 17;7(8):e43441. doi: 10.1371/journal.pone.0043441 (PMC3422260; doi:10.1371/journal.pone.0043441)
Supplement: Dataset S3 — The 4,381 Gene Ontology (GO) sets of methylation. Each line describes a gene set. The first field contains the Gene Ontology (GO) term name, the second field contains the number of genes in the set, and the remaining fields list the genes in the set. (TXT) [file pone.0043441.s003.txt]

Dataset S3 - The 4,381 Gene Ontology (GO) sets of methylation.
GO:0000003_reproduction	Number_of_gene_129	ACVR1	ACVR1B	ADCYAP1	AFP	AHR	AKT1	APC	APP	FAS	CCND1	BCL2L2	BMP2	BMP4	BMP6	BSG	DDR1	CALCA	CASP2	CAV1	CCKBR	CCND2	CCNE1	CD9	CD81	CDC25B	CDKN1B	CCR5	COMT	CLDN4	CREB1	CSF1	CTNNA1	CTNNB1	DHCR24	EPO	ERBB2	ERCC3	ESR1	FANCA	PTK2B	FANCG	FGF7	FGF8	FGF9	FGFR2	FLT1	FRZB	GATA6	GDF10	GJB2	GLI2	GNAS	GPX3	HDAC1	HFE	HSPA2	TNC	ICAM1	IGF1R	IGFBP2	IHH	IL1B	IL4	IL8	IL12B	INHA	INSR	JAG2	JUNB	KIT	LIF	LIG3	LIG4	MAS1	MAP3K1	MLH1	MMP3	MMP14	MMP19	MSH2	MST1R	NKX3-1	NOS3	NOTCH1	NTRK3	ROR2	SERPINA5	PDGFRA	PGR	PI3	SERPINB5	PPARD	PPAT	EIF2AK2	PTEN	PTGS2	PTHLH	RAN	SFRP1	SHH	SMARCB1	SMO	SOX2	SPP1	SRC	STAT5A	STK11	TCF7L2	TFAP2C	TGFB1	TGFB2	TGFB3	TNF	TSG101	UBA52	WNT5A	WNT10B	WNT2B	WT1	ELL	FZD7	FZD9	PTCH2	CCNA1	SLIT2	TESK2	HOXB13	PSIP1	PROK2	
GO:0000018_regulation of DNA recombination	Number_of_gene_9	CD40	IL2	IL4	IL10	MLH1	MSH2	MSH3	TGFB1	RAD50	
GO:0000038_very long-chain fatty acid metabolic process	Number_of_gene_2	PTGS1	PTGS2	
GO:0000041_transition metal ion transport	Number_of_gene_4	HFE	LCN2	TFRC	LMTK2	
GO:0000060_protein import into nucleus, translocation	Number_of_gene_8	AKT1	BCL3	BCL6	IFNG	IL6	JAK2	OGG1	TNF	
GO:0000075_cell cycle checkpoint	Number_of_gene_23	APC	BIRC5	CCND1	BRCA1	CDK2	CDKN1A	CDKN1B	CDKN2A	CDKN2B	ERCC3	FANCG	GML	MAD2L1	MCM2	MCM6	MSH2	TGFB1	TP73	UBA52	WEE1	WNT1	XPC	CHFR	
GO:0000077_DNA damage checkpoint	Number_of_gene_10	CCND1	BRCA1	CDK2	CDKN1A	CDKN1B	GML	MSH2	TP73	UBA52	WNT1	
GO:0000079_regulation of cyclin-dependent protein kinase activity	Number_of_gene_17	AKT1	APC	CCND1	CASP3	CCND2	CCND3	CDKN1A	CDKN1B	CDKN1C	CDKN2A	CDKN2B	GADD45A	EGFR	SFN	HSPA2	PTEN	DIRAS3	
GO:0000080_G1 phase of mitotic cell cycle	Number_of_gene_12	CCND1	CDK2	CDK6	CDKN1A	CDKN1B	CDKN1C	CDKN2A	CDKN2B	E2F3	E2F5	TFDP1	CDK10	
GO:0000082_G1/S transition of mitotic cell cycle	Number_of_gene_22	ACVR1	ACVR1B	AKT1	CCND1	CCND2	CCNE1	CDK2	CDKN1A	CDKN1B	CDKN2A	CDKN2B	EGFR	GFI1	MCM2	MCM6	PTPN6	TFDP1	TGFB1	TP73	UBA52	WEE1	CCNA1	
GO:0000083_regulation of transcription involved in G1/S phase of mitotic cell cycle	Number_of_gene_3	CCNE1	GFI1	CCNA1	
GO:0000084_S phase of mitotic cell cycle	Number_of_gene_12	ABL1	CCND1	BCL6	CDK2	CDKN1A	CDKN1B	GAS1	MCM2	MCM6	SMARCA4	UBA52	WEE1	
GO:0000085_G2 phase of mitotic cell cycle	Number_of_gene_3	APP	CDK2	E2F3	
GO:0000086_G2/M transition of mitotic cell cycle	Number_of_gene_10	BIRC5	CDC25B	CDK2	CDKN1A	CDKN2A	CDKN2B	GADD45A	HSPA2	WEE1	CCNA1	
GO:0000087_M phase of mitotic cell cycle	Number_of_gene_23	APC	BIRC5	BMP4	CAV2	CDC25B	CDK2	EDN1	EGF	HGF	IGF1	IL1A	IL1B	INS	INSR	MAD2L1	RAN	TGFA	TGFB1	TNF	WEE1	CCNA1	TUBB3	CHFR	
GO:0000096_sulfur amino acid metabolic process	Number_of_gene_2	COMT	GNMT	
GO:0000122_negative regulation of transcription from RNA polymerase II promoter	Number_of_gene_46	ASCL2	BCL6	BMP2	BMP4	CAV1	CEBPA	CTNNB1	DNMT1	EDNRB	EFNA1	NR2F6	FGFR3	FGFR2	GATA6	GFI1	GLI2	GLI3	HDAC1	IFNG	IRF7	MYB	NFKB1	PPARD	PPARG	SHH	SKI	SMARCA4	SMO	SOX2	SPI1	TCF7L2	TGFB1	TNF	TP73	TWIST1	WNT1	WNT2	WNT5A	WNT8B	WNT10B	WNT2B	WT1	HDAC9	HDAC5	SPDEF	DAB2IP	
GO:0000165_MAPKKK cascade	Number_of_gene_72	AKT1	APC	BMP4	CAV1	CCKBR	CD44	CD81	CREB1	CRK	MAPK14	CTNNB1	DUSP4	EDN1	EFNA1	EGF	ERBB2	F2R	PTK2B	FGF2	FGF9	FGF12	FGFR1	FGFR3	FGFR2	FLT1	HTR2A	IGF1R	IL1A	IL1B	IL6	IL11	INS	INSR	JAK2	KRAS	LIF	MAP3K1	MAP3K9	NRAS	NTRK1	ROR2	OSM	P2RX7	MAPK9	MAPK10	MAP2K6	PXN	RAF1	RAP1A	RET	RYK	SFRP1	SOX2	SYK	TEK	TGFA	TGFB2	TGFB3	THBS1	TIMP2	TNF	TP73	UBA52	VEGFB	WNT5A	FZD7	RIPK1	RIPK2	TRAF4	PROK2	KIAA1804	DAB2IP	
GO:0000186_activation of MAPKK activity	Number_of_gene_13	BMP4	CRK	EGF	F2R	FGF2	FLT1	JAK2	KRAS	MAP3K1	NRAS	NTRK1	RAF1	RAP1A	
GO:0000187_activation of MAPK activity	Number_of_gene_23	CD81	MAPK14	EFNA1	FGF2	IL1B	INSR	MAP3K1	MAP3K9	P2RX7	MAP2K6	PXN	SYK	TGFA	TGFB3	THBS1	TNF	UBA52	WNT5A	RIPK1	RIPK2	PROK2	KIAA1804	DAB2IP	
GO:0000188_inactivation of MAPK activity	Number_of_gene_2	CAV1	DUSP4	
GO:0000209_protein polyubiquitination	Number_of_gene_5	BRCA1	CDKN2A	DDB2	MAP3K1	CHFR	
GO:0000216_M/G1 transition of mitotic cell cycle	Number_of_gene_4	CDK2	MCM2	MCM6	UBA52	
GO:0000226_microtubule cytoskeleton organization	Number_of_gene_8	APC	BRCA1	CAV1	CDKN1B	CTNNB1	GADD45A	MLH1	RAN	
GO:0000236_mitotic prometaphase	Number_of_gene_2	BIRC5	MAD2L1	
GO:0000271_polysaccharide biosynthetic process	Number_of_gene_6	AKT1	EXT1	GRB10	IGF1	INS	INSR	
GO:0000272_polysaccharide catabolic process	Number_of_gene_2	CHI3L2	INS	
GO:0000278_mitotic cell cycle	Number_of_gene_57	ABL1	ACVR1	ACVR1B	AKT1	APC	BIRC5	APP	CCND1	BCL6	BMP4	CAV2	CCND2	CCNE1	CDC25B	CDH13	CDK2	CDK6	CDKN1A	CDKN1B	CDKN1C	CDKN2A	CDKN2B	GADD45A	E2F3	E2F5	EDN1	EGF	EGFR	GAS1	GFI1	HGF	HSPA2	IGF1	IL1A	IL1B	INS	INSR	MAD2L1	MCM2	MCM6	NKX3-1	PTPN6	RAN	SMARCA4	STAT5A	TAL1	TFDP1	TGFA	TGFB1	TNF	TP73	UBA52	WEE1	CDK10	CCNA1	TUBB3	CHFR	
GO:0000279_M phase	Number_of_gene_36	APC	BIRC5	BMP4	CAV2	CDC25B	CDK2	EDN1	EGF	FANCA	HGF	HSPA2	IGF1	IL1A	IL1B	INS	INSR	LIF	LIG3	MAD2L1	MLH1	MSH2	MSH3	OSM	RAN	TGFA	TGFB1	TNF	WEE1	WNT5A	XRCC2	CCNA1	RAD50	TUBB3	RAD54B	MLH3	CHFR	
GO:0000280_nuclear division	Number_of_gene_22	APC	BIRC5	BMP4	CAV2	CDC25B	CDK2	EDN1	EGF	HGF	IGF1	IL1A	IL1B	INS	INSR	MAD2L1	RAN	TGFA	TNF	WEE1	CCNA1	TUBB3	CHFR	
GO:0000302_response to reactive oxygen species	Number_of_gene_13	CASP6	COL1A1	ERBB4	PTK2B	GPX1	GPX3	LCK	LCN2	MPO	SERPINE1	PXN	SOD3	SRC	
GO:0000303_response to superoxide	Number_of_gene_2	MPO	SOD3	
GO:0000305_response to oxygen radical	Number_of_gene_2	MPO	SOD3	
GO:0000578_embryonic axis specification	Number_of_gene_5	CTNNB1	SMAD2	SMAD4	WNT1	WNT5A	
GO:0000710_meiotic mismatch repair	Number_of_gene_2	MSH2	MSH3	
GO:0000718_nucleotide-excision repair, DNA damage removal	Number_of_gene_4	DDB2	ERCC1	ERCC3	XPC	
GO:0000723_telomere maintenance	Number_of_gene_5	PARP1	ERCC1	TERT	WRN	RAD50	
GO:0000724_double-strand break repair via homologous recombination	Number_of_gene_4	BRCA1	XRCC2	RAD50	RAD54B	
GO:0000725_recombinational repair	Number_of_gene_4	BRCA1	XRCC2	RAD50	RAD54B	
GO:0000726_non-recombinational repair	Number_of_gene_2	LIG4	MLH1	
GO:0000737_DNA catabolic process, endonucleolytic	Number_of_gene_4	BAX	CASP3	CDKN2A	SFRP1	
GO:0000768_syncytium formation by plasma membrane fusion	Number_of_gene_2	NEO1	WNT1	
GO:0000902_cell morphogenesis	Number_of_gene_89	ABL1	ABL2	APC	APP	FAS	RHOC	BMP2	BMP4	CCKAR	COL1A1	COL1A2	COL4A3	COL6A1	CREB1	CTNNA1	CTNNB1	DAB2	DCC	EFNA1	EFNB3	EGFR	EPHA7	EPHB1	EPHB2	EPHB3	ERBB2	ERBB3	EXT1	FES	FGFR1	FGFR2	FN1	FYN	GAS1	GLI2	GLI3	HGF	HIF1A	IFNG	IGF1R	IHH	ITGA2	ITGB1	JAK2	KRAS	LAMB1	LAMC1	LIF	LIMK1	SMAD2	SMAD4	MET	MYH11	NDN	NEO1	NGFR	NOTCH1	NOTCH4	NRAS	NTRK3	P2RX7	PTK2	PTPRF	RAF1	RRAS	RYK	S100A4	SEMA3F	SFRP1	SHH	SMO	SRC	TGFB1	TGFB2	TGFB3	TGFBR3	THY1	TIAM1	VAV2	WNT2	WNT5A	SEMA3B	FZD7	SLIT2	ONECUT2	SEMA3A	TUBB3	NES	DAB2IP	
GO:0000904_cell morphogenesis involved in differentiation	Number_of_gene_86	ABL1	ABL2	APC	APP	FAS	RHOC	BMP2	BMP4	CCKAR	COL1A1	COL1A2	COL4A3	COL6A1	CREB1	CTNNA1	CTNNB1	DAB2	DCC	EFNA1	EFNB3	EGFR	EPHA7	EPHB1	EPHB2	EPHB3	ERBB2	ERBB3	EXT1	FES	FGFR1	FGFR2	FN1	FYN	GAS1	GLI2	GLI3	HGF	HIF1A	IFNG	IGF1R	IHH	ITGA2	ITGB1	JAK2	KRAS	LAMB1	LAMC1	LIF	LIMK1	SMAD2	SMAD4	MET	MYH11	NDN	NEO1	NGFR	NOTCH1	NOTCH4	NRAS	NTRK3	PTK2	PTPRF	RAF1	RRAS	RYK	S100A4	SEMA3F	SFRP1	SHH	SMO	SRC	TGFB1	TGFB2	TGFB3	TGFBR3	THY1	TIAM1	VAV2	WNT2	WNT5A	SEMA3B	FZD7	SLIT2	SEMA3A	TUBB3	DAB2IP	
GO:0000910_cytokinesis	Number_of_gene_4	APC	BIRC5	IGF1R	RASA1	
GO:0001101_response to acid	Number_of_gene_15	RHOC	ASCL1	CTGF	EDN1	GSTP1	ICAM1	IL6	LYN	MGMT	MMP3	MSH2	NOS3	PIK3R1	SRC	TIMP3	
GO:0001501_skeletal system development	Number_of_gene_58	ACVR2B	ALPL	BMP2	BMP3	BMP4	BMP6	CDH11	COL1A1	COL1A2	CTGF	CTNNB1	EDN1	EPHA2	ETS2	EXT1	FGF2	FGF6	FGF8	FGF9	FGFR1	FGFR3	FGFR2	FRZB	GAS1	GDF10	GLI2	GLI3	GNAS	HOXA5	HOXA9	HOXA11	HOXB2	IGF1	IHH	INHA	JAG2	SMAD2	MMP9	NPR2	ROR2	P2RX7	PDGFRA	PDGFRB	PTHLH	RYK	SFRP1	SHH	SKI	SMO	TBX1	TGFB1	TGFB3	THBS1	TWIST1	WNT5A	WNT10B	WNT2B	DLK1	
GO:0001502_cartilage condensation	Number_of_gene_3	CTGF	FGF6	ROR2	
GO:0001503_ossification	Number_of_gene_50	ACVR1	ACVR2B	APC	BMP2	BMP3	BMP4	BMP6	BMPR1A	BMPR2	CDH11	CDK6	COL1A1	CTGF	CTNNB1	DMP1	EGFR	ESR1	EXT1	PTK2B	FGF9	FGFR1	FGFR2	GDF10	GLI2	GNAS	IGF1	IGFBP3	IGFBP5	IHH	IL6	JUNB	MMP8	MMP14	NOTCH1	NPR2	P2RX7	PTGS2	PTHLH	SFRP1	SHH	SKI	SMO	SOX2	SPARC	SPP1	TGFB1	TGFB2	TGFB3	WNT5A	WNT10B	
GO:0001505_regulation of neurotransmitter levels	Number_of_gene_5	COMT	P2RX7	SLC22A3	SLC22A2	SNCG	
GO:0001508_regulation of action potential	Number_of_gene_7	CD9	ERBB2	P2RX7	PMP22	PPARD	SKI	TGFB1	
GO:0001516_prostaglandin biosynthetic process	Number_of_gene_3	EDN1	PTGS1	PTGS2	
GO:0001523_retinoid metabolic process	Number_of_gene_2	RBP1	UGT1A1	
GO:0001525_angiogenesis	Number_of_gene_68	ACVR1	JAG1	CEACAM1	BMP4	KLF5	CDH13	COL4A3	CTGF	CTNNB1	EDN1	EFNA1	EGF	EPHA2	ELK3	EPHB4	ERBB2	PTK2B	FGF1	FGF2	FGF6	FGF9	FGFR1	FGFR2	FLT1	FN1	GATA6	GPX1	HIF1A	HOXA5	ID1	IHH	IL1A	IL1B	IL6	IL8	KDR	KRT1	LIF	MMP2	MMP14	MMP19	NCL	NOS3	NOTCH1	NOTCH4	SERPINE1	PGF	PTEN	PTGS2	SFRP1	SHB	SHH	TEK	TGFB2	THBS1	THY1	TIE1	TNFRSF1A	VAV2	VEGFB	WNT5A	SLIT2	HDAC9	HDAC5	HOXB13	PLXDC1	PROK2	SOX17	
GO:0001541_ovarian follicle development	Number_of_gene_12	AHR	BMP4	CCND2	CCNE1	CTNNA1	ESR1	FANCG	FGF7	ICAM1	INHA	MMP14	MMP19	
GO:0001542_ovulation from ovarian follicle	Number_of_gene_4	AFP	MMP19	NOS3	PGR	
GO:0001547_antral ovarian follicle growth	Number_of_gene_2	CCNE1	ESR1	
GO:0001553_luteinization	Number_of_gene_2	PDGFRA	STAT5A	
GO:0001554_luteolysis	Number_of_gene_3	CASP2	MMP19	SLIT2	
GO:0001556_oocyte maturation	Number_of_gene_2	CDC25B	PTK2B	
GO:0001558_regulation of cell growth	Number_of_gene_48	ACVR1B	AGTR1	AKT1	ALOX12	RHOC	BCL6	BMPR2	DDR1	CDH13	CDKN1A	CDKN1B	CDKN2A	CTGF	DAB2	HBEGF	ESR2	PTK2B	FGF2	FRZB	SFN	NRG1	IGFBP1	IGFBP2	IGFBP3	IGFBP5	IGFBP6	IGFBP7	IL2	INS	LIMK1	SMAD4	NTRK3	PPARD	PPARG	RYK	SEMA3F	SFRP1	TGFB1	TGFB2	TSG101	WNT5A	WT1	TNK1	SLIT2	SEMA3A	IL17RB	SOX17	SCGB3A1	
GO:0001562_response to protozoan	Number_of_gene_4	BCL3	IL6	IL12A	IL12B	
GO:0001568_blood vessel development	Number_of_gene_82	ACVR1	JAG1	AHR	AKT1	CEACAM1	BMP4	KLF5	CAV1	CDH13	COL1A1	COL1A2	COL4A3	CTGF	CTNNB1	EDN1	EFNA1	EGF	EPHA2	ELK3	EPHB4	ERBB2	PTK2B	FGF1	FGF2	FGF6	FGF9	FGFR1	FGFR2	FLT1	FN1	GATA6	GLI3	GPX1	HIF1A	HOXA5	ID1	IHH	IL1A	IL1B	IL6	IL8	JUNB	KDR	KRT1	LIF	LOX	MMP2	MMP14	MMP19	MYLK	NCL	NOS3	NOTCH1	NOTCH4	SERPINE1	PGF	PTEN	PTGS2	RASA1	SFRP1	SHB	SHH	SMO	TCF7L2	TEK	TGFB2	THBS1	THY1	TIE1	TNFRSF1A	VAV2	VEGFB	WNT2	WNT5A	SLIT2	HDAC9	HDAC5	HOXB13	SEMA3C	PLXDC1	PROK2	SOX17	
GO:0001569_patterning of blood vessels	Number_of_gene_7	ACVR1	CTNNB1	EDN1	FLT1	IHH	NOTCH4	SHH	
GO:0001570_vasculogenesis	Number_of_gene_9	CAV1	CTNNB1	EPHA2	JUNB	RASA1	SHH	SMO	TIE1	SOX17	
GO:0001649_osteoblast differentiation	Number_of_gene_31	ACVR1	ACVR2B	APC	BMP2	BMP4	BMP6	BMPR1A	BMPR2	CDK6	COL1A1	CTNNB1	ESR1	FGF9	FGFR1	GDF10	GLI2	GNAS	IGF1	IGFBP3	IGFBP5	IHH	IL6	JUNB	NOTCH1	PTHLH	SFRP1	SHH	SKI	SMO	SOX2	WNT10B	
GO:0001654_eye development	Number_of_gene_30	APC	BAX	BMP4	BMP6	CASP2	CASP6	EPHB1	EPHB2	FGF2	GAS1	GLI3	HDAC1	IHH	LIF	MAP3K1	PAX6	SFRP1	SHH	SKI	SMO	SOX2	TGFB1	TGFB2	THY1	WNT2	WNT5A	WNT8B	WNT2B	PROM1	NES	
GO:0001655_urogenital system development	Number_of_gene_37	ACVR1	ACVR2B	AGTR1	AHR	APC	BMP4	BMP6	CDKN1B	COL4A3	CTNNB1	DCN	ESR1	FGF8	FGFR2	GLI2	GLI3	HOXA11	TNC	IFNG	IGF1R	LIF	SMAD4	NKX3-1	NOTCH1	PDGFRB	SERPINB5	PKD2	PTEN	SFRP1	SHH	STAT5A	STK11	TGFB1	WNT5A	WNT2B	WT1	HOXB13	
GO:0001656_metanephros development	Number_of_gene_10	BMP4	CTNNB1	FGF8	GLI3	HOXA11	IFNG	LIF	SMAD4	SHH	WT1	
GO:0001657_ureteric bud development	Number_of_gene_18	BMP2	BMP4	CTNNB1	FGF2	FGFR1	FGFR2	GLI3	HOXA11	SMAD2	SMAD4	RET	SFRP1	SHH	TGFB1	WNT1	WNT2B	WT1	SLIT2	
GO:0001658_branching involved in ureteric bud morphogenesis	Number_of_gene_12	BMP2	BMP4	CTNNB1	FGF2	GLI3	HOXA11	SMAD4	SHH	TGFB1	WNT1	WNT2B	WT1	
GO:0001659_temperature homeostasis	Number_of_gene_8	CCKAR	EPHA3	GPX1	HTR2A	IL1A	IL1B	PTGS2	TNF	
GO:0001660_fever generation	Number_of_gene_5	EPHA3	IL1A	IL1B	PTGS2	TNF	
GO:0001662_behavioral fear response	Number_of_gene_3	GABRA5	GNG7	PENK	
GO:0001666_response to hypoxia	Number_of_gene_35	FAS	RHOC	ARNT	ASCL2	BMP2	CAV1	CREBBP	EDN1	EPO	ERCC3	PTK2B	FLT1	GATA6	HIF1A	ICAM1	IL1A	IL1B	ITPR2	LTA	SMAD4	MMP3	MMP14	NOS3	PDGFB	SFRP1	SFTPB	SHH	SRC	TFRC	TGFB1	TGFB2	TGFB3	THBS1	TNF	XRCC1	
GO:0001667_ameboidal cell migration	Number_of_gene_15	ACVR1	BMPR2	HIF1A	MCC	RET	SEMA3F	SHH	SMO	TGFB1	TGFB2	THBS1	WNT5A	SEMA3A	SEMA3C	DAB2IP	
GO:0001701_in utero embryonic development	Number_of_gene_34	ACVR1	ACVR1B	AKT1	ARNT	ASCL2	BMP2	CDH1	CEBPA	CSF2	DAB2	EDN1	FGFR1	FGFR2	GATA6	GLI2	GLI3	IL10	JAG2	JUNB	LIF	LIG4	SMAD2	SMAD4	MSH2	NOTCH1	PDGFRA	PDGFRB	PKD2	SMO	TGFB3	TIE1	WNT2	XRCC2	ELL	
GO:0001702_gastrulation with mouth forming second	Number_of_gene_5	ACVR1	ACVR2B	CTNNB1	SMAD4	WNT5A	
GO:0001704_formation of primary germ layer	Number_of_gene_11	ACVR1	BMP4	BMPR2	CTNNB1	DUSP4	EPHA2	FGFR1	SMAD2	PRKAR1A	FZD7	SOX17	
GO:0001706_endoderm formation	Number_of_gene_3	CTNNB1	DUSP4	SOX17	
GO:0001707_mesoderm formation	Number_of_gene_7	ACVR1	BMP4	BMPR2	EPHA2	FGFR1	SMAD2	PRKAR1A	
GO:0001708_cell fate specification	Number_of_gene_13	ASCL1	CTNNB1	FGF2	FGFR1	GLI2	GLI3	IHH	NOTCH1	NTRK3	SHH	SMO	SOX2	FZD7	
GO:0001709_cell fate determination	Number_of_gene_10	JAG1	ASCL1	BMP4	CTNNB1	MYOD1	NOTCH2	NOTCH4	WNT1	DLL1	SOX17	
GO:0001710_mesodermal cell fate commitment	Number_of_gene_2	BMP4	FGFR1	
GO:0001736_establishment of planar polarity	Number_of_gene_3	ROR2	SFRP1	WNT5A	
GO:0001738_morphogenesis of a polarized epithelium	Number_of_gene_4	ROR2	PTK7	SFRP1	WNT5A	
GO:0001754_eye photoreceptor cell differentiation	Number_of_gene_3	IHH	THY1	PROM1	
GO:0001755_neural crest cell migration	Number_of_gene_6	ACVR1	RET	SEMA3F	SHH	SMO	SEMA3C	
GO:0001756_somitogenesis	Number_of_gene_7	SMAD4	NOTCH1	ROR2	SFRP1	WNT5A	SEMA3C	DLL1	
GO:0001759_organ induction	Number_of_gene_10	BMP2	BMP4	CTNNB1	FGF1	FGF2	FGF3	FGFR1	HOXA11	WNT2	WNT2B	
GO:0001763_morphogenesis of a branching structure	Number_of_gene_46	ACVR1	BMP2	BMP4	DDR1	CDH1	CTNNB1	EDN1	EGF	EPHA7	ESR1	FGF2	FGF7	FGFR1	FGFR2	FLT1	GLI2	GLI3	HGF	HOXA5	HOXA11	IHH	IL6	IL10	SMAD4	MMP14	NKX3-1	NOTCH1	NOTCH4	PDGFB	PGR	PXN	SFRP1	SHH	SOX2	SRC	TGFB1	TNF	WNT1	WNT2	WNT5A	WNT2B	WT1	SLIT2	SEMA3A	HOXB13	SEMA3C	
GO:0001764_neuron migration	Number_of_gene_5	ASCL1	CCKAR	NDN	NTRK3	TWIST1	
GO:0001773_myeloid dendritic cell activation	Number_of_gene_4	CD2	CSF2	IL10	TGFB1	
GO:0001775_cell activation	Number_of_gene_113	AHR	AKT1	APC	APOA1	APP	FAS	RHOH	BCL3	BMP4	CASP3	CAV1	CCND3	CD2	CD9	CD86	CD40	CDKN1A	CDKN2A	COL1A1	COL1A2	MAP3K8	MAPK14	CSF1	CSF2	CSK	CTGF	CTLA4	CTNNB1	EDN1	EGF	ERBB2	F2R	FGR	FN1	FYN	GLI2	GLI3	GNAS	GP1BB	HGF	HLA-DOA	HLA-DOB	HLA-DPA1	HLA-DPB1	HLA-DRA	ICAM1	IGF1	IHH	IL1B	IL2	IL4	IL6	IL8	IL10	IL11	IL12A	IL12B	IL13	INHA	INS	ITGB1	ITPR2	ITPR3	JAG2	JAK2	LCK	LIG4	LYN	MLH1	MPL	MSH2	NFKB2	NOS3	P2RX7	SERPINE1	PDE1B	PDGFA	PDGFB	PDGFRA	PECAM1	PIK3R1	PLG	PTPN6	RAF1	RARA	SFRP1	SFTPD	SHB	SHH	SPARC	SRC	STAT5A	SYK	TGFB1	TGFB2	TGFB3	LEFTY2	THBS1	THPO	THY1	TNF	VAV1	VAV2	VEGFB	WNT1	YES1	ZAP70	FZD7	FZD9	RIPK2	HDAC9	HDAC5	MALT1	
GO:0001776_leukocyte homeostasis	Number_of_gene_7	AKT1	FAS	CASP3	IL2	P2RX7	STAT5A	TGFB1	
GO:0001783_B cell apoptosis	Number_of_gene_5	BAX	BCL6	IL2	IL10	PTEN	
GO:0001816_cytokine production	Number_of_gene_49	ABCA1	APOA1	ARNT	BCL3	CALCA	CD86	CD40	CREB1	CSF2	F2R	GATA6	HIF1A	IFNG	IL1A	IL1B	IL2	IL4	IL6	IL10	IL12A	IL12B	IL13	INHA	INS	JAK2	LTA	LYN	SMAD4	P2RX7	SERPINE1	POMC	PPARG	PTGS2	RARA	SFTPD	SRC	STAT5A	SYK	TGFB1	TGFB2	TGFB3	THBS1	TNF	UBA52	WNT5A	RIPK2	MALT1	IRAK3	PYCARD	
GO:0001817_regulation of cytokine production	Number_of_gene_47	APOA1	ARNT	BCL3	CALCA	CD86	CD40	CREB1	CSF2	F2R	GATA6	HIF1A	IFNG	IL1A	IL1B	IL2	IL4	IL6	IL10	IL12A	IL12B	IL13	INHA	INS	JAK2	LTA	SMAD4	P2RX7	SERPINE1	POMC	PPARG	PTGS2	RARA	SFTPD	SRC	STAT5A	SYK	TGFB1	TGFB2	TGFB3	THBS1	TNF	UBA52	WNT5A	RIPK2	MALT1	IRAK3	PYCARD	
GO:0001818_negative regulation of cytokine production	Number_of_gene_17	APOA1	GATA6	IFNG	IL10	IL12A	IL12B	IL13	POMC	PPARG	RARA	TGFB1	TGFB2	TGFB3	THBS1	TNF	UBA52	IRAK3	
GO:0001819_positive regulation of cytokine production	Number_of_gene_28	ARNT	BCL3	CALCA	CD40	CREB1	CSF2	HIF1A	IFNG	IL1A	IL1B	IL2	IL4	IL6	IL12A	IL12B	JAK2	LTA	P2RX7	SERPINE1	PTGS2	RARA	TGFB1	THBS1	TNF	WNT5A	RIPK2	MALT1	PYCARD	
GO:0001821_histamine secretion	Number_of_gene_2	CCKBR	LYN	
GO:0001822_kidney development	Number_of_gene_21	ACVR2B	AGTR1	APC	BMP4	BMP6	COL4A3	CTNNB1	DCN	FGF8	GLI2	GLI3	HOXA11	IFNG	LIF	SMAD4	PDGFRB	PKD2	SHH	TGFB1	WNT2B	WT1	
GO:0001823_mesonephros development	Number_of_gene_2	BMP4	FGF8	
GO:0001824_blastocyst development	Number_of_gene_2	CDH1	JUNB	
GO:0001825_blastocyst formation	Number_of_gene_2	CDH1	JUNB	
GO:0001829_trophectodermal cell differentiation	Number_of_gene_2	CDH1	JUNB	
GO:0001836_release of cytochrome c from mitochondria	Number_of_gene_5	BAX	CASP3	SFN	GPX1	TP73	
GO:0001837_epithelial to mesenchymal transition	Number_of_gene_18	BMP2	COL1A1	CTNNB1	EFNA1	HGF	HIF1A	SMAD2	SMAD4	NOTCH1	S100A4	SFRP1	TGFB1	TGFB2	TGFB3	TGFBR3	WNT2	WNT5A	DAB2IP	
GO:0001838_embryonic epithelial tube formation	Number_of_gene_11	BMP4	CTNNB1	PTK7	RET	SFRP1	SHH	SKI	TSC2	TWIST1	WNT5A	DLC1	
GO:0001841_neural tube formation	Number_of_gene_9	BMP4	PTK7	SFRP1	SHH	SKI	TSC2	TWIST1	WNT5A	DLC1	
GO:0001843_neural tube closure	Number_of_gene_8	BMP4	PTK7	SFRP1	SKI	TSC2	TWIST1	WNT5A	DLC1	
GO:0001878_response to yeast	Number_of_gene_2	MPO	PIK3R1	
GO:0001885_endothelial cell development	Number_of_gene_3	CTNNB1	GPX1	NOTCH4	
GO:0001889_liver development	Number_of_gene_14	AFP	CCND1	CCND2	CCNE1	CEBPA	CTNNB1	ERBB2	FRZB	GATA6	NOTCH1	TGFBR3	WNT1	ONECUT2	UGT1A1	
GO:0001890_placenta development	Number_of_gene_17	AKT1	ARNT	ASCL2	BSG	CEBPA	CSF2	DCN	FGFR2	IL10	JUNB	LIF	PKD2	PPARD	PPARG	PTGS2	SPP1	WNT2	
GO:0001892_embryonic placenta development	Number_of_gene_11	AKT1	ARNT	ASCL2	CEBPA	CSF2	FGFR2	IL10	JUNB	LIF	PKD2	WNT2	
GO:0001893_maternal placenta development	Number_of_gene_7	AKT1	BSG	JUNB	LIF	PPARD	PTGS2	SPP1	
GO:0001894_tissue homeostasis	Number_of_gene_12	CALCA	ERBB4	F2R	FGF7	IAPP	P2RX7	PDGFRB	PTHLH	SFTPD	SRC	STK11	TFF1	
GO:0001906_cell killing	Number_of_gene_8	ALOX12	ICAM1	IFNG	IL12A	IL12B	P2RX7	S100A12	STAT5A	
GO:0001909_leukocyte mediated cytotoxicity	Number_of_gene_5	ICAM1	IL12A	IL12B	P2RX7	STAT5A	
GO:0001910_regulation of leukocyte mediated cytotoxicity	Number_of_gene_5	ICAM1	IL12A	IL12B	P2RX7	STAT5A	
GO:0001912_positive regulation of leukocyte mediated cytotoxicity	Number_of_gene_4	IL12A	IL12B	P2RX7	STAT5A	
GO:0001913_T cell mediated cytotoxicity	Number_of_gene_3	IL12A	IL12B	P2RX7	
GO:0001914_regulation of T cell mediated cytotoxicity	Number_of_gene_3	IL12A	IL12B	P2RX7	
GO:0001916_positive regulation of T cell mediated cytotoxicity	Number_of_gene_3	IL12A	IL12B	P2RX7	
GO:0001932_regulation of protein phosphorylation	Number_of_gene_120	ABL1	ACVR1B	ACVR2B	AKT1	APC	APOA1	APP	CCND1	BMP2	BMP4	BMP6	BMPR1A	BMPR2	CALCA	CASP3	CAV1	CCND2	CCND3	CD44	CD81	CDC25B	CDKN1A	CDKN1B	CDKN1C	CDKN2A	CDKN2B	CRK	MAPK14	CSF1	CSF2	CTGF	DAB2	GADD45A	DUSP4	EDN1	EFNA1	EGF	EGFR	EPO	ERBB2	ERBB3	ERN1	F2R	PTK2B	FGF1	FGF2	FGF7	FGFR3	FLT1	SFN	NRG1	HSPA2	HTR1B	HTR2A	IFNG	IGF1	IGFBP3	IL1B	IL2	IL3	IL4	IL6	IL11	IL12A	IL12B	INS	INSR	JAK2	KIT	KRAS	LIF	LYN	SMAD4	MAS1	MAP3K1	MAP3K9	NRAS	NTRK1	OSM	P2RX7	PDGFA	PDGFB	PDGFRB	PIK3R1	PRKAR1A	MAP2K6	PTEN	PTPN6	PXN	RAF1	RAP1A	SFRP1	SYK	TGFA	TGFB1	TGFB2	TGFB3	THBS1	THY1	TNF	TP73	TSC2	UBA52	VEGFB	WNT1	WNT5A	RIPK1	RIPK2	TNFRSF10B	TNFRSF10A	DIRAS3	SLIT2	TRAF4	RAD50	MALT1	IRAK3	IMPACT	PROK2	KIAA1804	DAB2IP	
GO:0001933_negative regulation of protein phosphorylation	Number_of_gene_11	CAV1	IGFBP3	IL2	INSR	MAS1	PTEN	PTPN6	SFRP1	TGFB1	SLIT2	IMPACT	
GO:0001934_positive regulation of protein phosphorylation	Number_of_gene_51	ACVR1B	AKT1	CCND1	BMP2	BMP4	BMP6	BMPR1A	BMPR2	CAV1	CCND2	CCND3	CD44	CD81	CSF2	CTGF	DAB2	EPO	FGF1	FGF2	FGF7	FGFR3	HSPA2	IFNG	IGF1	IL1B	IL2	IL3	IL4	IL6	IL11	IL12A	IL12B	INS	INSR	JAK2	LIF	LYN	SMAD4	OSM	P2RX7	PDGFA	PDGFB	PIK3R1	SYK	TGFB1	TGFB3	TNF	VEGFB	WNT1	WNT5A	RAD50	
GO:0001935_endothelial cell proliferation	Number_of_gene_17	APOA1	ARNT	BMP2	BMP4	BMPR2	CALCA	CAV1	CAV2	CDH13	HIF1A	KDR	MMP14	PDGFB	THBS1	VEGFB	WNT2	WNT5A	
GO:0001936_regulation of endothelial cell proliferation	Number_of_gene_14	ARNT	BMP2	BMP4	BMPR2	CAV1	CAV2	CDH13	HIF1A	KDR	PDGFB	THBS1	VEGFB	WNT2	WNT5A	
GO:0001937_negative regulation of endothelial cell proliferation	Number_of_gene_3	CAV1	CAV2	THBS1	
GO:0001938_positive regulation of endothelial cell proliferation	Number_of_gene_11	ARNT	BMP2	BMP4	BMPR2	CDH13	HIF1A	KDR	PDGFB	VEGFB	WNT2	WNT5A	
GO:0001942_hair follicle development	Number_of_gene_15	ACVR1B	AKT1	APC	CTNNB1	FGF7	FGFR2	HDAC1	NGFR	NOTCH1	PPARD	PTGS2	SHH	TGFB2	TNF	WNT10B	
GO:0001944_vasculature development	Number_of_gene_86	ACVR1	JAG1	AHR	AKT1	CEACAM1	BMP4	KLF5	CALCA	CAV1	CDH13	COL1A1	COL1A2	COL4A3	CTGF	CTNNB1	EDN1	EFNA1	EGF	EPHA2	ELK3	EPHB4	ERBB2	PTK2B	FGF1	FGF2	FGF6	FGF9	FGFR1	FGFR2	FLT1	FN1	FRZB	GATA6	GLI3	GPX1	HIF1A	HOXA5	ID1	IHH	IL1A	IL1B	IL6	IL8	JUNB	KDR	KRT1	LIF	LOX	MMP2	MMP14	MMP19	MYLK	NCL	NOS3	NOTCH1	NOTCH4	SERPINE1	PGF	PTEN	PTGS2	RASA1	SFRP1	SHB	SHH	SMO	TCF7L2	TEK	TGFB2	THBS1	THY1	TIE1	TNFRSF1A	VAV2	VEGFB	WNT2	WNT5A	FZD7	FZD9	SLIT2	HDAC9	HDAC5	HOXB13	SEMA3C	PLXDC1	PROK2	SOX17	
GO:0001947_heart looping	Number_of_gene_3	SHH	WNT5A	SOX17	
GO:0001952_regulation of cell-matrix adhesion	Number_of_gene_16	DDR1	CDH13	CDK6	CDKN2A	CSF1	KDR	MMP14	SERPINE1	PIK3R1	PLAU	PTEN	RASA1	SFRP1	THBS1	TSC2	ONECUT2	
GO:0001953_negative regulation of cell-matrix adhesion	Number_of_gene_7	CDKN2A	MMP14	SERPINE1	PIK3R1	PTEN	RASA1	THBS1	
GO:0001954_positive regulation of cell-matrix adhesion	Number_of_gene_5	CDH13	CDK6	CSF1	KDR	SFRP1	
GO:0001958_endochondral ossification	Number_of_gene_4	BMP6	COL1A1	GNAS	PTHLH	
GO:0001959_regulation of cytokine-mediated signaling pathway	Number_of_gene_13	CAV1	IFNG	IFNGR1	IFNGR2	IL1RN	JAK2	PTPN6	PTPRF	TYK2	WNT5A	RIPK2	SLIT2	IRAK3	
GO:0001960_negative regulation of cytokine-mediated signaling pathway	Number_of_gene_5	CAV1	IL1RN	PTPRF	SLIT2	IRAK3	
GO:0001961_positive regulation of cytokine-mediated signaling pathway	Number_of_gene_2	WNT5A	RIPK2	
GO:0001974_blood vessel remodeling	Number_of_gene_3	LIF	NOS3	SEMA3C	
GO:0001990_regulation of systemic arterial blood pressure by hormone	Number_of_gene_3	AGTR1	EDN1	NOS3	
GO:0002009_morphogenesis of an epithelium	Number_of_gene_63	ACVR1	JAG1	BMP2	BMP4	DDR1	CDH1	CTNNB1	EDN1	ESR1	FGF2	FGF7	FGFR1	FGFR3	FGFR2	FLT1	FRZB	GLI2	GLI3	HGF	HOXA5	HOXA11	HOXB2	TNC	IFNG	IGF1R	IHH	IL6	IL10	JAG2	LIF	SMAD4	NKX3-1	NOTCH1	NOTCH2	NOTCH4	ROR2	PDGFB	PGR	SERPINB5	PODXL	PTHLH	PTK7	RET	SFRP1	SHH	SKI	SOX2	SRC	STAT5A	TGFB1	TNF	TSC2	TWIST1	WNT1	WNT2	WNT5A	WNT2B	WT1	SEMA3A	DLC1	HOXB13	SEMA3C	SOX17	
GO:0002011_morphogenesis of an epithelial sheet	Number_of_gene_4	JAG1	HOXB2	NOTCH2	WNT5A	
GO:0002021_response to dietary excess	Number_of_gene_2	CCKAR	ACVR1C	
GO:0002027_regulation of heart rate	Number_of_gene_3	EDN1	PIK3R1	SEMA3A	
GO:0002028_regulation of sodium ion transport	Number_of_gene_5	AKT1	NOS3	P2RX7	PRSS8	TGFB1	
GO:0002040_sprouting angiogenesis	Number_of_gene_10	BMP4	CDH13	FGF2	FLT1	NOTCH1	PTGS2	THBS1	SLIT2	HDAC9	HDAC5	
GO:0002042_cell migration involved in sprouting angiogenesis	Number_of_gene_5	FGF2	PTGS2	SLIT2	HDAC9	HDAC5	
GO:0002052_positive regulation of neuroblast proliferation	Number_of_gene_4	NOTCH1	SHH	SMO	SOX2	
GO:0002053_positive regulation of mesenchymal cell proliferation	Number_of_gene_10	FGF9	FGFR1	FGFR2	GAS1	IFNG	IHH	SHH	SMO	WNT2	WNT5A	
GO:0002062_chondrocyte differentiation	Number_of_gene_12	BMP4	CTNNB1	FGF9	FGFR1	GLI2	GLI3	HOXA11	IHH	PTHLH	TGFB1	WNT10B	WNT2B	
GO:0002064_epithelial cell development	Number_of_gene_13	BMP4	CTNNB1	ESR1	GPX1	HOXA5	IFNG	IHH	LIF	NOTCH4	PGR	FZD7	ONECUT2	HOXB13	
GO:0002065_columnar/cuboidal epithelial cell differentiation	Number_of_gene_4	FGFR2	GATA6	HOXA5	NOTCH1	
GO:0002067_glandular epithelial cell differentiation	Number_of_gene_2	FGFR2	NOTCH1	
GO:0002070_epithelial cell maturation	Number_of_gene_3	HOXA5	PGR	HOXB13	
GO:0002076_osteoblast development	Number_of_gene_4	ESR1	GLI2	PTHLH	SHH	
GO:0002088_lens development in camera-type eye	Number_of_gene_8	BMP4	CASP6	SKI	SOX2	TGFB1	WNT2	WNT5A	WNT2B	
GO:0002089_lens morphogenesis in camera-type eye	Number_of_gene_3	BMP4	SKI	SOX2	
GO:0002200_somatic diversification of immune receptors	Number_of_gene_10	CD40	IL2	IL4	IL10	LIG4	MLH1	MSH2	MSH3	TGFB1	UNG	
GO:0002204_somatic recombination of immunoglobulin genes involved in immune response	Number_of_gene_8	CD40	IL2	IL4	IL10	LIG4	MLH1	MSH2	TGFB1	
GO:0002208_somatic diversification of immunoglobulins involved in immune response	Number_of_gene_8	CD40	IL2	IL4	IL10	LIG4	MLH1	MSH2	TGFB1	
GO:0002209_behavioral defense response	Number_of_gene_4	CCKBR	GABRA5	GNG7	PENK	
GO:0002218_activation of innate immune response	Number_of_gene_14	CREB1	MAPK14	DUSP4	IRF7	MAP3K1	NFKB1	NFKB2	MAPK9	MAPK10	MAP2K6	UBA52	RIPK1	RIPK2	IRAK3	
GO:0002221_pattern recognition receptor signaling pathway	Number_of_gene_14	CREB1	MAPK14	DUSP4	IRF7	MAP3K1	NFKB1	NFKB2	MAPK9	MAPK10	MAP2K6	UBA52	RIPK1	RIPK2	IRAK3	
GO:0002224_toll-like receptor signaling pathway	Number_of_gene_14	CREB1	MAPK14	DUSP4	IRF7	MAP3K1	NFKB1	NFKB2	MAPK9	MAPK10	MAP2K6	UBA52	RIPK1	RIPK2	IRAK3	
GO:0002228_natural killer cell mediated immunity	Number_of_gene_3	IL12A	IL12B	STAT5A	
GO:0002237_response to molecule of bacterial origin	Number_of_gene_36	ABCA1	ALPL	FAS	CCKAR	COMT	DCN	EDN1	EPHA3	EPO	F2R	ICAM1	IL1A	IL1B	IL6	IL8	IL10	IL12A	IL13	LCN2	LTA	MMP3	NOS3	NOTCH1	P2RX7	SERPINE1	PTGS2	SFTPB	SFTPC	SRC	THPO	TNFRSF1A	WNT5A	RIPK2	MALT1	IRAK3	UGT1A1	
GO:0002244_hemopoietic progenitor cell differentiation	Number_of_gene_7	BMP4	KIT	LIG4	MLF1	SFRP1	SHH	TGFB1	
GO:0002246_wound healing involved in inflammatory response	Number_of_gene_3	F2R	HIF1A	TGFB1	
GO:0002248_connective tissue replacement involved in inflammatory response wound healing	Number_of_gene_3	F2R	HIF1A	TGFB1	
GO:0002250_adaptive immune response	Number_of_gene_22	FAS	BCL3	BCL6	CD40	ICAM1	IL1B	IL2	IL4	IL10	IL12A	IL12B	LIG4	LTA	MLH1	MSH2	NFKB2	P2RX7	TGFB1	TNF	RIPK2	IL18BP	MALT1	
GO:0002252_immune effector process	Number_of_gene_37	APOA1	FAS	BCL3	CD86	CD40	FYN	HCK	ICAM1	IL1B	IL2	IL4	IL6	IL10	IL12A	IL12B	IL13	INS	KRT1	LCK	LIG4	LTA	LYN	MLH1	MPO	MSH2	P2RX7	RARA	STAT5A	SYK	TGFB1	TGFB2	TGFB3	TNF	WNT5A	RIPK2	MALT1	IRAK3	
GO:0002253_activation of immune response	Number_of_gene_32	CREB1	MAPK14	CSK	CTLA4	DUSP4	FYN	HLA-DOA	HLA-DOB	HLA-DPA1	HLA-DPB1	HLA-DRA	IRF7	ITK	KRT1	LCK	LYN	MAP3K1	NFKB1	NFKB2	PIK3R1	MAPK9	MAPK10	MAP2K6	PTEN	SYK	THY1	UBA52	ZAP70	RIPK1	RIPK2	MALT1	IRAK3	
GO:0002260_lymphocyte homeostasis	Number_of_gene_7	AKT1	FAS	CASP3	IL2	P2RX7	STAT5A	TGFB1	
GO:0002262_myeloid cell homeostasis	Number_of_gene_2	IL6	STAT5A	
GO:0002263_cell activation involved in immune response	Number_of_gene_17	BCL3	CD86	CD40	ICAM1	IL2	IL4	IL6	IL10	IL12B	LIG4	LYN	MLH1	MSH2	RARA	SYK	TGFB1	RIPK2	
GO:0002266_follicular dendritic cell activation	Number_of_gene_2	BCL3	NFKB2	
GO:0002268_follicular dendritic cell differentiation	Number_of_gene_2	BCL3	NFKB2	
GO:0002274_myeloid leukocyte activation	Number_of_gene_9	CD2	CSF1	CSF2	IL8	IL10	LYN	SYK	TGFB1	THBS1	
GO:0002275_myeloid cell activation involved in immune response	Number_of_gene_2	LYN	SYK	
GO:0002279_mast cell activation involved in immune response	Number_of_gene_2	LYN	SYK	
GO:0002285_lymphocyte activation involved in immune response	Number_of_gene_15	BCL3	CD86	CD40	ICAM1	IL2	IL4	IL6	IL10	IL12B	LIG4	MLH1	MSH2	RARA	TGFB1	RIPK2	
GO:0002286_T cell activation involved in immune response	Number_of_gene_7	BCL3	CD86	ICAM1	IL6	IL12B	RARA	RIPK2	
GO:0002287_alpha-beta T cell activation involved in immune response	Number_of_gene_6	BCL3	CD86	IL6	IL12B	RARA	RIPK2	
GO:0002292_T cell differentiation involved in immune response	Number_of_gene_6	BCL3	CD86	IL6	IL12B	RARA	RIPK2	
GO:0002293_alpha-beta T cell differentiation involved in immune response	Number_of_gene_6	BCL3	CD86	IL6	IL12B	RARA	RIPK2	
GO:0002294_CD4-positive, alpha-beta T cell differentiation involved in immune response	Number_of_gene_6	BCL3	CD86	IL6	IL12B	RARA	RIPK2	
GO:0002312_B cell activation involved in immune response	Number_of_gene_9	BCL3	CD40	IL2	IL4	IL10	LIG4	MLH1	MSH2	TGFB1	
GO:0002318_myeloid progenitor cell differentiation	Number_of_gene_2	KIT	MLF1	
GO:0002320_lymphoid progenitor cell differentiation	Number_of_gene_4	BMP4	KIT	LIG4	SHH	
GO:0002335_mature B cell differentiation	Number_of_gene_2	BCL3	MALT1	
GO:0002347_response to tumor cell	Number_of_gene_2	IL12A	IL12B	
GO:0002360_T cell lineage commitment	Number_of_gene_2	IL12B	SHH	
GO:0002366_leukocyte activation involved in immune response	Number_of_gene_17	BCL3	CD86	CD40	ICAM1	IL2	IL4	IL6	IL10	IL12B	LIG4	LYN	MLH1	MSH2	RARA	SYK	TGFB1	RIPK2	
GO:0002367_cytokine production involved in immune response	Number_of_gene_9	APOA1	IL10	TGFB1	TGFB2	TGFB3	TNF	WNT5A	MALT1	IRAK3	
GO:0002374_cytokine secretion involved in immune response	Number_of_gene_4	APOA1	IL10	TNF	WNT5A	
GO:0002376_immune system process	Number_of_gene_192	ACVR1B	JAG1	AHR	AKT1	APC	APOA1	APP	FAS	ARHGDIB	RHOH	ARNT	BCL3	BCL6	BMP4	BMP6	BMPR1A	BSG	CALCA	CASP3	CAV1	CCND3	CD1A	CD2	CD86	TNFSF8	CD34	CD40	CD44	CD81	CDH1	CDK6	CDKN1A	CDKN2A	CDKN2B	CEBPA	CCR5	LTB4R	COL1A1	COL1A2	MAP3K8	CREB1	MAPK14	CSF1	CSF2	CSF3	CSK	CTLA4	CTNNB1	DUSP4	EDN1	EDNRB	EPO	ERBB2	ETS1	FGF3	FGFR2	FLT3	FN1	FYN	GLI2	GLI3	GNAS	GPX1	GRB7	HCK	HFE	HIF1A	HLA-DOA	HLA-DOB	HLA-DPA1	HLA-DPB1	HLA-DRA	HLA-F	HOXA5	HOXA9	ICAM1	IFNG	IFNGR1	IFNGR2	IGF1R	IHH	IL1A	IL1B	IL1RN	IL2	IL3	IL4	IL6	IL8	IL10	IL11	IL12A	IL12B	IL13	IL16	INHA	INS	ITGA6	IRF5	IRF7	ITGB1	ITK	JAG2	JAK2	JUNB	KIT	KRAS	KRT1	LCK	LCN2	LIF	LIG4	LMO2	LTA	LYN	MAP3K1	CXCL9	MLF1	MLH1	MMP1	MMP9	MPO	MSH2	MSH3	NFKB1	NFKB2	NOTCH1	NOTCH2	NOTCH4	NRAS	OSM	P2RX7	SERPINE1	PDGFB	PECAM1	PIK3R1	PODXL	PPARG	MAPK9	MAPK10	MAP2K6	PTEN	PTPN6	RARA	RBP1	S100A12	SFRP1	SFTPD	SHB	SHH	ST6GAL1	SPI1	SRC	STAT5A	SYK	TAL1	TBX1	TEK	TGFB1	TGFB2	TGFB3	TGFBR3	THBS1	THPO	THY1	TNF	TNFRSF1B	TYK2	UBA52	UNG	VAV1	VEGFB	WNT1	WNT5A	WNT10B	WNT2B	YES1	ZAP70	FZD7	FZD9	RIPK1	TNFSF10	RIPK2	SLIT2	AIM2	HDAC9	HDAC5	IL18BP	SEMA3C	MALT1	IRAK3	DLL1	
GO:0002377_immunoglobulin production	Number_of_gene_14	FAS	CD40	IL2	IL4	IL6	IL10	IL13	LIG4	MLH1	MSH2	MSH3	TGFB1	TNF	UNG	
GO:0002381_immunoglobulin production involved in immunoglobulin mediated immune response	Number_of_gene_8	CD40	IL2	IL4	IL10	LIG4	MLH1	MSH2	TGFB1	
GO:0002418_immune response to tumor cell	Number_of_gene_2	IL12A	IL12B	
GO:0002420_natural killer cell mediated cytotoxicity directed against tumor cell target	Number_of_gene_2	IL12A	IL12B	
GO:0002423_natural killer cell mediated immune response to tumor cell	Number_of_gene_2	IL12A	IL12B	
GO:0002429_immune response-activating cell surface receptor signaling pathway	Number_of_gene_20	CSK	CTLA4	FYN	HLA-DOA	HLA-DOB	HLA-DPA1	HLA-DPB1	HLA-DRA	ITK	LCK	LYN	NFKB1	PIK3R1	PTEN	SYK	THY1	UBA52	ZAP70	RIPK2	MALT1	
GO:0002437_inflammatory response to antigenic stimulus	Number_of_gene_6	GPX1	IL1B	IL10	IL12B	LTA	TNF	
GO:0002439_chronic inflammatory response to antigenic stimulus	Number_of_gene_4	IL1B	IL10	LTA	TNF	
GO:0002440_production of molecular mediator of immune response	Number_of_gene_20	APOA1	FAS	CD40	IL2	IL4	IL6	IL10	IL13	LIG4	MLH1	MSH2	MSH3	TGFB1	TGFB2	TGFB3	TNF	UNG	WNT5A	MALT1	IRAK3	
GO:0002443_leukocyte mediated immunity	Number_of_gene_22	FAS	BCL3	CD40	ICAM1	IL1B	IL2	IL4	IL6	IL10	IL12A	IL12B	LIG4	LTA	LYN	MLH1	MSH2	P2RX7	STAT5A	SYK	TGFB1	TNF	MALT1	
GO:0002444_myeloid leukocyte mediated immunity	Number_of_gene_3	IL6	LYN	SYK	
GO:0002448_mast cell mediated immunity	Number_of_gene_2	LYN	SYK	
GO:0002449_lymphocyte mediated immunity	Number_of_gene_19	FAS	BCL3	CD40	ICAM1	IL1B	IL2	IL4	IL10	IL12A	IL12B	LIG4	LTA	MLH1	MSH2	P2RX7	STAT5A	TGFB1	TNF	MALT1	
GO:0002455_humoral immune response mediated by circulating immunoglobulin	Number_of_gene_3	BCL3	LTA	TNF	
GO:0002456_T cell mediated immunity	Number_of_gene_6	ICAM1	IL1B	IL12A	IL12B	P2RX7	MALT1	
GO:0002460_adaptive immune response based on somatic recombination of immune receptors built from immunoglobulin superfamily domains	Number_of_gene_22	FAS	BCL3	BCL6	CD40	ICAM1	IL1B	IL2	IL4	IL10	IL12A	IL12B	LIG4	LTA	MLH1	MSH2	NFKB2	P2RX7	TGFB1	TNF	RIPK2	IL18BP	MALT1	
GO:0002467_germinal center formation	Number_of_gene_3	BCL3	BCL6	NFKB2	
GO:0002474_antigen processing and presentation of peptide antigen via MHC class I	Number_of_gene_2	HFE	HLA-F	
GO:0002504_antigen processing and presentation of peptide or polysaccharide antigen via MHC class II	Number_of_gene_6	HLA-DOA	HLA-DOB	HLA-DPA1	HLA-DPB1	HLA-DRA	THBS1	
GO:0002507_tolerance induction	Number_of_gene_2	TGFB1	IRAK3	
GO:0002520_immune system development	Number_of_gene_91	ACVR1B	JAG1	APC	FAS	RHOH	ARNT	BCL3	BMP4	CALCA	CD2	CD86	CD40	CDK6	CDKN2A	CDKN2B	CEBPA	CSF1	CSF2	CSF3	CTLA4	CTNNB1	EPO	ERBB2	ETS1	FGF3	FGFR2	FLT3	GLI2	GLI3	GNAS	HIF1A	HOXA5	HOXA9	IFNG	IHH	IL2	IL4	IL6	IL10	IL11	IL12B	INHA	ITGB1	JAG2	JAK2	JUNB	KIT	LCK	LIF	LIG4	LMO2	LTA	LYN	MLF1	MLH1	MMP9	MSH2	MSH3	NFKB2	NOTCH2	NOTCH4	PIK3R1	PPARG	RARA	RBP1	SFRP1	SHH	SPI1	STAT5A	SYK	TAL1	TBX1	TGFB1	TGFB2	TGFBR3	THPO	TNF	UNG	WNT1	WNT5A	WNT10B	WNT2B	ZAP70	FZD7	FZD9	RIPK2	HDAC9	HDAC5	MALT1	IRAK3	DLL1	
GO:0002521_leukocyte differentiation	Number_of_gene_55	APC	FAS	RHOH	BCL3	BMP4	CALCA	CD2	CD86	CDKN2A	CEBPA	CSF1	CSF2	CSF3	CTLA4	CTNNB1	ERBB2	GLI2	GLI3	GNAS	IFNG	IHH	IL2	IL4	IL6	IL10	IL11	IL12B	INHA	ITGB1	JAG2	JUNB	KIT	LCK	LIF	LIG4	MMP9	MSH2	PIK3R1	PPARG	RARA	RBP1	SFRP1	SHH	STAT5A	SYK	TGFB1	TNF	WNT1	ZAP70	FZD7	FZD9	RIPK2	HDAC9	HDAC5	MALT1	
GO:0002526_acute inflammatory response	Number_of_gene_16	ACVR1	CASP6	CEBPA	EPHA3	FN1	IL1A	IL1B	IL4	IL6	INS	OSM	PPARG	PTGS2	TFRC	TNF	TSC2	
GO:0002532_production of molecular mediator involved in inflammatory response	Number_of_gene_3	INS	LYN	SERPINE1	
GO:0002544_chronic inflammatory response	Number_of_gene_6	IL1B	IL4	IL10	LTA	THBS1	TNF	
GO:0002548_monocyte chemotaxis	Number_of_gene_4	CALCA	IL6	SERPINE1	PDGFB	
GO:0002562_somatic diversification of immune receptors via germline recombination within a single locus	Number_of_gene_10	CD40	IL2	IL4	IL10	LIG4	MLH1	MSH2	MSH3	TGFB1	UNG	
GO:0002566_somatic diversification of immune receptors via somatic mutation	Number_of_gene_3	MLH1	MSH2	UNG	
GO:0002573_myeloid leukocyte differentiation	Number_of_gene_24	APC	CALCA	CEBPA	CSF1	CSF2	CSF3	CTNNB1	GNAS	IFNG	IL4	IL12B	INHA	JUNB	KIT	LIF	MMP9	PIK3R1	PPARG	RARA	RBP1	SFRP1	STAT5A	TGFB1	TNF	
GO:0002576_platelet degranulation	Number_of_gene_19	APOA1	APP	CD9	EGF	FN1	HGF	IGF1	SERPINE1	PDGFA	PDGFB	PECAM1	PLG	SPARC	TGFB1	TGFB2	TGFB3	LEFTY2	THBS1	VEGFB	
GO:0002637_regulation of immunoglobulin production	Number_of_gene_8	CD40	IL2	IL4	IL6	IL10	IL13	TGFB1	TNF	
GO:0002673_regulation of acute inflammatory response	Number_of_gene_8	IL1B	IL4	IL6	INS	OSM	PPARG	PTGS2	TNF	
GO:0002674_negative regulation of acute inflammatory response	Number_of_gene_3	IL4	INS	PPARG	
GO:0002675_positive regulation of acute inflammatory response	Number_of_gene_5	IL1B	IL6	OSM	PTGS2	TNF	
GO:0002676_regulation of chronic inflammatory response	Number_of_gene_4	IL4	IL10	LTA	TNF	
GO:0002677_negative regulation of chronic inflammatory response	Number_of_gene_2	IL4	IL10	
GO:0002678_positive regulation of chronic inflammatory response	Number_of_gene_2	LTA	TNF	
GO:0002679_respiratory burst involved in defense response	Number_of_gene_2	INS	MPO	
GO:0002682_regulation of immune system process	Number_of_gene_111	ACVR1B	JAG1	AHR	AKT1	APC	APOA1	FAS	ARNT	BCL6	BMP4	CALCA	CASP3	CAV1	CD2	CD86	CD34	CD40	CD81	CDH1	CDK6	CDKN1A	CDKN2A	MAP3K8	CREB1	MAPK14	CSF1	CSK	CTLA4	CTNNB1	DUSP4	ERBB2	ETS1	FYN	GLI2	GLI3	GNAS	GPX1	HCK	HIF1A	HLA-DOA	HLA-DOB	HLA-DPA1	HLA-DPB1	HLA-DRA	HLA-F	HOXA5	ICAM1	IFNG	IFNGR1	IFNGR2	IHH	IL1B	IL2	IL4	IL6	IL8	IL10	IL12A	IL12B	IL13	INHA	INS	IRF7	ITGB1	ITK	JAK2	KRT1	LCK	LIF	LMO2	LTA	LYN	MAP3K1	NFKB1	NFKB2	P2RX7	SERPINE1	PIK3R1	MAPK9	MAPK10	MAP2K6	PTEN	PTPN6	RARA	RBP1	SFRP1	SFTPD	SHH	SPI1	SRC	STAT5A	SYK	TAL1	TGFB1	TGFB2	TGFB3	THBS1	THY1	TNF	TYK2	UBA52	VAV1	VEGFB	WNT5A	YES1	ZAP70	RIPK1	RIPK2	SLIT2	MALT1	IRAK3	
GO:0002683_negative regulation of immune system process	Number_of_gene_24	FAS	BMP4	CASP3	CDKN2A	CTLA4	ERBB2	GLI3	GPX1	IHH	IL2	IL10	IL12B	INHA	INS	SFRP1	SFTPD	SHH	TGFB1	TGFB2	TGFB3	THBS1	THY1	SLIT2	IRAK3	
GO:0002684_positive regulation of immune system process	Number_of_gene_67	AKT1	CAV1	CD2	CD86	CD40	CDKN1A	MAP3K8	CREB1	MAPK14	CSK	CTLA4	DUSP4	FYN	GLI2	GLI3	HLA-DOA	HLA-DOB	HLA-DPA1	HLA-DPB1	HLA-DRA	ICAM1	IHH	IL1B	IL2	IL4	IL6	IL8	IL12A	IL12B	IL13	IRF7	ITK	KRT1	LCK	LTA	LYN	MAP3K1	NFKB1	NFKB2	P2RX7	SERPINE1	PIK3R1	MAPK9	MAPK10	MAP2K6	PTEN	PTPN6	RARA	SHH	SRC	STAT5A	SYK	TGFB1	TGFB2	THBS1	THY1	TNF	UBA52	VAV1	VEGFB	WNT5A	YES1	ZAP70	RIPK1	RIPK2	MALT1	IRAK3	
GO:0002685_regulation of leukocyte migration	Number_of_gene_8	ICAM1	IL6	IL8	SERPINE1	THBS1	VEGFB	WNT5A	SLIT2	
GO:0002687_positive regulation of leukocyte migration	Number_of_gene_7	ICAM1	IL6	IL8	SERPINE1	THBS1	VEGFB	WNT5A	
GO:0002688_regulation of leukocyte chemotaxis	Number_of_gene_7	IL6	IL8	SERPINE1	THBS1	VEGFB	WNT5A	SLIT2	
GO:0002690_positive regulation of leukocyte chemotaxis	Number_of_gene_6	IL6	IL8	SERPINE1	THBS1	VEGFB	WNT5A	
GO:0002694_regulation of leukocyte activation	Number_of_gene_53	AHR	AKT1	FAS	BMP4	CASP3	CAV1	CD2	CD86	CD40	CDKN1A	CDKN2A	MAP3K8	CSK	CTLA4	CTNNB1	ERBB2	FYN	GLI2	GLI3	HLA-DOA	HLA-DOB	HLA-DPA1	HLA-DPB1	HLA-DRA	IHH	IL1B	IL2	IL4	IL6	IL10	IL12A	IL12B	IL13	INHA	LCK	LYN	PIK3R1	PTPN6	RARA	SFRP1	SFTPD	SHH	SRC	STAT5A	SYK	TGFB1	THBS1	THY1	VAV1	YES1	ZAP70	RIPK2	MALT1	
GO:0002695_negative regulation of leukocyte activation	Number_of_gene_15	FAS	BMP4	CASP3	CDKN2A	CTLA4	ERBB2	GLI3	IHH	IL2	IL10	INHA	SFRP1	SFTPD	SHH	TGFB1	
GO:0002696_positive regulation of leukocyte activation	Number_of_gene_42	AKT1	CAV1	CD2	CD86	CD40	CDKN1A	MAP3K8	CSK	CTLA4	FYN	GLI2	GLI3	HLA-DOA	HLA-DOB	HLA-DPA1	HLA-DPB1	HLA-DRA	IHH	IL1B	IL2	IL4	IL6	IL12A	IL12B	IL13	LCK	LYN	PIK3R1	PTPN6	RARA	SHH	SRC	STAT5A	SYK	TGFB1	THBS1	THY1	VAV1	YES1	ZAP70	RIPK2	MALT1	
GO:0002697_regulation of immune effector process	Number_of_gene_29	APOA1	CD86	CD40	FYN	HCK	ICAM1	IL1B	IL2	IL4	IL6	IL10	IL12A	IL12B	IL13	INS	LCK	LTA	P2RX7	RARA	STAT5A	SYK	TGFB1	TGFB2	TGFB3	TNF	WNT5A	RIPK2	MALT1	IRAK3	
GO:0002698_negative regulation of immune effector process	Number_of_gene_5	INS	TGFB1	TGFB2	TGFB3	IRAK3	
GO:0002699_positive regulation of immune effector process	Number_of_gene_19	CD86	CD40	IL1B	IL2	IL4	IL6	IL12A	IL12B	IL13	LTA	P2RX7	RARA	STAT5A	SYK	TGFB1	TNF	WNT5A	RIPK2	MALT1	
GO:0002700_regulation of production of molecular mediator of immune response	Number_of_gene_14	APOA1	CD40	IL2	IL4	IL6	IL10	IL13	TGFB1	TGFB2	TGFB3	TNF	WNT5A	MALT1	IRAK3	
GO:0002702_positive regulation of production of molecular mediator of immune response	Number_of_gene_3	IL13	WNT5A	MALT1	
GO:0002703_regulation of leukocyte mediated immunity	Number_of_gene_14	CD40	IL1B	IL2	IL4	IL10	IL12A	IL12B	LTA	P2RX7	STAT5A	SYK	TGFB1	TNF	MALT1	
GO:0002705_positive regulation of leukocyte mediated immunity	Number_of_gene_8	IL1B	IL12A	IL12B	LTA	P2RX7	STAT5A	TNF	MALT1	
GO:0002706_regulation of lymphocyte mediated immunity	Number_of_gene_13	CD40	IL1B	IL2	IL4	IL10	IL12A	IL12B	LTA	P2RX7	STAT5A	TGFB1	TNF	MALT1	
GO:0002708_positive regulation of lymphocyte mediated immunity	Number_of_gene_8	IL1B	IL12A	IL12B	LTA	P2RX7	STAT5A	TNF	MALT1	
GO:0002709_regulation of T cell mediated immunity	Number_of_gene_5	IL1B	IL12A	IL12B	P2RX7	MALT1	
GO:0002711_positive regulation of T cell mediated immunity	Number_of_gene_5	IL1B	IL12A	IL12B	P2RX7	MALT1	
GO:0002712_regulation of B cell mediated immunity	Number_of_gene_7	CD40	IL2	IL4	IL10	LTA	TGFB1	TNF	
GO:0002714_positive regulation of B cell mediated immunity	Number_of_gene_2	LTA	TNF	
GO:0002715_regulation of natural killer cell mediated immunity	Number_of_gene_3	IL12A	IL12B	STAT5A	
GO:0002717_positive regulation of natural killer cell mediated immunity	Number_of_gene_3	IL12A	IL12B	STAT5A	
GO:0002718_regulation of cytokine production involved in immune response	Number_of_gene_9	APOA1	IL10	TGFB1	TGFB2	TGFB3	TNF	WNT5A	MALT1	IRAK3	
GO:0002720_positive regulation of cytokine production involved in immune response	Number_of_gene_2	WNT5A	MALT1	
GO:0002739_regulation of cytokine secretion involved in immune response	Number_of_gene_4	APOA1	IL10	TNF	WNT5A	
GO:0002740_negative regulation of cytokine secretion involved in immune response	Number_of_gene_3	APOA1	IL10	TNF	
GO:0002755_MyD88-dependent toll-like receptor signaling pathway	Number_of_gene_12	CREB1	MAPK14	DUSP4	MAP3K1	NFKB1	NFKB2	MAPK9	MAPK10	MAP2K6	UBA52	RIPK2	IRAK3	
GO:0002756_MyD88-independent toll-like receptor signaling pathway	Number_of_gene_12	CREB1	MAPK14	DUSP4	IRF7	NFKB1	NFKB2	MAPK9	MAPK10	MAP2K6	UBA52	RIPK1	RIPK2	
GO:0002757_immune response-activating signal transduction	Number_of_gene_31	CREB1	MAPK14	CSK	CTLA4	DUSP4	FYN	HLA-DOA	HLA-DOB	HLA-DPA1	HLA-DPB1	HLA-DRA	IRF7	ITK	LCK	LYN	MAP3K1	NFKB1	NFKB2	PIK3R1	MAPK9	MAPK10	MAP2K6	PTEN	SYK	THY1	UBA52	ZAP70	RIPK1	RIPK2	MALT1	IRAK3	
GO:0002758_innate immune response-activating signal transduction	Number_of_gene_14	CREB1	MAPK14	DUSP4	IRF7	MAP3K1	NFKB1	NFKB2	MAPK9	MAPK10	MAP2K6	UBA52	RIPK1	RIPK2	IRAK3	
GO:0002761_regulation of myeloid leukocyte differentiation	Number_of_gene_16	APC	CALCA	CSF1	CTNNB1	GNAS	IFNG	IL4	IL12B	INHA	LIF	PIK3R1	RARA	RBP1	SFRP1	STAT5A	TNF	
GO:0002762_negative regulation of myeloid leukocyte differentiation	Number_of_gene_7	CALCA	CTNNB1	IL4	INHA	PIK3R1	RARA	SFRP1	
GO:0002763_positive regulation of myeloid leukocyte differentiation	Number_of_gene_8	CALCA	CSF1	GNAS	IFNG	IL12B	LIF	STAT5A	TNF	
GO:0002764_immune response-regulating signaling pathway	Number_of_gene_32	CD40	CREB1	MAPK14	CSK	CTLA4	DUSP4	FYN	HLA-DOA	HLA-DOB	HLA-DPA1	HLA-DPB1	HLA-DRA	IRF7	ITK	LCK	LYN	MAP3K1	NFKB1	NFKB2	PIK3R1	MAPK9	MAPK10	MAP2K6	PTEN	SYK	THY1	UBA52	ZAP70	RIPK1	RIPK2	MALT1	IRAK3	
GO:0002768_immune response-regulating cell surface receptor signaling pathway	Number_of_gene_21	CD40	CSK	CTLA4	FYN	HLA-DOA	HLA-DOB	HLA-DPA1	HLA-DPB1	HLA-DRA	ITK	LCK	LYN	NFKB1	PIK3R1	PTEN	SYK	THY1	UBA52	ZAP70	RIPK2	MALT1	
GO:0002790_peptide secretion	Number_of_gene_24	ABCA1	ACVR2B	BLK	CCKAR	CCKBR	EDN1	GNAS	IFNG	IL1B	IL6	INS	ITPR2	ITPR3	JAK2	KCNQ1	SMAD2	NNAT	PPARD	PRKAR1A	RAP1A	SFRP1	TCF7L2	TNF	ACVR1C	
GO:0002791_regulation of peptide secretion	Number_of_gene_19	BLK	CCKAR	CCKBR	GNAS	IFNG	IL1B	INS	ITPR2	ITPR3	JAK2	KCNQ1	NNAT	PPARD	PRKAR1A	RAP1A	SFRP1	TCF7L2	TNF	ACVR1C	
GO:0002792_negative regulation of peptide secretion	Number_of_gene_3	KCNQ1	SFRP1	ACVR1C	
GO:0002793_positive regulation of peptide secretion	Number_of_gene_7	BLK	CCKAR	CCKBR	JAK2	NNAT	PPARD	TCF7L2	
GO:0002819_regulation of adaptive immune response	Number_of_gene_14	BCL6	CD40	IL1B	IL2	IL4	IL10	IL12A	IL12B	LTA	P2RX7	TGFB1	TNF	RIPK2	MALT1	
GO:0002821_positive regulation of adaptive immune response	Number_of_gene_8	IL1B	IL12A	IL12B	LTA	P2RX7	TNF	RIPK2	MALT1	
GO:0002822_regulation of adaptive immune response based on somatic recombination of immune receptors built from immunoglobulin superfamily domains	Number_of_gene_14	BCL6	CD40	IL1B	IL2	IL4	IL10	IL12A	IL12B	LTA	P2RX7	TGFB1	TNF	RIPK2	MALT1	
GO:0002824_positive regulation of adaptive immune response based on somatic recombination of immune receptors built from immunoglobulin superfamily domains	Number_of_gene_8	IL1B	IL12A	IL12B	LTA	P2RX7	TNF	RIPK2	MALT1	
GO:0002825_regulation of T-helper 1 type immune response	Number_of_gene_2	IL12B	RIPK2	
GO:0002827_positive regulation of T-helper 1 type immune response	Number_of_gene_2	IL12B	RIPK2	
GO:0002828_regulation of type 2 immune response	Number_of_gene_3	CD86	IL6	RARA	
GO:0002831_regulation of response to biotic stimulus	Number_of_gene_5	FYN	HCK	IL12A	IL12B	LCK	
GO:0002833_positive regulation of response to biotic stimulus	Number_of_gene_2	IL12A	IL12B	
GO:0002834_regulation of response to tumor cell	Number_of_gene_2	IL12A	IL12B	
GO:0002836_positive regulation of response to tumor cell	Number_of_gene_2	IL12A	IL12B	
GO:0002837_regulation of immune response to tumor cell	Number_of_gene_2	IL12A	IL12B	
GO:0002839_positive regulation of immune response to tumor cell	Number_of_gene_2	IL12A	IL12B	
GO:0002855_regulation of natural killer cell mediated immune response to tumor cell	Number_of_gene_2	IL12A	IL12B	
GO:0002857_positive regulation of natural killer cell mediated immune response to tumor cell	Number_of_gene_2	IL12A	IL12B	
GO:0002858_regulation of natural killer cell mediated cytotoxicity directed against tumor cell target	Number_of_gene_2	IL12A	IL12B	
GO:0002860_positive regulation of natural killer cell mediated cytotoxicity directed against tumor cell target	Number_of_gene_2	IL12A	IL12B	
GO:0002861_regulation of inflammatory response to antigenic stimulus	Number_of_gene_5	GPX1	IL10	IL12B	LTA	TNF	
GO:0002862_negative regulation of inflammatory response to antigenic stimulus	Number_of_gene_3	GPX1	IL10	IL12B	
GO:0002874_regulation of chronic inflammatory response to antigenic stimulus	Number_of_gene_3	IL10	LTA	TNF	
GO:0002889_regulation of immunoglobulin mediated immune response	Number_of_gene_7	CD40	IL2	IL4	IL10	LTA	TGFB1	TNF	
GO:0002891_positive regulation of immunoglobulin mediated immune response	Number_of_gene_2	LTA	TNF	
GO:0002902_regulation of B cell apoptosis	Number_of_gene_4	BCL6	IL2	IL10	PTEN	
GO:0002903_negative regulation of B cell apoptosis	Number_of_gene_2	BCL6	IL2	
GO:0002920_regulation of humoral immune response	Number_of_gene_2	LTA	TNF	
GO:0002922_positive regulation of humoral immune response	Number_of_gene_2	LTA	TNF	
GO:0003001_generation of a signal involved in cell-cell signaling	Number_of_gene_36	ACVR2B	BLK	CCKAR	CCKBR	CREB1	EDN1	GNAS	HTR1B	HTR2A	IFNG	IL1B	IL6	IL11	INHA	INS	ITPR2	ITPR3	JAK2	KCNQ1	LIF	LRP2	LYN	SMAD2	NNAT	OSM	P2RX7	PPARD	PRKAR1A	RAP1A	SFRP1	SLC22A2	SNCG	SYK	TCF7L2	TNF	ACVR1C	
GO:0003002_regionalization	Number_of_gene_37	ACVR2B	APC	BMP2	BMP4	BMPR2	CTNNB1	EDN1	FGF1	FGF2	FGF3	FGFR1	FGFR2	GAS1	GLI2	GLI3	HOXA5	HOXA9	HOXA11	HOXB2	SMAD2	SMAD4	MLLT3	NOTCH1	ROR2	SFRP1	SHH	SKI	SMO	WNT1	WNT2	WNT5A	WNT8B	WNT10B	WNT2B	SEMA3C	DLL1	HHIP	
GO:0003006_developmental process involved in reproduction	Number_of_gene_75	ACVR1	ACVR1B	AFP	AHR	AKT1	APC	CCND1	BMP4	BMP6	BSG	CASP2	CCND2	CCNE1	CDC25B	CDKN1B	CSF1	CTNNA1	CTNNB1	DHCR24	ESR1	FANCA	PTK2B	FANCG	FGF7	FGF8	FGF9	FGFR2	FRZB	GATA6	GJB2	GLI2	HSPA2	TNC	ICAM1	IGF1R	INHA	INSR	JUNB	KIT	LIF	MAS1	MMP14	MMP19	MSH2	NKX3-1	NOS3	NOTCH1	ROR2	PDGFRA	PGR	SERPINB5	PPARD	PTEN	PTGS2	SFRP1	SHH	SMO	SOX2	SPP1	SRC	STAT5A	STK11	TCF7L2	TFAP2C	TGFB1	TGFB2	TGFB3	WNT5A	WNT10B	WNT2B	WT1	FZD7	FZD9	SLIT2	HOXB13	
GO:0003007_heart morphogenesis	Number_of_gene_15	BMP2	EFNA1	FGFR2	GATA6	INSR	NOTCH1	SHH	SMO	TGFB2	TGFBR3	WNT2	WNT5A	DLC1	SEMA3C	SOX17	
GO:0003008_system process	Number_of_gene_128	ACTG2	AGTR1	APBA1	APOA1	APP	FAS	RHOC	BMP4	BMPR2	CALCA	CASP3	CAV1	CAV2	CCKAR	CCKBR	CD9	CDH3	CDKN1B	CFTR	CHGA	LTB4R	COL1A1	COL1A2	COL4A3	COMT	CREB1	CTGF	CTNNB1	CYP1B1	DAB2	DES	NQO1	HBEGF	EDN1	EDNRB	EPHB2	EPO	NR2F6	ERBB2	ERBB4	EYA4	F2R	FGF2	FGFR1	FLI1	FLT1	FYN	GABRA5	GABRB3	GABRG3	GJB2	GNAS	GNG7	GPX1	GUCY2D	HOXA5	HOXB2	HTR1B	HTR2A	IAPP	ICAM1	IFNG	IGF1	IL1A	IL1B	IL2	IL6	IL10	INHA	INS	ITPR3	JAG2	JAK2	KCNQ1	KIT	LCK	LIF	MUSK	MYH11	MYLK	NDN	NEFL	NOS3	NPY	NPR2	NTSR1	OAT	SLC22A18	P2RX7	PAX6	PDE1B	PENK	PIK3R1	PMP22	POMC	PPARD	PPARG	MAP2K6	PTEN	PTGS1	PTGS2	PTPRF	PXN	RAF1	RASGRF1	RRAS	SKI	SLC22A3	SLC22A2	SNCG	SOX2	SRC	TFF1	TGFB1	TGFB2	TGFBI	TIMP3	TNF	VEGFB	VIM	WNT5A	YES1	FZD9	PROM1	SLIT2	SEMA3A	PROK2	COL18A1	
GO:0003012_muscle system process	Number_of_gene_24	ACTG2	CAV1	LTB4R	CTGF	DES	EDN1	EDNRB	F2R	FLT1	IGF1	IL1B	KCNQ1	LCK	MYH11	MYLK	NOS3	MAP2K6	PTGS1	PTGS2	PXN	TNF	VEGFB	VIM	PROK2	
GO:0003013_circulatory system process	Number_of_gene_42	AGTR1	RHOC	BMPR2	CALCA	CAV1	CFTR	CHGA	COL1A2	COL4A3	CTGF	DES	HBEGF	EDN1	EDNRB	EPO	F2R	FLI1	GPX1	HOXB2	HTR2A	ICAM1	IFNG	IL2	INS	JAK2	KCNQ1	NOS3	NPY	NPR2	PIK3R1	POMC	PPARD	PPARG	MAP2K6	PTGS1	PTGS2	SRC	TGFB2	VEGFB	YES1	SLIT2	SEMA3A	
GO:0003014_renal system process	Number_of_gene_4	AGTR1	FAS	BMP4	EDN1	
GO:0003015_heart process	Number_of_gene_14	CTGF	DES	HBEGF	EDN1	GPX1	IFNG	IL2	JAK2	KCNQ1	PIK3R1	MAP2K6	TGFB2	VEGFB	SEMA3A	
GO:0003016_respiratory system process	Number_of_gene_2	HOXA5	JAG2	
GO:0003018_vascular process in circulatory system	Number_of_gene_20	AGTR1	RHOC	BMPR2	CALCA	CAV1	CFTR	EDN1	EDNRB	F2R	GPX1	HTR2A	ICAM1	INS	NOS3	PPARD	PTGS1	PTGS2	SRC	YES1	SLIT2	
GO:0003044_regulation of systemic arterial blood pressure mediated by a chemical signal	Number_of_gene_3	AGTR1	EDN1	NOS3	
GO:0003073_regulation of systemic arterial blood pressure	Number_of_gene_5	AGTR1	BMPR2	CALCA	EDN1	NOS3	
GO:0003100_regulation of systemic arterial blood pressure by endothelin	Number_of_gene_2	EDN1	NOS3	
GO:0003129_heart induction	Number_of_gene_2	BMP2	CTNNB1	
GO:0003143_embryonic heart tube morphogenesis	Number_of_gene_3	SHH	WNT5A	SOX17	
GO:0003148_outflow tract septum morphogenesis	Number_of_gene_2	FGFR2	GATA6	
GO:0003151_outflow tract morphogenesis	Number_of_gene_5	FGFR2	GATA6	WNT5A	SEMA3C	SOX17	
GO:0003156_regulation of organ formation	Number_of_gene_13	BMP2	BMP4	CTNNB1	FGF1	FGF2	FGF3	FGFR1	HOXA11	NOTCH1	SHH	WNT2	WNT5A	WNT2B	
GO:0003157_endocardium development	Number_of_gene_2	NOTCH1	SOX17	
GO:0003158_endothelium development	Number_of_gene_8	JAG1	ALOX12	BMP4	CTNNB1	GPX1	NOTCH1	NOTCH4	SOX17	
GO:0003159_morphogenesis of an endothelium	Number_of_gene_2	BMP4	CTNNB1	
GO:0003160_endocardium morphogenesis	Number_of_gene_2	NOTCH1	SOX17	
GO:0003170_heart valve development	Number_of_gene_3	BMP2	EFNA1	NOTCH1	
GO:0003176_aortic valve development	Number_of_gene_2	EFNA1	NOTCH1	
GO:0003179_heart valve morphogenesis	Number_of_gene_3	BMP2	EFNA1	NOTCH1	
GO:0003180_aortic valve morphogenesis	Number_of_gene_2	EFNA1	NOTCH1	
GO:0003197_endocardial cushion development	Number_of_gene_2	BMP2	BMP4	
GO:0003205_cardiac chamber development	Number_of_gene_7	BMP4	FGFR2	GATA6	TGFBR3	WNT2	WNT5A	SEMA3C	
GO:0003206_cardiac chamber morphogenesis	Number_of_gene_6	FGFR2	GATA6	TGFBR3	WNT2	WNT5A	SEMA3C	
GO:0003208_cardiac ventricle morphogenesis	Number_of_gene_3	FGFR2	TGFBR3	SEMA3C	
GO:0003209_cardiac atrium morphogenesis	Number_of_gene_2	WNT2	WNT5A	
GO:0003229_ventricular cardiac muscle tissue development	Number_of_gene_2	FGFR2	TGFBR3	
GO:0003230_cardiac atrium development	Number_of_gene_2	WNT2	WNT5A	
GO:0003231_cardiac ventricle development	Number_of_gene_4	FGFR2	TGFBR3	WNT5A	SEMA3C	
GO:0003254_regulation of membrane depolarization	Number_of_gene_2	ALOX12	P2RX7	
GO:0003279_cardiac septum development	Number_of_gene_4	BMP4	FGFR2	GATA6	WNT5A	
GO:0003281_ventricular septum development	Number_of_gene_2	FGFR2	WNT5A	
GO:0003306_Wnt receptor signaling pathway involved in heart development	Number_of_gene_2	CTNNB1	WNT5A	
GO:0003309_type B pancreatic cell differentiation	Number_of_gene_2	GATA6	WNT5A	
GO:0003310_pancreatic A cell differentiation	Number_of_gene_2	GATA6	PAX6	
GO:0003337_mesenchymal to epithelial transition involved in metanephros morphogenesis	Number_of_gene_4	BMP4	CTNNB1	IFNG	LIF	
GO:0003338_metanephros morphogenesis	Number_of_gene_5	BMP4	CTNNB1	IFNG	LIF	WT1	
GO:0003339_regulation of mesenchymal to epithelial transition involved in metanephros morphogenesis	Number_of_gene_2	IFNG	LIF	
GO:0003382_epithelial cell morphogenesis	Number_of_gene_7	BMP4	CTNNB1	IFNG	IHH	LIF	NOTCH4	FZD7	
GO:0003401_axis elongation	Number_of_gene_7	BMP4	ESR1	FGFR2	SFRP1	SHH	TGFB1	WNT5A	
GO:0003407_neural retina development	Number_of_gene_4	CASP2	IHH	THY1	PROM1	
GO:0005975_carbohydrate metabolic process	Number_of_gene_29	ABO	AKT1	ARNT	CHI3L2	DCN	EXT1	FGF2	GRB10	HIF1A	IFNG	IGF1	IL6	INS	INSR	LRP2	MAS1	PIK3R1	PPARD	PTEN	ST6GAL1	SRC	TFF1	TNF	VEGFB	EPM2A	TUSC3	B3GALT5	HPSE	GNMT	
GO:0005976_polysaccharide metabolic process	Number_of_gene_10	AKT1	CHI3L2	DCN	EXT1	GRB10	IGF1	INS	INSR	EPM2A	GNMT	
GO:0005977_glycogen metabolic process	Number_of_gene_7	AKT1	GRB10	IGF1	INS	INSR	EPM2A	GNMT	
GO:0005978_glycogen biosynthetic process	Number_of_gene_5	AKT1	GRB10	IGF1	INS	INSR	
GO:0005979_regulation of glycogen biosynthetic process	Number_of_gene_5	AKT1	GRB10	IGF1	INS	INSR	
GO:0005996_monosaccharide metabolic process	Number_of_gene_14	AKT1	ARNT	GRB10	HIF1A	IFNG	IGF1	IL6	INS	INSR	PIK3R1	PPARD	SRC	TNF	GNMT	
GO:0006006_glucose metabolic process	Number_of_gene_13	AKT1	ARNT	GRB10	HIF1A	IGF1	IL6	INS	INSR	PIK3R1	PPARD	SRC	TNF	GNMT	
GO:0006007_glucose catabolic process	Number_of_gene_5	ARNT	HIF1A	IGF1	INS	INSR	
GO:0006020_inositol metabolic process	Number_of_gene_3	FGF2	MAS1	PTEN	
GO:0006021_inositol biosynthetic process	Number_of_gene_2	FGF2	MAS1	
GO:0006022_aminoglycan metabolic process	Number_of_gene_3	CHI3L2	DCN	EXT1	
GO:0006029_proteoglycan metabolic process	Number_of_gene_7	CTNNB1	DCN	EXT1	IGF1	PPARD	TCF7L2	HPSE	
GO:0006066_alcohol metabolic process	Number_of_gene_29	ABCA1	AKT1	APOA1	APOC1	ARNT	CEBPA	CFTR	COMT	DHCR24	FABP3	FGF1	FGF2	FGF7	GRB10	HIF1A	IFNG	IGF1	IL4	IL6	INS	INSR	MAS1	PIK3R1	PPARD	PTEN	SRC	TGFB2	TNF	GNMT	
GO:0006073_cellular glucan metabolic process	Number_of_gene_7	AKT1	GRB10	IGF1	INS	INSR	EPM2A	GNMT	
GO:0006082_organic acid metabolic process	Number_of_gene_37	AGXT	AKT1	ALOX12	APOC1	APOC2	BRCA1	BSG	CAV1	COMT	NQO1	DNMT3B	EDN1	FABP3	GPX1	GPX3	GSTM2	GSTP1	IGF1	INS	NOS3	OAT	ODC1	PLA2G2A	PPARD	PPARG	PPAT	PTGS1	PTGS2	RBP1	STAT5A	STK11	SYK	TNFRSF1A	ABCG2	PADI4	GNMT	UGT1A1	
GO:0006090_pyruvate metabolic process	Number_of_gene_2	AGXT	BSG	
GO:0006091_generation of precursor metabolites and energy	Number_of_gene_22	AKT1	ARNT	RUNX1T1	CEBPA	GNAS	GNG7	GRB10	HIF1A	IGF1	INS	INSR	ISL1	ITPR2	ITPR3	MSH2	POMC	PPARD	PRKAR1A	RAP1A	STK11	EPM2A	GNMT	
GO:0006094_gluconeogenesis	Number_of_gene_3	IL6	INS	GNMT	
GO:0006096_glycolysis	Number_of_gene_5	ARNT	HIF1A	IGF1	INS	INSR	
GO:0006109_regulation of carbohydrate metabolic process	Number_of_gene_12	AKT1	ARNT	GRB10	HIF1A	IFNG	IGF1	IL6	INS	INSR	MAS1	SRC	GNMT	
GO:0006110_regulation of glycolysis	Number_of_gene_5	ARNT	HIF1A	IGF1	INS	INSR	
GO:0006111_regulation of gluconeogenesis	Number_of_gene_3	IL6	INS	GNMT	
GO:0006112_energy reserve metabolic process	Number_of_gene_14	AKT1	GNAS	GNG7	GRB10	IGF1	INS	INSR	ITPR2	ITPR3	PRKAR1A	RAP1A	STK11	EPM2A	GNMT	
GO:0006139_nucleobase, nucleoside, nucleotide and nucleic acid metabolic process	Number_of_gene_292	ABCA1	ABL1	ACVR1	ACVR1B	ACVR2B	ADCYAP1	PARP1	AHR	AKT1	APP	RHOC	RHOH	ARNT	ASCL1	ASCL2	BAX	BCL3	BCL6	BMP2	BMP3	BMP4	BMP6	BMPR2	BRCA1	KLF5	CALCA	CASP3	CAV1	RUNX1T1	RUNX3	CCNC	CCNE1	CD86	CD40	CDH1	CDK2	CDKN1B	CDKN1C	CDKN2A	CEBPA	CHD2	COL1A1	CREB1	CREBBP	CRK	MAPK14	CSF2	CTGF	CTNNB1	DAB2	DDB2	GADD45A	DNMT1	DNMT3B	E2F3	E2F5	EDN1	EDNRB	EFNA1	EGF	EGR4	EPHA2	ELK3	EPO	NR2F6	ERBB2	ERBB4	ERCC1	EYA4	ERCC3	ERCC6	ERG	ERN1	ESR1	ESR2	ETS1	ETS2	ETV1	ETV6	F2R	FANCA	FANCE	PTK2B	FANCF	FANCG	FGF1	FGF2	FGFR3	FGFR2	FHIT	FLI1	FOSL2	FRZB	GALR1	GATA6	GFI1	GLI2	GLI3	GNAS	GPX1	GUCY2D	HDAC1	NRG1	HIC1	HIF1A	HLF	HOXA5	HOXA9	HOXA11	HOXB2	HOXC6	HTR1B	ICAM1	ID1	IFNG	IGF1	IGF1R	IHH	IL1B	IL2	IL3	IL4	IL6	IL10	IL11	IL16	INS	INSR	IRF5	IRF7	ISL1	JAK2	JAK3	JUNB	KCNQ1	KRAS	AFF3	LIF	LIG3	LIG4	LMO1	SMAD2	SMAD4	MAF	MAS1	MC2R	MCM2	MCM6	MAP3K1	MGMT	MLF1	MLH1	MLLT3	MLLT6	MSH2	MSH3	MUSK	MXI1	MYB	MYBL2	MYCL1	MYCN	MYOD1	NDN	NFKB1	NFKB2	NKX3-1	NOS3	NOTCH1	NOTCH2	NOTCH3	NOTCH4	NPR2	NTRK1	NTRK2	NTRK3	ROR2	OGG1	OSM	PAX6	PDE1B	PDGFA	PDGFB	PDGFRA	PEG3	PGR	PITX2	PKD2	PLAGL1	POMC	PPARD	PPARG	PPAT	PRKAR1A	MAPK9	MAPK10	PTEN	PTHLH	PURA	RAN	RAP1A	RARA	RARB	RASA1	RASGRF1	RBL2	RRAS	SFRP1	SHH	SKI	SMARCA4	SMARCB1	SMO	SNRPN	SOX1	SOX2	SPI1	STAT5A	TAL1	TBX1	TCF4	TCF7L2	TDG	TERT	TFAP2C	TFDP1	TGFB1	TGFB3	THY1	TIMP2	TK1	TNF	TNFRSF1A	TNFRSF1B	TP73	TRIP6	TSC2	TSG101	TWIST1	UBA52	UNG	VAV1	WNT1	WNT2	WNT5A	WNT8B	WNT10B	WNT2B	WRN	WT1	XPC	XRCC1	XRCC2	ZNF215	PRDM2	ELL	FZD7	FZD9	GAS7	RIPK1	RIPK2	CCNA1	MBD2	DIRAS3	MTA1	ZNF264	ONECUT2	HDAC9	HDAC5	RAD50	HOXB13	SEPT9	MALT1	FASTK	RIPK3	PSIP1	IRAK3	HIC2	SIN3B	PADI4	ZIM2	TRIM29	RAD54B	SPDEF	MLH3	GNMT	PYCARD	ATP10A	SOX17	HDAC11	ZIM3	DAB2IP	
GO:0006140_regulation of nucleotide metabolic process	Number_of_gene_23	ABCA1	ADCYAP1	CALCA	EDN1	EDNRB	EPHA2	PTK2B	GALR1	GNAS	HTR1B	MC2R	NOS3	NTRK1	NTRK2	PKD2	PTHLH	RASGRF1	SFRP1	THY1	TIMP2	TSC2	WNT5A	DAB2IP	
GO:0006144_purine base metabolic process	Number_of_gene_2	GPX1	PPAT	
GO:0006163_purine nucleotide metabolic process	Number_of_gene_42	ABCA1	ADCYAP1	RHOC	CALCA	EDN1	EDNRB	EPHA2	ERCC3	PTK2B	GALR1	GNAS	GPX1	GUCY2D	HTR1B	MC2R	MLH1	MSH2	NOS3	NPR2	NTRK1	NTRK2	OGG1	PDE1B	PKD2	PPAT	PTHLH	RAN	RAP1A	RASGRF1	RRAS	SFRP1	TGFB1	THY1	TIMP2	TSC2	WNT5A	WRN	DIRAS3	SEPT9	MLH3	ATP10A	DAB2IP	
GO:0006164_purine nucleotide biosynthetic process	Number_of_gene_18	ABCA1	ADCYAP1	CALCA	EDN1	EDNRB	GALR1	GNAS	GUCY2D	HTR1B	MC2R	NOS3	NPR2	NTRK1	NTRK2	PPAT	PTHLH	TGFB1	ATP10A	
GO:0006171_cAMP biosynthetic process	Number_of_gene_12	ABCA1	ADCYAP1	CALCA	EDN1	EDNRB	GALR1	GNAS	HTR1B	MC2R	NTRK1	NTRK2	PTHLH	
GO:0006182_cGMP biosynthetic process	Number_of_gene_3	GUCY2D	NOS3	NPR2	
GO:0006184_GTP catabolic process	Number_of_gene_14	RHOC	EPHA2	PTK2B	GNAS	RAN	RAP1A	RASGRF1	RRAS	SFRP1	THY1	TSC2	DIRAS3	SEPT9	DAB2IP	
GO:0006195_purine nucleotide catabolic process	Number_of_gene_22	RHOC	EPHA2	ERCC3	PTK2B	GNAS	GPX1	MLH1	MSH2	OGG1	PDE1B	RAN	RAP1A	RASGRF1	RRAS	SFRP1	THY1	TSC2	WRN	DIRAS3	SEPT9	MLH3	DAB2IP	
GO:0006200_ATP catabolic process	Number_of_gene_5	ERCC3	MLH1	MSH2	WRN	MLH3	
GO:0006259_DNA metabolic process	Number_of_gene_70	ABL1	PARP1	BAX	BRCA1	CASP3	CCNE1	CD40	CDK2	CDKN2A	CSF2	CTGF	DDB2	GADD45A	DNMT1	DNMT3B	EGF	EPO	ERCC1	EYA4	ERCC3	ERCC6	FANCA	FANCE	FANCF	FANCG	FHIT	GLI2	IGF1	IGF1R	IL2	IL3	IL4	IL6	IL10	INS	INSR	LIG3	LIG4	MAS1	MCM2	MCM6	MGMT	MLH1	MSH2	MSH3	OGG1	PDGFA	PDGFB	PDGFRA	PURA	RAN	SFRP1	SMARCB1	TCF7L2	TDG	TERT	TGFB1	TGFB3	TK1	TP73	UBA52	UNG	WRN	XPC	XRCC1	XRCC2	RAD50	PSIP1	RAD54B	MLH3	
GO:0006260_DNA replication	Number_of_gene_30	BRCA1	CCNE1	CDK2	CSF2	CTGF	EGF	EPO	FHIT	GLI2	IGF1	IGF1R	IL3	IL6	INS	INSR	LIG3	LIG4	MAS1	MCM2	MCM6	PDGFA	PDGFB	PDGFRA	PURA	TERT	TGFB1	TGFB3	TK1	WRN	RAD50	
GO:0006261_DNA-dependent DNA replication	Number_of_gene_5	CCNE1	MCM2	MCM6	PURA	WRN	
GO:0006266_DNA ligation	Number_of_gene_3	LIG3	LIG4	MGMT	
GO:0006268_DNA unwinding involved in replication	Number_of_gene_3	MCM2	MCM6	PURA	
GO:0006270_DNA-dependent DNA replication initiation	Number_of_gene_4	CCNE1	MCM2	MCM6	PURA	
GO:0006271_DNA strand elongation involved in DNA replication	Number_of_gene_2	MCM2	MCM6	
GO:0006275_regulation of DNA replication	Number_of_gene_16	CDK2	CSF2	EPO	GLI2	IGF1	IGF1R	IL3	IL6	INS	INSR	MAS1	PDGFA	PDGFB	PDGFRA	TGFB1	TGFB3	
GO:0006278_RNA-dependent DNA replication	Number_of_gene_2	TERT	RAD50	
GO:0006281_DNA repair	Number_of_gene_31	ABL1	PARP1	BRCA1	DDB2	GADD45A	ERCC1	EYA4	ERCC3	ERCC6	FANCA	FANCE	FANCF	FANCG	LIG3	LIG4	MGMT	MLH1	MSH2	MSH3	OGG1	TDG	TP73	UBA52	UNG	WRN	XPC	XRCC1	XRCC2	RAD50	RAD54B	MLH3	
GO:0006282_regulation of DNA repair	Number_of_gene_2	BRCA1	MGMT	
GO:0006283_transcription-coupled nucleotide-excision repair	Number_of_gene_3	ERCC1	ERCC3	ERCC6	
GO:0006284_base-excision repair	Number_of_gene_8	PARP1	ERCC6	LIG3	OGG1	TDG	UNG	WRN	XRCC1	
GO:0006285_base-excision repair, AP site formation	Number_of_gene_2	OGG1	TDG	
GO:0006289_nucleotide-excision repair	Number_of_gene_7	DDB2	ERCC1	ERCC3	ERCC6	LIG4	OGG1	XPC	
GO:0006298_mismatch repair	Number_of_gene_7	ABL1	MLH1	MSH2	MSH3	TDG	TP73	MLH3	
GO:0006301_postreplication repair	Number_of_gene_2	BRCA1	MSH2	
GO:0006302_double-strand break repair	Number_of_gene_7	BRCA1	LIG4	MLH1	MSH2	XRCC2	RAD50	RAD54B	
GO:0006303_double-strand break repair via nonhomologous end joining	Number_of_gene_2	LIG4	MLH1	
GO:0006304_DNA modification	Number_of_gene_5	DNMT1	DNMT3B	MGMT	OGG1	TDG	
GO:0006305_DNA alkylation	Number_of_gene_3	DNMT1	DNMT3B	MGMT	
GO:0006306_DNA methylation	Number_of_gene_3	DNMT1	DNMT3B	MGMT	
GO:0006308_DNA catabolic process	Number_of_gene_10	BAX	CASP3	CDKN2A	DDB2	ERCC1	ERCC3	OGG1	SFRP1	TDG	XPC	
GO:0006309_DNA fragmentation involved in apoptotic nuclear change	Number_of_gene_4	BAX	CASP3	CDKN2A	SFRP1	
GO:0006310_DNA recombination	Number_of_gene_19	BRCA1	CD40	ERCC1	IL2	IL4	IL10	LIG3	LIG4	MLH1	MSH2	MSH3	TGFB1	UNG	WRN	XRCC2	RAD50	PSIP1	RAD54B	MLH3	
GO:0006312_mitotic recombination	Number_of_gene_4	ERCC1	MLH1	RAD50	RAD54B	
GO:0006325_chromatin organization	Number_of_gene_21	CDK2	CHD2	CREBBP	DNMT1	DNMT3B	EYA4	HDAC1	JAK2	MCM2	RBL2	SMARCA4	SMARCB1	SOX1	SOX2	TAL1	TGFB1	HDAC9	HDAC5	PADI4	CPA4	HDAC11	
GO:0006333_chromatin assembly or disassembly	Number_of_gene_3	CHD2	MCM2	TAL1	
GO:0006338_chromatin remodeling	Number_of_gene_4	HDAC1	SMARCA4	SMARCB1	HDAC5	
GO:0006342_chromatin silencing	Number_of_gene_2	DNMT3B	HDAC5	
GO:0006349_regulation of gene expression by genetic imprinting	Number_of_gene_3	DNMT3B	KCNQ1	DIRAS3	
GO:0006350_transcription	Number_of_gene_222	ABL1	ACVR1	ACVR1B	ACVR2B	PARP1	AHR	AKT1	APP	RHOH	ARNT	ASCL1	ASCL2	BCL3	BCL6	BMP2	BMP3	BMP4	BMP6	BMPR2	BRCA1	KLF5	CALCA	CAV1	RUNX1T1	RUNX3	CCNC	CCNE1	CD86	CDH1	CDK2	CDKN1B	CDKN1C	CDKN2A	CEBPA	CHD2	COL1A1	CREB1	CREBBP	CRK	MAPK14	CTNNB1	DAB2	DNMT1	DNMT3B	E2F3	E2F5	EDNRB	EFNA1	EGR4	ELK3	EPO	NR2F6	ERBB2	ERBB4	EYA4	ERCC3	ERCC6	ERG	ERN1	ESR1	ESR2	ETS1	ETS2	ETV1	ETV6	F2R	FGF1	FGF2	FGFR3	FGFR2	FLI1	FOSL2	FRZB	GATA6	GFI1	GLI2	GLI3	HDAC1	NRG1	HIC1	HIF1A	HLF	HOXA5	HOXA9	HOXA11	HOXB2	HOXC6	ICAM1	ID1	IFNG	IGF1	IHH	IL1B	IL2	IL4	IL6	IL10	IL11	IL16	INS	INSR	IRF5	IRF7	ISL1	JAK2	JAK3	JUNB	KRAS	AFF3	LIF	LMO1	SMAD2	SMAD4	MAF	MCM2	MCM6	MAP3K1	MLF1	MLLT3	MLLT6	MUSK	MXI1	MYB	MYBL2	MYCL1	MYCN	MYOD1	NDN	NFKB1	NFKB2	NKX3-1	NOTCH1	NOTCH2	NOTCH3	NOTCH4	NTRK3	ROR2	OGG1	OSM	PAX6	PEG3	PGR	PITX2	PLAGL1	POMC	PPARD	PPARG	PRKAR1A	MAPK9	MAPK10	PTEN	PTHLH	PURA	RAN	RARA	RARB	RBL2	SFRP1	SHH	SKI	SMARCA4	SMARCB1	SMO	SOX1	SOX2	SPI1	STAT5A	TAL1	TBX1	TCF4	TCF7L2	TFAP2C	TFDP1	TGFB1	TGFB3	TNF	TNFRSF1A	TP73	TRIP6	TSG101	TWIST1	UBA52	VAV1	WNT1	WNT2	WNT5A	WNT8B	WNT10B	WNT2B	WT1	ZNF215	PRDM2	ELL	FZD7	FZD9	GAS7	RIPK1	RIPK2	CCNA1	MBD2	MTA1	ZNF264	ONECUT2	HDAC9	HDAC5	HOXB13	MALT1	RIPK3	PSIP1	IRAK3	HIC2	SIN3B	PADI4	ZIM2	TRIM29	RAD54B	SPDEF	PYCARD	SOX17	HDAC11	ZIM3	DAB2IP	
GO:0006351_transcription, DNA-dependent	Number_of_gene_191	ABL1	ACVR1B	PARP1	AHR	AKT1	APP	ARNT	ASCL1	ASCL2	BCL3	BCL6	BMP2	BMP3	BMP4	BMP6	BMPR2	BRCA1	KLF5	CAV1	RUNX1T1	RUNX3	CCNE1	CDKN1B	CDKN1C	CDKN2A	CEBPA	CHD2	CREB1	CREBBP	CRK	MAPK14	CTNNB1	DAB2	DNMT1	DNMT3B	E2F3	E2F5	EDNRB	EFNA1	EGR4	ELK3	EPO	NR2F6	ERCC3	ERCC6	ERG	ESR1	ESR2	ETS1	ETS2	ETV1	ETV6	F2R	FGF1	FGF2	FGFR3	FGFR2	FLI1	FOSL2	FRZB	GATA6	GFI1	GLI2	GLI3	HDAC1	HIC1	HIF1A	HLF	HOXA5	HOXA9	HOXA11	HOXB2	HOXC6	ICAM1	ID1	IFNG	IGF1	IHH	IL1B	IL2	IL4	IL6	IL10	IL11	INS	INSR	IRF5	IRF7	ISL1	JAK2	JAK3	JUNB	KRAS	LIF	LMO1	SMAD2	SMAD4	MAF	MAP3K1	MLLT3	MLLT6	MUSK	MYB	MYBL2	MYCL1	MYCN	MYOD1	NDN	NFKB1	NFKB2	NKX3-1	NOTCH1	NOTCH2	NOTCH3	NOTCH4	OSM	PAX6	PEG3	PGR	PITX2	PLAGL1	POMC	PPARD	PPARG	PRKAR1A	MAPK9	MAPK10	PTEN	PTHLH	PURA	RAN	RARA	RARB	SFRP1	SHH	SKI	SMARCA4	SMARCB1	SMO	SOX1	SOX2	SPI1	STAT5A	TAL1	TBX1	TCF4	TCF7L2	TFAP2C	TFDP1	TGFB1	TGFB3	TNF	TNFRSF1A	TP73	TSG101	TWIST1	UBA52	VAV1	WNT1	WNT2	WNT5A	WNT8B	WNT10B	WNT2B	WT1	ZNF215	PRDM2	ELL	FZD7	FZD9	GAS7	RIPK1	RIPK2	CCNA1	MTA1	ZNF264	ONECUT2	HDAC9	HDAC5	HOXB13	MALT1	IRAK3	HIC2	SIN3B	ZIM2	TRIM29	SPDEF	PYCARD	SOX17	ZIM3	DAB2IP	
GO:0006352_transcription initiation, DNA-dependent	Number_of_gene_4	AHR	E2F3	ERCC3	TCF4	
GO:0006354_transcription elongation, DNA-dependent	Number_of_gene_4	ERCC3	ERCC6	SHH	ELL	
GO:0006355_regulation of transcription, DNA-dependent	Number_of_gene_183	ABL1	ACVR1B	AHR	AKT1	APP	ARNT	ASCL1	ASCL2	BCL3	BCL6	BMP2	BMP3	BMP4	BMP6	BRCA1	KLF5	CAV1	RUNX1T1	RUNX3	CCNE1	CDKN1B	CDKN1C	CDKN2A	CEBPA	CHD2	CREB1	CREBBP	CRK	MAPK14	CTNNB1	DAB2	DNMT1	DNMT3B	E2F3	E2F5	EDNRB	EFNA1	ELK3	EPO	NR2F6	ERCC3	ERCC6	ERG	ESR1	ESR2	ETS1	ETS2	ETV1	ETV6	F2R	FGF1	FGF2	FGFR3	FGFR2	FLI1	FOSL2	FRZB	GATA6	GFI1	GLI2	GLI3	HDAC1	HIC1	HIF1A	HLF	HOXA5	HOXA9	HOXA11	HOXB2	HOXC6	ICAM1	ID1	IFNG	IGF1	IHH	IL1B	IL2	IL4	IL6	IL10	IL11	INS	INSR	IRF5	IRF7	ISL1	JAK2	JAK3	JUNB	KRAS	LIF	LMO1	SMAD2	SMAD4	MAF	MAP3K1	MLLT3	MLLT6	MUSK	MYB	MYCL1	MYCN	MYOD1	NDN	NFKB1	NFKB2	NKX3-1	NOTCH1	NOTCH2	NOTCH3	NOTCH4	OSM	PAX6	PEG3	PGR	PITX2	PLAGL1	POMC	PPARD	PPARG	PRKAR1A	MAPK9	MAPK10	PTEN	PTHLH	PURA	RAN	RARA	RARB	SFRP1	SHH	SKI	SMARCA4	SMARCB1	SMO	SOX1	SOX2	SPI1	STAT5A	TAL1	TBX1	TCF4	TCF7L2	TFAP2C	TFDP1	TGFB1	TGFB3	TNF	TNFRSF1A	TP73	TSG101	TWIST1	UBA52	WNT1	WNT2	WNT5A	WNT8B	WNT10B	WNT2B	WT1	ZNF215	PRDM2	FZD7	FZD9	RIPK1	RIPK2	CCNA1	MTA1	ZNF264	ONECUT2	HDAC9	HDAC5	HOXB13	MALT1	IRAK3	HIC2	SIN3B	ZIM2	SPDEF	PYCARD	SOX17	ZIM3	DAB2IP	
GO:0006357_regulation of transcription from RNA polymerase II promoter	Number_of_gene_112	ABL1	ACVR1B	AHR	APP	ARNT	ASCL1	ASCL2	BCL3	BCL6	BMP2	BMP3	BMP4	BMP6	BRCA1	CAV1	CCNE1	CDKN2A	CEBPA	CHD2	CREB1	CRK	CTNNB1	DNMT1	EDNRB	EFNA1	EPO	NR2F6	ERCC3	ESR1	ESR2	ETS1	FGF1	FGF2	FGFR3	FGFR2	FOSL2	FRZB	GATA6	GFI1	GLI2	GLI3	HDAC1	HIF1A	HOXA5	HOXC6	IFNG	IGF1	IHH	IL1B	IL2	IL4	IL6	IL11	IRF7	JAK3	JUNB	LIF	LMO1	SMAD2	SMAD4	MAP3K1	MYB	MYCN	MYOD1	NFKB1	NKX3-1	NOTCH1	OSM	PGR	PLAGL1	POMC	PPARD	PPARG	PRKAR1A	RARA	RARB	SFRP1	SHH	SKI	SMARCA4	SMARCB1	SMO	SOX2	SPI1	STAT5A	TAL1	TBX1	TCF4	TCF7L2	TFAP2C	TFDP1	TGFB1	TGFB3	TNF	TNFRSF1A	TP73	TWIST1	WNT1	WNT2	WNT5A	WNT8B	WNT10B	WNT2B	WT1	FZD7	FZD9	CCNA1	ONECUT2	HDAC9	HDAC5	SPDEF	DAB2IP	
GO:0006359_regulation of transcription from RNA polymerase III promoter	Number_of_gene_2	BRCA1	CEBPA	
GO:0006366_transcription from RNA polymerase II promoter	Number_of_gene_124	ABL1	ACVR1B	PARP1	AHR	APP	ARNT	ASCL1	ASCL2	BCL3	BCL6	BMP2	BMP3	BMP4	BMP6	BMPR2	BRCA1	KLF5	CAV1	RUNX3	CCNE1	CDKN2A	CEBPA	CHD2	CREB1	CRK	CTNNB1	DNMT1	E2F3	EDNRB	EFNA1	EPO	NR2F6	ERCC3	ERCC6	ESR1	ESR2	ETS1	ETV1	FGF1	FGF2	FGFR3	FGFR2	FOSL2	FRZB	GATA6	GFI1	GLI2	GLI3	HDAC1	HIF1A	HLF	HOXA5	HOXC6	IFNG	IGF1	IHH	IL1B	IL2	IL4	IL6	IL11	IRF7	JAK3	JUNB	LIF	LMO1	SMAD2	SMAD4	MAF	MAP3K1	MYB	MYCN	MYOD1	NFKB1	NKX3-1	NOTCH1	OSM	PAX6	PGR	PLAGL1	POMC	PPARD	PPARG	PRKAR1A	RARA	RARB	SFRP1	SHH	SKI	SMARCA4	SMARCB1	SMO	SOX2	SPI1	STAT5A	TAL1	TBX1	TCF4	TCF7L2	TFAP2C	TFDP1	TGFB1	TGFB3	TNF	TNFRSF1A	TP73	TWIST1	WNT1	WNT2	WNT5A	WNT8B	WNT10B	WNT2B	WT1	ELL	FZD7	FZD9	CCNA1	ONECUT2	HDAC9	HDAC5	TRIM29	SPDEF	DAB2IP	
GO:0006367_transcription initiation from RNA polymerase II promoter	Number_of_gene_4	AHR	E2F3	ERCC3	TCF4	
GO:0006368_transcription elongation from RNA polymerase II promoter	Number_of_gene_3	ERCC3	SHH	ELL	
GO:0006383_transcription from RNA polymerase III promoter	Number_of_gene_2	BRCA1	CEBPA	
GO:0006396_RNA processing	Number_of_gene_9	APP	CDKN2A	ERCC3	ERN1	SMAD2	MLH1	MYOD1	SNRPN	FASTK	
GO:0006397_mRNA processing	Number_of_gene_5	APP	ERCC3	ERN1	MLH1	MYOD1	
GO:0006412_translation	Number_of_gene_12	AKT1	APP	RHOC	BCL3	PTK2B	IGFBP5	IL6	THBS1	TNF	UBA52	WT1	IMPACT	
GO:0006413_translational initiation	Number_of_gene_2	TNF	IMPACT	
GO:0006417_regulation of translation	Number_of_gene_11	AKT1	APP	RHOC	BCL3	PTK2B	IGFBP5	IL6	THBS1	TNF	WT1	IMPACT	
GO:0006446_regulation of translational initiation	Number_of_gene_2	TNF	IMPACT	
GO:0006461_protein complex assembly	Number_of_gene_58	AHR	APBA1	APC	FAS	RHOC	BAX	CAPG	CAV1	CAV2	CD40	CDH1	CDKN1B	COL1A1	COL1A2	CREBBP	CSF2	CTNNA1	FANCA	PTK2B	GPX3	HFE	NRG1	IGF1R	INSR	ITPR3	LAMC1	LCN2	SMAD2	SMAD4	MAP3K1	MLH1	MUSK	MYH11	P2RX7	PPAT	PTK2	PXN	RASA1	SFTPC	SKI	SMO	SRC	SYK	TAL1	TEK	TGFB1	TK1	TNF	TNFRSF1A	TP73	TSC2	PTCH2	VAMP8	SLIT2	TUBB3	SEPT9	MALT1	GNMT	
GO:0006464_protein modification process	Number_of_gene_255	ABCA1	ABL1	ABL2	ABO	ACVR1	ACVR1B	ACVR2B	PARP1	AKT1	ALK	APC	APOA1	APP	ARNT	AXL	CCND1	BCR	BLK	BMP2	BMP4	BMP6	BMPR1A	BMPR2	BRCA1	DDR1	CALCA	CASP3	CAV1	CCND2	CCND3	CCNE1	CD44	CD81	CDC25B	CDK2	CDK6	CDKN1A	CDKN1B	CDKN1C	CDKN2A	CDKN2B	MAP3K8	CREB1	CREBBP	CRK	MAPK14	CSF1	CSF1R	CSF2	CSK	CTGF	DAB2	DAPK1	DCN	DDB2	GADD45A	DNMT1	DNMT3B	DSP	DUSP4	EDN1	EFNA1	EGF	EGFR	EPHA2	EPHA1	EPHA3	EPHA5	EPHA7	EPHA8	EPHB1	EPHB2	EPHB3	EPHB4	EPHB6	EPO	ERBB2	ERBB3	ERBB4	ERCC3	ERG	ERN1	F2R	PTK2B	FER	FES	FGF1	FGF2	FGF7	FGFR1	FGFR3	FGFR2	FGFR4	FGR	FLT1	FLT3	FLT4	FN1	FRK	FYN	SFN	GPX1	GUCY2D	HCK	HDAC1	NRG1	HSPA2	HTR1B	HTR2A	IFNG	IGF1	IGF1R	IGFBP3	IL1B	IL2	IL3	IL4	IL6	IL11	IL12A	IL12B	INS	INSR	ITK	JAK2	JAK3	KDR	KIT	KRAS	LCK	LIF	LIMK1	LOX	LRP2	LYN	MAD2L1	SMAD2	SMAD4	MAS1	MATK	MAP3K1	MET	MAP3K9	MOS	MST1R	MUSK	MYLK	MYOD1	NID1	NNAT	NPR2	NRAS	NTRK1	NTRK2	NTRK3	ROR1	ROR2	DDR2	OSM	P2RX7	PAX6	PDGFA	PDGFB	PDGFRA	PDGFRB	PIK3R1	PLAT	PLAUR	PRKAR1A	MAPK4	MAPK9	MAPK10	MAP2K6	EIF2AK2	PTEN	PTK2	PTK6	PTK7	PTPN6	PTPRF	PTPRG	PTPRH	PTPRO	PXN	RAF1	RAP1A	RARA	RET	RYK	MAPK12	SFRP1	ST6GAL1	SRC	STAT5A	STK11	SYK	TEK	TGFA	TGFB1	TGFB2	TGFB3	TGFBR3	THBS1	THY1	TIE1	TNF	TP73	TSC2	TSG101	TYK2	TYRO3	UBA52	VEGFB	WEE1	WNT1	WNT5A	YES1	ZAP70	EPM2A	TUSC3	CDK10	TNK1	RIPK1	RIPK2	TNFRSF10B	TNFRSF10A	DIRAS3	SLIT2	TRAF4	AATK	HDAC9	HDAC5	RAD50	B3GALT5	DLC1	TESK2	MALT1	FASTK	RIPK3	RASSF1	IRAK3	LMTK2	PADI4	GNMT	CPA4	RIPK4	IMPACT	CHFR	USP29	PROK2	LRRK1	HDAC11	KIAA1804	ACVR1C	DAB2IP	
GO:0006468_protein phosphorylation	Number_of_gene_214	ABL1	ABL2	ACVR1	ACVR1B	ACVR2B	AKT1	ALK	APC	APOA1	APP	AXL	CCND1	BCR	BLK	BMP2	BMP4	BMP6	BMPR1A	BMPR2	DDR1	CALCA	CASP3	CAV1	CCND2	CCND3	CCNE1	CD44	CD81	CDC25B	CDK2	CDK6	CDKN1A	CDKN1B	CDKN1C	CDKN2A	CDKN2B	MAP3K8	CREB1	CRK	MAPK14	CSF1	CSF1R	CSF2	CSK	CTGF	DAB2	DAPK1	GADD45A	DUSP4	EDN1	EFNA1	EGF	EGFR	EPHA2	EPHA1	EPHA3	EPHA5	EPHA7	EPHA8	EPHB1	EPHB2	EPHB3	EPHB4	EPHB6	EPO	ERBB2	ERBB3	ERBB4	ERCC3	ERG	ERN1	F2R	PTK2B	FER	FES	FGF1	FGF2	FGF7	FGFR1	FGFR3	FGFR2	FGFR4	FGR	FLT1	FLT3	FLT4	FRK	FYN	SFN	GUCY2D	HCK	NRG1	HSPA2	HTR1B	HTR2A	IFNG	IGF1	IGF1R	IGFBP3	IL1B	IL2	IL3	IL4	IL6	IL11	IL12A	IL12B	INS	INSR	ITK	JAK2	JAK3	KDR	KIT	KRAS	LCK	LIF	LIMK1	LYN	SMAD2	SMAD4	MAS1	MATK	MAP3K1	MET	MAP3K9	MOS	MST1R	MUSK	MYLK	MYOD1	NPR2	NRAS	NTRK1	NTRK2	NTRK3	ROR1	ROR2	DDR2	OSM	P2RX7	PDGFA	PDGFB	PDGFRA	PDGFRB	PIK3R1	PRKAR1A	MAPK4	MAPK9	MAPK10	MAP2K6	EIF2AK2	PTEN	PTK2	PTK6	PTK7	PTPN6	PXN	RAF1	RAP1A	RARA	RET	RYK	MAPK12	SFRP1	SRC	STAT5A	STK11	SYK	TEK	TGFA	TGFB1	TGFB2	TGFB3	TGFBR3	THBS1	THY1	TIE1	TNF	TP73	TSC2	TYK2	TYRO3	UBA52	VEGFB	WEE1	WNT1	WNT5A	YES1	ZAP70	CDK10	TNK1	RIPK1	RIPK2	TNFRSF10B	TNFRSF10A	DIRAS3	SLIT2	TRAF4	AATK	RAD50	TESK2	MALT1	FASTK	RIPK3	IRAK3	LMTK2	RIPK4	IMPACT	PROK2	LRRK1	KIAA1804	ACVR1C	DAB2IP	
GO:0006469_negative regulation of protein kinase activity	Number_of_gene_20	ABL1	AKT1	APC	BMP4	CASP3	CAV1	CDKN1A	CDKN1B	CDKN2A	GADD45A	DUSP4	SFN	IL1B	IL6	SFRP1	THY1	TP73	TSC2	IRAK3	DAB2IP	
GO:0006470_protein dephosphorylation	Number_of_gene_11	CDC25B	DUSP4	PTEN	PTPN6	PTPRF	PTPRG	PTPRH	PTPRO	TGFB1	EPM2A	DLC1	
GO:0006473_protein acetylation	Number_of_gene_3	CREBBP	TGFB1	CPA4	
GO:0006475_internal protein amino acid acetylation	Number_of_gene_3	CREBBP	TGFB1	CPA4	
GO:0006476_protein deacetylation	Number_of_gene_5	HDAC1	TGFB1	HDAC9	HDAC5	HDAC11	
GO:0006479_protein methylation	Number_of_gene_2	DNMT1	DNMT3B	
GO:0006486_protein glycosylation	Number_of_gene_6	ABO	LRP2	ST6GAL1	VEGFB	TUSC3	B3GALT5	
GO:0006487_protein N-linked glycosylation	Number_of_gene_2	ST6GAL1	TUSC3	
GO:0006497_protein lipidation	Number_of_gene_2	ABCA1	PLAUR	
GO:0006508_proteolysis	Number_of_gene_64	AKT1	BAX	CASP2	CASP3	CASP6	CASP8	CASP10	CDK2	CTSD	CTSH	DAB2	DHCR24	GPX1	HGF	HPN	IFNG	IHH	IL1B	IL10	INS	MAD2L1	MAP3K1	MME	MMP1	MMP2	MMP3	MMP7	MMP8	MMP9	MMP10	MMP14	MMP19	NFKB1	NGFR	P2RX7	SERPINE1	SERPINB2	SERPINA5	SERPINB5	PIK3R1	PLAT	PLAU	PLAUR	PLG	POMC	PRSS1	PRSS8	KLK10	SHH	TFRC	THBS1	TIMP3	TNF	TSG101	UBA52	WNT1	MALT1	KLK11	PYCARD	CPA4	CHFR	TMPRSS4	USP29	ADAMTS12	
GO:0006509_membrane protein ectodomain proteolysis	Number_of_gene_6	IFNG	IL1B	IL10	P2RX7	TIMP3	TNF	
GO:0006511_ubiquitin-dependent protein catabolic process	Number_of_gene_10	AKT1	CDK2	DAB2	MAD2L1	MAP3K1	SHH	TSG101	UBA52	WNT1	USP29	
GO:0006518_peptide metabolic process	Number_of_gene_5	GPX1	GPX3	GSTM2	GSTP1	MME	
GO:0006520_cellular amino acid metabolic process	Number_of_gene_16	AGXT	COMT	NQO1	DNMT3B	GPX1	GPX3	GSTM2	GSTP1	INS	NOS3	OAT	ODC1	PPAT	STAT5A	PADI4	GNMT	
GO:0006521_regulation of cellular amino acid metabolic process	Number_of_gene_4	COMT	NQO1	INS	ODC1	
GO:0006575_cellular modified amino acid metabolic process	Number_of_gene_8	DNMT3B	GPX1	GPX3	GSTM2	GSTP1	STAT5A	PADI4	GNMT	
GO:0006576_cellular biogenic amine metabolic process	Number_of_gene_7	APOA1	APOC1	COMT	FABP3	FGF7	ODC1	TGFB2	
GO:0006584_catecholamine metabolic process	Number_of_gene_2	COMT	TGFB2	
GO:0006605_protein targeting	Number_of_gene_35	AGXT	AKT1	BCL3	BCL6	BMP4	BMPR1A	CDH1	CDKN2A	EGF	EGFR	F2R	FGF2	FGF9	GLI3	IFNG	IL1B	IL6	IL10	IL12B	JAK2	SMAD4	MXI1	OGG1	RAN	SHH	SMO	TCF7L2	TGFB1	TGFB2	TGFB3	TNF	TRIP6	TSC2	FZD7	DAB2IP	
GO:0006606_protein import into nucleus	Number_of_gene_31	AKT1	BCL3	BCL6	BMP4	BMPR1A	CDH1	EGF	EGFR	F2R	FGF2	FGF9	GLI3	IFNG	IL1B	IL6	IL10	IL12B	JAK2	SMAD4	MXI1	OGG1	SHH	SMO	TGFB1	TGFB2	TGFB3	TNF	TRIP6	TSC2	FZD7	DAB2IP	
GO:0006611_protein export from nucleus	Number_of_gene_5	CDKN2A	IL1B	RAN	TCF7L2	TGFB1	
GO:0006629_lipid metabolic process	Number_of_gene_67	ABCA1	AFP	AGTR1	AKT1	ALOX12	APOA1	APOC1	APOC2	BMP6	BRCA1	CAV1	CD81	CEBPA	CFTR	COMT	CREBBP	CTGF	CYP1A1	CYP1B1	CYP2E1	DHCR24	EDN1	ESR1	FABP3	FGF1	FGF2	FGF7	GATA6	GFI1	GPX1	HTR2A	IFNG	IL1A	IL1B	IL4	INS	KIT	LRP2	NFKB1	P2RX7	PDGFA	PDGFB	PDGFRA	ABCB4	PIK3R1	PLA2G2A	PLAUR	PPARD	PPARG	PTEN	PTGS1	PTGS2	RBL2	RBP1	SFTPB	SHH	STAT5A	STK11	SYK	TGFB1	TNF	TNFRSF1A	VAV2	CPNE1	SIN3B	HSD17B12	UGT1A1	
GO:0006631_fatty acid metabolic process	Number_of_gene_17	AKT1	ALOX12	APOC1	APOC2	BRCA1	CAV1	EDN1	FABP3	INS	PPARD	PPARG	PTGS1	PTGS2	STAT5A	STK11	SYK	TNFRSF1A	
GO:0006633_fatty acid biosynthetic process	Number_of_gene_9	ALOX12	APOC1	APOC2	BRCA1	EDN1	PTGS1	PTGS2	STK11	SYK	
GO:0006635_fatty acid beta-oxidation	Number_of_gene_2	AKT1	PPARD	
GO:0006636_unsaturated fatty acid biosynthetic process	Number_of_gene_5	ALOX12	EDN1	PTGS1	PTGS2	SYK	
GO:0006638_neutral lipid metabolic process	Number_of_gene_5	APOC1	APOC2	CAV1	GPX1	HSD17B12	
GO:0006639_acylglycerol metabolic process	Number_of_gene_5	APOC1	APOC2	CAV1	GPX1	HSD17B12	
GO:0006641_triglyceride metabolic process	Number_of_gene_5	APOC1	APOC2	CAV1	GPX1	HSD17B12	
GO:0006643_membrane lipid metabolic process	Number_of_gene_3	KIT	P2RX7	SFTPB	
GO:0006644_phospholipid metabolic process	Number_of_gene_16	APOA1	APOC1	APOC2	CD81	FABP3	FGF2	FGF7	GATA6	HTR2A	PDGFA	PDGFB	PIK3R1	PLA2G2A	PLAUR	PPARD	PTEN	
GO:0006650_glycerophospholipid metabolic process	Number_of_gene_13	APOA1	APOC1	CD81	FABP3	FGF2	FGF7	HTR2A	PDGFA	PDGFB	PIK3R1	PLA2G2A	PLAUR	PTEN	
GO:0006656_phosphatidylcholine biosynthetic process	Number_of_gene_3	APOA1	FABP3	FGF7	
GO:0006661_phosphatidylinositol biosynthetic process	Number_of_gene_6	CD81	FGF2	HTR2A	PDGFA	PDGFB	PLAUR	
GO:0006662_glycerol ether metabolic process	Number_of_gene_5	APOC1	APOC2	CAV1	GPX1	HSD17B12	
GO:0006665_sphingolipid metabolic process	Number_of_gene_3	KIT	P2RX7	SFTPB	
GO:0006690_icosanoid metabolic process	Number_of_gene_6	ALOX12	EDN1	PTGS1	PTGS2	SYK	TNFRSF1A	
GO:0006691_leukotriene metabolic process	Number_of_gene_2	ALOX12	SYK	
GO:0006692_prostanoid metabolic process	Number_of_gene_4	EDN1	PTGS1	PTGS2	TNFRSF1A	
GO:0006693_prostaglandin metabolic process	Number_of_gene_4	EDN1	PTGS1	PTGS2	TNFRSF1A	
GO:0006694_steroid biosynthetic process	Number_of_gene_12	APOA1	BMP6	CFTR	DHCR24	FGF1	FGF2	GFI1	IFNG	IL1A	NFKB1	TNF	HSD17B12	
GO:0006695_cholesterol biosynthetic process	Number_of_gene_4	APOA1	CFTR	DHCR24	FGF1	
GO:0006700_C21-steroid hormone biosynthetic process	Number_of_gene_2	BMP6	FGF2	
GO:0006720_isoprenoid metabolic process	Number_of_gene_4	CYP2E1	PPARD	RBP1	UGT1A1	
GO:0006721_terpenoid metabolic process	Number_of_gene_3	CYP2E1	RBP1	UGT1A1	
GO:0006725_cellular aromatic compound metabolic process	Number_of_gene_9	COMT	CYP1B1	DNMT3B	EPHX1	GPX1	PPAT	TGFB2	TK1	UGT1A1	
GO:0006730_one-carbon metabolic process	Number_of_gene_4	COMT	DNMT1	DNMT3B	MGMT	
GO:0006732_coenzyme metabolic process	Number_of_gene_2	GNMT	HSD17B12	
GO:0006749_glutathione metabolic process	Number_of_gene_4	GPX1	GPX3	GSTM2	GSTP1	
GO:0006753_nucleoside phosphate metabolic process	Number_of_gene_44	ABCA1	ADCYAP1	RHOC	CALCA	EDN1	EDNRB	EPHA2	ERCC3	PTK2B	FHIT	GALR1	GNAS	GPX1	GUCY2D	HTR1B	MC2R	MLH1	MSH2	NOS3	NPR2	NTRK1	NTRK2	OGG1	PDE1B	PKD2	PPAT	PTHLH	RAN	RAP1A	RASGRF1	RRAS	SFRP1	TDG	TGFB1	THY1	TIMP2	TSC2	WNT5A	WRN	DIRAS3	SEPT9	MLH3	ATP10A	DAB2IP	
GO:0006754_ATP biosynthetic process	Number_of_gene_2	TGFB1	ATP10A	
GO:0006766_vitamin metabolic process	Number_of_gene_9	CYP1A1	GFI1	IFNG	LRP2	NFKB1	PPARD	RBP1	TNF	UGT1A1	
GO:0006775_fat-soluble vitamin metabolic process	Number_of_gene_9	CYP1A1	GFI1	IFNG	LRP2	NFKB1	PPARD	RBP1	TNF	UGT1A1	
GO:0006776_vitamin A metabolic process	Number_of_gene_3	PPARD	RBP1	UGT1A1	
GO:0006790_sulfur compound metabolic process	Number_of_gene_12	COMT	CTNNB1	DCN	DNMT3B	EXT1	GPX1	GPX3	GSTM2	GSTP1	STAT5A	TCF7L2	GNMT	
GO:0006793_phosphorus metabolic process	Number_of_gene_227	ABL1	ABL2	ACVR1	ACVR1B	ACVR2B	AKT1	ALK	APC	APOA1	APP	RHOH	AXL	CCND1	BCR	BLK	BMP2	BMP4	BMP6	BMPR1A	BMPR2	DDR1	CALCA	CASP3	CAV1	CCND2	CCND3	CCNE1	CD44	CD81	CDC25B	CDK2	CDK6	CDKN1A	CDKN1B	CDKN1C	CDKN2A	CDKN2B	MAP3K8	CREB1	CRK	MAPK14	CSF1	CSF1R	CSF2	CSK	CTGF	DAB2	DAPK1	GADD45A	DUSP4	EDN1	EFNA1	EGF	EGFR	EPHA2	EPHA1	EPHA3	EPHA5	EPHA7	EPHA8	EPHB1	EPHB2	EPHB3	EPHB4	EPHB6	EPO	ERBB2	ERBB3	ERBB4	ERCC3	ERG	ERN1	F2R	PTK2B	FER	FES	FGF1	FGF2	FGF7	FGFR1	FGFR3	FGFR2	FGFR4	FGR	FLT1	FLT3	FLT4	FRK	FYN	SFN	GRB10	GUCY2D	HCK	NRG1	HSPA2	HTR1B	HTR2A	IFNG	IGF1	IGF1R	IGFBP3	IL1B	IL2	IL3	IL4	IL6	IL11	IL12A	IL12B	INHA	INS	INSR	ITK	JAK2	JAK3	KDR	KIT	KRAS	LCK	LIF	LIMK1	LYN	SMAD2	SMAD4	MAS1	MATK	MAP3K1	MET	MAP3K9	MOS	MSH2	MST1R	MUSK	MYLK	MYOD1	NPR2	NRAS	NTRK1	NTRK2	NTRK3	ROR1	ROR2	DDR2	OSM	P2RX7	PDGFA	PDGFB	PDGFRA	PDGFRB	PIK3R1	PRKAR1A	MAPK4	MAPK9	MAPK10	MAP2K6	EIF2AK2	PTEN	PTK2	PTK6	PTK7	PTPN6	PTPRF	PTPRG	PTPRH	PTPRO	PXN	RAF1	RAP1A	RARA	RBL2	RET	RYK	MAPK12	SFRP1	SRC	STAT5A	STK11	SYK	TEK	TGFA	TGFB1	TGFB2	TGFB3	TGFBR3	THBS1	THY1	TIE1	TNF	TP73	TSC2	TYK2	TYRO3	UBA52	VAV2	VEGFB	WEE1	WNT1	WNT5A	YES1	ZAP70	EPM2A	FZD7	CDK10	TNK1	RIPK1	RIPK2	TNFRSF10B	TNFRSF10A	DIRAS3	SLIT2	TRAF4	AATK	RAD50	DLC1	TESK2	MALT1	FASTK	RIPK3	IRAK3	LMTK2	RIPK4	IMPACT	PROK2	LRRK1	KIAA1804	ACVR1C	DAB2IP	
GO:0006796_phosphate metabolic process	Number_of_gene_227	ABL1	ABL2	ACVR1	ACVR1B	ACVR2B	AKT1	ALK	APC	APOA1	APP	RHOH	AXL	CCND1	BCR	BLK	BMP2	BMP4	BMP6	BMPR1A	BMPR2	DDR1	CALCA	CASP3	CAV1	CCND2	CCND3	CCNE1	CD44	CD81	CDC25B	CDK2	CDK6	CDKN1A	CDKN1B	CDKN1C	CDKN2A	CDKN2B	MAP3K8	CREB1	CRK	MAPK14	CSF1	CSF1R	CSF2	CSK	CTGF	DAB2	DAPK1	GADD45A	DUSP4	EDN1	EFNA1	EGF	EGFR	EPHA2	EPHA1	EPHA3	EPHA5	EPHA7	EPHA8	EPHB1	EPHB2	EPHB3	EPHB4	EPHB6	EPO	ERBB2	ERBB3	ERBB4	ERCC3	ERG	ERN1	F2R	PTK2B	FER	FES	FGF1	FGF2	FGF7	FGFR1	FGFR3	FGFR2	FGFR4	FGR	FLT1	FLT3	FLT4	FRK	FYN	SFN	GRB10	GUCY2D	HCK	NRG1	HSPA2	HTR1B	HTR2A	IFNG	IGF1	IGF1R	IGFBP3	IL1B	IL2	IL3	IL4	IL6	IL11	IL12A	IL12B	INHA	INS	INSR	ITK	JAK2	JAK3	KDR	KIT	KRAS	LCK	LIF	LIMK1	LYN	SMAD2	SMAD4	MAS1	MATK	MAP3K1	MET	MAP3K9	MOS	MSH2	MST1R	MUSK	MYLK	MYOD1	NPR2	NRAS	NTRK1	NTRK2	NTRK3	ROR1	ROR2	DDR2	OSM	P2RX7	PDGFA	PDGFB	PDGFRA	PDGFRB	PIK3R1	PRKAR1A	MAPK4	MAPK9	MAPK10	MAP2K6	EIF2AK2	PTEN	PTK2	PTK6	PTK7	PTPN6	PTPRF	PTPRG	PTPRH	PTPRO	PXN	RAF1	RAP1A	RARA	RBL2	RET	RYK	MAPK12	SFRP1	SRC	STAT5A	STK11	SYK	TEK	TGFA	TGFB1	TGFB2	TGFB3	TGFBR3	THBS1	THY1	TIE1	TNF	TP73	TSC2	TYK2	TYRO3	UBA52	VAV2	VEGFB	WEE1	WNT1	WNT5A	YES1	ZAP70	EPM2A	FZD7	CDK10	TNK1	RIPK1	RIPK2	TNFRSF10B	TNFRSF10A	DIRAS3	SLIT2	TRAF4	AATK	RAD50	DLC1	TESK2	MALT1	FASTK	RIPK3	IRAK3	LMTK2	RIPK4	IMPACT	PROK2	LRRK1	KIAA1804	ACVR1C	DAB2IP	
GO:0006801_superoxide metabolic process	Number_of_gene_3	ALOX12	MPO	SOD3	
GO:0006805_xenobiotic metabolic process	Number_of_gene_14	NAT2	AHR	COMT	CYP1A1	CYP1B1	CYP2E1	NQO1	GSTM1	GSTM2	GSTP1	PTGS1	PTGS2	S100A12	UGT1A1	
GO:0006807_nitrogen compound metabolic process	Number_of_gene_318	ABCA1	ABL1	ACVR1	ACVR1B	ACVR2B	ADCYAP1	PARP1	AGXT	AHR	AKT1	APC	APOA1	APOC1	APP	RHOC	RHOH	ARNT	ASCL1	ASCL2	BAX	BCL3	BCL6	BMP2	BMP3	BMP4	BMP6	BMPR2	BRCA1	KLF5	CALCA	CASP3	CAV1	RUNX1T1	RUNX3	CCNC	CCNE1	CD86	CD40	CDH1	CDK2	CDKN1B	CDKN1C	CDKN2A	CEBPA	CHD2	CHI3L2	COL1A1	COMT	CREB1	CREBBP	CRK	MAPK14	CSF2	CTGF	CTNNB1	CYP1A1	DAB2	DCN	DDB2	GADD45A	NQO1	DIO3	DNMT1	DNMT3B	E2F3	E2F5	EDN1	EDNRB	EFNA1	EGF	EGFR	EGR4	EPHA2	ELK3	EPO	NR2F6	ERBB2	ERBB4	ERCC1	EYA4	ERCC3	ERCC6	ERG	ERN1	ESR1	ESR2	ETS1	ETS2	ETV1	ETV6	EXT1	F2R	FABP3	FANCA	FANCE	PTK2B	FANCF	FANCG	FGF1	FGF2	FGF7	FGFR3	FGFR2	FHIT	FLI1	FOSL2	FRZB	GALR1	GATA6	GFI1	GLI2	GLI3	GNAS	GPX1	GPX3	GSTM2	GSTP1	GUCY2D	HDAC1	NRG1	HIC1	HIF1A	HLF	HOXA5	HOXA9	HOXA11	HOXB2	HOXC6	HTR1B	ICAM1	ID1	IFNG	IGF1	IGF1R	IHH	IL1B	IL2	IL3	IL4	IL6	IL10	IL11	IL16	INS	INSR	IRF5	IRF7	ISL1	JAK2	JAK3	JUNB	KCNQ1	KRAS	AFF3	LIF	LIG3	LIG4	LMO1	SMAD2	SMAD4	MAF	MAS1	MC2R	MCM2	MCM6	MAP3K1	MGMT	MLF1	MLH1	MLLT3	MLLT6	MSH2	MSH3	MUSK	MXI1	MYB	MYBL2	MYCL1	MYCN	MYOD1	NDN	NFKB1	NFKB2	NKX3-1	NOS3	NOTCH1	NOTCH2	NOTCH3	NOTCH4	NPR2	NTRK1	NTRK2	NTRK3	ROR2	OAT	ODC1	OGG1	OSM	PAX6	PDE1B	PDGFA	PDGFB	PDGFRA	PDGFRB	PEG3	PGR	PITX2	PKD2	PLAGL1	POMC	PPARD	PPARG	PPAT	PRKAR1A	MAPK9	MAPK10	PTEN	PTGS2	PTHLH	PURA	RAN	RAP1A	RARA	RARB	RASA1	RASGRF1	RBL2	RRAS	SFRP1	SHH	SKI	SLC5A5	SMARCA4	SMARCB1	SMO	SNRPN	SOX1	SOX2	SPI1	STAT5A	TAL1	TBX1	TCF4	TCF7L2	TDG	TERT	TFAP2C	TFDP1	TGFB1	TGFB2	TGFB3	THY1	TIMP2	TK1	TNF	TNFRSF1A	TNFRSF1B	TP73	TRIP6	TSC2	TSG101	TWIST1	UBA52	UNG	VAV1	WNT1	WNT2	WNT5A	WNT8B	WNT10B	WNT2B	WRN	WT1	XPC	XRCC1	XRCC2	ZNF215	PRDM2	ELL	FZD7	FZD9	GAS7	AOC3	RIPK1	RIPK2	CCNA1	MBD2	DIRAS3	MTA1	ZNF264	ABCG2	ONECUT2	HDAC9	HDAC5	RAD50	HOXB13	SEPT9	MALT1	FASTK	RIPK3	PSIP1	IRAK3	HIC2	SIN3B	PADI4	ZIM2	TRIM29	RAD54B	SPDEF	MLH3	GNMT	PYCARD	UGT1A1	ATP10A	SOX17	HDAC11	ZIM3	DAB2IP	
GO:0006809_nitric oxide biosynthetic process	Number_of_gene_17	AKT1	CAV1	NQO1	EDN1	EGFR	ICAM1	IFNG	IL1B	IL4	IL6	IL10	INS	INSR	JAK2	NOS3	PTGS2	TNF	
GO:0006810_transport	Number_of_gene_171	ABCA1	ACVR2B	AFP	AGTR1	AGXT	AKT1	APBA1	APBA2	APOA1	APOC1	APOC2	APP	RHOC	BAX	CCND1	BCL3	BCL6	BLK	BMP4	BMPR1A	BSG	CALCA	CAV1	CAV2	CCKAR	CCKBR	CD9	CD40	CDH1	CDH13	CDH17	CDK2	CDKN1B	CDKN2A	CFTR	ABCC2	COL1A1	CREB1	CSF2	CTGF	CTNNB1	DAB2	EDN1	EGF	EGFR	ERBB3	ERBB4	F2R	FGF2	FGF7	FGF9	FN1	FOLR1	FYN	GABRA5	GABRB3	GABRG3	GJB2	GLI3	GNAS	GRB10	HCK	HFE	HGF	NRG1	HTR1B	HTR2A	ICA1	ICAM1	IFNG	IGF1	IGF2R	IL1A	IL1B	IL2	IL4	IL6	IL10	IL11	IL12B	IL13	INHA	INS	INSR	ITPR2	ITPR3	JAK2	KCNQ1	LCK	LCN2	LIF	LRP2	LYN	SMAD2	SMAD4	MXI1	NEFL	NFKB1	NNAT	NOS3	NPY	OGG1	SLC22A18	OSM	P2RX7	SERPINE1	PDGFA	PDGFB	PECAM1	ABCB4	PIK3R1	PKD2	PLG	PPARD	PPARG	PPAT	PRKAR1A	PRSS8	PTEN	PTGS1	PTGS2	RAN	RAP1A	RARA	SFRP1	SFTPD	SHH	SLC5A5	SLC14A1	SLC22A3	SLC22A2	SMO	SNCG	SPARC	SRC	STAT5A	SYK	TCF7L2	TFRC	TGFB1	TGFB2	TGFB3	LEFTY2	THBS1	THY1	TNF	TP73	TRIP6	TSC2	TSG101	VEGFB	WNT5A	WRN	YES1	FZD7	VAMP8	RIPK1	CPNE1	ABCG2	ABCC5	MALT1	RAB32	LMTK2	COPG2	PYCARD	TRPM5	KCNK4	ATP10A	ACVR1C	DAB2IP	SLC5A8	
GO:0006811_ion transport	Number_of_gene_53	ABCA1	AGXT	AKT1	RHOC	BAX	BSG	CALCA	CAV1	CCKAR	CDK2	CDKN1B	CFTR	ABCC2	CTGF	CTNNB1	EGF	F2R	FGF2	FYN	GABRA5	GABRB3	GABRG3	HFE	HTR2A	ICAM1	IL4	IL13	ITPR2	ITPR3	KCNQ1	LCK	LCN2	LYN	NOS3	NPY	SLC22A18	P2RX7	PKD2	PRSS8	PTGS2	SLC5A5	SLC22A3	SLC22A2	TFRC	TGFB1	THY1	TNF	ABCC5	LMTK2	TRPM5	KCNK4	ATP10A	SLC5A8	
GO:0006812_cation transport	Number_of_gene_40	AKT1	RHOC	CALCA	CAV1	CCKAR	CDK2	CDKN1B	CTGF	CTNNB1	EGF	F2R	FGF2	FYN	HFE	HTR2A	ICAM1	IL4	IL13	ITPR2	ITPR3	KCNQ1	LCK	LCN2	LYN	NOS3	NPY	SLC22A18	P2RX7	PKD2	PRSS8	PTGS2	SLC5A5	SLC22A3	SLC22A2	TFRC	TGFB1	THY1	LMTK2	KCNK4	SLC5A8	
GO:0006813_potassium ion transport	Number_of_gene_7	CCKAR	CDK2	CDKN1B	HTR2A	KCNQ1	NOS3	KCNK4	
GO:0006814_sodium ion transport	Number_of_gene_7	AKT1	NOS3	P2RX7	PRSS8	SLC5A5	TGFB1	SLC5A8	
GO:0006816_calcium ion transport	Number_of_gene_23	RHOC	CALCA	CAV1	CCKAR	CTGF	CTNNB1	EGF	F2R	FGF2	FYN	HTR2A	ICAM1	ITPR2	ITPR3	LCK	LYN	NOS3	NPY	P2RX7	PKD2	PTGS2	TGFB1	THY1	
GO:0006818_hydrogen transport	Number_of_gene_2	IL4	IL13	
GO:0006820_anion transport	Number_of_gene_8	ABCA1	AGXT	BSG	CFTR	ABCC2	SLC5A5	TNF	ABCC5	
GO:0006826_iron ion transport	Number_of_gene_4	HFE	LCN2	TFRC	LMTK2	
GO:0006833_water transport	Number_of_gene_3	CFTR	GNAS	PRKAR1A	
GO:0006836_neurotransmitter transport	Number_of_gene_5	ICA1	P2RX7	SLC22A3	SLC22A2	SNCG	
GO:0006865_amino acid transport	Number_of_gene_3	FOLR1	P2RX7	TNF	
GO:0006869_lipid transport	Number_of_gene_14	ABCA1	AKT1	APOA1	APOC1	APOC2	CAV1	CFTR	IL1B	NFKB1	P2RX7	PPARD	PPARG	THBS1	ATP10A	
GO:0006873_cellular ion homeostasis	Number_of_gene_35	AGTR1	ALOX12	APP	BAX	CALCA	CAV1	CCKAR	CCKBR	CD9	CCR5	EDN1	ERBB2	F2R	PTK2B	FGF2	HFE	HTR2A	IL1B	IL2	ITPR3	JAK2	KCNQ1	LCK	LCN2	LYN	P2RX7	PKD2	PMP22	PPARD	SKI	TFRC	TGFB1	THY1	ABCG2	PROK2	
GO:0006874_cellular calcium ion homeostasis	Number_of_gene_23	AGTR1	APP	CALCA	CAV1	CCKAR	CCKBR	CCR5	EDN1	F2R	PTK2B	FGF2	HTR2A	IL1B	IL2	ITPR3	JAK2	LCK	LYN	P2RX7	PKD2	TGFB1	THY1	PROK2	
GO:0006875_cellular metal ion homeostasis	Number_of_gene_27	AGTR1	APP	CALCA	CAV1	CCKAR	CCKBR	CCR5	EDN1	F2R	PTK2B	FGF2	HFE	HTR2A	IL1B	IL2	ITPR3	JAK2	LCK	LCN2	LYN	P2RX7	PKD2	TFRC	TGFB1	THY1	ABCG2	PROK2	
GO:0006879_cellular iron ion homeostasis	Number_of_gene_4	HFE	LCN2	TFRC	ABCG2	
GO:0006886_intracellular protein transport	Number_of_gene_37	AGXT	AKT1	APBA1	BCL3	BCL6	BMP4	BMPR1A	CDH1	CDKN2A	EGF	EGFR	F2R	FGF2	FGF9	GLI3	IFNG	IL1B	IL6	IL10	IL12B	JAK2	SMAD4	MXI1	OGG1	RAN	SHH	SMO	TCF7L2	TGFB1	TGFB2	TGFB3	TNF	TRIP6	TSC2	FZD7	COPG2	DAB2IP	
GO:0006887_exocytosis	Number_of_gene_23	APOA1	APP	CD9	EGF	FGF2	FN1	HGF	IGF1	LYN	P2RX7	SERPINE1	PDGFA	PDGFB	PECAM1	PLG	SPARC	SYK	TGFB1	TGFB2	TGFB3	LEFTY2	THBS1	VEGFB	
GO:0006897_endocytosis	Number_of_gene_24	ABCA1	APOC1	APOC2	APP	CAV1	CDH13	DAB2	FOLR1	HCK	HFE	HTR1B	IGF2R	LRP2	P2RX7	SERPINE1	PECAM1	PTEN	RARA	SFTPD	SHH	TFRC	TGFB1	THBS1	TSC2	
GO:0006898_receptor-mediated endocytosis	Number_of_gene_10	APOC1	APOC2	CAV1	FOLR1	HFE	HTR1B	IGF2R	LRP2	SERPINE1	SFTPD	
GO:0006906_vesicle fusion	Number_of_gene_2	CAV2	P2RX7	
GO:0006909_phagocytosis	Number_of_gene_9	ABCA1	HCK	P2RX7	PECAM1	PTEN	RARA	SFTPD	TGFB1	THBS1	
GO:0006911_phagocytosis, engulfment	Number_of_gene_2	ABCA1	THBS1	
GO:0006913_nucleocytoplasmic transport	Number_of_gene_35	AKT1	BCL3	BCL6	BMP4	BMPR1A	CDH1	CDKN2A	EGF	EGFR	F2R	FGF2	FGF9	GLI3	IFNG	IL1B	IL6	IL10	IL12B	JAK2	SMAD4	MXI1	OGG1	RAN	SHH	SMO	TCF7L2	TGFB1	TGFB2	TGFB3	TNF	TRIP6	TSC2	FZD7	MALT1	DAB2IP	
GO:0006915_apoptosis	Number_of_gene_192	ABL1	ACVR1	ACVR1B	AHR	AKT1	ALOX12	APC	BIRC5	APP	FAS	RHOC	ASCL1	BAX	BCL2A1	BCL2L2	BCL3	BCL6	BMP2	BMP4	BRCA1	CASP2	CASP3	CASP6	CASP8	CASP10	RUNX3	CCKBR	CD2	TNFSF8	CD40	CD44	CDH1	CDH13	CDKN1A	CDKN1B	CDKN2A	COL4A3	CREB1	CSF2	CSTB	CTGF	CTLA4	CTNNA1	CTNNB1	DAPK1	DCC	GADD45A	DHCR24	DSG1	DSP	EPHA2	EPHA7	EPO	ERBB2	ERBB3	ERCC3	ERN1	ESR1	ETS1	F2R	PTK2B	FGF2	FGFR1	FGFR3	FRZB	GAS1	GATA6	GLI2	GLI3	GML	SFN	GPX1	GSTP1	HDAC1	NRG1	HOXA5	IAPP	IFNG	IGF1	IGF1R	IGFBP3	IHH	IL1A	IL1B	IL2	IL3	IL4	IL6	IL10	IL12A	IL12B	INHA	INS	ITGA6	ITGB1	JAG2	JAK2	LCK	LCN2	LIG4	LTA	MAD2L1	MAP3K1	MGMT	MLH1	MMP9	MPO	MSH2	NFKB1	NGFR	NOS3	NOTCH1	NOTCH2	OSM	P2RX7	SERPINE1	SERPINB2	PDE1B	PEG3	PIK3R1	PLAGL1	PPARD	PPARG	MAPK9	MAP2K6	PTEN	PTGS2	PTK2	PTPN6	PTPRF	PTPRH	RAF1	RASA1	RASGRF1	SFRP1	SHB	SHH	SKI	SMO	SOX2	SRC	STAT5A	STK11	TCF7L2	TERT	TGFB1	TGFB2	TGFB3	THBS1	TIAM1	TJP1	TNF	TNFRSF1A	TNFRSF1B	TP73	PHLDA2	TWIST1	UBA52	VAV1	VAV2	VEGFB	VIM	WNT1	WNT5A	WNT10B	WRN	WT1	XRCC2	RIPK1	TNFSF10	RIPK2	TNFRSF10D	TNFRSF10C	TNFRSF10B	TNFRSF10A	SLIT2	TJP2	TRAF4	AATK	SEMA3A	DLC1	NES	MALT1	FASTK	RIPK3	PEG10	SPDEF	PYCARD	PROK2	ACVR1C	DAB2IP	SLC5A8	
GO:0006916_anti-apoptosis	Number_of_gene_50	AKT1	ALOX12	BIRC5	FAS	BAX	BCL2A1	BCL2L2	CAV1	CDH13	CDKN1A	CSF2	CTNNB1	DAPK1	DHCR24	ERBB4	ESR1	PTK2B	GPX1	GSTP1	HDAC1	NRG1	IGF1	IGF1R	IL1A	IL1B	IL2	IL3	IL6	IL10	MPO	NFKB1	NGFR	NOS3	NOTCH2	SERPINB2	PIK3R1	RASA1	STAT5A	TCF7L2	TERT	THBS1	TNF	UBA52	VEGFB	RIPK1	RIPK2	TNFRSF10D	MALT1	SPDEF	PROK2	
GO:0006917_induction of apoptosis	Number_of_gene_63	ABL1	ACVR1B	AKT1	APP	FAS	BAX	BCL3	BRCA1	CASP2	CASP3	CASP6	CASP8	CASP10	RUNX3	CD2	TNFSF8	CDKN1A	CDKN1B	CDKN2A	COL4A3	DAPK1	DCC	ERCC3	ERN1	ETS1	SFN	GPX1	IL12A	IL12B	INHA	JAK2	LCK	LTA	MLH1	MSH2	NGFR	NOTCH2	P2RX7	PLAGL1	PPARG	MAPK9	PTEN	RASGRF1	STAT5A	TGFB1	TGFB3	THBS1	TIAM1	TNF	TNFRSF1A	TP73	UBA52	VAV1	VAV2	WT1	RIPK1	TNFSF10	TNFRSF10B	TNFRSF10A	DLC1	FASTK	RIPK3	PYCARD	
GO:0006919_activation of caspase activity	Number_of_gene_16	FAS	BAX	CASP3	CASP8	CDKN2A	COL4A3	F2R	LCK	PPARG	TNF	RIPK1	TNFSF10	TNFRSF10B	TNFRSF10A	DLC1	PYCARD	
GO:0006921_cellular component disassembly involved in apoptosis	Number_of_gene_15	APC	BAX	CASP3	CASP6	CASP8	CDH1	CDKN2A	CTNNB1	DSG1	DSP	PTK2	SFRP1	TJP1	VIM	TJP2	
GO:0006924_activation-induced cell death of T cells	Number_of_gene_2	AKT1	FAS	
GO:0006927_transformed cell apoptosis	Number_of_gene_3	FAS	BAX	TNF	
GO:0006928_cellular component movement	Number_of_gene_140	ACVR1	JAG1	AGTR1	AKT1	ALOX12	APC	APOA1	RHOC	ARHGDIB	ASCL1	CEACAM1	BMP4	BMPR2	BSG	CALCA	CAV1	CCKAR	CD2	CD9	CD34	CDH13	CDKN1B	LTB4R	COL1A1	COL1A2	MAPK14	CSF1	CTGF	HBEGF	EDN1	EDNRB	EFNA1	EGFR	EPHA2	ERBB4	ETS1	F2R	PTK2B	FGF1	FGF2	FGF7	FGFR1	FLT1	FN1	FYN	GPX1	GRB7	HIF1A	HOXA5	ICAM1	ID1	IFNG	IGF1	IGF1R	IGFBP3	IGFBP5	IL1B	IL6	IL8	IL10	IL12A	IL12B	IL13	IL16	INS	INSR	ITGA6	ITGB1	JAG2	JAK2	KDR	KIT	KRAS	LAMB1	LAMC1	LCK	LYN	MCC	MAP3K1	MMP1	MMP9	MMP14	MST1R	NDN	NOS3	NPY	NRAS	NTRK3	ROR2	SERPINE1	PDGFA	PDGFB	PDGFRA	PDGFRB	PECAM1	SERPINB5	PIK3R1	PLAU	PLAUR	PODXL	PPARD	PTEN	PTGS2	PTK7	PTPN6	PXN	RET	RRAS	RYK	S100A2	SEMA3F	SFRP1	SFTPD	SHH	SMO	SRC	SYK	TEK	TGFB1	TGFB2	TGFBR3	THBS1	THY1	TIE1	TNF	TRIP6	TWIST1	VAV2	VEGFB	VIM	WNT5A	YES1	SLIT2	ONECUT2	HDAC9	HDAC5	SEMA3A	DLC1	SEMA3C	DAB2IP	
GO:0006929_substrate-dependent cell migration	Number_of_gene_3	FGFR1	PDGFB	SLIT2	
GO:0006935_chemotaxis	Number_of_gene_82	ABL1	ABL2	AGTR1	APP	RHOC	BMP4	CALCA	CDH13	CCR5	COL1A1	COL1A2	COL4A3	COL6A1	CREB1	MAPK14	DCC	EDNRB	EFNB3	EGFR	EPHA2	EPHA7	EPHB1	EPHB2	EPHB3	ERBB2	EXT1	FER	FES	FGF2	FGF7	FGFR1	FYN	GAS1	GLI2	GLI3	IL1B	IL4	IL6	IL8	IL10	IL16	ITGA2	ITGB1	KDR	KRAS	LAMB1	LAMC1	LIMK1	MET	CXCL9	MYH11	NEO1	NGFR	NRAS	SERPINE1	PDGFA	PDGFB	PDGFRB	PLAU	PLAUR	PTK2	RAF1	RRAS	RYK	SEMA3F	SFTPD	SHH	SMO	SRC	SYK	TGFB1	TGFB2	THBS1	TSC2	VAV2	VEGFB	WNT5A	SEMA3B	SLIT2	SEMA3A	TUBB3	PROK2	
GO:0006936_muscle contraction	Number_of_gene_21	ACTG2	CAV1	LTB4R	CTGF	DES	EDN1	EDNRB	F2R	FLT1	KCNQ1	LCK	MYH11	MYLK	MAP2K6	PTGS1	PTGS2	PXN	TNF	VEGFB	VIM	PROK2	
GO:0006937_regulation of muscle contraction	Number_of_gene_9	CAV1	CTGF	EDN1	F2R	FLT1	LCK	PTGS1	PTGS2	PROK2	
GO:0006939_smooth muscle contraction	Number_of_gene_10	CAV1	EDN1	EDNRB	F2R	FLT1	LCK	MYH11	PTGS1	PTGS2	PROK2	
GO:0006940_regulation of smooth muscle contraction	Number_of_gene_8	CAV1	EDN1	F2R	FLT1	LCK	PTGS1	PTGS2	PROK2	
GO:0006941_striated muscle contraction	Number_of_gene_4	CTGF	MAP2K6	TNF	VEGFB	
GO:0006944_cellular membrane fusion	Number_of_gene_7	BAX	CAV2	CD9	P2RX7	SERPINA5	TIE1	VAMP8	
GO:0006949_syncytium formation	Number_of_gene_2	NEO1	WNT1	
GO:0006950_response to stress	Number_of_gene_273	ABL1	ACVR1	PARP1	AGTR1	AHR	AKT1	APC	APOA1	APP	FAS	RHOC	ARNT	ASCL2	CCND1	BCL3	BCL6	BMP2	BMP6	BMPR2	BRCA1	BSG	CASP3	CASP6	CAV1	CCKAR	CCKBR	CD2	CD9	CD40	CD44	CDK2	CDKN1A	CDKN1B	CDKN2A	CEBPA	CCR5	LTB4R	COL1A1	COL1A2	COMT	CREB1	CREBBP	CRK	MAPK14	CSF3R	CSK	CTGF	CTLA4	CTNNA1	CTSD	DCN	DDB2	GADD45A	DHCR24	DSP	HBEGF	DUSP4	EDN1	EGF	EGFR	ELK3	EPHA3	EPO	ERBB2	ERBB3	ERBB4	ERCC1	EYA4	ERCC3	ERCC6	ERN1	F2R	FANCA	FANCE	PTK2B	FANCF	FANCG	FGF1	FGF2	FGF7	FGF12	FGR	FLT1	FN1	FYN	GABRA5	GATA6	GFAP	GML	GNAS	GNG7	SFN	GP1BB	GPX1	GPX3	GRB7	HCK	HDAC1	HFE	HGF	NRG1	HIF1A	HLA-DOA	HLA-DOB	HLA-DPA1	HLA-DPB1	HLA-DRA	HLA-F	HSPA2	HTR2A	TNC	ICAM1	IFNG	IFNGR1	IFNGR2	IGF1	IGFBP1	IGFBP2	IL1A	IL1B	IL1RN	IL2	IL4	IL6	IL8	IL10	IL11	IL12A	IL12B	IL13	INS	ITGA6	IRF5	IRF7	ITGA2	ITGB1	ITK	ITPR2	ITPR3	JAK2	KRAS	KRT1	LCK	LCN2	LIG3	LIG4	LOX	LTA	LYN	SMAD4	MAP3K1	MGMT	CXCL9	MLH1	MAP3K9	MMP1	MMP3	MMP14	MPL	MPO	MSH2	MSH3	MST1R	MYB	MYOD1	NFKB1	NFKB2	NGFR	NOS3	NOTCH1	NOTCH2	NOTCH3	NRAS	NTRK3	ROR2	OGG1	OSM	P2RX7	SERPINE1	SERPINB2	PAX6	PDE1B	PDGFA	PDGFB	PDGFRA	PECAM1	PENK	PIK3R1	PLA2G2A	PLAT	PLAU	PLAUR	PLG	PPARD	PPARG	PRKAR1A	MAPK9	MAPK10	MAP2K6	EIF2AK2	PTGS1	PTGS2	PTK2	PTPN6	PXN	RAF1	RAP1A	S100A12	MAPK12	SFRP1	SFTPB	SFTPC	SFTPD	SHH	SMO	SOD3	SOX2	SPARC	SRC	STAT5A	SYK	TDG	TEK	TERT	TFF1	TFRC	TGFB1	TGFB2	TGFB3	LEFTY2	THBS1	THPO	TIMP3	TNF	TNFRSF1A	TNFRSF1B	TP73	TSC2	TYK2	UBA52	UNG	VAV1	VAV2	VEGFB	WEE1	WNT1	WNT5A	WNT10B	WRN	XPC	XRCC1	XRCC2	YES1	TFPI2	FZD7	AOC3	RIPK1	RIPK2	TRAF4	HDAC9	HDAC5	RAD50	HOXB13	MALT1	RASSF1	IRAK3	RAD54B	MLH3	UGT1A1	IL17RB	PROK2	KIAA1804	DAB2IP	
GO:0006952_defense response	Number_of_gene_102	ACVR1	AGTR1	AKT1	APP	BCL3	BMP2	BMP6	CASP6	CCKBR	CD40	CD44	CEBPA	CCR5	LTB4R	CREB1	MAPK14	CSF3R	DUSP4	EPHA3	F2R	FGR	FN1	FYN	GABRA5	GNG7	GPX1	HCK	HIF1A	HLA-DOA	HLA-DOB	HLA-DPA1	HLA-DPB1	HLA-DRA	HLA-F	ICAM1	IFNG	IFNGR1	IFNGR2	IL1A	IL1B	IL1RN	IL2	IL4	IL6	IL8	IL10	IL12A	IL12B	IL13	INS	IRF5	IRF7	ITGB1	ITK	JAK2	KRT1	LCK	LCN2	LTA	LYN	MAP3K1	CXCL9	MPO	MST1R	NFKB1	NFKB2	OSM	P2RX7	SERPINE1	PENK	PLA2G2A	PPARD	PPARG	MAPK9	MAPK10	MAP2K6	EIF2AK2	PTGS2	PTPN6	S100A12	SFTPD	STAT5A	TFRC	TGFB1	THBS1	TNF	TNFRSF1A	TNFRSF1B	TP73	TSC2	TYK2	UBA52	WNT5A	AOC3	RIPK1	RIPK2	HDAC9	HDAC5	MALT1	IRAK3	IL17RB	PROK2	
GO:0006953_acute-phase response	Number_of_gene_11	CEBPA	EPHA3	FN1	IL1A	IL1B	IL6	INS	PTGS2	TFRC	TNF	TSC2	
GO:0006954_inflammatory response	Number_of_gene_53	ACVR1	AGTR1	AKT1	BMP2	BMP6	CASP6	CD40	CEBPA	CCR5	LTB4R	EPHA3	F2R	FN1	GPX1	HIF1A	IL1A	IL1B	IL1RN	IL2	IL4	IL6	IL8	IL10	IL12B	IL13	INS	JAK2	LTA	LYN	CXCL9	NFKB1	OSM	P2RX7	SERPINE1	PLA2G2A	PPARD	PPARG	PTGS2	S100A12	STAT5A	TFRC	TGFB1	THBS1	TNF	TNFRSF1A	TNFRSF1B	TP73	TSC2	AOC3	RIPK2	HDAC9	HDAC5	PROK2	
GO:0006955_immune response	Number_of_gene_108	APOA1	APP	FAS	ARHGDIB	BCL3	BCL6	BMP6	BMPR1A	CD1A	CD86	TNFSF8	CD34	CD40	CD44	CD81	CDH1	CCR5	LTB4R	CREB1	MAPK14	CSF2	CSF3	CSK	CTLA4	DUSP4	ETS1	FYN	GPX1	HFE	HLA-DOA	HLA-DOB	HLA-DPA1	HLA-DPB1	HLA-DRA	HLA-F	ICAM1	IFNG	IFNGR1	IFNGR2	IGF1R	IL1A	IL1B	IL1RN	IL2	IL3	IL4	IL6	IL8	IL10	IL12A	IL12B	IL13	IL16	INS	IRF5	IRF7	ITGB1	ITK	JAK2	KRT1	LCK	LCN2	LIF	LIG4	LTA	LYN	MAP3K1	CXCL9	MLH1	MSH2	NFKB1	NFKB2	NOTCH1	OSM	P2RX7	PIK3R1	PPARG	MAPK9	MAPK10	MAP2K6	PTEN	PTPN6	RARA	S100A12	SFTPD	ST6GAL1	STAT5A	SYK	TGFB1	TGFB2	TGFB3	TGFBR3	THBS1	THY1	TNF	TNFRSF1B	TYK2	UBA52	WNT5A	ZAP70	RIPK1	TNFSF10	RIPK2	AIM2	IL18BP	SEMA3C	MALT1	IRAK3	
GO:0006959_humoral immune response	Number_of_gene_6	BCL3	IL6	KRT1	LTA	ST6GAL1	TNF	
GO:0006968_cellular defense response	Number_of_gene_5	CCR5	IL4	ITGB1	ITK	CXCL9	
GO:0006970_response to osmotic stress	Number_of_gene_4	EPO	PTK2B	MAP3K1	TNF	
GO:0006974_response to DNA damage stimulus	Number_of_gene_50	ABL1	PARP1	APC	CCND1	BCL3	BCL6	BRCA1	CASP3	CD44	CDK2	CDKN1A	CDKN1B	CDKN2A	MAPK14	CTLA4	DDB2	GADD45A	ERCC1	EYA4	ERCC3	ERCC6	FANCA	FANCE	FANCF	FANCG	GML	SFN	LIG3	LIG4	LYN	MGMT	MLH1	MSH2	MSH3	OGG1	MAP2K6	MAPK12	TDG	TP73	UBA52	UNG	WNT1	WRN	XPC	XRCC1	XRCC2	RAD50	RASSF1	RAD54B	MLH3	
GO:0006975_DNA damage induced protein phosphorylation	Number_of_gene_3	ABL1	MAP2K6	MAPK12	
GO:0006977_DNA damage response, signal transduction by p53 class mediator resulting in cell cycle arrest	Number_of_gene_5	CDK2	CDKN1A	CDKN1B	GML	UBA52	
GO:0006978_DNA damage response, signal transduction by p53 class mediator resulting in transcription of p21 class mediator	Number_of_gene_2	BRCA1	TP73	
GO:0006979_response to oxidative stress	Number_of_gene_27	ARNT	CASP6	COL1A1	DHCR24	ERBB4	ERCC1	ERCC3	ERCC6	PTK2B	GPX1	GPX3	HIF1A	JAK2	KRT1	LCK	LCN2	MGMT	MMP14	MPO	OGG1	SERPINE1	PTGS1	PTGS2	PXN	SOD3	SRC	WRN	
GO:0006984_ER-nucleus signaling pathway	Number_of_gene_2	CCND1	ERN1	
GO:0006986_response to unfolded protein	Number_of_gene_3	CCND1	ERN1	HSPA2	
GO:0006996_organelle organization	Number_of_gene_103	ABCA1	ABL1	PARP1	AGXT	AKT1	APC	BIRC5	RHOC	ARHGDIB	BAX	BMP4	DST	BRCA1	CAPG	CASP3	CAV1	CAV2	CCKAR	CDC25B	CDK2	CDKN1B	CDKN2A	CEBPA	CHD2	CREBBP	CRK	CTNNB1	CTSD	GADD45A	DES	DNMT1	DNMT3B	EDN1	EGF	EPS8	ERCC1	EYA4	ETS1	F2R	PTK2B	FANCG	FGF7	SFN	GPX1	HDAC1	HGF	HSPA2	IGF1	IL1A	IL1B	INS	INSR	JAK2	LIG4	LIMK1	MAD2L1	MCM2	MAP3K1	MLH1	MSH2	MSH3	MYH11	NEFL	NOS3	P2RX7	PDGFA	PDGFB	PTK7	PXN	RAN	RASA1	RBL2	SFRP1	SHH	SMARCA4	SMARCB1	SOX1	SOX2	TAL1	TCF7L2	TERT	TGFA	TGFB1	THY1	TNF	TP73	TSC2	WEE1	WRN	XPC	CCNA1	SLIT2	HDAC9	HDAC5	RAD50	TUBB3	DLC1	TESK2	NES	PADI4	CPA4	CHFR	HDAC11	
GO:0006997_nucleus organization	Number_of_gene_3	BAX	CASP3	ETS1	
GO:0006998_nuclear envelope organization	Number_of_gene_2	BAX	CASP3	
GO:0007004_telomere maintenance via telomerase	Number_of_gene_2	TERT	RAD50	
GO:0007005_mitochondrion organization	Number_of_gene_13	AKT1	BAX	CASP3	CAV2	CDKN2A	CEBPA	FANCG	SFN	GPX1	MAP3K1	NOS3	P2RX7	TP73	
GO:0007009_plasma membrane organization	Number_of_gene_6	AKT1	EPHA2	P2RX7	PIK3R1	TGFB2	PLSCR3	
GO:0007010_cytoskeleton organization	Number_of_gene_39	ABL1	APC	RHOC	ARHGDIB	BAX	DST	BRCA1	CAPG	CAV1	CCKAR	CDKN1B	CRK	CTNNB1	GADD45A	DES	EDN1	EPS8	PTK2B	FGF7	LIMK1	MAP3K1	MLH1	MYH11	NEFL	P2RX7	PDGFA	PDGFB	PTK7	PXN	RAN	RASA1	SFRP1	SHH	THY1	TSC2	SLIT2	DLC1	TESK2	NES	
GO:0007015_actin filament organization	Number_of_gene_10	RHOC	CAPG	PTK2B	LIMK1	MAP3K1	RASA1	SFRP1	TSC2	SLIT2	DLC1	
GO:0007017_microtubule-based process	Number_of_gene_12	APBA1	APC	APP	BRCA1	CAV1	CDKN1B	CTNNB1	GADD45A	MLH1	NEFL	RAN	TUBB3	
GO:0007018_microtubule-based movement	Number_of_gene_4	APBA1	APP	NEFL	TUBB3	
GO:0007033_vacuole organization	Number_of_gene_2	ABCA1	CTSD	
GO:0007043_cell-cell junction assembly	Number_of_gene_6	APC	CD9	CTNNA1	DSG1	GJB2	TJP1	
GO:0007044_cell-substrate junction assembly	Number_of_gene_16	PTK2B	ITGA6	ITGB4	KDR	KRT5	LAMC1	MMP14	PTEN	PXN	SFRP1	THBS1	THY1	TRIP6	TSC2	DLC1	TESK2	
GO:0007049_cell cycle	Number_of_gene_128	ABL1	ACVR1	ACVR1B	ADCYAP1	AHR	AKT1	APC	BIRC5	APP	CCND1	BCL6	BMP2	BMP4	DST	BRCA1	CASP3	CAV2	RUNX3	CCND2	CCND3	CCNE1	CDC25B	CDH13	CDK2	CDK6	CDKN1A	CDKN1B	CDKN1C	CDKN2A	CDKN2B	MAP3K8	CTGF	CTNNB1	DBC1	GADD45A	DHCR24	E2F3	E2F5	EDN1	EGF	EGFR	ERCC3	ERN1	ETS1	FANCA	FANCG	FGF2	FGFR2	GAS1	GATA6	GFI1	GML	SFN	HDAC1	HGF	HSPA2	IFNG	IGF1	IL1A	IL1B	IL8	IL12A	IL12B	INHA	INS	INSR	JAG2	JUNB	LIF	LIG3	LIG4	MAD2L1	MCM2	MCM6	MLF1	MLH1	MSH2	MSH3	NGFR	NKX3-1	NOTCH2	OSM	PKD2	PLAGL1	MAPK4	MAP2K6	KLK10	PTEN	PTGS2	PTPN6	RAN	RARA	RBL2	MAPK12	SFRP1	SMARCA4	SMARCB1	SOX2	STAT5A	STK11	TAL1	TCF7L2	TFDP1	TGFA	TGFB1	TGFB2	THBS1	TNF	TP73	TSC2	TSG101	UBA52	WEE1	WNT1	WNT5A	XPC	XRCC2	GAS7	CDK10	CCNA1	DIRAS3	RAD50	TUBB3	SEPT9	RASSF1	RAD54B	MLH3	CHFR	
GO:0007050_cell cycle arrest	Number_of_gene_50	APC	BIRC5	CCND1	DST	BRCA1	CDK2	CDKN1A	CDKN1B	CDKN1C	CDKN2A	CDKN2B	DBC1	GADD45A	DHCR24	ERCC3	ERN1	FANCG	GAS1	GATA6	GML	IFNG	IL8	IL12A	IL12B	INHA	MAD2L1	MCM2	MCM6	MLF1	MSH2	NOTCH2	PKD2	PLAGL1	MAP2K6	MAPK12	SOX2	STK11	TCF7L2	TGFB1	TGFB2	THBS1	TP73	TSC2	TSG101	UBA52	WEE1	XPC	GAS7	RASSF1	CHFR	
GO:0007051_spindle organization	Number_of_gene_2	MLH1	RAN	
GO:0007059_chromosome segregation	Number_of_gene_6	APC	BIRC5	BRCA1	CTNNB1	MAD2L1	MLH1	
GO:0007067_mitosis	Number_of_gene_22	APC	BIRC5	BMP4	CAV2	CDC25B	CDK2	EDN1	EGF	HGF	IGF1	IL1A	IL1B	INS	INSR	MAD2L1	RAN	TGFA	TNF	WEE1	CCNA1	TUBB3	CHFR	
GO:0007088_regulation of mitosis	Number_of_gene_13	APC	BMP4	CAV2	EDN1	EGF	IGF1	IL1A	IL1B	INS	INSR	MAD2L1	TGFA	TNF	
GO:0007089_traversing start control point of mitotic cell cycle	Number_of_gene_2	CDK2	CDK10	
GO:0007090_regulation of S phase of mitotic cell cycle	Number_of_gene_3	BCL6	GAS1	SMARCA4	
GO:0007091_mitotic metaphase/anaphase transition	Number_of_gene_2	APC	MAD2L1	
GO:0007093_mitotic cell cycle checkpoint	Number_of_gene_12	APC	CCND1	CDK2	CDKN1A	CDKN1B	CDKN2B	GML	MAD2L1	TGFB1	TP73	UBA52	CHFR	
GO:0007094_mitotic cell cycle spindle assembly checkpoint	Number_of_gene_2	APC	MAD2L1	
GO:0007096_regulation of exit from mitosis	Number_of_gene_2	BIRC5	TGFB1	
GO:0007098_centrosome cycle	Number_of_gene_3	BRCA1	CTNNB1	GADD45A	
GO:0007126_meiosis	Number_of_gene_15	CDC25B	FANCA	HSPA2	LIF	LIG3	MLH1	MSH2	MSH3	OSM	WNT5A	XRCC2	CCNA1	RAD50	RAD54B	MLH3	
GO:0007127_meiosis I	Number_of_gene_7	LIG3	MLH1	MSH2	MSH3	RAD50	RAD54B	MLH3	
GO:0007131_reciprocal meiotic recombination	Number_of_gene_7	LIG3	MLH1	MSH2	MSH3	RAD50	RAD54B	MLH3	
GO:0007140_male meiosis	Number_of_gene_4	FANCA	HSPA2	MLH1	CCNA1	
GO:0007141_male meiosis I	Number_of_gene_2	HSPA2	CCNA1	
GO:0007154_cell communication	Number_of_gene_233	ABCA1	ACVR1	ACVR1B	ACVR2B	ADCYAP1	JAG1	AKT1	APBA1	APC	APP	RHOC	RHOH	ARNT	ASCL1	AXL	CCND1	BLK	BMP2	BMP3	BMP4	BMP6	BMPR1A	BMPR2	CALCA	CASP8	CASP10	CAV1	CAV2	CCKAR	CCKBR	CCNE1	CD9	CD86	TNFSF8	CD40	CD44	CDH13	CDKN1A	CDKN1C	CDKN2A	CDKN2B	CCR5	COL1A1	COMT	CREB1	CSF2	CTNNA1	CTNNB1	CTSD	DAB2	NQO1	HBEGF	EDN1	EFNA1	EFNB3	EGF	EGFR	EPHB2	EPO	ERBB2	ERBB3	ERBB4	ESR1	ESR2	F2R	FGF1	FGF2	FGF3	FGF5	FGF6	FGF7	FGF9	FGF12	FGFR1	FGFR3	FGFR2	FLT1	FRZB	GABRA5	GABRB3	GABRG3	GAS1	GATA6	GJB2	GLI2	GLI3	GNAS	GNG7	GPX1	GRB10	GSTP1	HFE	HGF	NRG1	HIF1A	HOXA5	HOXA11	HTR1B	HTR2A	TNC	IAPP	ICAM1	IFNG	IGF1	IGF1R	IGFBP3	IGFBP5	IHH	IL1A	IL1B	IL1RN	IL2	IL3	IL4	IL6	IL10	IL11	IL12A	IL12B	IL13	INHA	INS	INSR	ITGB4	ITPR2	ITPR3	JAG2	JAK2	KCNQ1	KIT	KRT13	LCK	LCN2	LIF	LRP2	LTA	LYN	SMAD2	SMAD4	MCC	CXCL9	MLLT4	MME	MMP3	MUSK	NEFL	NFKB1	NGFR	NKX3-1	NNAT	NOTCH1	NPY	NOTCH2	NTRK3	ROR2	NTSR1	OSM	P2RX7	PCDH1	PDGFA	PDGFB	PGF	PGR	PMP22	POMC	PPARD	PRKAR1A	PTEN	PTGS2	PTHLH	PTPN6	PTPRF	RAF1	RAP1A	RARA	RASGRF1	RRAS	RYK	S100A4	S100A12	SFRP1	SHH	SKI	SLC22A3	SLC22A2	SMARCA4	SMO	SNCG	SOX2	SRC	STK11	SYK	TCF7L2	TEK	TFAP2C	TGFA	TGFB1	TGFB2	TGFB3	THBS1	THY1	TNF	TNFRSF1A	TSC2	UBA52	VEGFB	WNT1	WNT2	WNT5A	WNT8B	WNT10B	WNT2B	WRN	SEMA3B	FZD7	TNK1	RIPK1	TNFSF10	RIPK2	TNFRSF10B	SLIT2	ONECUT2	TRAF4	IL18BP	DLC1	MALT1	IRAK3	PEG10	DLL1	SOX17	HHIP	ACVR1C	DAB2IP	
GO:0007155_cell adhesion	Number_of_gene_115	ABL1	ABL2	ALOX12	APBA1	APC	APP	RHOC	ARHGDIB	CEACAM1	DST	DDR1	CALCA	CD2	CD9	CD34	CD44	CDH1	CDH3	CDH11	CDH13	CDH17	CDK6	CDKN2A	COL1A1	COL4A3	COL6A1	CLDN4	CSF1	CSF3R	CTGF	CTNNA1	CTNNB1	DMP1	DSC2	DSG1	EGFR	ERBB2	ERBB3	PTK2B	FER	FGF1	FGF6	FN1	GP1BB	NRG1	TNC	ICAM1	IFNG	IGFBP7	IHH	IL1B	IL2	IL8	IL12A	IL12B	ITGA6	ITGA2	ITGB1	ITGB4	JAG2	JAK2	KDR	LAMB1	LAMC1	BCAM	MCAM	MFAP4	MLLT4	MMP14	NEO1	NID1	NOTCH1	ROR2	DDR2	OPCML	SERPINE1	PCDH1	PECAM1	PIK3R1	PLAU	PLG	PODXL	PPARD	PTEN	PTK7	PTPRF	PXN	RASA1	RET	SFRP1	SPP1	SRC	STAT5A	SYK	TGFB1	TGFB2	TGFBI	THBS1	THBS2	THY1	TNF	TRIP6	TSC2	TYRO3	WNT1	WNT5A	FZD7	AOC3	SGCE	ONECUT2	DLC1	TESK2	DLL1	HSD17B12	COL18A1	
GO:0007156_homophilic cell adhesion	Number_of_gene_12	CEACAM1	CDH1	CDH3	CDH11	CDH13	CDH17	DSC2	DSG1	ITGB1	PCDH1	PTPRF	RET	
GO:0007159_leukocyte cell-cell adhesion	Number_of_gene_5	CALCA	ICAM1	ITGB1	SYK	TNF	
GO:0007160_cell-matrix adhesion	Number_of_gene_31	DDR1	CD44	CDH13	CDK6	CDKN2A	CSF1	CTGF	CTNNB1	PTK2B	ITGA2	ITGB1	ITGB4	KDR	BCAM	MMP14	NID1	SERPINE1	PIK3R1	PLAU	PTEN	PXN	RASA1	SFRP1	THBS1	THY1	TRIP6	TSC2	SGCE	ONECUT2	DLC1	TESK2	
GO:0007162_negative regulation of cell adhesion	Number_of_gene_20	ARHGDIB	CDH1	CDH13	CDKN2A	COL1A1	ERBB3	JAK2	MMP14	NOTCH1	SERPINE1	PIK3R1	PLG	PODXL	PTEN	RASA1	TGFB1	TGFBI	THBS1	WNT1	FZD7	
GO:0007163_establishment or maintenance of cell polarity	Number_of_gene_5	APC	CTNNA1	IGF1R	PTK7	SHH	
GO:0007164_establishment of tissue polarity	Number_of_gene_3	ROR2	SFRP1	WNT5A	
GO:0007165_signal transduction	Number_of_gene_378	ABCA1	ABL1	ABL2	ACVR1	ACVR1B	ACVR2B	ADCYAP1	AFP	JAG1	AGTR1	AKT1	ALK	APC	APOA1	APP	FAS	RHOC	ARHGDIB	RHOH	ARNT	ASCL1	AXL	CCND1	BCL3	BCR	CEACAM1	BLK	BMP2	BMP4	BMP6	BMPR1A	BMPR2	DST	BRCA1	BSG	DDR1	CALCA	CASP2	CASP3	CASP8	CASP10	CAV1	CAV2	CCKAR	CCKBR	CCND3	CCNE1	CD2	TNFSF8	CD40	CD44	CD81	CDH13	CDK2	CDKN1A	CDKN1B	CDKN1C	CDKN2A	CDKN2B	CEBPA	CCR5	LTB4R	COL1A1	COL1A2	COL4A3	MAP3K8	CREB1	CREBBP	CRK	MAPK14	CSF1R	CSF2	CSF3	CSF3R	CSK	CTGF	CTLA4	CTNNA1	CTNNB1	DAB2	DAPK1	GADD45A	DHCR24	HBEGF	DUSP4	EDN1	EDNRB	EFNA1	EFNB3	EGF	EGFR	EPHA2	ELK3	EPHA1	EPHA3	EPHA5	EPHA7	EPHA8	EPHB1	EPHB2	EPHB3	EPHB4	EPHB6	EPO	EPS8	NR2F6	ERBB2	ERBB3	ERBB4	ERG	ERN1	ESR1	ESR2	EXT1	F2R	PTK2B	FER	FGF1	FGF2	FGF3	FGF5	FGF6	FGF7	FGF8	FGF9	FGF12	FGFR1	FGFR3	FGFR2	FGFR4	FLT1	FLT3	FLT4	FRZB	FYN	GABRA5	GABRB3	GABRG3	GALR1	GAS1	GATA6	GDF10	GLI2	GLI3	GML	GNAS	GNG7	SFN	GP1BB	GPX1	GRB7	GRB10	GUCY2D	HDAC1	NRG1	HIF1A	HLA-DOA	HLA-DOB	HLA-DPA1	HLA-DPB1	HLA-DRA	HLA-F	HTR1B	HTR2A	TNC	IAPP	ICAM1	ID1	IFNG	IFNGR1	IFNGR2	IGF1	IGF1R	IGF2R	IGFBP1	IGFBP2	IGFBP3	IGFBP5	IGFBP6	IHH	IL1A	IL1B	IL1RN	IL2	IL3	IL4	IL6	IL8	IL10	IL11	IL12A	IL12B	IL13	INHA	INS	INSR	ITGA6	IRF5	IRF7	ITGA2	ITGB1	ITGB4	ITK	ITPR2	ITPR3	JAG2	JAK2	JAK3	KDR	KIT	KRAS	LCK	LIF	LIMK1	LTA	BCAM	LYN	SMAD2	SMAD4	MAS1	MC2R	MCC	MAP3K1	MET	MFAP4	CXCL9	MLH1	MAP3K9	MLLT4	MPL	MSH2	MST1R	MUSK	NDN	NFKB1	NFKB2	NGFR	NKX3-1	NOS3	NOTCH1	NPY	NOTCH2	NOTCH3	NOTCH4	NPR2	NRAS	NTRK1	NTRK2	NTRK3	ROR1	ROR2	DDR2	NTSR1	OSM	P2RX7	SERPINE1	PDE1B	PDGFA	PDGFB	PDGFRA	PDGFRB	PECAM1	PENK	PGF	PGR	PIK3R1	PKD2	PLAU	PLAUR	POMC	PPARD	PPARG	PRKAR1A	MAPK9	MAPK10	MAP2K6	PTEN	PTHLH	PTK2	PTK7	PTPN6	PTPRF	PTPRG	PXN	RAF1	RAN	RAP1A	RARA	RARB	RASA1	RASGRF1	RET	RRAS	RYK	S100A4	S100A12	MAPK12	SFRP1	SH3BP2	SHB	SHH	SKI	SMARCA4	SMO	SOX2	SPARC	SRC	STAT5A	STK11	SYK	TCF7L2	TEK	TGFA	TGFB1	TGFB2	TGFB3	LEFTY2	TGFBR3	THBS1	THY1	TIAM1	TIE1	TIMP2	TNF	TNFRSF1A	TNFRSF1B	TP73	TRIP6	TSC2	TYK2	TYRO3	UBA52	VAV1	VAV2	VEGFB	WNT1	WNT2	WNT5A	WNT8B	WNT10B	WNT2B	ZAP70	FZD7	FZD9	TNK1	RIPK1	TNFSF10	RIPK2	TNFRSF10D	TNFRSF10C	TNFRSF10B	TNFRSF10A	DIRAS3	MTA1	SLIT2	ONECUT2	TRAF4	IL18BP	DLC1	MALT1	RAB32	RIPK3	RASSF1	IRAK3	PEG10	DLL1	PYCARD	ASB4	IL17RB	PROK2	SOX17	ARHGAP9	HHIP	LRRK1	KIAA1804	EMR3	DAB2IP	GPR116	
GO:0007166_cell surface receptor linked signaling pathway	Number_of_gene_275	ABCA1	ACVR1	ACVR1B	ACVR2B	ADCYAP1	AFP	JAG1	AGTR1	AKT1	ALK	APC	APOA1	APP	ARNT	ASCL1	CCND1	CEACAM1	BMP2	BMP4	BMP6	BMPR1A	BMPR2	DST	BSG	DDR1	CALCA	CASP2	CASP3	CAV1	CAV2	CCKAR	CCKBR	CD2	CD40	CD44	CDH13	CDKN1B	CDKN1C	CDKN2B	CEBPA	CCR5	LTB4R	COL1A1	COL1A2	COL4A3	CREB1	CRK	MAPK14	CSF1R	CSF3	CSK	CTGF	CTLA4	CTNNA1	CTNNB1	DAB2	HBEGF	DUSP4	EDN1	EDNRB	EFNA1	EFNB3	EGF	EGFR	EPHA2	EPHA1	EPHA3	EPHA5	EPHA7	EPHA8	EPHB1	EPHB2	EPHB3	EPHB4	EPHB6	EPS8	ERBB2	ERBB3	ERBB4	F2R	PTK2B	FGF1	FGF2	FGF3	FGF5	FGF6	FGF7	FGF8	FGF9	FGFR1	FGFR3	FGFR2	FGFR4	FLT1	FLT3	FLT4	FRZB	FYN	GABRA5	GABRG3	GALR1	GAS1	GATA6	GDF10	GLI2	GLI3	GNAS	GNG7	GP1BB	GRB7	GRB10	GUCY2D	HDAC1	NRG1	HIF1A	HLA-DOA	HLA-DOB	HLA-DPA1	HLA-DPB1	HLA-DRA	HLA-F	HTR1B	HTR2A	ICAM1	ID1	IFNG	IFNGR1	IFNGR2	IGF1	IGF1R	IGF2R	IGFBP1	IGFBP2	IGFBP5	IL1A	IL1B	IL1RN	IL2	IL6	IL8	INHA	INS	INSR	ITGA6	IRF5	IRF7	ITGA2	ITGB1	ITGB4	ITK	ITPR2	ITPR3	JAG2	JAK2	JAK3	KDR	KIT	KRAS	LCK	LIF	LYN	SMAD2	SMAD4	MAS1	MC2R	MCC	MAP3K1	MET	CXCL9	MPL	MST1R	MUSK	NDN	NFKB1	NFKB2	NGFR	NKX3-1	NOS3	NOTCH1	NPY	NOTCH2	NOTCH3	NOTCH4	NPR2	NRAS	NTRK1	NTRK2	NTRK3	ROR1	ROR2	DDR2	NTSR1	P2RX7	PDE1B	PDGFA	PDGFB	PDGFRA	PDGFRB	PENK	PGF	PIK3R1	POMC	PRKAR1A	MAPK9	MAPK10	MAP2K6	PTEN	PTHLH	PTK2	PTK7	PTPN6	PTPRF	PTPRG	PXN	RAF1	RAP1A	RASGRF1	RET	RYK	MAPK12	SFRP1	SHH	SKI	SMO	SOX2	SRC	STAT5A	STK11	SYK	TCF7L2	TEK	TGFA	TGFB1	TGFB2	TGFB3	LEFTY2	TGFBR3	THBS1	THY1	TIAM1	TNF	TNFRSF1A	TNFRSF1B	TSC2	TYK2	UBA52	VAV1	VAV2	VEGFB	WNT1	WNT2	WNT5A	WNT8B	WNT10B	WNT2B	ZAP70	FZD7	FZD9	RIPK1	RIPK2	TNFRSF10B	SLIT2	ONECUT2	MALT1	IRAK3	PEG10	DLL1	PYCARD	IL17RB	PROK2	SOX17	HHIP	EMR3	DAB2IP	GPR116	
GO:0007167_enzyme linked receptor protein signaling pathway	Number_of_gene_158	ACVR1	ACVR1B	ACVR2B	ADCYAP1	AFP	AKT1	ALK	APP	ARNT	BMP2	BMP4	BMP6	BMPR1A	BMPR2	DDR1	CASP2	CASP3	CAV1	CDH13	CDKN1B	CDKN1C	CDKN2B	COL1A2	CREB1	CRK	MAPK14	CSF1R	CSK	CTGF	CTNNB1	HBEGF	DUSP4	EFNA1	EFNB3	EGF	EGFR	EPHA2	EPHA1	EPHA3	EPHA5	EPHA7	EPHA8	EPHB1	EPHB2	EPHB3	EPHB4	EPHB6	EPS8	ERBB2	ERBB3	ERBB4	PTK2B	FGF1	FGF2	FGF3	FGF5	FGF6	FGF7	FGF8	FGF9	FGFR1	FGFR3	FGFR2	FGFR4	FLT1	FLT3	FLT4	GATA6	GDF10	GNG7	GRB7	GRB10	GUCY2D	HDAC1	NRG1	HIF1A	ID1	IGF1	IGF1R	IGF2R	IGFBP1	IGFBP2	IGFBP5	IL1B	INS	INSR	ITPR2	ITPR3	JAK2	JAK3	KDR	KIT	KRAS	LIF	SMAD2	SMAD4	MAP3K1	MET	MST1R	MUSK	NDN	NFKB1	NGFR	NKX3-1	NOTCH1	NPR2	NRAS	NTRK1	NTRK2	NTRK3	ROR1	ROR2	DDR2	PDE1B	PDGFA	PDGFB	PDGFRA	PDGFRB	PGF	PIK3R1	PRKAR1A	PTEN	PTK2	PTPRF	PTPRG	PXN	RAF1	RAP1A	RASGRF1	RET	MAPK12	SFRP1	SKI	SMO	SRC	STK11	SYK	TEK	TGFA	TGFB1	TGFB2	TGFB3	LEFTY2	TGFBR3	THBS1	TIAM1	TSC2	UBA52	VAV1	VAV2	VEGFB	WNT1	WNT5A	RIPK2	ONECUT2	PEG10	HHIP	DAB2IP	
GO:0007168_receptor guanylyl cyclase signaling pathway	Number_of_gene_3	GNG7	GUCY2D	NPR2	
GO:0007169_transmembrane receptor protein tyrosine kinase signaling pathway	Number_of_gene_125	ADCYAP1	AKT1	ALK	APP	ARNT	BMPR2	DDR1	CASP2	CASP3	CDH13	CDKN1B	CREB1	CRK	MAPK14	CSF1R	CSK	CTGF	CTNNB1	HBEGF	DUSP4	EFNA1	EFNB3	EGF	EGFR	EPHA2	EPHA1	EPHA3	EPHA5	EPHA7	EPHA8	EPHB1	EPHB2	EPHB3	EPHB4	EPHB6	EPS8	ERBB2	ERBB3	ERBB4	PTK2B	FGF1	FGF2	FGF3	FGF5	FGF6	FGF7	FGF8	FGF9	FGFR1	FGFR3	FGFR2	FGFR4	FLT1	FLT3	FLT4	GRB7	GRB10	HDAC1	NRG1	HIF1A	IGF1	IGF1R	IGF2R	IGFBP1	IGFBP2	IGFBP5	IL1B	INS	INSR	ITPR2	ITPR3	JAK2	KDR	KIT	KRAS	MET	MST1R	MUSK	NDN	NFKB1	NGFR	NKX3-1	NRAS	NTRK1	NTRK2	NTRK3	ROR1	ROR2	DDR2	PDE1B	PDGFA	PDGFB	PDGFRA	PDGFRB	PGF	PIK3R1	PRKAR1A	PTEN	PTK2	PTPRF	PTPRG	PXN	RAF1	RAP1A	RASGRF1	RET	MAPK12	SMO	SRC	STK11	TEK	TGFA	TGFB1	THBS1	TIAM1	TSC2	UBA52	VAV1	VAV2	VEGFB	WNT1	WNT5A	RIPK2	HHIP	DAB2IP	
GO:0007172_signal complex assembly	Number_of_gene_6	PTK2B	MUSK	PTK2	PXN	SMO	SRC	
GO:0007173_epidermal growth factor receptor signaling pathway	Number_of_gene_21	APP	CDH13	CSK	HBEGF	EGF	EGFR	EPS8	ERBB2	PTK2B	GRB7	KRAS	NRAS	PIK3R1	PTPRF	PXN	RAF1	SRC	TGFA	TGFB1	UBA52	DAB2IP	
GO:0007176_regulation of epidermal growth factor receptor activity	Number_of_gene_3	APP	EGF	TGFA	
GO:0007178_transmembrane receptor protein serine/threonine kinase signaling pathway	Number_of_gene_35	ACVR1	ACVR1B	ACVR2B	AFP	BMP2	BMP4	BMP6	BMPR1A	BMPR2	CAV1	CDKN1C	CDKN2B	COL1A2	CREB1	GATA6	GDF10	ID1	SMAD2	SMAD4	MAP3K1	NOTCH1	PDGFB	SFRP1	SKI	STK11	TGFB1	TGFB2	TGFB3	LEFTY2	TGFBR3	THBS1	WNT1	WNT5A	ONECUT2	PEG10	
GO:0007179_transforming growth factor beta receptor signaling pathway	Number_of_gene_23	ACVR1	BMPR1A	CDKN1C	CDKN2B	COL1A2	CREB1	GDF10	ID1	SMAD2	SMAD4	MAP3K1	PDGFB	SKI	STK11	TGFB1	TGFB2	TGFB3	LEFTY2	TGFBR3	THBS1	WNT1	ONECUT2	PEG10	
GO:0007183_SMAD protein complex assembly	Number_of_gene_3	SMAD2	SMAD4	TGFB1	
GO:0007184_SMAD protein import into nucleus	Number_of_gene_6	BMP4	BMPR1A	SMAD4	TGFB1	TGFB2	TGFB3	
GO:0007186_G-protein coupled receptor protein signaling pathway	Number_of_gene_39	ABCA1	AGTR1	AKT1	APOA1	CALCA	CAV2	CCKAR	CCKBR	CCR5	LTB4R	EDN1	EDNRB	F2R	GABRA5	GABRG3	GALR1	GNAS	GNG7	HTR1B	HTR2A	IL2	IL8	INS	INSR	ITPR3	JAK2	MAS1	MC2R	CXCL9	NPY	NTSR1	PENK	POMC	PTHLH	PTPN6	FZD7	PROK2	EMR3	GPR116	
GO:0007187_G-protein signaling, coupled to cyclic nucleotide second messenger	Number_of_gene_7	GALR1	GNAS	HTR1B	MC2R	NPY	PTHLH	FZD7	
GO:0007188_G-protein signaling, coupled to cAMP nucleotide second messenger	Number_of_gene_3	GALR1	GNAS	PTHLH	
GO:0007189_activation of adenylate cyclase activity by G-protein signaling pathway	Number_of_gene_3	GALR1	GNAS	PTHLH	
GO:0007190_activation of adenylate cyclase activity	Number_of_gene_7	ADCYAP1	CALCA	GALR1	GNAS	NTRK1	NTRK2	PTHLH	
GO:0007194_negative regulation of adenylate cyclase activity	Number_of_gene_2	EDNRB	GALR1	
GO:0007200_activation of phospholipase C activity by G-protein coupled receptor protein signaling pathway coupled to IP3 second messenger	Number_of_gene_9	AGTR1	CALCA	CCKAR	CCKBR	LTB4R	EDN1	EDNRB	F2R	HTR2A	
GO:0007202_activation of phospholipase C activity	Number_of_gene_17	AGTR1	CALCA	CCKAR	CCKBR	LTB4R	CREB1	EDN1	EDNRB	EGFR	F2R	HTR2A	ITPR2	ITPR3	NTRK1	PDE1B	PRKAR1A	DLC1	
GO:0007204_elevation of cytosolic calcium ion concentration	Number_of_gene_22	AGTR1	CALCA	CAV1	CCKAR	CCKBR	CCR5	EDN1	F2R	PTK2B	FGF2	HTR2A	IL1B	IL2	ITPR3	JAK2	LCK	LYN	P2RX7	PKD2	TGFB1	THY1	PROK2	
GO:0007205_activation of protein kinase C activity by G-protein coupled receptor protein signaling pathway	Number_of_gene_4	EDN1	F2R	HTR1B	IL2	
GO:0007212_dopamine receptor signaling pathway	Number_of_gene_2	CAV2	GNAS	
GO:0007214_gamma-aminobutyric acid signaling pathway	Number_of_gene_2	GABRA5	GABRG3	
GO:0007218_neuropeptide signaling pathway	Number_of_gene_7	GALR1	NPY	PENK	POMC	PROK2	EMR3	GPR116	
GO:0007219_Notch signaling pathway	Number_of_gene_14	JAG1	APP	ASCL1	BMP2	NRG1	JAG2	KIT	NOTCH1	NOTCH2	NOTCH3	NOTCH4	SOX2	WNT1	DLL1	
GO:0007220_Notch receptor processing	Number_of_gene_7	JAG1	JAG2	NOTCH1	NOTCH2	NOTCH3	NOTCH4	DLL1	
GO:0007223_Wnt receptor signaling pathway, calcium modulating pathway	Number_of_gene_8	ROR2	WNT1	WNT2	WNT5A	WNT8B	WNT10B	WNT2B	FZD7	
GO:0007224_smoothened signaling pathway	Number_of_gene_12	CTNNA1	FGF9	FGFR3	FGFR2	GAS1	GLI2	GLI3	SFRP1	SHH	SMO	WNT10B	HHIP	
GO:0007229_integrin-mediated signaling pathway	Number_of_gene_9	CEACAM1	DST	CTGF	ITGA6	ITGA2	ITGB1	ITGB4	PTK2	SYK	
GO:0007243_intracellular protein kinase cascade	Number_of_gene_119	AKT1	APC	RHOC	RHOH	BCL3	BLK	BMP4	CASP8	CASP10	CAV1	CCKBR	CD40	CD44	CD81	CREB1	CRK	MAPK14	CSF2	CTNNB1	DAPK1	HBEGF	DUSP4	EDN1	EFNA1	EGF	EGFR	EPO	ERBB2	F2R	PTK2B	FGF1	FGF2	FGF9	FGF12	FGFR1	FGFR3	FGFR2	FLT1	FYN	GPX1	HTR2A	IFNG	IGF1	IGF1R	IL1A	IL1B	IL2	IL3	IL4	IL6	IL10	IL11	IL12A	IL12B	INS	INSR	JAK2	JAK3	KIT	KRAS	LIF	LYN	MAS1	MAP3K1	MAP3K9	NRAS	NTRK1	ROR2	OSM	P2RX7	PKD2	MAPK9	MAPK10	MAP2K6	PTEN	PXN	RAF1	RAP1A	RET	RYK	S100A4	S100A12	SFRP1	SOX2	SRC	STAT5A	STK11	SYK	TCF7L2	TEK	TGFA	TGFB1	TGFB2	TGFB3	TGFBR3	THBS1	TIMP2	TNF	TNFRSF1A	TP73	TRIP6	TSC2	TYK2	UBA52	VEGFB	WNT5A	ZAP70	FZD7	RIPK1	TNFSF10	RIPK2	TNFRSF10B	TNFRSF10A	TRAF4	MALT1	RIPK3	PROK2	KIAA1804	DAB2IP	
GO:0007249_I-kappaB kinase/NF-kappaB cascade	Number_of_gene_25	RHOC	RHOH	BCL3	CASP8	CASP10	CD40	CTNNB1	F2R	IL1A	IL1B	IL10	S100A4	S100A12	TNF	TNFRSF1A	TRIP6	UBA52	RIPK1	TNFSF10	RIPK2	TNFRSF10B	TNFRSF10A	MALT1	RIPK3	DAB2IP	
GO:0007250_activation of NF-kappaB-inducing kinase activity	Number_of_gene_3	TNFRSF10B	TNFRSF10A	MALT1	
GO:0007254_JNK cascade	Number_of_gene_23	AKT1	EDN1	PTK2B	FGF12	IL1A	IL1B	MAP3K1	MAP3K9	ROR2	MAPK9	MAPK10	SFRP1	SYK	TNF	TP73	UBA52	WNT5A	FZD7	RIPK1	RIPK2	TRAF4	KIAA1804	DAB2IP	
GO:0007257_activation of JUN kinase activity	Number_of_gene_7	MAP3K1	MAP3K9	SYK	WNT5A	RIPK1	KIAA1804	DAB2IP	
GO:0007258_JUN phosphorylation	Number_of_gene_2	MAPK9	MAPK10	
GO:0007259_JAK-STAT cascade	Number_of_gene_20	CAV1	CSF2	EPO	F2R	PTK2B	FGFR3	IFNG	IGF1	IL2	IL3	IL4	IL6	IL12A	IL12B	JAK2	LIF	LYN	OSM	PKD2	STAT5A	
GO:0007260_tyrosine phosphorylation of STAT protein	Number_of_gene_16	CAV1	CSF2	EPO	F2R	IFNG	IGF1	IL2	IL3	IL4	IL6	IL12A	IL12B	JAK2	LIF	LYN	OSM	
GO:0007262_STAT protein import into nucleus	Number_of_gene_2	F2R	JAK2	
GO:0007264_small GTPase mediated signal transduction	Number_of_gene_44	ABCA1	AGTR1	APOA1	RHOC	ARHGDIB	RHOH	BCR	CDH13	CDK2	CDKN1A	CDKN2A	COL1A2	CRK	MAPK14	DHCR24	EPO	ERBB2	FGF2	IGF1	KRAS	LIMK1	NOTCH2	NRAS	NTRK1	RAF1	RAP1A	RASA1	RASGRF1	RRAS	MAPK12	SRC	TIAM1	TSC2	VAV1	VAV2	TNK1	DIRAS3	SLIT2	DLC1	RAB32	RASSF1	ARHGAP9	LRRK1	DAB2IP	
GO:0007265_Ras protein signal transduction	Number_of_gene_34	ABCA1	AGTR1	APOA1	ARHGDIB	BCR	CDH13	CDK2	CDKN1A	CDKN2A	COL1A2	CRK	MAPK14	DHCR24	EPO	ERBB2	FGF2	IGF1	KRAS	LIMK1	NOTCH2	NRAS	NTRK1	RAF1	RASGRF1	RRAS	MAPK12	SRC	TIAM1	VAV1	VAV2	TNK1	DLC1	RASSF1	DAB2IP	
GO:0007266_Rho protein signal transduction	Number_of_gene_13	ABCA1	AGTR1	APOA1	ARHGDIB	BCR	CDH13	COL1A2	LIMK1	RASGRF1	TIAM1	VAV1	VAV2	DLC1	
GO:0007267_cell-cell signaling	Number_of_gene_116	ACVR2B	ADCYAP1	APBA1	APP	BLK	BMP2	BMP3	BMP4	CALCA	CAV2	CCKAR	CCKBR	CD86	TNFSF8	CCR5	COMT	CREB1	CTNNB1	NQO1	EDN1	EFNA1	EFNB3	EPHB2	ERBB4	ESR2	FGF1	FGF2	FGF3	FGF5	FGF6	FGF7	FGF9	FGF12	FGFR1	FGFR2	GABRA5	GABRB3	GABRG3	GJB2	GLI2	GNAS	GNG7	HGF	HOXA5	HOXA11	HTR1B	HTR2A	TNC	IAPP	IFNG	IHH	IL1B	IL2	IL3	IL6	IL10	IL11	IL13	INHA	INS	ITPR2	ITPR3	JAK2	KCNQ1	KIT	LIF	LRP2	LTA	LYN	SMAD2	CXCL9	MLLT4	MME	MUSK	NEFL	NNAT	NPY	NTSR1	OSM	P2RX7	PCDH1	PDGFA	PGF	PGR	PMP22	POMC	PPARD	PRKAR1A	PTEN	PTGS2	PTHLH	PTPRF	RAF1	RAP1A	RASGRF1	RRAS	SFRP1	SHH	SLC22A3	SLC22A2	SMO	SNCG	SOX2	SYK	TCF7L2	TEK	TFAP2C	TGFB2	TNF	WNT1	WNT2	WNT5A	WNT2B	SEMA3B	TNFSF10	ACVR1C	
GO:0007268_synaptic transmission	Number_of_gene_37	APBA1	APP	CAV2	CCKBR	COMT	CREB1	CTNNB1	NQO1	EDN1	EPHB2	ERBB4	FGF2	GABRA5	GABRB3	GABRG3	GNG7	HTR1B	HTR2A	IFNG	KIT	MUSK	NEFL	NPY	NTSR1	P2RX7	PMP22	PTEN	PTGS2	PTPRF	RAF1	RASGRF1	RRAS	SLC22A3	SLC22A2	SNCG	TNF	WNT5A	
GO:0007269_neurotransmitter secretion	Number_of_gene_3	P2RX7	SLC22A2	SNCG	
GO:0007270_nerve-nerve synaptic transmission	Number_of_gene_5	CCKBR	ERBB4	HTR1B	HTR2A	PTGS2	
GO:0007271_synaptic transmission, cholinergic	Number_of_gene_2	NQO1	IFNG	
GO:0007272_ensheathment of neurons	Number_of_gene_6	CD9	ERBB2	PMP22	PPARD	SKI	TGFB1	
GO:0007275_multicellular organismal development	Number_of_gene_376	ABL1	ABL2	ACVR1	ACVR1B	ACVR2B	AFP	JAG1	AGTR1	AHR	AKT1	ALOX12	ALPL	APBA1	APBA2	APC	APOA1	APP	FAS	RHOC	ARHGDIB	RHOH	ARNT	ASCL1	ASCL2	BAX	CCND1	BCL3	BDNF	CEACAM1	BMP2	BMP3	BMP4	BMP6	BMPR1A	BMPR2	BRCA1	BSG	KLF5	DDR1	CALCA	CASP2	CASP3	CASP6	CAV1	CAV2	CCKAR	CCND2	CCNE1	CD2	CD9	CD86	CD40	CDH1	CDH11	CDH13	CDK6	CDKN1A	CDKN1B	CDKN2A	CDKN2B	CEBPA	CFTR	COL1A1	COL1A2	COL4A3	COL6A1	CREB1	CSF1	CSF1R	CSF2	CSF3	CTGF	CTLA4	CTNNA1	CTNNB1	DAB2	DCC	DCN	DHCR24	DMP1	DNMT3B	DSP	HBEGF	DUSP4	E2F5	EDN1	EDNRB	EFNA1	EFNB3	EGF	EGFR	EPHA2	ELK3	EPHA5	EPHA7	EPHB1	EPHB2	EPHB3	EPHB4	EPO	NR2F6	ERBB2	ERBB3	ERBB4	EYA4	ERCC3	ERG	ESR1	ETS1	ETS2	EXT1	F2R	FANCA	PTK2B	FANCG	FES	FGF1	FGF2	FGF3	FGF5	FGF6	FGF7	FGF8	FGF9	FGF12	FGFR1	FGFR3	FGFR2	FLI1	FLT1	FLT3	FN1	FRZB	FYN	GABRA5	GAS1	GATA6	GDF10	GJB2	GLI2	GLI3	GNAS	SFN	GPX1	GSTP1	HDAC1	HGF	NRG1	HIC1	HIF1A	HLF	HOXA5	HOXA9	HOXA11	HOXB2	HOXC6	TNC	IAPP	ICAM1	ID1	IFNG	IGF1	IGF1R	IGFBP3	IGFBP5	IHH	IL1A	IL1B	IL2	IL3	IL4	IL6	IL8	IL10	IL11	IL12B	INHA	INS	INSR	ISL1	ITGA2	ITGB1	ITGB4	JAG2	JAK2	JUNB	KDR	KIT	KRAS	KRT1	KRT5	KRT13	AFF3	LAMB1	LAMC1	LCK	LIF	LIG4	LIMK1	LMO1	LMO2	LOX	LRP2	LTA	LYN	SMAD2	SMAD4	MAS1	MAP3K1	MET	MGMT	MLF1	MLH1	MLLT3	MMP2	MMP9	MMP14	MMP19	MSH2	MSH3	MST1R	MUSK	MYH11	MYLK	MYOD1	NCL	NDN	NEO1	NFKB2	NGFR	NKX3-1	NNAT	NOS3	NOTCH1	NOTCH2	NOTCH3	NOTCH4	NPR2	NRAS	NTRK1	NTRK2	NTRK3	ROR2	OPCML	OSM	P2RX7	SERPINE1	PAX6	PCDH1	PDGFA	PDGFB	PDGFRA	PDGFRB	PGF	PGR	SERPINB5	PIK3R1	PITX2	PKD2	PMP22	PODXL	PPARD	PPARG	PPAT	PRKAR1A	PTEN	PTGS2	PTHLH	PTK2	PTK7	PTPRF	PTPRG	PURA	PXN	RAF1	RARA	RARB	RASA1	RASGRF1	RBP1	RET	RRAS	RYK	S100A4	MAPK12	SEMA3F	SFRP1	SFTPB	SFTPD	SHB	SHH	SKI	SMARCA4	SMARCB1	SMO	SOX2	SPI1	SPP1	SRC	STAT5A	STK11	SYK	TAL1	TBX1	TCF7L2	TEK	TFAP2C	TGFB1	TGFB2	TGFB3	LEFTY2	TGFBR3	THBS1	THPO	THY1	TIAM1	TIE1	TIMP2	TIMP3	TNF	TNFRSF1A	TP73	TSC2	TSG101	PHLDA2	TWIST1	UBA52	UNG	VAV2	VEGFB	WNT1	WNT2	WNT5A	WNT8B	WNT10B	WNT2B	WRN	WT1	XRCC2	ZAP70	SEMA3B	EPM2A	ELL	FZD7	FZD9	ENC1	GAS7	TMEFF1	PTCH2	RIPK2	DLK1	PROM1	SGCE	SLIT2	ONECUT2	TRAF4	HDAC9	HDAC5	SEMA3A	TUBB3	DLC1	HOXB13	SEMA3C	NES	MALT1	IRAK3	SIN3B	SPDEF	DLL1	UGT1A1	PLXDC1	PROK2	SOX17	HHIP	COL18A1	DAB2IP	
GO:0007276_gamete generation	Number_of_gene_33	ACVR1	AFP	AKT1	FAS	BCL2L2	BMP4	CCND2	CDC25B	CTNNB1	PTK2B	FANCG	HSPA2	IHH	IL1B	JAG2	KIT	LIG3	MAS1	MLH1	MMP19	MSH2	NOS3	NOTCH1	SERPINA5	PGR	PTGS2	SMO	SRC	TGFB1	PTCH2	CCNA1	TESK2	PROK2	
GO:0007281_germ cell development	Number_of_gene_10	ACVR1	AKT1	BMP4	CDC25B	CTNNB1	PTK2B	FANCG	HSPA2	KIT	MSH2	
GO:0007283_spermatogenesis	Number_of_gene_18	FAS	BCL2L2	CCND2	FANCG	HSPA2	JAG2	KIT	LIG3	MAS1	MLH1	MSH2	NOTCH1	SERPINA5	SMO	PTCH2	CCNA1	TESK2	PROK2	
GO:0007286_spermatid development	Number_of_gene_3	FANCG	HSPA2	KIT	
GO:0007292_female gamete generation	Number_of_gene_12	AFP	CDC25B	CTNNB1	PTK2B	IHH	IL1B	MLH1	MMP19	NOS3	PGR	PTGS2	SRC	
GO:0007338_single fertilization	Number_of_gene_3	CD9	MST1R	SERPINA5	
GO:0007342_fusion of sperm to egg plasma membrane	Number_of_gene_2	CD9	SERPINA5	
GO:0007346_regulation of mitotic cell cycle	Number_of_gene_34	APC	BIRC5	APP	CCND1	BCL6	BMP4	CAV2	CDK2	CDKN1A	CDKN1B	CDKN2A	CDKN2B	EDN1	EGF	GAS1	GML	IGF1	IL1A	IL1B	INS	INSR	MAD2L1	NKX3-1	PTPN6	SMARCA4	STAT5A	TAL1	TGFA	TGFB1	TNF	TP73	UBA52	CDK10	CHFR	
GO:0007350_blastoderm segmentation	Number_of_gene_2	GLI2	WNT5A	
GO:0007368_determination of left/right symmetry	Number_of_gene_11	ACVR1	ACVR2B	NOTCH1	NOTCH2	PITX2	PKD2	SHH	SMO	WNT5A	DLL1	SOX17	
GO:0007369_gastrulation	Number_of_gene_19	ACVR1	ACVR2B	BMP4	BMPR2	CTNNB1	DUSP4	EPHA2	EXT1	FGF8	FGFR1	IL1B	SMAD2	SMAD4	PRKAR1A	TNF	WNT5A	WNT8B	FZD7	SOX17	
GO:0007379_segment specification	Number_of_gene_3	GLI2	MLLT3	DLL1	
GO:0007386_compartment pattern formation	Number_of_gene_2	NOTCH1	DLL1	
GO:0007389_pattern specification process	Number_of_gene_46	ACVR1	ACVR2B	APC	ASCL1	BMP2	BMP4	BMPR2	CTNNB1	EDN1	FGF1	FGF2	FGF3	FGFR1	FGFR2	FLT1	GAS1	GLI2	GLI3	HOXA5	HOXA9	HOXA11	HOXB2	IHH	SMAD2	SMAD4	MLLT3	NOTCH1	NOTCH2	NOTCH4	ROR2	PITX2	PKD2	SFRP1	SHH	SKI	SMO	WNT1	WNT2	WNT5A	WNT8B	WNT10B	WNT2B	SEMA3C	DLL1	SOX17	HHIP	
GO:0007398_ectoderm development	Number_of_gene_3	CTNNB1	SHH	FZD7	
GO:0007399_nervous system development	Number_of_gene_168	ABL1	ABL2	ACVR1B	JAG1	AKT1	APBA1	APBA2	APC	APP	FAS	RHOC	ASCL1	ASCL2	BDNF	BMP2	BMP4	BMP6	BRCA1	CASP2	CCKAR	CCND2	CD9	CDH1	CDK6	COL1A1	COL1A2	COL4A3	COL6A1	CREB1	CTNNA1	CTNNB1	DCC	DNMT3B	EDNRB	EFNA1	EFNB3	EGF	EGFR	EPHA2	EPHA5	EPHA7	EPHB1	EPHB2	EPHB3	EPO	NR2F6	ERBB2	ERBB3	ERBB4	EXT1	PTK2B	FES	FGF1	FGF2	FGF5	FGF8	FGF12	FGFR1	FGFR3	FGFR2	FRZB	FYN	GABRA5	GAS1	GDF10	GLI2	GLI3	GSTP1	NRG1	HOXB2	IFNG	IGF1R	IHH	IL3	IL6	INHA	ITGA2	ITGB1	JAG2	JAK2	KIT	KRAS	LAMB1	LAMC1	LIF	LIG4	LIMK1	LRP2	LYN	SMAD4	MAS1	MET	MMP14	MUSK	MYH11	NDN	NEO1	NGFR	NNAT	NOTCH1	NOTCH2	NOTCH3	NRAS	NTRK1	NTRK2	NTRK3	OPCML	OSM	PAX6	PCDH1	PDGFRA	PMP22	PPARD	PPARG	PTEN	PTK2	PTK7	PTPRF	PTPRG	PURA	RAF1	RASGRF1	RET	RRAS	RYK	SEMA3F	SFRP1	SHH	SKI	SMARCA4	SMARCB1	SMO	SOX2	SRC	TCF7L2	TGFB1	TGFB2	THY1	TIAM1	TIMP2	TIMP3	TP73	TSC2	TWIST1	VAV2	WNT1	WNT2	WNT5A	WNT8B	WNT10B	WNT2B	XRCC2	SEMA3B	EPM2A	FZD7	FZD9	ENC1	GAS7	PROM1	SLIT2	ONECUT2	SEMA3A	TUBB3	DLC1	SEMA3C	NES	DLL1	HHIP	
GO:0007405_neuroblast proliferation	Number_of_gene_10	ASCL1	CTNNA1	FGFR2	NOTCH1	SHH	SMO	SOX2	TGFB1	FZD9	HHIP	
GO:0007406_negative regulation of neuroblast proliferation	Number_of_gene_2	CTNNA1	TGFB1	
GO:0007409_axonogenesis	Number_of_gene_63	ABL1	ABL2	APC	APP	RHOC	CCKAR	COL1A1	COL1A2	COL4A3	COL6A1	CREB1	CTNNA1	DCC	EFNA1	EFNB3	EGFR	EPHA7	EPHB1	EPHB2	EPHB3	ERBB2	ERBB3	EXT1	FES	FGFR1	FGFR2	FYN	GAS1	GLI2	GLI3	IGF1R	ITGA2	ITGB1	JAK2	KRAS	LAMB1	LAMC1	LIMK1	MET	MYH11	NDN	NEO1	NGFR	NOTCH1	NRAS	NTRK3	PTK2	RAF1	RRAS	RYK	SEMA3F	SHH	SMO	SRC	THY1	TIAM1	VAV2	WNT5A	SEMA3B	FZD7	SLIT2	SEMA3A	TUBB3	
GO:0007411_axon guidance	Number_of_gene_49	ABL1	ABL2	APP	RHOC	COL1A1	COL1A2	COL4A3	COL6A1	CREB1	DCC	EFNB3	EGFR	EPHA7	EPHB1	EPHB2	EPHB3	ERBB2	EXT1	FES	FGFR1	FYN	GAS1	GLI2	GLI3	ITGA2	ITGB1	KRAS	LAMB1	LAMC1	LIMK1	MET	MYH11	NEO1	NGFR	NRAS	PTK2	RAF1	RRAS	RYK	SEMA3F	SHH	SMO	SRC	VAV2	WNT5A	SEMA3B	SLIT2	SEMA3A	TUBB3	
GO:0007413_axonal fasciculation	Number_of_gene_2	NDN	SEMA3A	
GO:0007416_synapse assembly	Number_of_gene_4	APP	CDH1	MUSK	WNT5A	
GO:0007417_central nervous system development	Number_of_gene_66	ACVR1B	APP	ASCL1	ASCL2	BMP2	BMP4	BRCA1	CASP2	CCKAR	CD9	CDH1	CREB1	CTNNB1	EGF	EPHB1	EPHB2	EPHB3	ERBB4	EXT1	FGF2	FGFR1	FGFR3	FGFR2	FRZB	GABRA5	GAS1	GDF10	GLI2	GLI3	GSTP1	HOXB2	IGF1R	LIF	LIG4	LRP2	LYN	MAS1	NDN	NGFR	NNAT	NOTCH1	NOTCH3	NTRK3	PAX6	PPARG	PTEN	PTPRG	RYK	SFRP1	SHH	SKI	SMO	SOX2	SRC	TIMP3	TP73	WNT1	WNT5A	WNT8B	WNT10B	WNT2B	FZD7	FZD9	SLIT2	DLC1	NES	
GO:0007420_brain development	Number_of_gene_50	APP	ASCL1	BMP2	BMP4	BRCA1	CASP2	CCKAR	CD9	CDH1	CREB1	CTNNB1	EGF	ERBB4	EXT1	FGF2	FGFR1	FGFR3	FGFR2	FRZB	GABRA5	GAS1	GDF10	GLI2	GLI3	HOXB2	IGF1R	LRP2	MAS1	NNAT	NOTCH1	NOTCH3	PTPRG	RYK	SFRP1	SHH	SKI	SMO	SOX2	SRC	TP73	WNT1	WNT5A	WNT8B	WNT10B	WNT2B	FZD7	FZD9	SLIT2	DLC1	NES	
GO:0007422_peripheral nervous system development	Number_of_gene_7	ASCL2	ERBB2	ERBB3	OSM	PMP22	SKI	ONECUT2	
GO:0007423_sensory organ development	Number_of_gene_54	JAG1	APC	ASCL1	BAX	BMP4	BMP6	DDR1	CASP2	CASP6	CDKN1B	CTNNB1	EDN1	EPHB1	EPHB2	ERBB2	ERBB3	FGF2	FGF3	FGF9	FGFR1	FGFR3	FGFR2	FRZB	GAS1	GLI2	GLI3	HDAC1	IHH	JAG2	KRT13	LIF	MAP3K1	NTRK3	ROR2	PAX6	PDGFRA	SFRP1	SHH	SKI	SMO	SOX2	TGFB1	TGFB2	TGFB3	THY1	WNT1	WNT2	WNT5A	WNT8B	WNT10B	WNT2B	PROM1	NES	DLL1	
GO:0007431_salivary gland development	Number_of_gene_15	CDH1	FGF7	FGFR1	FGFR2	HGF	IL6	NKX3-1	PDGFB	SHH	TGFB1	TGFB2	TGFB3	TNF	SEMA3A	SEMA3C	
GO:0007435_salivary gland morphogenesis	Number_of_gene_15	CDH1	FGF7	FGFR1	FGFR2	HGF	IL6	NKX3-1	PDGFB	SHH	TGFB1	TGFB2	TGFB3	TNF	SEMA3A	SEMA3C	
GO:0007440_foregut morphogenesis	Number_of_gene_5	ACVR2B	CTNNB1	SMAD2	NOTCH1	SHH	
GO:0007442_hindgut morphogenesis	Number_of_gene_5	GLI2	GLI3	SHH	TCF7L2	WNT5A	
GO:0007492_endoderm development	Number_of_gene_12	CTNNB1	DUSP4	EXT1	GATA6	LAMC1	SMAD2	SMAD4	NOTCH1	PTHLH	TGFB1	WNT8B	SOX17	
GO:0007494_midgut development	Number_of_gene_2	RET	WNT5A	
GO:0007498_mesoderm development	Number_of_gene_17	ACVR1	ACVR2B	BMP4	BMPR2	EPHA2	EXT1	FGFR1	HCK	JAK2	SMAD2	SMAD4	MATK	MEST	PRKAR1A	SHH	TIE1	WNT1	
GO:0007507_heart development	Number_of_gene_43	ACVR1	ACVR2B	BMP2	BMP4	CASP3	CTNNB1	EDN1	EFNA1	ERBB2	ERBB3	ERBB4	FGF2	FGF9	FGF12	FGFR1	FGFR2	GATA6	GLI2	GLI3	NRG1	INSR	SMAD2	MYH11	NOTCH1	PKD2	PPARD	PPARG	PTEN	SHH	SMO	TBX1	TGFB2	TGFBR3	TSC2	VEGFB	WNT2	WNT5A	WT1	HDAC9	DLC1	SEMA3C	SIN3B	SOX17	
GO:0007517_muscle organ development	Number_of_gene_42	ACVR1	APP	BMP2	BMP4	CAV1	CAV2	DCN	HBEGF	ERBB2	ERBB3	F2R	FGF2	FGF9	FGFR1	FGFR2	GPX1	NRG1	TNC	IGF1	IGFBP3	IGFBP5	IL6	LIF	MUSK	MYLK	MYOD1	NGFR	NOTCH1	PIK3R1	MAPK12	SHH	SKI	TGFB1	TGFBR3	TWIST1	WNT2	WNT5A	WNT10B	SGCE	HDAC9	HDAC5	SIN3B	
GO:0007519_skeletal muscle tissue development	Number_of_gene_23	ACVR1	APP	BMP4	CAV1	CAV2	DCN	ERBB2	ERBB3	F2R	GPX1	TNC	IGFBP3	IGFBP5	MUSK	MYOD1	NOTCH1	PIK3R1	SHH	SKI	WNT10B	HDAC9	HDAC5	SIN3B	
GO:0007520_myoblast fusion	Number_of_gene_2	NEO1	WNT1	
GO:0007528_neuromuscular junction development	Number_of_gene_5	APP	ERBB2	F2R	TNC	MUSK	
GO:0007530_sex determination	Number_of_gene_4	FGF9	IGF1R	INSR	WT1	
GO:0007548_sex differentiation	Number_of_gene_47	ACVR1B	AFP	AHR	CCND1	BMP4	BMP6	CASP2	CCND2	CCNE1	CTNNA1	CTNNB1	DHCR24	ESR1	FANCA	FANCG	FGF7	FGF8	FGF9	FRZB	GATA6	GJB2	ICAM1	INHA	KIT	MAS1	MMP14	MMP19	MSH2	NOS3	ROR2	PDGFRA	PGR	SFRP1	SHH	SMO	SOX2	STAT5A	TCF7L2	TFAP2C	TGFB1	WNT5A	WNT10B	WNT2B	WT1	FZD7	FZD9	SLIT2	
GO:0007565_female pregnancy	Number_of_gene_28	ADCYAP1	BSG	DDR1	CALCA	COMT	CLDN4	EPO	ESR1	FLT1	GNAS	GPX3	HFE	IGFBP2	IHH	IL1B	IL4	JUNB	LIF	MMP3	PGR	PPARD	PPAT	PTGS2	PTHLH	SPP1	STAT5A	TGFB1	TGFB3	
GO:0007566_embryo implantation	Number_of_gene_9	BSG	DDR1	CALCA	EPO	IL1B	LIF	PPARD	PTGS2	SPP1	
GO:0007568_aging	Number_of_gene_28	FAS	CASP2	CDKN1A	CDKN2A	MAPK14	CTGF	CTNNA1	DCN	EDN1	EPO	HTR2A	ICAM1	IGFBP2	IL1B	IL6	LCK	LRP2	MSH2	NOS3	SERPINE1	PTEN	PTGS1	TERT	TFRC	TGFB1	TGFB3	TIMP3	WRN	
GO:0007569_cell aging	Number_of_gene_7	CDKN1A	CDKN2A	MAPK14	ICAM1	SERPINE1	TERT	WRN	
GO:0007584_response to nutrient	Number_of_gene_49	ABCA1	ALPL	ASCL1	CCND1	BMP2	BMP4	BRCA1	CAV1	CCKAR	CCNE1	CDKN2B	CEBPA	COL1A1	EPO	GSTP1	IGF1R	IGFBP2	IL1A	IL1B	IL4	INSR	KRT13	LRP2	LTA	MGMT	NTRK3	PIK3R1	PPARD	PPARG	PTEN	PTGS2	RARA	RBP1	SFRP1	SFTPB	SFTPC	SHH	SOX2	SPP1	TFRC	TGFB1	TIE1	TIMP3	WNT2	WNT5A	WNT8B	WNT10B	FZD7	UGT1A1	
GO:0007585_respiratory gaseous exchange	Number_of_gene_9	CFTR	EDN1	HOXA5	JAG2	NDN	SFTPB	SFTPC	SFTPD	TRAF4	
GO:0007586_digestion	Number_of_gene_10	APOA1	CCKAR	CCKBR	GALR1	NPY	P2RX7	PRSS1	TFF1	TFF2	UGT1A1	
GO:0007588_excretion	Number_of_gene_4	AGTR1	DAB2	EDN1	SLC22A18	
GO:0007589_body fluid secretion	Number_of_gene_9	CCND1	CAV1	CCKAR	CREB1	EDN1	PPAT	SLC22A2	STAT5A	TP73	
GO:0007595_lactation	Number_of_gene_5	CCND1	CAV1	CREB1	PPAT	STAT5A	
GO:0007596_blood coagulation	Number_of_gene_78	ABL1	AKT1	APOA1	APP	BSG	CAV1	CD2	CD9	CD40	CDK2	COL1A1	COL1A2	CRK	MAPK14	CSK	EDN1	EGF	F2R	FGR	FN1	FYN	GATA6	GNAS	GP1BB	GRB7	HDAC1	HGF	IGF1	IL6	IL11	ITGA6	ITGA2	ITGB1	ITPR2	ITPR3	JAK2	KRAS	KRT1	LCK	LYN	MMP1	MPL	MYB	NOS3	NRAS	SERPINE1	SERPINB2	PDE1B	PDGFA	PDGFB	PECAM1	PIK3R1	PLAT	PLAU	PLAUR	PLG	PRKAR1A	PTK2	PTPN6	RAF1	RAP1A	SHH	SPARC	SRC	SYK	TEK	TGFB1	TGFB2	TGFB3	LEFTY2	THBS1	THPO	VAV1	VAV2	VEGFB	WEE1	YES1	TFPI2	
GO:0007599_hemostasis	Number_of_gene_79	ABL1	AKT1	APOA1	APP	BSG	CAV1	CD2	CD9	CD40	CDK2	COL1A1	COL1A2	CRK	MAPK14	CSK	EDN1	EGF	F2R	FGR	FLI1	FN1	FYN	GATA6	GNAS	GP1BB	GRB7	HDAC1	HGF	IGF1	IL6	IL11	ITGA6	ITGA2	ITGB1	ITPR2	ITPR3	JAK2	KRAS	KRT1	LCK	LYN	MMP1	MPL	MYB	NOS3	NRAS	SERPINE1	SERPINB2	PDE1B	PDGFA	PDGFB	PECAM1	PIK3R1	PLAT	PLAU	PLAUR	PLG	PRKAR1A	PTK2	PTPN6	RAF1	RAP1A	SHH	SPARC	SRC	SYK	TEK	TGFB1	TGFB2	TGFB3	LEFTY2	THBS1	THPO	VAV1	VAV2	VEGFB	WEE1	YES1	TFPI2	
GO:0007600_sensory perception	Number_of_gene_33	CASP3	CCKBR	CDH3	CDKN1B	COL1A1	COL4A3	CYP1B1	NR2F6	EYA4	F2R	FGFR1	GJB2	GNAS	GPX1	GUCY2D	HTR2A	IAPP	IL1A	IL10	ITPR3	KCNQ1	NDN	NPY	OAT	P2RX7	PAX6	PENK	SOX2	TGFBI	TIMP3	PROM1	PROK2	COL18A1	
GO:0007601_visual perception	Number_of_gene_11	CDH3	COL1A1	CYP1B1	EYA4	GUCY2D	OAT	PAX6	TGFBI	TIMP3	PROM1	COL18A1	
GO:0007605_sensory perception of sound	Number_of_gene_8	CASP3	CDKN1B	COL1A1	COL4A3	GJB2	GPX1	KCNQ1	SOX2	
GO:0007606_sensory perception of chemical stimulus	Number_of_gene_3	GNAS	ITPR3	NPY	
GO:0007610_behavior	Number_of_gene_43	APP	CCKAR	CCKBR	CDH13	COMT	CSTB	EFNB3	EPHB2	EPS8	FYN	GABRA5	GNG7	HTR1B	HTR2A	IL1B	IL6	IL8	IL16	INS	KDR	KIT	KRAS	NPY	NTSR1	OSM	SERPINE1	PDE1B	PDGFB	PENK	PTEN	PTGS2	RASGRF1	RYK	SEMA3F	SNCG	TGFB1	THBS1	VEGFB	WNT5A	EPM2A	FZD9	SLIT2	SEMA3A	
GO:0007611_learning or memory	Number_of_gene_13	APP	COMT	EPHB2	FYN	GABRA5	HTR2A	IL1B	KIT	PDE1B	PTEN	PTGS2	RASGRF1	FZD9	
GO:0007612_learning	Number_of_gene_7	APP	COMT	EPHB2	FYN	GABRA5	KIT	PDE1B	
GO:0007613_memory	Number_of_gene_5	HTR2A	IL1B	PTEN	PTGS2	RASGRF1	
GO:0007618_mating	Number_of_gene_3	APP	PI3	SHH	
GO:0007620_copulation	Number_of_gene_2	PI3	SHH	
GO:0007623_circadian rhythm	Number_of_gene_8	CREB1	NR2F6	ERBB3	IL6	SFTPB	SFTPC	HS3ST2	PROK2	
GO:0007626_locomotory behavior	Number_of_gene_8	APP	CSTB	EFNB3	EPS8	GNG7	NTSR1	PDE1B	SNCG	
GO:0007631_feeding behavior	Number_of_gene_7	APP	CCKAR	CCKBR	FYN	HTR1B	INS	NPY	
GO:0007632_visual behavior	Number_of_gene_3	APP	KIT	PDE1B	
GO:0008015_blood circulation	Number_of_gene_42	AGTR1	RHOC	BMPR2	CALCA	CAV1	CFTR	CHGA	COL1A2	COL4A3	CTGF	DES	HBEGF	EDN1	EDNRB	EPO	F2R	FLI1	GPX1	HOXB2	HTR2A	ICAM1	IFNG	IL2	INS	JAK2	KCNQ1	NOS3	NPY	NPR2	PIK3R1	POMC	PPARD	PPARG	MAP2K6	PTGS1	PTGS2	SRC	TGFB2	VEGFB	YES1	SLIT2	SEMA3A	
GO:0008016_regulation of heart contraction	Number_of_gene_11	CTGF	DES	HBEGF	EDN1	IFNG	IL2	JAK2	KCNQ1	PIK3R1	TGFB2	SEMA3A	
GO:0008037_cell recognition	Number_of_gene_6	APP	EFNB3	NDN	OPCML	PECAM1	SEMA3A	
GO:0008038_neuron recognition	Number_of_gene_5	APP	EFNB3	NDN	OPCML	SEMA3A	
GO:0008045_motor axon guidance	Number_of_gene_2	ERBB2	SLIT2	
GO:0008063_Toll signaling pathway	Number_of_gene_13	CREB1	MAPK14	DUSP4	IRF7	MAP3K1	NFKB1	NFKB2	MAPK9	MAPK10	MAP2K6	UBA52	RIPK1	RIPK2	
GO:0008064_regulation of actin polymerization or depolymerization	Number_of_gene_5	RHOC	CAPG	MAP3K1	RASA1	SLIT2	
GO:0008088_axon cargo transport	Number_of_gene_3	APBA1	APP	NEFL	
GO:0008104_protein localization	Number_of_gene_72	ABCA1	AGXT	AKT1	APBA1	APBA2	APC	BIRC5	APOA1	APOC2	BCL3	BCL6	BMP4	BMPR1A	CAV1	CD40	CD81	CDH1	CDKN2A	COL1A1	CTNNB1	DHCR24	DNMT3B	EGF	EGFR	EPHA2	ERCC3	F2R	FGF2	FGF7	FGF9	GLI3	GNAS	ID1	IFNG	IL1A	IL1B	IL2	IL6	IL10	IL12B	IL13	INS	JAK2	LRP2	LYN	SMAD4	MXI1	NNAT	OGG1	P2RX7	PIK3R1	PPARG	RAN	SHH	SMO	SRC	TCF7L2	TFRC	TGFB1	TGFB2	TGFB3	TNF	TRIP6	TSC2	TSG101	WNT5A	FZD7	RAB32	LMTK2	COPG2	PYCARD	DAB2IP	
GO:0008150_biological_process	Number_of_gene_699	NAT2	ABCA1	ABL1	ABL2	ABO	ACTG2	ACVR1	ACVR1B	ACVR2B	ADCYAP1	PARP1	AFP	JAG1	AGTR1	AGXT	AHR	AKT1	ALK	ALOX12	ALPL	APBA1	APBA2	APC	BIRC5	APOA1	APOC1	APOC2	APP	FAS	RHOC	ARHGDIB	RHOH	ARNT	ASCL1	ASCL2	AXL	BAX	CCND1	BCL2A1	BCL2L2	BCL3	BCL6	BCR	BDNF	CEACAM1	BLK	BMP2	BMP3	BMP4	BMP6	BMPR1A	BMPR2	DST	BRCA1	BSG	KLF5	DDR1	CALCA	CAPG	CASP2	CASP3	CASP6	CASP8	CASP10	CAV1	CAV2	RUNX1T1	RUNX3	CCKAR	CCKBR	CCNC	CCND2	CCND3	CCNE1	CD1A	CD2	CD9	CD86	TNFSF8	CD34	CD40	CD44	CD81	CDC25B	CDH1	CDH3	CDH11	CDH13	CDH17	CDK2	CDK6	CDKN1A	CDKN1B	CDKN1C	CDKN2A	CDKN2B	CEBPA	CFTR	CHD2	CHGA	CHI3L2	CCR5	LTB4R	ABCC2	COL1A1	COL1A2	COL4A3	COL6A1	COMT	MAP3K8	CLDN4	CREB1	CREBBP	CRIP1	CRK	MAPK14	CSF1	CSF1R	CSF2	CSF3	CSF3R	CSK	CSTB	CTGF	CTLA4	CTNNA1	CTNNB1	CTSD	CTSH	CYP1A1	CYP1B1	CYP2E1	DAB2	DAPK1	DBC1	DCC	DCN	DDB2	GADD45A	DES	DHCR24	NQO1	DIO3	DMP1	DNMT1	DNMT3B	DSC2	DSG1	DSP	HBEGF	DUSP4	E2F3	E2F5	EDN1	EDNRB	EFNA1	EFNB3	EGF	EGFR	EGR4	EPHA2	ELK3	EPHA1	EPHA3	EPHA5	EPHA7	EPHA8	EPHB1	EPHB2	EPHB3	EPHB4	EPHB6	EPHX1	EPO	EPS8	NR2F6	ERBB2	ERBB3	ERBB4	ERCC1	EYA4	ERCC3	ERCC6	ERG	ERN1	ESR1	ESR2	ETS1	ETS2	ETV1	ETV6	EXT1	F2R	FABP3	FANCA	FANCE	PTK2B	FANCF	FANCG	FER	FES	FGF1	FGF2	FGF3	FGF5	FGF6	FGF7	FGF8	FGF9	FGF12	FGFR1	FGFR3	FGFR2	FGFR4	FGR	FHIT	FLI1	FLT1	FLT3	FLT4	FN1	FOLR1	FOSL2	FRK	FRZB	FYN	GABRA5	GABRB3	GABRG3	GALR1	GAS1	GATA6	GDF10	GFAP	GFI1	GJB2	GLI2	GLI3	GML	GNAS	GNG7	SFN	GP1BB	GPX1	GPX3	GRB7	GRB10	GSTM1	GSTM2	GSTP1	GUCY2D	HCK	HDAC1	HFE	HGF	NRG1	HIC1	HIF1A	HLA-DOA	HLA-DOB	HLA-DPA1	HLA-DPB1	HLA-DRA	HLF	HLA-F	HOXA5	HOXA9	HOXA11	HOXB2	HOXC6	HPN	HSPA2	HTR1B	HTR2A	TNC	IAPP	ICA1	ICAM1	ID1	IFNG	IFNGR1	IFNGR2	IGF1	IGF1R	IGF2R	IGFBP1	IGFBP2	IGFBP3	IGFBP5	IGFBP6	IGFBP7	IHH	IL1A	IL1B	IL1RN	IL2	IL3	IL4	IL6	IL8	IL10	IL11	IL12A	IL12B	IL13	IL16	INHA	INS	INSR	ITGA6	IRF5	IRF7	ISL1	ITGA2	ITGB1	ITGB4	ITK	ITPR2	ITPR3	JAG2	JAK2	JAK3	JUNB	KCNQ1	KDR	KIT	KRAS	KRT1	KRT5	KRT13	AFF3	LAMB1	LAMC1	LCK	LCN2	LIF	LIG3	LIG4	LIMK1	LMO1	LMO2	LOX	LRP2	LTA	BCAM	LYN	MAD2L1	SMAD2	SMAD4	MAF	MAS1	MATK	MC2R	MCAM	MCC	MCM2	MCM6	MAP3K1	MEST	MET	MFAP4	MGMT	CXCL9	MLF1	MLH1	MAP3K9	MLLT3	MLLT4	MLLT6	MME	MMP1	MMP2	MMP3	MMP7	MMP8	MMP9	MMP10	MMP14	MMP19	MOS	MPL	MPO	MSH2	MSH3	MST1R	MUSK	MXI1	MYB	MYBL2	MYCL1	MYCN	MYH11	MYLK	MYOD1	NCL	NDN	NEFL	NEO1	NEU1	NFKB1	NFKB2	NGFR	NID1	NKX3-1	NNAT	NOS3	NOTCH1	NPY	NOTCH2	NOTCH3	NOTCH4	NPR2	NRAS	NTRK1	NTRK2	NTRK3	ROR1	ROR2	DDR2	NTSR1	OAT	ODC1	OGG1	OPCML	SLC22A18	OSM	P2RX7	SERPINE1	SERPINB2	PAX6	PCDH1	SERPINA5	PDE1B	PDGFA	PDGFB	PDGFRA	PDGFRB	PECAM1	PEG3	PENK	PGF	PGR	ABCB4	PI3	SERPINB5	PIK3R1	PITX2	PKD2	PLA2G2A	PLAGL1	PLAT	PLAU	PLAUR	PLG	PMP22	PODXL	POMC	PPARD	PPARG	PPAT	PRKAR1A	MAPK4	MAPK9	MAPK10	MAP2K6	EIF2AK2	PRSS1	PRSS8	KLK10	PTEN	PTGS1	PTGS2	PTHLH	PTK2	PTK6	PTK7	PTPN6	PTPRF	PTPRG	PTPRH	PTPRO	PURA	PXN	RAF1	RAN	RAP1A	RARA	RARB	RARRES1	RASA1	RASGRF1	RBL2	RBP1	RET	RRAS	RYK	S100A2	S100A4	S100A12	MAPK12	SEMA3F	SFRP1	SFTPB	SFTPC	SFTPD	SH3BP2	SHB	SHH	ST6GAL1	SKI	SLC5A5	SLC14A1	SLC22A3	SLC22A2	SMARCA4	SMARCB1	SMO	SNCG	SNRPN	SOD3	SOX1	SOX2	SPARC	SPI1	SPP1	SRC	STAT5A	STK11	SYK	TAL1	TBX1	TCF4	TCF7L2	TDG	TEK	TERT	TFAP2C	TFDP1	TFF1	TFF2	TFRC	TGFA	TGFB1	TGFB2	TGFB3	LEFTY2	TGFBI	TGFBR3	THBS1	THBS2	THPO	THY1	TIAM1	TIE1	TIMP2	TIMP3	TJP1	TK1	TNF	TNFRSF1A	TNFRSF1B	TP73	TRIP6	TSC2	TSG101	PHLDA2	TWIST1	TYK2	TYRO3	UBA52	UNG	VAV1	VAV2	VEGFB	VIM	WEE1	WNT1	WNT2	WNT5A	WNT8B	WNT10B	WNT2B	WRN	WT1	XPC	XRCC1	XRCC2	YES1	ZAP70	ZNF215	PRDM2	SEMA3B	EPM2A	TFPI2	TUSC3	ELL	FZD7	FZD9	ENC1	GAS7	CDK10	TMEFF1	AOC3	PTCH2	VAMP8	TNK1	RIPK1	TNFSF10	RIPK2	DLK1	TNFRSF10D	TNFRSF10C	TNFRSF10B	TNFRSF10A	PROM1	CCNA1	CPNE1	SGCE	MBD2	DIRAS3	MTA1	SLIT2	TJP2	ZNF264	ABCG2	AIM2	ONECUT2	TRAF4	AATK	HDAC9	HS3ST2	HDAC5	ABCC5	IL18BP	RAD50	B3GALT5	SEMA3A	TUBB3	DLC1	TESK2	HOXB13	SEMA3C	NES	SEPT9	HPSE	MALT1	FASTK	RAB32	KLK11	RIPK3	PSIP1	RASSF1	IRAK3	LMTK2	PEG10	HIC2	SIN3B	PADI4	ZIM2	TRIM29	RAD54B	SPDEF	COPG2	MLH3	GNMT	DLL1	PYCARD	TRPM5	KCNK4	HSD17B12	CPA4	ASB4	RIPK4	MAGEL2	UGT1A1	IMPACT	IL17RB	CHFR	TMPRSS4	PLSCR3	PLXDC1	ATP10A	USP29	PROK2	SOX17	ARHGAP9	HHIP	LRRK1	HDAC11	COL18A1	ADAMTS12	KIAA1804	EMR3	SCGB3A1	ZIM3	ACVR1C	DAB2IP	SLC5A8	GPR116	
GO:0008152_metabolic process	Number_of_gene_539	NAT2	ABCA1	ABL1	ABL2	ABO	ACVR1	ACVR1B	ACVR2B	ADCYAP1	PARP1	AFP	JAG1	AGTR1	AGXT	AHR	AKT1	ALK	ALOX12	APC	BIRC5	APOA1	APOC1	APOC2	APP	FAS	RHOC	RHOH	ARNT	ASCL1	ASCL2	AXL	BAX	CCND1	BCL3	BCL6	BCR	BLK	BMP2	BMP3	BMP4	BMP6	BMPR1A	BMPR2	BRCA1	BSG	KLF5	DDR1	CALCA	CASP2	CASP3	CASP6	CASP8	CASP10	CAV1	RUNX1T1	RUNX3	CCKAR	CCKBR	CCNC	CCND2	CCND3	CCNE1	CD86	CD40	CD44	CD81	CDC25B	CDH1	CDH13	CDK2	CDK6	CDKN1A	CDKN1B	CDKN1C	CDKN2A	CDKN2B	CEBPA	CFTR	CHD2	CHI3L2	LTB4R	COL1A1	COL4A3	COMT	MAP3K8	CREB1	CREBBP	CRK	MAPK14	CSF1	CSF1R	CSF2	CSK	CSTB	CTGF	CTNNB1	CTSD	CTSH	CYP1A1	CYP1B1	CYP2E1	DAB2	DAPK1	DCN	DDB2	GADD45A	DHCR24	NQO1	DIO3	DNMT1	DNMT3B	DSG1	DSP	HBEGF	DUSP4	E2F3	E2F5	EDN1	EDNRB	EFNA1	EGF	EGFR	EGR4	EPHA2	ELK3	EPHA1	EPHA3	EPHA5	EPHA7	EPHA8	EPHB1	EPHB2	EPHB3	EPHB4	EPHB6	EPHX1	EPO	NR2F6	ERBB2	ERBB3	ERBB4	ERCC1	EYA4	ERCC3	ERCC6	ERG	ERN1	ESR1	ESR2	ETS1	ETS2	ETV1	ETV6	EXT1	F2R	FABP3	FANCA	FANCE	PTK2B	FANCF	FANCG	FER	FES	FGF1	FGF2	FGF7	FGF9	FGFR1	FGFR3	FGFR2	FGFR4	FGR	FHIT	FLI1	FLT1	FLT3	FLT4	FN1	FOSL2	FRK	FRZB	FYN	GALR1	GATA6	GFI1	GLI2	GLI3	GNAS	GNG7	SFN	GP1BB	GPX1	GPX3	GRB10	GSTM1	GSTM2	GSTP1	GUCY2D	HCK	HDAC1	HFE	HGF	NRG1	HIC1	HIF1A	HLF	HOXA5	HOXA9	HOXA11	HOXB2	HOXC6	HPN	HSPA2	HTR1B	HTR2A	TNC	ICAM1	ID1	IFNG	IGF1	IGF1R	IGFBP3	IGFBP5	IHH	IL1A	IL1B	IL2	IL3	IL4	IL6	IL10	IL11	IL12A	IL12B	IL16	INHA	INS	INSR	IRF5	IRF7	ISL1	ITK	ITPR2	ITPR3	JAG2	JAK2	JAK3	JUNB	KCNQ1	KDR	KIT	KRAS	KRT1	AFF3	LCK	LCN2	LIF	LIG3	LIG4	LIMK1	LMO1	LOX	LRP2	LYN	MAD2L1	SMAD2	SMAD4	MAF	MAS1	MATK	MC2R	MCM2	MCM6	MAP3K1	MET	MGMT	MLF1	MLH1	MAP3K9	MLLT3	MLLT6	MME	MMP1	MMP2	MMP3	MMP7	MMP8	MMP9	MMP10	MMP14	MMP19	MOS	MPO	MSH2	MSH3	MST1R	MUSK	MXI1	MYB	MYBL2	MYCL1	MYCN	MYLK	MYOD1	NDN	NEU1	NFKB1	NFKB2	NGFR	NID1	NKX3-1	NNAT	NOS3	NOTCH1	NOTCH2	NOTCH3	NOTCH4	NPR2	NRAS	NTRK1	NTRK2	NTRK3	ROR1	ROR2	DDR2	OAT	ODC1	OGG1	OSM	P2RX7	SERPINE1	SERPINB2	PAX6	SERPINA5	PDE1B	PDGFA	PDGFB	PDGFRA	PDGFRB	PEG3	PGR	ABCB4	PI3	SERPINB5	PIK3R1	PITX2	PKD2	PLA2G2A	PLAGL1	PLAT	PLAU	PLAUR	PLG	POMC	PPARD	PPARG	PPAT	PRKAR1A	MAPK4	MAPK9	MAPK10	MAP2K6	EIF2AK2	PRSS1	PRSS8	KLK10	PTEN	PTGS1	PTGS2	PTHLH	PTK2	PTK6	PTK7	PTPN6	PTPRF	PTPRG	PTPRH	PTPRO	PURA	PXN	RAF1	RAN	RAP1A	RARA	RARB	RASA1	RASGRF1	RBL2	RBP1	RET	RRAS	RYK	S100A12	MAPK12	SFRP1	SFTPB	SFTPD	SHH	ST6GAL1	SKI	SLC5A5	SLC22A2	SMARCA4	SMARCB1	SMO	SNRPN	SOD3	SOX1	SOX2	SPI1	SRC	STAT5A	STK11	SYK	TAL1	TBX1	TCF4	TCF7L2	TDG	TEK	TERT	TFAP2C	TFDP1	TFF1	TFRC	TGFA	TGFB1	TGFB2	TGFB3	TGFBR3	THBS1	THY1	TIE1	TIMP2	TIMP3	TK1	TNF	TNFRSF1A	TNFRSF1B	TP73	TRIP6	TSC2	TSG101	TWIST1	TYK2	TYRO3	UBA52	UNG	VAV1	VAV2	VEGFB	WEE1	WNT1	WNT2	WNT5A	WNT8B	WNT10B	WNT2B	WRN	WT1	XPC	XRCC1	XRCC2	YES1	ZAP70	ZNF215	PRDM2	EPM2A	TUSC3	ELL	FZD7	FZD9	GAS7	CDK10	AOC3	TNK1	RIPK1	TNFSF10	RIPK2	TNFRSF10B	TNFRSF10A	CCNA1	CPNE1	MBD2	DIRAS3	MTA1	SLIT2	ZNF264	ABCG2	ONECUT2	TRAF4	AATK	HDAC9	HDAC5	RAD50	B3GALT5	TUBB3	DLC1	TESK2	HOXB13	SEPT9	HPSE	MALT1	FASTK	KLK11	RIPK3	PSIP1	RASSF1	IRAK3	LMTK2	HIC2	SIN3B	PADI4	ZIM2	TRIM29	RAD54B	SPDEF	MLH3	GNMT	DLL1	PYCARD	HSD17B12	CPA4	RIPK4	UGT1A1	IMPACT	CHFR	TMPRSS4	ATP10A	USP29	PROK2	SOX17	LRRK1	HDAC11	ADAMTS12	KIAA1804	ZIM3	ACVR1C	DAB2IP	
GO:0008154_actin polymerization or depolymerization	Number_of_gene_5	RHOC	CAPG	MAP3K1	RASA1	SLIT2	
GO:0008156_negative regulation of DNA replication	Number_of_gene_2	TGFB1	TGFB3	
GO:0008202_steroid metabolic process	Number_of_gene_29	ABCA1	AFP	AGTR1	APOA1	APOC1	BMP6	CEBPA	CFTR	COMT	CYP1A1	CYP1B1	CYP2E1	DHCR24	ESR1	FGF1	FGF2	GFI1	IFNG	IL1A	IL4	LRP2	NFKB1	PDGFRA	PPARD	SHH	STAT5A	TNF	HSD17B12	UGT1A1	
GO:0008203_cholesterol metabolic process	Number_of_gene_9	ABCA1	APOA1	APOC1	CEBPA	CFTR	DHCR24	FGF1	IL4	PPARD	
GO:0008207_C21-steroid hormone metabolic process	Number_of_gene_4	AFP	APOA1	BMP6	FGF2	
GO:0008209_androgen metabolic process	Number_of_gene_2	ESR1	SHH	
GO:0008210_estrogen metabolic process	Number_of_gene_4	COMT	CYP1B1	PDGFRA	UGT1A1	
GO:0008213_protein alkylation	Number_of_gene_2	DNMT1	DNMT3B	
GO:0008217_regulation of blood pressure	Number_of_gene_14	AGTR1	BMPR2	CALCA	CHGA	COL1A2	EDN1	NOS3	NPY	NPR2	PIK3R1	POMC	PPARG	PTGS1	PTGS2	
GO:0008219_cell death	Number_of_gene_200	ABL1	ACVR1	ACVR1B	AHR	AKT1	ALOX12	APC	BIRC5	APP	FAS	RHOC	ASCL1	BAX	BCL2A1	BCL2L2	BCL3	BCL6	BMP2	BMP4	BRCA1	CASP2	CASP3	CASP6	CASP8	CASP10	RUNX3	CCKBR	CD2	TNFSF8	CD40	CD44	CDH1	CDH13	CDKN1A	CDKN1B	CDKN2A	COL4A3	CREB1	CSF2	CSTB	CTGF	CTLA4	CTNNA1	CTNNB1	CTSD	DAPK1	DBC1	DCC	GADD45A	DHCR24	DSG1	DSP	EPHA2	EPHA7	EPO	ERBB2	ERBB3	ERCC3	ERN1	ESR1	ETS1	F2R	PTK2B	FGF2	FGFR1	FGFR3	FOLR1	FOSL2	FRZB	GAS1	GATA6	GLI2	GLI3	GML	SFN	GPX1	GSTP1	HDAC1	NRG1	HOXA5	HTR2A	IAPP	IFNG	IGF1	IGF1R	IGFBP3	IHH	IL1A	IL1B	IL2	IL3	IL4	IL6	IL10	IL12A	IL12B	INHA	INS	ITGA6	ITGB1	JAG2	JAK2	KIT	LCK	LCN2	LIG4	LTA	MAD2L1	SMAD4	MAP3K1	MGMT	MLH1	MMP9	MPO	MSH2	NFKB1	NGFR	NOS3	NOTCH1	NOTCH2	NTRK3	OSM	P2RX7	SERPINE1	SERPINB2	PDE1B	PEG3	PIK3R1	PLAGL1	PPARD	PPARG	MAPK9	MAP2K6	PTEN	PTGS2	PTK2	PTPN6	PTPRF	PTPRH	RAF1	RASA1	RASGRF1	SFRP1	SHB	SHH	SKI	SMO	SOX2	SRC	STAT5A	STK11	TCF7L2	TERT	TGFB1	TGFB2	TGFB3	THBS1	TIAM1	TJP1	TNF	TNFRSF1A	TNFRSF1B	TP73	PHLDA2	TWIST1	UBA52	VAV1	VAV2	VEGFB	VIM	WNT1	WNT5A	WNT10B	WRN	WT1	XRCC2	RIPK1	TNFSF10	RIPK2	TNFRSF10D	TNFRSF10C	TNFRSF10B	TNFRSF10A	SLIT2	TJP2	TRAF4	AATK	SEMA3A	DLC1	NES	MALT1	FASTK	RIPK3	PEG10	SPDEF	PYCARD	PROK2	ACVR1C	DAB2IP	SLC5A8	
GO:0008277_regulation of G-protein coupled receptor protein signaling pathway	Number_of_gene_4	CAV2	EDN1	GNG7	HTR1B	
GO:0008283_cell proliferation	Number_of_gene_233	JAG1	AGTR1	AHR	ALOX12	APC	APOA1	FAS	ARNT	ASCL1	ASCL2	CCND1	BMP2	BMP4	BMPR2	BRCA1	KLF5	DDR1	CALCA	CASP3	CAV1	CAV2	RUNX3	CCKBR	CCND2	CCND3	CD9	CD86	TNFSF8	CD40	CD81	CDC25B	CDH13	CDK2	CDK6	CDKN1A	CDKN1B	CDKN1C	CDKN2A	CDKN2B	CEBPA	COL4A3	COMT	CRIP1	CSF1	CSF1R	CSF2	CSF3	CSK	CTGF	CTLA4	CTNNA1	CTNNB1	DAB2	DHCR24	DNMT1	HBEGF	E2F3	EDN1	EGF	EGFR	EGR4	EPHB4	EPO	EPS8	ERBB2	ERBB3	ERBB4	ERG	ESR1	ETS1	F2R	FABP3	FANCA	PTK2B	FES	FGF1	FGF2	FGF3	FGF5	FGF6	FGF7	FGF8	FGF9	FGFR1	FGFR3	FGFR2	FGFR4	FLT1	FLT3	FLT4	FOSL2	FRK	FRZB	GAS1	GLI2	GLI3	GML	SFN	GPX1	HDAC1	NRG1	HIF1A	HOXA5	HTR2A	TNC	IFNG	IGF1	IGF1R	IGFBP3	IGFBP5	IGFBP6	IGFBP7	IHH	IL1A	IL1B	IL2	IL3	IL4	IL6	IL8	IL10	IL11	IL12A	IL12B	IL13	INHA	INS	INSR	JAG2	JAK2	JUNB	KDR	KIT	LAMB1	LAMC1	LIF	LIG4	LMO1	LRP2	LTA	LYN	SMAD2	SMAD4	MAS1	MATK	MCC	MET	MMP7	MMP14	MPL	MST1R	MXI1	NDN	NGFR	NKX3-1	NOS3	NOTCH1	NPY	NOTCH2	ROR2	DDR2	OSM	P2RX7	SERPINE1	PDGFA	PDGFB	PDGFRA	PDGFRB	PGF	PGR	SERPINB5	PIK3R1	PLG	PMP22	PPARD	PPARG	EIF2AK2	PTEN	PTGS1	PTGS2	PTHLH	PTPN6	PTPRF	PURA	RAF1	RARA	RARRES1	SFRP1	SFTPD	SHB	SHH	SKI	SMO	SOX2	SPARC	SRC	STAT5A	STK11	SYK	TAL1	TCF7L2	TFDP1	TGFA	TGFB1	TGFB2	TGFB3	TGFBI	TGFBR3	THBS1	THPO	TIMP2	TNF	TSC2	TSG101	VEGFB	WNT1	WNT2	WNT5A	WNT10B	WNT2B	WT1	FZD7	FZD9	CDK10	RIPK2	DLC1	NES	MALT1	PROK2	HHIP	COL18A1	SCGB3A1	DAB2IP	
GO:0008284_positive regulation of cell proliferation	Number_of_gene_118	ALOX12	ARNT	CCND1	BMP2	BMP4	BMPR2	KLF5	CCKBR	CCND2	CD86	CD40	CD81	CDC25B	CDH13	CDK2	CDK6	CDKN1A	CDKN1B	CSF1	CSF2	CSF3	CTGF	CTNNB1	HBEGF	E2F3	EDN1	EGF	EGFR	EGR4	EPO	ERBB2	ERBB4	ESR1	F2R	PTK2B	FGF1	FGF2	FGF3	FGF5	FGF6	FGF7	FGF8	FGF9	FGFR1	FGFR3	FGFR2	FGFR4	FLT1	FLT3	FLT4	FOSL2	GAS1	GLI2	HDAC1	NRG1	HIF1A	HTR2A	TNC	IFNG	IGF1	IGF1R	IHH	IL1B	IL2	IL3	IL4	IL6	IL11	IL12A	IL12B	IL13	INS	INSR	JAK2	KDR	KIT	LAMB1	LAMC1	LIF	LIG4	LYN	MAS1	MATK	MST1R	NGFR	NOTCH1	DDR2	OSM	PDGFA	PDGFB	PDGFRA	PDGFRB	PGF	PPARD	PTGS2	PTHLH	PTPN6	PURA	RARA	SFRP1	SHH	SMO	SOX2	STAT5A	SYK	TGFA	TGFB1	TGFB2	THPO	TNF	VEGFB	WNT1	WNT2	WNT5A	WNT10B	FZD7	RIPK2	NES	
GO:0008285_negative regulation of cell proliferation	Number_of_gene_98	APC	ASCL2	BMP2	BMP4	DDR1	CASP3	CAV1	CAV2	RUNX3	CD9	CDH13	CDK6	CDKN1A	CDKN1B	CDKN1C	CDKN2A	CDKN2B	CEBPA	COL4A3	COMT	CSK	CTLA4	CTNNA1	CTNNB1	DHCR24	ERBB2	ETS1	F2R	FABP3	FGF2	FGFR3	FRK	FRZB	GAS1	GLI3	GML	SFN	IFNG	IGFBP3	IGFBP5	IGFBP6	IGFBP7	IHH	IL1A	IL1B	IL2	IL6	IL8	IL10	IL12A	IL12B	JAK2	LIF	LTA	SMAD2	SMAD4	MCC	MXI1	NDN	NKX3-1	NOS3	NOTCH2	ROR2	OSM	PIK3R1	PLG	PMP22	PPARD	PPARG	EIF2AK2	PTEN	PTGS2	PTHLH	PTPRF	RAF1	RARRES1	SFRP1	SFTPD	SHH	SKI	SOX2	STK11	TGFB1	TGFB2	TGFB3	TGFBR3	THBS1	TIMP2	TNF	TSC2	TSG101	WNT5A	WNT10B	WT1	CDK10	DLC1	COL18A1	DAB2IP	
GO:0008286_insulin receptor signaling pathway	Number_of_gene_28	AKT1	CRK	FGF1	FGF2	FGF3	FGF5	FGF6	FGF7	FGF8	FGF9	FGFR1	FGFR3	FGFR2	FGFR4	GRB10	IGF1R	IGFBP1	IL1B	INS	INSR	KRAS	NRAS	PIK3R1	PTPRF	RAF1	SRC	STK11	TSC2	
GO:0008306_associative learning	Number_of_gene_4	APP	GABRA5	KIT	PDE1B	
GO:0008344_adult locomotory behavior	Number_of_gene_6	APP	CSTB	EFNB3	EPS8	NTSR1	SNCG	
GO:0008347_glial cell migration	Number_of_gene_3	MMP14	NDN	TGFB2	
GO:0008354_germ cell migration	Number_of_gene_2	KIT	TGFB1	
GO:0008360_regulation of cell shape	Number_of_gene_7	FN1	ICAM1	IL6	KDR	RASA1	DLC1	ATP10A	
GO:0008361_regulation of cell size	Number_of_gene_64	ACVR1B	AGTR1	AKT1	ALOX12	APP	RHOC	BCL6	BMPR2	DDR1	CDH13	CDKN1A	CDKN1B	CDKN2A	CREB1	CTGF	DAB2	HBEGF	EDN1	ESR2	PTK2B	FGF2	FGFR1	FGFR3	FGFR2	FRZB	SFN	NRG1	HPN	IGFBP1	IGFBP2	IGFBP3	IGFBP5	IGFBP6	IGFBP7	IL2	INS	LIMK1	SMAD4	NDN	NOTCH2	NTRK3	PDGFB	PPARD	PPARG	RYK	SEMA3F	SFRP1	SMO	TGFB1	TGFB2	TGFB3	LEFTY2	TGFBR3	TP73	TSC2	TSG101	WNT5A	WT1	TNK1	SLIT2	SEMA3A	IL17RB	SOX17	SCGB3A1	
GO:0008366_axon ensheathment	Number_of_gene_6	CD9	ERBB2	PMP22	PPARD	SKI	TGFB1	
GO:0008380_RNA splicing	Number_of_gene_3	MYOD1	SNRPN	FASTK	
GO:0008406_gonad development	Number_of_gene_37	AFP	AHR	CCND1	BMP4	CASP2	CCND2	CCNE1	CTNNA1	ESR1	FANCA	FANCG	FGF7	FGF8	FGF9	FRZB	GATA6	ICAM1	INHA	KIT	MAS1	MMP14	MMP19	MSH2	NOS3	PDGFRA	PGR	SFRP1	SMO	STAT5A	TFAP2C	WNT5A	WNT10B	WNT2B	WT1	FZD7	FZD9	SLIT2	
GO:0008542_visual learning	Number_of_gene_3	APP	KIT	PDE1B	
GO:0008543_fibroblast growth factor receptor signaling pathway	Number_of_gene_23	CTGF	CTNNB1	FGF1	FGF2	FGF3	FGF5	FGF6	FGF7	FGF8	FGF9	FGFR1	FGFR3	FGFR2	FGFR4	INS	INSR	NGFR	PDGFB	PIK3R1	SRC	THBS1	WNT5A	HHIP	
GO:0008544_epidermis development	Number_of_gene_36	ACVR1B	JAG1	AKT1	APC	DDR1	CASP3	CDKN2A	COL1A1	COL1A2	CTGF	CTNNB1	DHCR24	DSP	ERCC3	FGF7	FGFR2	GLI2	SFN	HDAC1	IL1A	KRT1	KRT5	KRT13	NGFR	NOTCH1	PPARD	PTGS2	PTHLH	SHH	TGFB2	TNF	TSG101	WNT5A	WNT10B	PTCH2	HOXB13	
GO:0008584_male gonad development	Number_of_gene_16	CCND1	CTNNA1	ESR1	FANCA	FGF9	GATA6	INHA	KIT	MAS1	MSH2	PDGFRA	SFRP1	TFAP2C	WNT5A	WNT2B	WT1	
GO:0008585_female gonad development	Number_of_gene_22	AFP	AHR	BMP4	CASP2	CCND2	CCNE1	CTNNA1	ESR1	FANCA	FANCG	FGF7	ICAM1	INHA	MMP14	MMP19	NOS3	PDGFRA	PGR	SFRP1	STAT5A	WNT10B	SLIT2	
GO:0008589_regulation of smoothened signaling pathway	Number_of_gene_10	CTNNA1	FGF9	FGFR3	FGFR2	GAS1	GLI2	GLI3	SFRP1	SMO	HHIP	
GO:0008593_regulation of Notch signaling pathway	Number_of_gene_5	JAG1	ASCL1	KIT	SOX2	WNT1	
GO:0008610_lipid biosynthetic process	Number_of_gene_32	AKT1	ALOX12	APOA1	APOC1	APOC2	BMP6	BRCA1	CD81	CFTR	DHCR24	EDN1	FABP3	FGF1	FGF2	FGF7	GFI1	HTR2A	IFNG	IL1A	INS	NFKB1	P2RX7	PDGFA	PDGFB	PLAUR	PPARD	PTGS1	PTGS2	STK11	SYK	TNF	HSD17B12	
GO:0008624_induction of apoptosis by extracellular signals	Number_of_gene_22	FAS	BAX	CASP2	CASP3	CASP8	CASP10	DAPK1	NGFR	MAPK9	RASGRF1	TIAM1	TNF	TNFRSF1A	UBA52	VAV1	VAV2	RIPK1	TNFSF10	TNFRSF10B	TNFRSF10A	FASTK	RIPK3	
GO:0008625_induction of apoptosis via death domain receptors	Number_of_gene_5	FAS	CASP3	TNF	TNFRSF10B	TNFRSF10A	
GO:0008629_induction of apoptosis by intracellular signals	Number_of_gene_14	ABL1	AKT1	BAX	BCL3	BRCA1	CASP3	CASP8	CDKN1A	SFN	GPX1	JAK2	MLH1	MSH2	TP73	
GO:0008630_DNA damage response, signal transduction resulting in induction of apoptosis	Number_of_gene_7	ABL1	BCL3	BRCA1	SFN	MLH1	MSH2	TP73	
GO:0008631_induction of apoptosis by oxidative stress	Number_of_gene_3	CASP3	GPX1	JAK2	
GO:0008633_activation of pro-apoptotic gene products	Number_of_gene_7	AKT1	FAS	BAX	CASP8	RIPK1	TNFSF10	TNFRSF10B	
GO:0008634_negative regulation of survival gene product expression	Number_of_gene_2	BAX	SPDEF	
GO:0008635_activation of caspase activity by cytochrome c	Number_of_gene_2	BAX	CASP3	
GO:0008637_apoptotic mitochondrial changes	Number_of_gene_8	AKT1	BAX	CASP3	CDKN2A	SFN	GPX1	MAP3K1	TP73	
GO:0008643_carbohydrate transport	Number_of_gene_13	AKT1	EDN1	ERBB3	ERBB4	GRB10	IGF1	IL1B	INS	INSR	PIK3R1	PPARD	TNF	YES1	
GO:0008645_hexose transport	Number_of_gene_13	AKT1	EDN1	ERBB3	ERBB4	GRB10	IGF1	IL1B	INS	INSR	PIK3R1	PPARD	TNF	YES1	
GO:0008652_cellular amino acid biosynthetic process	Number_of_gene_3	AGXT	OAT	PADI4	
GO:0008654_phospholipid biosynthetic process	Number_of_gene_10	APOA1	CD81	FABP3	FGF2	FGF7	HTR2A	PDGFA	PDGFB	PLAUR	PPARD	
GO:0009056_catabolic process	Number_of_gene_73	AKT1	APC	APOC1	APOC2	RHOC	ARNT	BAX	CASP3	CASP8	CDK2	CDKN1B	CDKN2A	CHI3L2	COMT	CTSD	DAB2	DDB2	DHCR24	EPHA2	EPHX1	ERCC1	ERCC3	PTK2B	FHIT	GNAS	GPX1	GPX3	GSTM2	HIF1A	IFNG	IGF1	IL1B	IL10	INS	INSR	MAD2L1	SMAD4	MAP3K1	MLH1	MPO	MSH2	NOS3	OGG1	P2RX7	PDE1B	PLA2G2A	PPARD	RAN	RAP1A	RASGRF1	RRAS	SFRP1	SHH	TDG	TGFB1	THY1	TIMP3	TNF	TSC2	TSG101	UBA52	WNT1	WNT5A	WRN	XPC	DIRAS3	SEPT9	IRAK3	MLH3	UGT1A1	CHFR	USP29	DAB2IP	
GO:0009057_macromolecule catabolic process	Number_of_gene_39	AKT1	APC	BAX	CASP3	CASP8	CDK2	CDKN1B	CDKN2A	CHI3L2	DAB2	DDB2	DHCR24	ERCC1	ERCC3	GPX1	IFNG	IL1B	IL10	INS	MAD2L1	SMAD4	MAP3K1	MLH1	OGG1	P2RX7	SFRP1	SHH	TDG	TGFB1	TIMP3	TNF	TSG101	UBA52	WNT1	WNT5A	XPC	IRAK3	CHFR	USP29	
GO:0009058_biosynthetic process	Number_of_gene_301	ABCA1	ABL1	ABO	ACVR1	ACVR1B	ACVR2B	ADCYAP1	PARP1	AGXT	AHR	AKT1	ALOX12	APOA1	APOC1	APOC2	APP	RHOC	RHOH	ARNT	ASCL1	ASCL2	BCL3	BCL6	BMP2	BMP3	BMP4	BMP6	BMPR2	BRCA1	KLF5	CALCA	CAV1	RUNX1T1	RUNX3	CCNC	CCNE1	CD86	CD81	CDH1	CDK2	CDKN1B	CDKN1C	CDKN2A	CEBPA	CFTR	CHD2	COL1A1	COMT	CREB1	CREBBP	CRK	MAPK14	CSF2	CTGF	CTNNB1	CYP1A1	DAB2	DHCR24	NQO1	DIO3	DNMT1	DNMT3B	HBEGF	E2F3	E2F5	EDN1	EDNRB	EFNA1	EGF	EGFR	EGR4	ELK3	EPO	NR2F6	ERBB2	ERBB4	EYA4	ERCC3	ERCC6	ERG	ERN1	ESR1	ESR2	ETS1	ETS2	ETV1	ETV6	EXT1	F2R	FABP3	PTK2B	FGF1	FGF2	FGF7	FGFR3	FGFR2	FHIT	FLI1	FOSL2	FRZB	GALR1	GATA6	GFI1	GLI2	GLI3	GNAS	GRB10	GUCY2D	HDAC1	HFE	NRG1	HIC1	HIF1A	HLF	HOXA5	HOXA9	HOXA11	HOXB2	HOXC6	HTR1B	HTR2A	ICAM1	ID1	IFNG	IGF1	IGF1R	IGFBP5	IHH	IL1A	IL1B	IL2	IL3	IL4	IL6	IL10	IL11	IL12B	IL16	INHA	INS	INSR	IRF5	IRF7	ISL1	JAK2	JAK3	JUNB	KRAS	AFF3	LIF	LIG3	LIG4	LMO1	LRP2	SMAD2	SMAD4	MAF	MAS1	MC2R	MCM2	MCM6	MAP3K1	MLF1	MLLT3	MLLT6	MPO	MUSK	MXI1	MYB	MYBL2	MYCL1	MYCN	MYOD1	NDN	NFKB1	NFKB2	NKX3-1	NOS3	NOTCH1	NOTCH2	NOTCH3	NOTCH4	NPR2	NTRK1	NTRK2	NTRK3	ROR2	OAT	ODC1	OGG1	OSM	P2RX7	PAX6	PDGFA	PDGFB	PDGFRA	PEG3	PGR	PITX2	PLAGL1	PLAUR	POMC	PPARD	PPARG	PPAT	PRKAR1A	MAPK9	MAPK10	PTEN	PTGS1	PTGS2	PTHLH	PURA	RAN	RARA	RARB	RBL2	SFRP1	SFTPD	SHH	ST6GAL1	SKI	SLC5A5	SLC22A2	SMARCA4	SMARCB1	SMO	SOX1	SOX2	SPI1	STAT5A	STK11	SYK	TAL1	TBX1	TCF4	TCF7L2	TERT	TFAP2C	TFDP1	TGFB1	TGFB2	TGFB3	THBS1	TK1	TNF	TNFRSF1A	TP73	TRIP6	TSG101	TWIST1	UBA52	VAV1	VEGFB	WNT1	WNT2	WNT5A	WNT8B	WNT10B	WNT2B	WRN	WT1	ZNF215	PRDM2	TUSC3	ELL	FZD7	FZD9	GAS7	RIPK1	RIPK2	CCNA1	MBD2	MTA1	ZNF264	ONECUT2	HDAC9	HDAC5	RAD50	B3GALT5	HOXB13	MALT1	RIPK3	PSIP1	IRAK3	HIC2	SIN3B	PADI4	ZIM2	TRIM29	RAD54B	SPDEF	GNMT	PYCARD	HSD17B12	IMPACT	ATP10A	SOX17	HDAC11	ZIM3	DAB2IP	
GO:0009059_macromolecule biosynthetic process	Number_of_gene_262	ABCA1	ABL1	ABO	ACVR1	ACVR1B	ACVR2B	PARP1	AHR	AKT1	APOA1	APP	RHOC	RHOH	ARNT	ASCL1	ASCL2	BCL3	BCL6	BMP2	BMP3	BMP4	BMP6	BMPR2	BRCA1	KLF5	CALCA	CAV1	RUNX1T1	RUNX3	CCNC	CCNE1	CD86	CDH1	CDK2	CDKN1B	CDKN1C	CDKN2A	CEBPA	CHD2	COL1A1	CREB1	CREBBP	CRK	MAPK14	CSF2	CTGF	CTNNB1	DAB2	DNMT1	DNMT3B	HBEGF	E2F3	E2F5	EDN1	EDNRB	EFNA1	EGF	EGR4	ELK3	EPO	NR2F6	ERBB2	ERBB4	EYA4	ERCC3	ERCC6	ERG	ERN1	ESR1	ESR2	ETS1	ETS2	ETV1	ETV6	EXT1	F2R	PTK2B	FGF1	FGF2	FGFR3	FGFR2	FHIT	FLI1	FOSL2	FRZB	GATA6	GFI1	GLI2	GLI3	GRB10	HDAC1	NRG1	HIC1	HIF1A	HLF	HOXA5	HOXA9	HOXA11	HOXB2	HOXC6	ICAM1	ID1	IFNG	IGF1	IGF1R	IGFBP5	IHH	IL1A	IL1B	IL2	IL3	IL4	IL6	IL10	IL11	IL12B	IL16	INHA	INS	INSR	IRF5	IRF7	ISL1	JAK2	JAK3	JUNB	KRAS	AFF3	LIF	LIG3	LIG4	LMO1	LRP2	SMAD2	SMAD4	MAF	MAS1	MCM2	MCM6	MAP3K1	MLF1	MLLT3	MLLT6	MUSK	MXI1	MYB	MYBL2	MYCL1	MYCN	MYOD1	NDN	NFKB1	NFKB2	NKX3-1	NOTCH1	NOTCH2	NOTCH3	NOTCH4	NTRK3	ROR2	OGG1	OSM	PAX6	PDGFA	PDGFB	PDGFRA	PEG3	PGR	PITX2	PLAGL1	PLAUR	POMC	PPARD	PPARG	PRKAR1A	MAPK9	MAPK10	PTEN	PTHLH	PURA	RAN	RARA	RARB	RBL2	SFRP1	SFTPD	SHH	ST6GAL1	SKI	SMARCA4	SMARCB1	SMO	SOX1	SOX2	SPI1	STAT5A	SYK	TAL1	TBX1	TCF4	TCF7L2	TERT	TFAP2C	TFDP1	TGFB1	TGFB2	TGFB3	THBS1	TK1	TNF	TNFRSF1A	TP73	TRIP6	TSG101	TWIST1	UBA52	VAV1	VEGFB	WNT1	WNT2	WNT5A	WNT8B	WNT10B	WNT2B	WRN	WT1	ZNF215	PRDM2	TUSC3	ELL	FZD7	FZD9	GAS7	RIPK1	RIPK2	CCNA1	MBD2	MTA1	ZNF264	ONECUT2	HDAC9	HDAC5	RAD50	B3GALT5	HOXB13	MALT1	RIPK3	PSIP1	IRAK3	HIC2	SIN3B	PADI4	ZIM2	TRIM29	RAD54B	SPDEF	PYCARD	IMPACT	SOX17	HDAC11	ZIM3	DAB2IP	
GO:0009062_fatty acid catabolic process	Number_of_gene_2	AKT1	PPARD	
GO:0009064_glutamine family amino acid metabolic process	Number_of_gene_2	NOS3	PPAT	
GO:0009100_glycoprotein metabolic process	Number_of_gene_17	ABO	CTNNB1	DCN	DHCR24	HBEGF	EXT1	HIF1A	IGF1	INSR	LRP2	PPARD	ST6GAL1	TCF7L2	VEGFB	TUSC3	B3GALT5	HPSE	
GO:0009101_glycoprotein biosynthetic process	Number_of_gene_12	ABO	CTNNB1	HBEGF	EXT1	IGF1	INSR	LRP2	ST6GAL1	TCF7L2	VEGFB	TUSC3	B3GALT5	
GO:0009110_vitamin biosynthetic process	Number_of_gene_4	GFI1	IFNG	NFKB1	TNF	
GO:0009112_nucleobase metabolic process	Number_of_gene_3	GPX1	PPAT	TK1	
GO:0009116_nucleoside metabolic process	Number_of_gene_5	DNMT3B	FHIT	PPAT	TK1	GNMT	
GO:0009117_nucleotide metabolic process	Number_of_gene_44	ABCA1	ADCYAP1	RHOC	CALCA	EDN1	EDNRB	EPHA2	ERCC3	PTK2B	FHIT	GALR1	GNAS	GPX1	GUCY2D	HTR1B	MC2R	MLH1	MSH2	NOS3	NPR2	NTRK1	NTRK2	OGG1	PDE1B	PKD2	PPAT	PTHLH	RAN	RAP1A	RASGRF1	RRAS	SFRP1	TDG	TGFB1	THY1	TIMP2	TSC2	WNT5A	WRN	DIRAS3	SEPT9	MLH3	ATP10A	DAB2IP	
GO:0009119_ribonucleoside metabolic process	Number_of_gene_3	DNMT3B	FHIT	GNMT	
GO:0009123_nucleoside monophosphate metabolic process	Number_of_gene_20	ABCA1	ADCYAP1	CALCA	EDN1	EDNRB	GALR1	GNAS	GUCY2D	HTR1B	MC2R	NOS3	NPR2	NTRK1	NTRK2	PDE1B	PKD2	PPAT	PTHLH	TIMP2	WNT5A	
GO:0009124_nucleoside monophosphate biosynthetic process	Number_of_gene_16	ABCA1	ADCYAP1	CALCA	EDN1	EDNRB	GALR1	GNAS	GUCY2D	HTR1B	MC2R	NOS3	NPR2	NTRK1	NTRK2	PPAT	PTHLH	
GO:0009141_nucleoside triphosphate metabolic process	Number_of_gene_21	RHOC	EPHA2	ERCC3	PTK2B	GNAS	MLH1	MSH2	RAN	RAP1A	RASGRF1	RRAS	SFRP1	TGFB1	THY1	TSC2	WRN	DIRAS3	SEPT9	MLH3	ATP10A	DAB2IP	
GO:0009142_nucleoside triphosphate biosynthetic process	Number_of_gene_2	TGFB1	ATP10A	
GO:0009143_nucleoside triphosphate catabolic process	Number_of_gene_19	RHOC	EPHA2	ERCC3	PTK2B	GNAS	MLH1	MSH2	RAN	RAP1A	RASGRF1	RRAS	SFRP1	THY1	TSC2	WRN	DIRAS3	SEPT9	MLH3	DAB2IP	
GO:0009144_purine nucleoside triphosphate metabolic process	Number_of_gene_21	RHOC	EPHA2	ERCC3	PTK2B	GNAS	MLH1	MSH2	RAN	RAP1A	RASGRF1	RRAS	SFRP1	TGFB1	THY1	TSC2	WRN	DIRAS3	SEPT9	MLH3	ATP10A	DAB2IP	
GO:0009145_purine nucleoside triphosphate biosynthetic process	Number_of_gene_2	TGFB1	ATP10A	
GO:0009146_purine nucleoside triphosphate catabolic process	Number_of_gene_19	RHOC	EPHA2	ERCC3	PTK2B	GNAS	MLH1	MSH2	RAN	RAP1A	RASGRF1	RRAS	SFRP1	THY1	TSC2	WRN	DIRAS3	SEPT9	MLH3	DAB2IP	
GO:0009150_purine ribonucleotide metabolic process	Number_of_gene_22	RHOC	EPHA2	ERCC3	PTK2B	GNAS	MLH1	MSH2	PPAT	RAN	RAP1A	RASGRF1	RRAS	SFRP1	TGFB1	THY1	TSC2	WRN	DIRAS3	SEPT9	MLH3	ATP10A	DAB2IP	
GO:0009152_purine ribonucleotide biosynthetic process	Number_of_gene_3	PPAT	TGFB1	ATP10A	
GO:0009154_purine ribonucleotide catabolic process	Number_of_gene_19	RHOC	EPHA2	ERCC3	PTK2B	GNAS	MLH1	MSH2	RAN	RAP1A	RASGRF1	RRAS	SFRP1	THY1	TSC2	WRN	DIRAS3	SEPT9	MLH3	DAB2IP	
GO:0009165_nucleotide biosynthetic process	Number_of_gene_18	ABCA1	ADCYAP1	CALCA	EDN1	EDNRB	GALR1	GNAS	GUCY2D	HTR1B	MC2R	NOS3	NPR2	NTRK1	NTRK2	PPAT	PTHLH	TGFB1	ATP10A	
GO:0009166_nucleotide catabolic process	Number_of_gene_23	RHOC	EPHA2	ERCC3	PTK2B	GNAS	GPX1	MLH1	MSH2	OGG1	PDE1B	RAN	RAP1A	RASGRF1	RRAS	SFRP1	TDG	THY1	TSC2	WRN	DIRAS3	SEPT9	MLH3	DAB2IP	
GO:0009187_cyclic nucleotide metabolic process	Number_of_gene_19	ABCA1	ADCYAP1	CALCA	EDN1	EDNRB	GALR1	GNAS	GUCY2D	HTR1B	MC2R	NOS3	NPR2	NTRK1	NTRK2	PDE1B	PKD2	PTHLH	TIMP2	WNT5A	
GO:0009190_cyclic nucleotide biosynthetic process	Number_of_gene_15	ABCA1	ADCYAP1	CALCA	EDN1	EDNRB	GALR1	GNAS	GUCY2D	HTR1B	MC2R	NOS3	NPR2	NTRK1	NTRK2	PTHLH	
GO:0009199_ribonucleoside triphosphate metabolic process	Number_of_gene_21	RHOC	EPHA2	ERCC3	PTK2B	GNAS	MLH1	MSH2	RAN	RAP1A	RASGRF1	RRAS	SFRP1	TGFB1	THY1	TSC2	WRN	DIRAS3	SEPT9	MLH3	ATP10A	DAB2IP	
GO:0009201_ribonucleoside triphosphate biosynthetic process	Number_of_gene_2	TGFB1	ATP10A	
GO:0009203_ribonucleoside triphosphate catabolic process	Number_of_gene_19	RHOC	EPHA2	ERCC3	PTK2B	GNAS	MLH1	MSH2	RAN	RAP1A	RASGRF1	RRAS	SFRP1	THY1	TSC2	WRN	DIRAS3	SEPT9	MLH3	DAB2IP	
GO:0009205_purine ribonucleoside triphosphate metabolic process	Number_of_gene_21	RHOC	EPHA2	ERCC3	PTK2B	GNAS	MLH1	MSH2	RAN	RAP1A	RASGRF1	RRAS	SFRP1	TGFB1	THY1	TSC2	WRN	DIRAS3	SEPT9	MLH3	ATP10A	DAB2IP	
GO:0009206_purine ribonucleoside triphosphate biosynthetic process	Number_of_gene_2	TGFB1	ATP10A	
GO:0009207_purine ribonucleoside triphosphate catabolic process	Number_of_gene_19	RHOC	EPHA2	ERCC3	PTK2B	GNAS	MLH1	MSH2	RAN	RAP1A	RASGRF1	RRAS	SFRP1	THY1	TSC2	WRN	DIRAS3	SEPT9	MLH3	DAB2IP	
GO:0009250_glucan biosynthetic process	Number_of_gene_5	AKT1	GRB10	IGF1	INS	INSR	
GO:0009259_ribonucleotide metabolic process	Number_of_gene_22	RHOC	EPHA2	ERCC3	PTK2B	GNAS	MLH1	MSH2	PPAT	RAN	RAP1A	RASGRF1	RRAS	SFRP1	TGFB1	THY1	TSC2	WRN	DIRAS3	SEPT9	MLH3	ATP10A	DAB2IP	
GO:0009260_ribonucleotide biosynthetic process	Number_of_gene_3	PPAT	TGFB1	ATP10A	
GO:0009261_ribonucleotide catabolic process	Number_of_gene_19	RHOC	EPHA2	ERCC3	PTK2B	GNAS	MLH1	MSH2	RAN	RAP1A	RASGRF1	RRAS	SFRP1	THY1	TSC2	WRN	DIRAS3	SEPT9	MLH3	DAB2IP	
GO:0009262_deoxyribonucleotide metabolic process	Number_of_gene_2	OGG1	TDG	
GO:0009264_deoxyribonucleotide catabolic process	Number_of_gene_2	OGG1	TDG	
GO:0009266_response to temperature stimulus	Number_of_gene_15	AKT1	CASP6	CCKAR	NR2F6	FGF1	HTR1B	IL1A	IL1B	IL6	LYN	NGFR	NOS3	OSM	PPARG	THBS1	
GO:0009267_cellular response to starvation	Number_of_gene_6	BMPR2	CAV1	CTSD	HFE	SFRP1	WRN	
GO:0009299_mRNA transcription	Number_of_gene_3	ARNT	HIF1A	PPARD	
GO:0009306_protein secretion	Number_of_gene_20	ABCA1	APOA1	CD40	EGF	GNAS	IL1A	IL2	IL6	IL10	IL13	INS	LYN	P2RX7	SRC	TGFB1	TGFB2	TGFB3	TNF	WNT5A	PYCARD	
GO:0009308_amine metabolic process	Number_of_gene_26	AGXT	APOA1	APOC1	CHI3L2	COMT	CYP1A1	DCN	NQO1	DNMT3B	EXT1	FABP3	FGF7	GPX1	GPX3	GSTM2	GSTP1	INS	NOS3	OAT	ODC1	PPAT	STAT5A	TGFB2	AOC3	PADI4	GNMT	
GO:0009309_amine biosynthetic process	Number_of_gene_5	AGXT	OAT	ODC1	TGFB2	PADI4	
GO:0009310_amine catabolic process	Number_of_gene_2	COMT	NOS3	
GO:0009314_response to radiation	Number_of_gene_41	AKT1	APP	CCND1	BCL3	BRCA1	CASP3	CASP6	CAV1	CCKAR	CDKN1A	MAPK14	DDB2	GADD45A	DNMT3B	EGFR	NR2F6	ERCC3	ERCC6	FANCG	GPX1	ICAM1	IL1A	IL1B	IL12A	IL12B	JUNB	KIT	KRT13	LIG4	LRP2	MGMT	MSH2	OGG1	PDE1B	SFRP1	TGFB1	TP73	WRN	XRCC2	NES	RAD54B	
GO:0009394_2'-deoxyribonucleotide metabolic process	Number_of_gene_2	OGG1	TDG	
GO:0009395_phospholipid catabolic process	Number_of_gene_2	APOC1	APOC2	
GO:0009404_toxin metabolic process	Number_of_gene_2	CYP1A1	CYP1B1	
GO:0009408_response to heat	Number_of_gene_11	AKT1	CASP6	CCKAR	FGF1	IL1A	IL1B	IL6	LYN	NOS3	OSM	THBS1	
GO:0009409_response to cold	Number_of_gene_2	IL6	PPARG	
GO:0009410_response to xenobiotic stimulus	Number_of_gene_15	NAT2	AHR	COMT	CYP1A1	CYP1B1	CYP2E1	NQO1	GPX1	GSTM1	GSTM2	GSTP1	PTGS1	PTGS2	S100A12	UGT1A1	
GO:0009411_response to UV	Number_of_gene_15	AKT1	CCND1	BCL3	CASP3	CDKN1A	DDB2	EGFR	ERCC3	ERCC6	GPX1	IL12A	IL12B	MSH2	TP73	WRN	
GO:0009416_response to light stimulus	Number_of_gene_20	AKT1	APP	CCND1	BCL3	CASP3	CDKN1A	DDB2	EGFR	NR2F6	ERCC3	ERCC6	GPX1	IL12A	IL12B	JUNB	KIT	MSH2	PDE1B	TP73	WRN	
GO:0009566_fertilization	Number_of_gene_3	CD9	MST1R	SERPINA5	
GO:0009581_detection of external stimulus	Number_of_gene_4	NR2F6	NGFR	PKD2	SOX2	
GO:0009582_detection of abiotic stimulus	Number_of_gene_4	NR2F6	NGFR	PKD2	SOX2	
GO:0009605_response to external stimulus	Number_of_gene_168	ABCA1	ABL1	ABL2	AGTR1	AKT1	ALPL	APP	RHOC	ASCL1	AXL	CCND1	BMP2	BMP4	BMPR2	BRCA1	CALCA	CAV1	CCKAR	CCNE1	CDH13	CDKN1A	CDKN2B	CEBPA	CCR5	COL1A1	COL1A2	COL4A3	COL6A1	CREB1	MAPK14	CTSD	DCC	DCN	EDN1	EDNRB	EFNB3	EGFR	EPHA2	EPHA7	EPHB1	EPHB2	EPHB3	EPO	NR2F6	ERBB2	EXT1	F2R	PTK2B	FER	FES	FGF2	FGF7	FGFR1	FYN	GAS1	GLI2	GLI3	GPX1	GSTP1	HFE	ICAM1	IGF1R	IGFBP2	IL1A	IL1B	IL2	IL4	IL6	IL8	IL10	IL12B	IL13	IL16	INHA	INS	INSR	ITGA2	ITGB1	JAK2	JUNB	KDR	KRAS	KRT1	KRT13	LAMB1	LAMC1	LCK	LCN2	LIMK1	LRP2	LTA	LYN	MET	MGMT	CXCL9	MMP3	MMP14	MYH11	MYOD1	NEO1	NGFR	NOS3	NPY	NRAS	NTRK3	OSM	P2RX7	SERPINE1	SERPINB2	PDGFA	PDGFB	PDGFRB	PIK3R1	PKD2	PLA2G2A	PLAT	PLAU	PLAUR	PLG	POMC	PPARD	PPARG	PTEN	PTGS2	PTK2	RAF1	RARA	RBP1	RRAS	RYK	SEMA3F	SFRP1	SFTPB	SFTPC	SFTPD	SHH	SLC22A3	SMO	SOX2	SPP1	SRC	STAT5A	SYK	TFRC	TGFB1	TGFB2	THBS1	TIE1	TIMP3	TNF	TNFRSF1A	TNFRSF1B	TSC2	VAV2	VEGFB	WNT2	WNT5A	WNT8B	WNT10B	WRN	SEMA3B	FZD7	SLIT2	SEMA3A	TUBB3	NES	UGT1A1	PROK2	
GO:0009607_response to biotic stimulus	Number_of_gene_61	ABCA1	ALPL	FAS	CCND1	BCL3	CCKAR	CDK6	COMT	DCN	EDN1	EPHA3	EPO	ERN1	F2R	FGR	FYN	GPX1	GPX3	HCK	HSPA2	ICAM1	IFNG	IFNGR1	IFNGR2	IL1A	IL1B	IL6	IL8	IL10	IL12A	IL12B	IL13	IRF7	LCK	LCN2	LTA	MMP3	MPO	MST1R	NOS3	NOTCH1	ODC1	P2RX7	SERPINE1	PIK3R1	PLA2G2A	EIF2AK2	PTGS2	S100A12	SFTPB	SFTPC	SRC	TGFB1	THPO	TNF	TNFRSF1A	WNT5A	RIPK2	MALT1	IRAK3	UGT1A1	
GO:0009611_response to wounding	Number_of_gene_156	ABL1	ACVR1	AGTR1	AKT1	APOA1	APP	BMP2	BMP6	BSG	CASP3	CASP6	CAV1	CD2	CD9	CD40	CDK2	CEBPA	CCR5	LTB4R	COL1A1	COL1A2	CRK	MAPK14	CSK	CTGF	CTNNA1	DCN	DSP	HBEGF	EDN1	EGF	ELK3	EPHA3	EPO	ERBB2	ERBB3	F2R	FGF2	FGF7	FGR	FN1	FYN	GATA6	GFAP	GNAS	GP1BB	GPX1	GRB7	HDAC1	HGF	NRG1	HIF1A	TNC	IGF1	IGFBP1	IL1A	IL1B	IL1RN	IL2	IL4	IL6	IL8	IL10	IL11	IL12B	IL13	INS	ITGA6	ITGA2	ITGB1	ITPR2	ITPR3	JAK2	KRAS	KRT1	LCK	LOX	LTA	LYN	MAP3K1	CXCL9	MMP1	MMP3	MPL	MYB	MYOD1	NFKB1	NGFR	NOS3	NOTCH1	NOTCH2	NOTCH3	NRAS	NTRK3	OSM	P2RX7	SERPINE1	SERPINB2	PAX6	PDE1B	PDGFA	PDGFB	PDGFRA	PECAM1	PIK3R1	PLA2G2A	PLAT	PLAU	PLAUR	PLG	PPARD	PPARG	PRKAR1A	PTGS2	PTK2	PTPN6	RAF1	RAP1A	S100A12	SHH	SMO	SOX2	SPARC	SRC	STAT5A	SYK	TEK	TFRC	TGFB1	TGFB2	TGFB3	LEFTY2	THBS1	THPO	TIMP3	TNF	TNFRSF1A	TNFRSF1B	TP73	TSC2	VAV1	VAV2	VEGFB	WEE1	WNT1	WNT5A	WNT10B	YES1	TFPI2	FZD7	AOC3	RIPK2	HDAC9	HDAC5	HOXB13	PROK2	
GO:0009612_response to mechanical stimulus	Number_of_gene_21	RHOC	BMP2	BMP4	CAV1	COL1A1	DCN	PTK2B	IGFBP2	IL6	IL13	JUNB	LCK	MMP14	P2RX7	PKD2	SFTPB	SFTPC	SOX2	SRC	TIMP3	TNF	
GO:0009615_response to virus	Number_of_gene_20	BCL3	CDK6	FGR	FYN	HCK	IFNG	IFNGR1	IFNGR2	IL6	IL12A	IL12B	IRF7	LCK	LCN2	MST1R	ODC1	EIF2AK2	SRC	TNF	IRAK3	
GO:0009617_response to bacterium	Number_of_gene_44	ABCA1	ALPL	FAS	BCL3	CCKAR	COMT	DCN	EDN1	EPHA3	EPO	F2R	FGR	GPX1	HCK	ICAM1	IL1A	IL1B	IL6	IL8	IL10	IL12A	IL12B	IL13	LCN2	LTA	MMP3	NOS3	NOTCH1	P2RX7	SERPINE1	PLA2G2A	PTGS2	S100A12	SFTPB	SFTPC	SRC	THPO	TNF	TNFRSF1A	WNT5A	RIPK2	MALT1	IRAK3	UGT1A1	
GO:0009620_response to fungus	Number_of_gene_6	GPX3	MPO	PIK3R1	S100A12	TGFB1	MALT1	
GO:0009628_response to abiotic stimulus	Number_of_gene_73	AKT1	APP	RHOC	ASCL1	CCND1	BCL3	BMP2	BMP4	BRCA1	CASP3	CASP6	CAV1	CCKAR	CD9	CDKN1A	COL1A1	MAPK14	DCN	DDB2	GADD45A	DNMT3B	EGFR	EPO	NR2F6	ERCC3	ERCC6	PTK2B	FANCG	FGF1	GPX1	HTR1B	ICAM1	IGFBP2	IL1A	IL1B	IL6	IL12A	IL12B	IL13	JUNB	KIT	KRT13	LCK	LIG4	LRP2	LYN	MAP3K1	MGMT	MMP14	MSH2	NGFR	NOS3	OGG1	OSM	P2RX7	SERPINE1	PDE1B	PKD2	PPARG	SFRP1	SFTPB	SFTPC	SOX2	SRC	TGFB1	THBS1	TIMP3	TNF	TP73	WRN	XRCC2	NES	RAD54B	
GO:0009636_response to toxin	Number_of_gene_12	FAS	BAX	CDH1	CDKN1A	NQO1	EPHX1	GATA6	GPX1	GSTP1	LCN2	LYN	MGMT	
GO:0009650_UV protection	Number_of_gene_2	ERCC3	GPX1	
GO:0009651_response to salt stress	Number_of_gene_2	EPO	TNF	
GO:0009653_anatomical structure morphogenesis	Number_of_gene_233	ABL1	ABL2	ACVR1	ACVR2B	AFP	JAG1	ALPL	APC	APP	FAS	RHOC	BAX	CCND1	CEACAM1	BMP2	BMP4	BMP6	BMPR2	BSG	KLF5	DDR1	CASP6	CAV1	CCKAR	CCNE1	CD9	CDH1	CDH13	CDKN1A	CDKN2A	CEBPA	COL1A1	COL1A2	COL4A3	COL6A1	CREB1	CTGF	CTNNA1	CTNNB1	DAB2	DCC	DCN	DUSP4	E2F5	EDN1	EFNA1	EFNB3	EGF	EGFR	EPHA2	ELK3	EPHA7	EPHB1	EPHB2	EPHB3	EPHB4	ERBB2	ERBB3	ERBB4	EYA4	ESR1	EXT1	F2R	PTK2B	FES	FGF1	FGF2	FGF3	FGF6	FGF7	FGF8	FGF9	FGFR1	FGFR3	FGFR2	FLI1	FLT1	FN1	FRZB	FYN	GAS1	GATA6	GLI2	GLI3	GNAS	GPX1	GSTP1	HDAC1	HGF	HIF1A	HOXA5	HOXA9	HOXA11	HOXB2	TNC	ID1	IFNG	IGF1	IGF1R	IGFBP1	IHH	IL1A	IL1B	IL6	IL8	IL10	INSR	ITGA2	ITGB1	JAG2	JAK2	JUNB	KDR	KRAS	KRT1	KRT13	LAMB1	LAMC1	LIF	LIMK1	LRP2	SMAD2	SMAD4	MAS1	MCAM	MET	MMP2	MMP14	MMP19	MYH11	MYLK	MYOD1	NCL	NDN	NEO1	NGFR	NKX3-1	NOS3	NOTCH1	NOTCH2	NOTCH3	NOTCH4	NRAS	NTRK3	ROR2	P2RX7	SERPINE1	PAX6	PDGFB	PDGFRA	PDGFRB	PGF	PGR	SERPINB5	PITX2	PLAUR	PMP22	PODXL	PPARG	PPAT	PRKAR1A	PTEN	PTGS2	PTHLH	PTK2	PTK7	PTPRF	PXN	RAF1	RASA1	RET	RRAS	RYK	S100A4	SEMA3F	SFRP1	SFTPB	SHB	SHH	SKI	SMO	SOX2	SRC	STAT5A	SYK	TBX1	TCF7L2	TEK	TGFB1	TGFB2	TGFB3	TGFBR3	THBS1	THY1	TIAM1	TIE1	TIMP3	TNF	TNFRSF1A	TP73	TSC2	PHLDA2	TWIST1	VAV2	VEGFB	WNT1	WNT2	WNT5A	WNT8B	WNT10B	WNT2B	WT1	SEMA3B	FZD7	PROM1	SLIT2	ONECUT2	HDAC9	HDAC5	SEMA3A	TUBB3	DLC1	HOXB13	SEMA3C	NES	DLL1	UGT1A1	PLXDC1	PROK2	SOX17	HHIP	COL18A1	DAB2IP	
GO:0009712_catechol metabolic process	Number_of_gene_2	COMT	TGFB2	
GO:0009719_response to endogenous stimulus	Number_of_gene_129	ACVR1	PARP1	AGXT	AHR	AKT1	ALPL	FAS	RHOC	ASCL1	CCND1	BMP4	BRCA1	BSG	CASP6	CAV1	CCKAR	CCKBR	CCND2	CCNE1	CDH13	CDKN1A	CDKN2A	CEBPA	CFTR	COL1A1	CLDN4	CRK	CTGF	CTNNA1	CTNNB1	CYP2E1	EDN1	EPO	NR2F6	ERBB2	ERBB3	ERBB4	ESR1	ESR2	FABP3	PTK2B	FGF1	FGF2	FGF3	FGF5	FGF6	FGF7	FGF8	FGF9	FGFR1	FGFR3	FGFR2	FGFR4	GATA6	GDF10	GNAS	GNG7	GPX3	GRB10	GSTP1	HTR1B	ICAM1	IGF1R	IGFBP1	IGFBP2	IHH	IL1A	IL1B	IL1RN	IL6	IL10	INS	INSR	JAK2	JUNB	KRAS	LOX	LYN	MAS1	MMP3	MMP14	MMP19	MSH2	NOS3	NOTCH1	NRAS	NTRK3	SERPINE1	PDGFB	PDGFRA	PGR	PIK3R1	PPARD	PPARG	PPAT	PRKAR1A	PRSS8	PTEN	PTGS1	PTGS2	PTPRF	RAF1	RARA	SFRP1	SFTPB	SFTPC	SHH	SRC	STAT5A	STK11	TFF1	TGFB1	TGFB2	TGFB3	TGFBR3	THBS1	TIMP3	TNF	TSC2	WNT2	WNT5A	WNT8B	SLIT2	HDAC9	HDAC5	DLC1	UGT1A1	ACVR1C	DAB2IP	
GO:0009725_response to hormone stimulus	Number_of_gene_120	ACVR1	PARP1	AGXT	AHR	AKT1	ALPL	FAS	RHOC	CCND1	BMP4	BRCA1	BSG	CASP6	CAV1	CCKAR	CCKBR	CCND2	CCNE1	CDKN1A	CEBPA	CFTR	COL1A1	CLDN4	CRK	CTGF	CTNNA1	CTNNB1	EDN1	EPO	NR2F6	ERBB2	ERBB3	ERBB4	ESR1	ESR2	FABP3	PTK2B	FGF1	FGF2	FGF3	FGF5	FGF6	FGF7	FGF8	FGF9	FGFR1	FGFR3	FGFR2	FGFR4	GATA6	GNAS	GNG7	GPX3	GRB10	GSTP1	HTR1B	ICAM1	IGF1R	IGFBP1	IGFBP2	IHH	IL1B	IL1RN	IL6	IL10	INS	INSR	JAK2	JUNB	KRAS	LOX	LYN	MAS1	MMP3	MMP14	MMP19	NOS3	NOTCH1	NRAS	NTRK3	SERPINE1	PDGFB	PDGFRA	PGR	PIK3R1	PPARD	PPARG	PPAT	PRKAR1A	PRSS8	PTEN	PTGS1	PTGS2	PTPRF	RAF1	RARA	SFRP1	SFTPB	SFTPC	SHH	SRC	STAT5A	STK11	TFF1	TGFB1	TGFB2	TGFB3	TGFBR3	THBS1	TIMP3	TNF	TSC2	WNT5A	WNT8B	SLIT2	HDAC9	HDAC5	DLC1	UGT1A1	ACVR1C	
GO:0009743_response to carbohydrate stimulus	Number_of_gene_20	ACVR2B	RHOC	CASP6	CTGF	PTK2B	ICAM1	INSR	LYN	SMAD2	NNAT	PIK3R1	PPARD	PTEN	PTGS2	SFTPB	SFTPC	TCF7L2	TGFB1	THBS1	ACVR1C	
GO:0009746_response to hexose stimulus	Number_of_gene_19	ACVR2B	RHOC	CASP6	CTGF	PTK2B	ICAM1	INSR	SMAD2	NNAT	PIK3R1	PPARD	PTEN	PTGS2	SFTPB	SFTPC	TCF7L2	TGFB1	THBS1	ACVR1C	
GO:0009749_response to glucose stimulus	Number_of_gene_17	ACVR2B	RHOC	CASP6	CTGF	PTK2B	ICAM1	INSR	SMAD2	NNAT	PPARD	PTEN	SFTPB	SFTPC	TCF7L2	TGFB1	THBS1	ACVR1C	
GO:0009750_response to fructose stimulus	Number_of_gene_2	PIK3R1	PTGS2	
GO:0009755_hormone-mediated signaling pathway	Number_of_gene_7	BMP4	NR2F6	ESR1	ESR2	JAK2	PGR	PPARD	
GO:0009790_embryo development	Number_of_gene_96	ACVR1	ACVR1B	ACVR2B	AKT1	ARNT	ASCL2	BMP2	BMP4	BMPR2	BRCA1	CDH1	CEBPA	COL1A1	CSF2	CTNNB1	DAB2	DNMT3B	DUSP4	EDN1	EFNA1	EPHA2	EXT1	FGF2	FGF3	FGF8	FGF9	FGFR1	FGFR2	FRZB	GAS1	GATA6	GLI2	GLI3	GNAS	HDAC1	NRG1	HOXA5	HOXA9	HOXA11	HOXB2	IHH	IL1B	IL8	IL10	INSR	JAG2	JUNB	LIF	LIG4	SMAD2	SMAD4	MSH2	NOTCH1	NOTCH2	NOTCH4	ROR2	PDGFA	PDGFRA	PDGFRB	PKD2	PRKAR1A	PTK7	RARB	RASA1	RET	SFRP1	SHH	SKI	SMO	SOX2	TAL1	TBX1	TCF7L2	TGFB1	TGFB2	TGFB3	TIE1	TNF	TSC2	TWIST1	WNT1	WNT2	WNT5A	WNT8B	WNT10B	WNT2B	XRCC2	ELL	FZD7	FZD9	DLK1	DLC1	SEMA3C	NES	DLL1	SOX17	
GO:0009791_post-embryonic development	Number_of_gene_8	ACVR2B	BMP4	FGFR2	GNAS	SMAD2	TP73	DLK1	SEMA3C	
GO:0009792_embryo development ending in birth or egg hatching	Number_of_gene_60	ACVR1	ACVR1B	AKT1	ARNT	ASCL2	BMP2	BMP4	BRCA1	CDH1	CEBPA	COL1A1	CSF2	DAB2	EDN1	EPHA2	FGF9	FGFR1	FGFR2	GAS1	GATA6	GLI2	GLI3	GNAS	HOXA5	HOXA9	HOXB2	IL10	JAG2	JUNB	LIF	LIG4	SMAD2	SMAD4	MSH2	NOTCH1	ROR2	PDGFRA	PDGFRB	PKD2	PTK7	SFRP1	SHH	SKI	SMO	TBX1	TCF7L2	TGFB3	TIE1	TSC2	TWIST1	WNT1	WNT2	WNT5A	WNT10B	XRCC2	ELL	DLK1	DLC1	SEMA3C	DLL1	
GO:0009798_axis specification	Number_of_gene_12	APC	CTNNB1	SMAD2	SMAD4	SFRP1	SKI	WNT1	WNT2	WNT5A	WNT8B	WNT10B	WNT2B	
GO:0009799_specification of symmetry	Number_of_gene_14	ACVR1	ACVR2B	BMP4	CTNNB1	NOTCH1	NOTCH2	PITX2	PKD2	SHH	SMO	WNT5A	WNT8B	DLL1	SOX17	
GO:0009855_determination of bilateral symmetry	Number_of_gene_13	ACVR1	ACVR2B	CTNNB1	NOTCH1	NOTCH2	PITX2	PKD2	SHH	SMO	WNT5A	WNT8B	DLL1	SOX17	
GO:0009880_embryonic pattern specification	Number_of_gene_9	CTNNB1	FGFR2	GLI2	IHH	SMAD2	SMAD4	WNT1	WNT5A	DLL1	
GO:0009887_organ morphogenesis	Number_of_gene_120	ACVR2B	AFP	JAG1	ALPL	APC	BAX	CCND1	BMP2	BMP4	BMP6	BSG	DDR1	CASP6	CCKAR	CCNE1	CDH1	CDKN1A	CEBPA	COL1A1	COL1A2	CTGF	CTNNA1	CTNNB1	DCN	E2F5	EDN1	EFNA1	EPHA2	EPHB1	EPHB2	EPHB4	ERBB3	ERBB4	ESR1	FGF1	FGF2	FGF3	FGF6	FGF7	FGF8	FGF9	FGFR1	FGFR2	FLI1	FRZB	GAS1	GATA6	GLI2	GLI3	GNAS	GSTP1	HDAC1	HGF	HOXA5	HOXA11	HOXB2	TNC	IFNG	IGF1R	IHH	INSR	ITGA2	JAG2	KRT13	LAMB1	LIF	LRP2	SMAD2	SMAD4	MYLK	NGFR	NKX3-1	NOTCH1	NOTCH2	ROR2	P2RX7	PAX6	PDGFRA	PDGFRB	SERPINB5	PITX2	PPARG	PPAT	PTHLH	RYK	SFRP1	SFTPB	SHH	SKI	SMO	SOX2	STAT5A	SYK	TBX1	TCF7L2	TGFB1	TGFB2	TGFB3	TGFBR3	THBS1	THY1	TNF	PHLDA2	TWIST1	WNT1	WNT2	WNT5A	WNT8B	WNT10B	WNT2B	WT1	PROM1	ONECUT2	DLC1	HOXB13	SEMA3C	UGT1A1	SOX17	HHIP	COL18A1	
GO:0009888_tissue development	Number_of_gene_158	ACVR1	ACVR1B	ACVR2B	JAG1	AKT1	ALOX12	ALPL	APC	APP	ASCL1	CCND1	BMP2	BMP3	BMP4	BMP6	BMPR1A	BMPR2	BSG	DDR1	CASP3	CAV1	CAV2	CDH1	CDKN2A	CDKN2B	COL1A1	COL1A2	CTGF	CTNNB1	DCN	DHCR24	DMP1	DSP	DUSP4	EDN1	EFNA1	EPHA2	ERBB2	ERBB3	ERCC3	ESR1	EXT1	F2R	FGF2	FGF6	FGF7	FGF9	FGFR1	FGFR3	FGFR2	FLT1	FRZB	GATA6	GLI2	GLI3	GNAS	SFN	GPX1	HCK	HDAC1	HGF	NRG1	HIF1A	HOXA5	HOXA11	HOXB2	TNC	IFNG	IGF1	IGF1R	IGFBP1	IGFBP3	IGFBP5	IHH	IL1A	IL6	IL10	JAG2	JAK2	JUNB	KRT1	KRT5	KRT13	LAMC1	LIF	SMAD2	SMAD4	MATK	MEST	MGMT	MUSK	MYH11	MYLK	MYOD1	NGFR	NKX3-1	NOTCH1	NOTCH2	NOTCH3	NOTCH4	ROR2	P2RX7	SERPINE1	PDGFB	PDGFRB	PGR	SERPINB5	PIK3R1	PLAUR	PODXL	PPARD	PPARG	PRKAR1A	PTEN	PTGS2	PTHLH	PTK7	RET	S100A4	SEMA3F	SFRP1	SHH	SKI	SMO	SOX2	SPP1	SRC	STAT5A	TGFB1	TGFB2	TGFB3	TGFBR3	THBS1	TIE1	TIMP3	TNF	TSC2	TSG101	TWIST1	WNT1	WNT2	WNT5A	WNT8B	WNT10B	WNT2B	WT1	FZD7	PTCH2	ONECUT2	HDAC9	HDAC5	SEMA3A	DLC1	HOXB13	SEMA3C	SIN3B	SOX17	DAB2IP	
GO:0009889_regulation of biosynthetic process	Number_of_gene_253	ABCA1	ABL1	ACVR1	ACVR1B	ACVR2B	ADCYAP1	PARP1	AHR	AKT1	APOC1	APOC2	APP	RHOC	RHOH	ARNT	ASCL1	ASCL2	BCL3	BCL6	BMP2	BMP3	BMP4	BMP6	BRCA1	KLF5	CALCA	CAV1	RUNX1T1	RUNX3	CCNC	CCNE1	CD86	CDH1	CDK2	CDKN1B	CDKN1C	CDKN2A	CEBPA	CHD2	COL1A1	CREB1	CREBBP	CRK	MAPK14	CSF2	CTGF	CTNNB1	DAB2	DNMT1	DNMT3B	HBEGF	E2F3	E2F5	EDN1	EDNRB	EFNA1	EGFR	ELK3	EPO	NR2F6	ERBB2	ERBB4	EYA4	ERCC3	ERCC6	ERG	ERN1	ESR1	ESR2	ETS1	ETS2	ETV1	ETV6	F2R	PTK2B	FGF1	FGF2	FGFR3	FGFR2	FLI1	FOSL2	FRZB	GALR1	GATA6	GFI1	GLI2	GLI3	GNAS	GRB10	HDAC1	NRG1	HIC1	HIF1A	HLF	HOXA5	HOXA9	HOXA11	HOXB2	HOXC6	HTR1B	ICAM1	ID1	IFNG	IGF1	IGF1R	IGFBP5	IHH	IL1A	IL1B	IL2	IL3	IL4	IL6	IL10	IL11	IL12B	IL16	INHA	INS	INSR	IRF5	IRF7	ISL1	JAK2	JAK3	JUNB	KRAS	AFF3	LIF	LMO1	SMAD2	SMAD4	MAF	MAS1	MC2R	MCM2	MCM6	MAP3K1	MLLT3	MLLT6	MUSK	MXI1	MYB	MYBL2	MYCL1	MYCN	MYOD1	NDN	NFKB1	NFKB2	NKX3-1	NOS3	NOTCH1	NOTCH2	NOTCH3	NOTCH4	NTRK1	NTRK2	NTRK3	ROR2	OGG1	OSM	PAX6	PDGFA	PDGFB	PDGFRA	PEG3	PGR	PITX2	PLAGL1	POMC	PPARD	PPARG	PRKAR1A	MAPK9	MAPK10	PTEN	PTGS2	PTHLH	PURA	RAN	RARA	RARB	RBL2	SFRP1	SFTPD	SHH	SKI	SMARCA4	SMARCB1	SMO	SOX1	SOX2	SPI1	STAT5A	STK11	SYK	TAL1	TBX1	TCF4	TCF7L2	TFAP2C	TFDP1	TGFB1	TGFB2	TGFB3	THBS1	TNF	TNFRSF1A	TP73	TRIP6	TSG101	TWIST1	UBA52	WNT1	WNT2	WNT5A	WNT8B	WNT10B	WNT2B	WT1	ZNF215	PRDM2	ELL	FZD7	FZD9	RIPK1	RIPK2	CCNA1	MBD2	MTA1	ZNF264	ONECUT2	HDAC9	HDAC5	HOXB13	MALT1	RIPK3	PSIP1	IRAK3	HIC2	SIN3B	PADI4	ZIM2	RAD54B	SPDEF	GNMT	PYCARD	IMPACT	SOX17	HDAC11	ZIM3	DAB2IP	
GO:0009890_negative regulation of biosynthetic process	Number_of_gene_88	APOC1	ASCL1	ASCL2	BCL3	BCL6	BMP2	BMP4	BRCA1	CALCA	CAV1	CDKN1B	CDKN1C	CEBPA	CTNNB1	DAB2	DNMT1	DNMT3B	HBEGF	EDN1	EDNRB	EFNA1	ELK3	NR2F6	FGF2	FGFR3	FGFR2	GATA6	GFI1	GLI2	GLI3	GRB10	HDAC1	NRG1	HOXC6	HTR1B	ID1	IFNG	IGFBP5	IL4	IL6	IL10	INHA	INS	IRF7	JUNB	SMAD2	SMAD4	MXI1	MYB	NFKB1	NKX3-1	NOTCH1	PDGFA	PDGFB	PGR	PPARD	PPARG	PURA	RARA	SFRP1	SFTPD	SHH	SKI	SMARCA4	SMO	SOX2	SPI1	TCF7L2	TGFB1	TGFB3	TNF	TP73	TSG101	TWIST1	WNT1	WNT2	WNT5A	WNT8B	WNT10B	WNT2B	WT1	MBD2	HDAC9	HDAC5	HIC2	SIN3B	SPDEF	DAB2IP	
GO:0009891_positive regulation of biosynthetic process	Number_of_gene_133	ABCA1	ACVR1	ACVR1B	AHR	AKT1	APOC2	APP	RHOC	ARNT	ASCL1	BCL3	BMP2	BMP3	BMP4	BMP6	BRCA1	KLF5	CCNE1	CD86	CDH1	CDK2	CDKN1C	CDKN2A	CEBPA	COL1A1	CREB1	CREBBP	CSF2	CTGF	CTNNB1	DAB2	E2F3	EDN1	EGFR	EPO	ERCC3	ERCC6	ESR2	ETS1	ETS2	F2R	PTK2B	FGF1	FGF2	FGFR2	GATA6	GLI2	GLI3	HDAC1	HIF1A	HOXA5	ICAM1	IFNG	IGF1	IGF1R	IHH	IL1A	IL1B	IL2	IL3	IL4	IL6	IL10	IL11	IL12B	INS	INSR	JAK2	JAK3	JUNB	LIF	LMO1	SMAD2	SMAD4	MAS1	MC2R	MAP3K1	MYB	MYOD1	NFKB1	NFKB2	NKX3-1	NOTCH1	NOTCH4	ROR2	OSM	PAX6	PDGFA	PDGFB	PDGFRA	PGR	PLAGL1	POMC	PPARD	PPARG	PTGS2	PTHLH	RAN	RARA	SFRP1	SHH	SKI	SMARCA4	SMARCB1	SMO	SOX2	SPI1	STAT5A	SYK	TAL1	TCF4	TCF7L2	TFDP1	TGFB1	TGFB2	TGFB3	THBS1	TNF	TNFRSF1A	TP73	TWIST1	WNT1	WNT2	WNT5A	WNT10B	WT1	ELL	FZD7	ONECUT2	HDAC5	RIPK3	SOX17	DAB2IP	
GO:0009892_negative regulation of metabolic process	Number_of_gene_122	AKT1	APOC1	APOC2	RHOH	ASCL1	ASCL2	BAX	BCL3	BCL6	BMP2	BMP4	BRCA1	CALCA	CAV1	CDKN1A	CDKN1B	CDKN1C	CDKN2A	CDKN2B	CEBPA	COMT	CTNNB1	DAB2	DNMT1	DNMT3B	HBEGF	EDN1	EDNRB	EFNA1	ELK3	NR2F6	ERCC1	FGF2	FGFR1	FGFR3	FGFR2	GATA6	GFI1	GLI2	GLI3	GRB10	HDAC1	NRG1	HOXC6	HTR1B	ID1	IFNG	IGFBP3	IGFBP5	IL1B	IL2	IL4	IL6	IL10	INHA	INS	INSR	IRF7	JUNB	KCNQ1	LIMK1	MAD2L1	SMAD2	SMAD4	MAS1	MLH1	MSH2	MSH3	MXI1	MYB	NFKB1	NKX3-1	NOTCH1	SERPINE1	PDGFA	PDGFB	PGR	PIK3R1	PLAT	PPARD	PPARG	PTEN	PTPN6	PURA	RARA	SFRP1	SFTPD	SHH	SKI	SMARCA4	SMO	SOX2	SPI1	TCF7L2	TGFB1	TGFB3	THBS1	TIMP3	TNF	TP73	TSG101	TWIST1	UBA52	VEGFB	WNT1	WNT2	WNT5A	WNT8B	WNT10B	WNT2B	WT1	MBD2	SLIT2	HDAC9	HDAC5	IRAK3	HIC2	SIN3B	SPDEF	UGT1A1	IMPACT	DAB2IP	
GO:0009893_positive regulation of metabolic process	Number_of_gene_179	ABCA1	ACVR1	ACVR1B	AGTR1	AHR	AKT1	ALOX12	APC	APOA1	APOC1	APOC2	APP	RHOC	ARNT	ASCL1	CCND1	BCL3	BMP2	BMP3	BMP4	BMP6	BMPR1A	BMPR2	BRCA1	KLF5	CAV1	CCND2	CCND3	CCNE1	CD86	CD40	CD44	CD81	CDH1	CDH13	CDK2	CDKN1B	CDKN1C	CDKN2A	CEBPA	COL1A1	COMT	CREB1	CREBBP	CSF1	CSF2	CTGF	CTNNB1	DAB2	DNMT1	DNMT3B	E2F3	EDN1	EGF	EGFR	EPO	ERCC3	ERCC6	ESR1	ESR2	ETS1	ETS2	F2R	PTK2B	FGF1	FGF2	FGF7	FGF9	FGFR3	FGFR2	GATA6	GLI2	GLI3	GRB10	HDAC1	HIF1A	HOXA5	HSPA2	TNC	ICAM1	IFNG	IGF1	IGF1R	IHH	IL1A	IL1B	IL2	IL3	IL4	IL6	IL10	IL11	IL12A	IL12B	INS	INSR	JAK2	JAK3	JUNB	KIT	LCN2	LIF	LMO1	LYN	SMAD2	SMAD4	MAS1	MC2R	MAP3K1	MGMT	MYB	MYOD1	NFKB1	NFKB2	NKX3-1	NOTCH1	NOTCH4	ROR2	OSM	P2RX7	PAX6	PDGFA	PDGFB	PDGFRA	PGR	PIK3R1	PLAGL1	POMC	PPARD	PPARG	MAPK9	PTGS2	PTHLH	RAN	RARA	SFRP1	SHH	SKI	SMARCA4	SMARCB1	SMO	SOX2	SPI1	SRC	STAT5A	SYK	TAL1	TCF4	TCF7L2	TFDP1	TGFB1	TGFB2	TGFB3	THBS1	TNF	TNFRSF1A	TP73	TWIST1	UBA52	VAV2	VEGFB	WNT1	WNT2	WNT5A	WNT8B	WNT10B	WT1	ELL	FZD7	RIPK2	ONECUT2	HDAC5	RAD50	DLC1	MALT1	RIPK3	RASSF1	SOX17	DAB2IP	
GO:0009894_regulation of catabolic process	Number_of_gene_30	AKT1	APC	APOC1	APOC2	ARNT	CDKN1B	DAB2	EPHA2	PTK2B	GPX1	HIF1A	IFNG	IGF1	IL1B	IL10	INS	INSR	MAD2L1	SMAD4	RASGRF1	SFRP1	SHH	THY1	TIMP3	TNF	TSC2	WNT1	WNT5A	IRAK3	DAB2IP	
GO:0009895_negative regulation of catabolic process	Number_of_gene_11	AKT1	APOC1	IL1B	IL10	INS	MAD2L1	SMAD4	SHH	TIMP3	TNF	IRAK3	
GO:0009896_positive regulation of catabolic process	Number_of_gene_14	AKT1	APC	APOC2	ARNT	CDKN1B	DAB2	HIF1A	IFNG	IGF1	IL1B	INS	INSR	TNF	WNT5A	
GO:0009913_epidermal cell differentiation	Number_of_gene_11	JAG1	CASP3	DSP	ERCC3	GLI2	SFN	HDAC1	IL1A	NOTCH1	TSG101	WNT5A	
GO:0009914_hormone transport	Number_of_gene_31	ACVR2B	BLK	CCKAR	CCKBR	CREB1	EDN1	GNAS	IFNG	IL1B	IL6	IL11	INHA	INS	ITPR2	ITPR3	JAK2	KCNQ1	LIF	LRP2	LYN	SMAD2	NNAT	OSM	PPARD	PRKAR1A	PTGS1	RAP1A	SFRP1	TCF7L2	TNF	ACVR1C	
GO:0009948_anterior/posterior axis specification	Number_of_gene_3	SMAD4	SKI	WNT5A	
GO:0009950_dorsal/ventral axis specification	Number_of_gene_6	CTNNB1	SMAD2	SFRP1	WNT2	WNT5A	WNT2B	
GO:0009952_anterior/posterior pattern formation	Number_of_gene_26	ACVR2B	APC	BMP2	BMPR2	CTNNB1	GLI3	HOXA5	HOXA9	HOXA11	HOXB2	SMAD2	SMAD4	MLLT3	NOTCH1	ROR2	SFRP1	SHH	SKI	WNT1	WNT2	WNT5A	WNT8B	WNT10B	WNT2B	SEMA3C	DLL1	
GO:0009953_dorsal/ventral pattern formation	Number_of_gene_18	APC	BMP4	CTNNB1	EDN1	GAS1	GLI2	GLI3	HOXA11	HOXB2	SMAD2	SFRP1	SHH	SMO	WNT2	WNT5A	WNT8B	WNT2B	HHIP	
GO:0009954_proximal/distal pattern formation	Number_of_gene_6	APC	CTNNB1	GLI2	GLI3	HOXA9	HOXA11	
GO:0009966_regulation of signal transduction	Number_of_gene_176	ACVR1	ACVR1B	ACVR2B	JAG1	AKT1	APC	APP	RHOC	ARHGDIB	RHOH	ARNT	ASCL1	CCND1	BCR	BMP2	BMP4	BMP6	BMPR1A	BMPR2	CASP8	CASP10	CAV1	CAV2	CD40	CD44	CD81	CDH13	CDKN1C	CDKN2A	CDKN2B	COL1A1	CRK	MAPK14	CSF2	CTNNA1	CTNNB1	DAB2	HBEGF	DUSP4	EDN1	EFNA1	EGF	EGFR	EPHA2	EPO	ERBB2	ERBB3	ESR1	ESR2	F2R	PTK2B	FGF1	FGF2	FGF9	FGFR1	FGFR3	FGFR2	FLT1	FRZB	GAS1	GATA6	GLI2	GLI3	GNG7	GPX1	GRB10	HIF1A	HTR1B	HTR2A	IFNG	IFNGR1	IFNGR2	IGF1	IGF1R	IGFBP2	IGFBP3	IGFBP5	IHH	IL1A	IL1B	IL1RN	IL2	IL3	IL4	IL6	IL11	IL12A	IL12B	INS	INSR	JAK2	KIT	KRAS	LCK	LIF	LYN	SMAD2	SMAD4	MCC	MAP3K1	MAP3K9	NFKB1	NGFR	NKX3-1	NOTCH1	NOTCH2	ROR2	OSM	P2RX7	SERPINE1	PDGFB	PLAU	PPARD	MAP2K6	PTEN	PTPN6	PTPRF	PXN	RASA1	RASGRF1	RYK	S100A4	S100A12	SFRP1	SHH	SKI	SMARCA4	SMO	SOX2	SRC	STK11	SYK	TCF7L2	TEK	TGFA	TGFB1	TGFB2	TGFB3	THBS1	THY1	TIAM1	TIMP2	TNF	TNFRSF1A	TP73	TSC2	TYK2	UBA52	VAV1	VAV2	VEGFB	WNT1	WNT2	WNT5A	WNT2B	FZD7	TNK1	RIPK1	TNFSF10	RIPK2	TNFRSF10B	TNFRSF10A	SLIT2	ONECUT2	TRAF4	IL18BP	DLC1	MALT1	IRAK3	PEG10	PROK2	SOX17	ARHGAP9	HHIP	KIAA1804	DAB2IP	
GO:0009967_positive regulation of signal transduction	Number_of_gene_107	ACVR1B	ACVR2B	JAG1	RHOC	ARNT	ASCL1	BMP2	BMP4	BMP6	BMPR1A	BMPR2	CASP8	CASP10	CAV1	CAV2	CD40	CD44	CDH13	CDKN1C	CDKN2A	CDKN2B	COL1A1	CSF2	CTNNA1	CTNNB1	DAB2	HBEGF	EGF	EGFR	EPO	ERBB2	ERBB3	ESR1	F2R	FGF1	FGF2	FGF9	FGFR1	FGFR3	FGFR2	FLT1	GAS1	GATA6	GPX1	GRB10	HIF1A	IFNG	IGF1	IGF1R	IL1A	IL1B	IL2	IL3	IL4	IL6	IL11	IL12A	IL12B	INS	INSR	JAK2	KIT	LCK	LIF	LYN	SMAD4	NFKB1	NOTCH2	ROR2	OSM	P2RX7	PDGFB	PPARD	PTPN6	RYK	S100A4	S100A12	SFRP1	SHH	SMO	SOX2	SRC	STK11	SYK	TCF7L2	TEK	TGFA	TGFB1	TGFB2	TGFB3	THBS1	TNF	TNFRSF1A	UBA52	VEGFB	WNT1	WNT2	WNT5A	WNT2B	FZD7	RIPK1	TNFSF10	RIPK2	TNFRSF10B	TRAF4	MALT1	DAB2IP	
GO:0009968_negative regulation of signal transduction	Number_of_gene_58	ACVR1	AKT1	APC	RHOC	RHOH	CCND1	CAV1	CD44	DAB2	EGF	EGFR	ERBB3	ESR2	FGF9	FGFR3	FRZB	GAS1	GLI3	GRB10	HTR1B	IGF1R	IGFBP3	IGFBP5	IHH	IL1B	IL1RN	LIF	MCC	NGFR	NKX3-1	NOTCH1	ROR2	P2RX7	PTEN	PTPRF	SFRP1	SHH	SKI	SMARCA4	SOX2	TCF7L2	TGFB3	THBS1	THY1	TSC2	UBA52	WNT1	WNT5A	TNK1	SLIT2	ONECUT2	IL18BP	DLC1	IRAK3	PEG10	SOX17	HHIP	DAB2IP	
GO:0009987_cellular process	Number_of_gene_666	NAT2	ABCA1	ABL1	ABL2	ABO	ACVR1	ACVR1B	ACVR2B	ADCYAP1	PARP1	AFP	JAG1	AGTR1	AGXT	AHR	AKT1	ALK	ALOX12	ALPL	APBA1	APC	BIRC5	APOA1	APOC1	APOC2	APP	FAS	RHOC	ARHGDIB	RHOH	ARNT	ASCL1	ASCL2	AXL	BAX	CCND1	BCL2A1	BCL2L2	BCL3	BCL6	BCR	CEACAM1	BLK	BMP2	BMP3	BMP4	BMP6	BMPR1A	BMPR2	DST	BRCA1	BSG	KLF5	DDR1	CALCA	CAPG	CASP2	CASP3	CASP6	CASP8	CASP10	CAV1	CAV2	RUNX1T1	RUNX3	CCKAR	CCKBR	CCNC	CCND2	CCND3	CCNE1	CD2	CD9	CD86	TNFSF8	CD34	CD40	CD44	CD81	CDC25B	CDH1	CDH3	CDH11	CDH13	CDH17	CDK2	CDK6	CDKN1A	CDKN1B	CDKN1C	CDKN2A	CDKN2B	CEBPA	CFTR	CHD2	CCR5	LTB4R	ABCC2	COL1A1	COL1A2	COL4A3	COL6A1	COMT	MAP3K8	CLDN4	CREB1	CREBBP	CRK	MAPK14	CSF1	CSF1R	CSF2	CSF3	CSF3R	CSK	CSTB	CTGF	CTLA4	CTNNA1	CTNNB1	CTSD	CYP1A1	CYP1B1	CYP2E1	DAB2	DAPK1	DBC1	DCC	DCN	DDB2	GADD45A	DES	DHCR24	NQO1	DIO3	DMP1	DNMT1	DNMT3B	DSC2	DSG1	DSP	HBEGF	DUSP4	E2F3	E2F5	EDN1	EDNRB	EFNA1	EFNB3	EGF	EGFR	EGR4	EPHA2	ELK3	EPHA1	EPHA3	EPHA5	EPHA7	EPHA8	EPHB1	EPHB2	EPHB3	EPHB4	EPHB6	EPHX1	EPO	EPS8	NR2F6	ERBB2	ERBB3	ERBB4	ERCC1	EYA4	ERCC3	ERCC6	ERG	ERN1	ESR1	ESR2	ETS1	ETS2	ETV1	ETV6	EXT1	F2R	FABP3	FANCA	FANCE	PTK2B	FANCF	FANCG	FER	FES	FGF1	FGF2	FGF3	FGF5	FGF6	FGF7	FGF8	FGF9	FGF12	FGFR1	FGFR3	FGFR2	FGFR4	FGR	FHIT	FLI1	FLT1	FLT3	FLT4	FN1	FOLR1	FOSL2	FRK	FRZB	FYN	GABRA5	GABRB3	GABRG3	GALR1	GAS1	GATA6	GDF10	GFAP	GFI1	GJB2	GLI2	GLI3	GML	GNAS	GNG7	SFN	GP1BB	GPX1	GPX3	GRB7	GRB10	GSTM1	GSTM2	GSTP1	GUCY2D	HCK	HDAC1	HFE	HGF	NRG1	HIC1	HIF1A	HLA-DOA	HLA-DOB	HLA-DPA1	HLA-DPB1	HLA-DRA	HLF	HLA-F	HOXA5	HOXA9	HOXA11	HOXB2	HOXC6	HPN	HSPA2	HTR1B	HTR2A	TNC	IAPP	ICAM1	ID1	IFNG	IFNGR1	IFNGR2	IGF1	IGF1R	IGF2R	IGFBP1	IGFBP2	IGFBP3	IGFBP5	IGFBP6	IGFBP7	IHH	IL1A	IL1B	IL1RN	IL2	IL3	IL4	IL6	IL8	IL10	IL11	IL12A	IL12B	IL13	IL16	INHA	INS	INSR	ITGA6	IRF5	IRF7	ISL1	ITGA2	ITGB1	ITGB4	ITK	ITPR2	ITPR3	JAG2	JAK2	JAK3	JUNB	KCNQ1	KDR	KIT	KRAS	KRT5	KRT13	AFF3	LAMB1	LAMC1	LCK	LCN2	LIF	LIG3	LIG4	LIMK1	LMO1	LMO2	LOX	LRP2	LTA	BCAM	LYN	MAD2L1	SMAD2	SMAD4	MAF	MAS1	MATK	MC2R	MCAM	MCC	MCM2	MCM6	MAP3K1	MET	MFAP4	MGMT	CXCL9	MLF1	MLH1	MAP3K9	MLLT3	MLLT4	MLLT6	MME	MMP1	MMP3	MMP7	MMP9	MMP14	MMP19	MOS	MPL	MPO	MSH2	MSH3	MST1R	MUSK	MXI1	MYB	MYBL2	MYCL1	MYCN	MYH11	MYLK	MYOD1	NDN	NEFL	NEO1	NFKB1	NFKB2	NGFR	NID1	NKX3-1	NNAT	NOS3	NOTCH1	NPY	NOTCH2	NOTCH3	NOTCH4	NPR2	NRAS	NTRK1	NTRK2	NTRK3	ROR1	ROR2	DDR2	NTSR1	OAT	ODC1	OGG1	OPCML	SLC22A18	OSM	P2RX7	SERPINE1	SERPINB2	PAX6	PCDH1	SERPINA5	PDE1B	PDGFA	PDGFB	PDGFRA	PDGFRB	PECAM1	PEG3	PENK	PGF	PGR	ABCB4	SERPINB5	PIK3R1	PITX2	PKD2	PLA2G2A	PLAGL1	PLAT	PLAU	PLAUR	PLG	PMP22	PODXL	POMC	PPARD	PPARG	PPAT	PRKAR1A	MAPK4	MAPK9	MAPK10	MAP2K6	EIF2AK2	KLK10	PTEN	PTGS1	PTGS2	PTHLH	PTK2	PTK6	PTK7	PTPN6	PTPRF	PTPRG	PTPRH	PTPRO	PURA	PXN	RAF1	RAN	RAP1A	RARA	RARB	RARRES1	RASA1	RASGRF1	RBL2	RBP1	RET	RRAS	RYK	S100A2	S100A4	S100A12	MAPK12	SEMA3F	SFRP1	SFTPB	SFTPC	SFTPD	SH3BP2	SHB	SHH	ST6GAL1	SKI	SLC5A5	SLC14A1	SLC22A3	SLC22A2	SMARCA4	SMARCB1	SMO	SNCG	SNRPN	SOD3	SOX1	SOX2	SPARC	SPI1	SPP1	SRC	STAT5A	STK11	SYK	TAL1	TBX1	TCF4	TCF7L2	TDG	TEK	TERT	TFAP2C	TFDP1	TFRC	TGFA	TGFB1	TGFB2	TGFB3	LEFTY2	TGFBI	TGFBR3	THBS1	THBS2	THPO	THY1	TIAM1	TIE1	TIMP2	TIMP3	TJP1	TK1	TNF	TNFRSF1A	TNFRSF1B	TP73	TRIP6	TSC2	TSG101	PHLDA2	TWIST1	TYK2	TYRO3	UBA52	UNG	VAV1	VAV2	VEGFB	VIM	WEE1	WNT1	WNT2	WNT5A	WNT8B	WNT10B	WNT2B	WRN	WT1	XPC	XRCC1	XRCC2	YES1	ZAP70	ZNF215	PRDM2	SEMA3B	EPM2A	TUSC3	ELL	FZD7	FZD9	GAS7	CDK10	AOC3	VAMP8	TNK1	RIPK1	TNFSF10	RIPK2	DLK1	TNFRSF10D	TNFRSF10C	TNFRSF10B	TNFRSF10A	PROM1	CCNA1	CPNE1	SGCE	MBD2	DIRAS3	MTA1	SLIT2	TJP2	ZNF264	ABCG2	ONECUT2	TRAF4	AATK	HDAC9	HDAC5	ABCC5	IL18BP	RAD50	B3GALT5	SEMA3A	TUBB3	DLC1	TESK2	HOXB13	SEMA3C	NES	SEPT9	HPSE	MALT1	FASTK	RAB32	RIPK3	PSIP1	RASSF1	IRAK3	LMTK2	PEG10	HIC2	SIN3B	PADI4	ZIM2	TRIM29	RAD54B	SPDEF	COPG2	MLH3	GNMT	DLL1	PYCARD	KCNK4	HSD17B12	CPA4	ASB4	RIPK4	UGT1A1	IMPACT	IL17RB	CHFR	PLSCR3	ATP10A	USP29	PROK2	SOX17	ARHGAP9	HHIP	LRRK1	HDAC11	COL18A1	KIAA1804	EMR3	SCGB3A1	ZIM3	ACVR1C	DAB2IP	SLC5A8	GPR116	
GO:0009991_response to extracellular stimulus	Number_of_gene_67	ABCA1	AKT1	ALPL	ASCL1	AXL	CCND1	BMP2	BMP4	BMPR2	BRCA1	CAV1	CCKAR	CCNE1	CDKN1A	CDKN2B	CEBPA	COL1A1	CTSD	EPO	GSTP1	HFE	ICAM1	IGF1R	IGFBP2	IL1A	IL1B	IL4	IL6	INSR	KRT13	LCN2	LRP2	LTA	LYN	MGMT	MMP3	NPY	NTRK3	P2RX7	PIK3R1	POMC	PPARD	PPARG	PTEN	PTGS2	RARA	RBP1	SFRP1	SFTPB	SFTPC	SHH	SLC22A3	SOX2	SPP1	SRC	TFRC	TGFB1	TIE1	TIMP3	WNT2	WNT5A	WNT8B	WNT10B	WRN	FZD7	NES	UGT1A1	
GO:0009994_oocyte differentiation	Number_of_gene_3	CDC25B	CTNNB1	PTK2B	
GO:0009996_negative regulation of cell fate specification	Number_of_gene_2	CTNNB1	FZD7	
GO:0010001_glial cell differentiation	Number_of_gene_18	ASCL1	BMP2	BMP4	CD9	CTNNB1	ERBB2	ERBB3	FGF2	FGF5	GSTP1	LIF	LYN	NOTCH1	NTRK3	PPARG	SHH	SKI	SOX2	
GO:0010002_cardioblast differentiation	Number_of_gene_4	CTNNB1	GATA6	SMO	TGFB2	
GO:0010033_response to organic substance	Number_of_gene_193	ABCA1	ACVR1	ACVR2B	PARP1	AFP	AGXT	AHR	AKT1	ALOX12	ALPL	FAS	RHOC	ASCL1	CCND1	BMP2	BMP4	BRCA1	BSG	DDR1	CASP3	CASP6	CASP8	CAV1	CCKAR	CCKBR	CCND2	CCNE1	CD44	CDH1	CDH13	CDKN1A	CDKN1B	CDKN2A	CDKN2B	CEBPA	CFTR	COL1A1	COMT	CLDN4	CREB1	CRK	CSF3	CTGF	CTNNA1	CTNNB1	CYP1B1	CYP2E1	DCN	EDN1	EPHA3	EPHX1	EPO	EPS8	NR2F6	ERBB2	ERBB3	ERBB4	ERN1	ESR1	ESR2	F2R	FABP3	PTK2B	FGF1	FGF2	FGF3	FGF5	FGF6	FGF7	FGF8	FGF9	FGFR1	FGFR3	FGFR2	FGFR4	GATA6	GDF10	GLI2	GNAS	GNG7	GPX3	GRB10	GSTP1	HLA-DOA	HLA-DOB	HLA-DPA1	HLA-DPB1	HLA-DRA	HLA-F	HSPA2	HTR1B	ICAM1	IFNG	IFNGR1	IFNGR2	IGF1R	IGFBP1	IGFBP2	IHH	IL1A	IL1B	IL1RN	IL4	IL6	IL8	IL10	IL12A	IL13	INS	INSR	IRF5	IRF7	JAK2	JAK3	JUNB	KIT	KRAS	LCN2	LOX	LTA	LYN	SMAD2	MAS1	MGMT	MMP3	MMP14	MMP19	MSH2	NNAT	NOS3	NOTCH1	NRAS	NTRK3	P2RX7	SERPINE1	PDGFB	PDGFRA	PGR	PIK3R1	PPARD	PPARG	PPAT	PRKAR1A	PRSS8	PTEN	PTGS1	PTGS2	PTPN6	PTPRF	RAF1	RARA	SFRP1	SFTPB	SFTPC	SHH	SMO	SOX2	SPARC	SRC	STAT5A	STK11	TCF7L2	TFF1	TFRC	TGFB1	TGFB2	TGFB3	TGFBR3	THBS1	THPO	TIMP3	TNF	TNFRSF1A	TNFRSF1B	TSC2	TYK2	WNT2	WNT5A	WNT8B	XRCC1	RIPK1	RIPK2	SLIT2	HDAC9	HDAC5	DLC1	MALT1	IRAK3	PYCARD	UGT1A1	IL17RB	ACVR1C	DAB2IP	
GO:0010035_response to inorganic substance	Number_of_gene_45	FAS	ASCL1	CCND1	BSG	CASP6	CAV1	CDH1	CDKN1A	CDKN1B	CEBPA	COL1A1	ERBB4	PTK2B	GPX1	GPX3	ICAM1	IGFBP2	IL1A	IL4	IL6	IL10	INSR	ITPR3	LCK	LCN2	MPO	NOS3	P2RX7	SERPINE1	PDGFRA	PIK3R1	PPARG	MAPK9	PTEN	PTGS2	PXN	SFTPB	SFTPC	SHH	SOD3	SRC	TFF1	TFRC	THBS1	WNT5A	
GO:0010038_response to metal ion	Number_of_gene_32	ASCL1	CCND1	BSG	CASP6	CAV1	CDH1	CDKN1B	CEBPA	PTK2B	GPX1	GPX3	ICAM1	IGFBP2	IL1A	IL4	IL6	INSR	ITPR3	LCK	NOS3	P2RX7	PIK3R1	PPARG	MAPK9	PTEN	PTGS2	SHH	SOD3	TFF1	TFRC	THBS1	WNT5A	
GO:0010039_response to iron ion	Number_of_gene_5	CCND1	CASP6	PIK3R1	TFF1	TFRC	
GO:0010042_response to manganese ion	Number_of_gene_3	INSR	PTGS2	TFRC	
GO:0010043_response to zinc ion	Number_of_gene_3	LCK	P2RX7	PTEN	
GO:0010092_specification of organ identity	Number_of_gene_11	BMP4	CTNNB1	FGF1	FGF2	FGF3	FGFR1	FGFR2	GLI3	HOXA11	WNT2	WNT2B	
GO:0010155_regulation of proton transport	Number_of_gene_2	IL4	IL13	
GO:0010165_response to X-ray	Number_of_gene_7	CCND1	LIG4	LRP2	MSH2	SFRP1	TP73	XRCC2	
GO:0010171_body morphogenesis	Number_of_gene_4	COL1A1	GNAS	PDGFRA	SKI	
GO:0010193_response to ozone	Number_of_gene_2	IL1A	IL1B	
GO:0010212_response to ionizing radiation	Number_of_gene_21	CCND1	BRCA1	CASP6	CAV1	CDKN1A	MAPK14	GADD45A	DNMT3B	GPX1	ICAM1	IL1A	IL1B	LIG4	LRP2	MGMT	MSH2	SFRP1	TP73	XRCC2	NES	RAD54B	
GO:0010224_response to UV-B	Number_of_gene_3	IL12A	IL12B	MSH2	
GO:0010225_response to UV-C	Number_of_gene_2	BCL3	WRN	
GO:0010226_response to lithium ion	Number_of_gene_8	ASCL1	CDH1	CDKN1B	CEBPA	PTK2B	IGFBP2	PPARG	SHH	
GO:0010243_response to organic nitrogen	Number_of_gene_24	RHOC	CCND1	CASP6	CCNE1	CDKN1A	CDKN2A	CTGF	CYP2E1	EDN1	PTK2B	GSTP1	ICAM1	IL1A	IL1B	IL6	LYN	MMP3	MSH2	NOS3	PIK3R1	PTGS1	PTGS2	SHH	TIMP3	
GO:0010259_multicellular organismal aging	Number_of_gene_3	EDN1	MSH2	WRN	
GO:0010324_membrane invagination	Number_of_gene_24	ABCA1	APOC1	APOC2	APP	CAV1	CDH13	DAB2	FOLR1	HCK	HFE	HTR1B	IGF2R	LRP2	P2RX7	SERPINE1	PECAM1	PTEN	RARA	SFTPD	SHH	TFRC	TGFB1	THBS1	TSC2	
GO:0010332_response to gamma radiation	Number_of_gene_8	CASP6	CAV1	GPX1	IL1A	IL1B	LIG4	TP73	XRCC2	
GO:0010453_regulation of cell fate commitment	Number_of_gene_7	CTNNB1	FGF2	FGFR1	FGFR2	IL12B	WNT8B	FZD7	
GO:0010454_negative regulation of cell fate commitment	Number_of_gene_3	CTNNB1	WNT8B	FZD7	
GO:0010458_exit from mitosis	Number_of_gene_2	BIRC5	TGFB1	
GO:0010463_mesenchymal cell proliferation	Number_of_gene_13	BMP4	CTNNB1	FGF7	FGF9	FGFR1	FGFR2	GAS1	IFNG	IHH	SHH	SMO	WNT2	WNT5A	
GO:0010464_regulation of mesenchymal cell proliferation	Number_of_gene_10	FGF9	FGFR1	FGFR2	GAS1	IFNG	IHH	SHH	SMO	WNT2	WNT5A	
GO:0010466_negative regulation of peptidase activity	Number_of_gene_13	BIRC5	CSTB	DHCR24	SFN	GPX1	IL6	SERPINE1	SERPINB2	SERPINA5	PI3	SERPINB5	SFRP1	THBS1	
GO:0010467_gene expression	Number_of_gene_262	ABL1	ACVR1	ACVR1B	ACVR2B	PARP1	AHR	AKT1	ALOX12	APOA1	APP	FAS	RHOC	RHOH	ARNT	ASCL1	ASCL2	BAX	BCL3	BCL6	BMP2	BMP3	BMP4	BMP6	BMPR2	BRCA1	KLF5	CALCA	CASP2	CAV1	RUNX1T1	RUNX3	CCNC	CCNE1	CD86	CDH1	CDH13	CDK2	CDK6	CDKN1B	CDKN1C	CDKN2A	CEBPA	CHD2	COL1A1	CREB1	CREBBP	CRK	MAPK14	CSF1	CSF2	CTGF	CTNNB1	CTSH	DAB2	DHCR24	DNMT1	DNMT3B	DSG1	E2F3	E2F5	EDNRB	EFNA1	EGR4	ELK3	EPO	NR2F6	ERBB2	ERBB4	EYA4	ERCC3	ERCC6	ERG	ERN1	ESR1	ESR2	ETS1	ETS2	ETV1	ETV6	F2R	PTK2B	FGF1	FGF2	FGF9	FGFR1	FGFR3	FGFR2	FLI1	FOSL2	FRZB	GATA6	GFI1	GLI2	GLI3	GPX1	HDAC1	NRG1	HIC1	HIF1A	HLF	HOXA5	HOXA9	HOXA11	HOXB2	HOXC6	TNC	ICAM1	ID1	IFNG	IGF1	IGFBP5	IHH	IL1B	IL2	IL3	IL4	IL6	IL10	IL11	IL16	INS	INSR	IRF5	IRF7	ISL1	JAK2	JAK3	JUNB	KCNQ1	KIT	KRAS	AFF3	LCN2	LIF	LMO1	SMAD2	SMAD4	MAF	MCM2	MCM6	MAP3K1	MGMT	MLF1	MLH1	MLLT3	MLLT6	MMP14	MUSK	MXI1	MYB	MYBL2	MYCL1	MYCN	MYOD1	NDN	NFKB1	NFKB2	NGFR	NKX3-1	NOTCH1	NOTCH2	NOTCH3	NOTCH4	NTRK3	ROR2	OGG1	OSM	P2RX7	SERPINE1	PAX6	PEG3	PGR	PIK3R1	PITX2	PLAGL1	POMC	PPARD	PPARG	PRKAR1A	MAPK9	MAPK10	PTEN	PTHLH	PURA	RAN	RARA	RARB	RBL2	SFRP1	SHH	SKI	SMARCA4	SMARCB1	SMO	SNRPN	SOX1	SOX2	SPI1	SRC	STAT5A	TAL1	TBX1	TCF4	TCF7L2	TFAP2C	TFDP1	TGFB1	TGFB3	THBS1	TNF	TNFRSF1A	TNFRSF1B	TP73	TRIP6	TSG101	TWIST1	UBA52	VAV1	VEGFB	WNT1	WNT2	WNT5A	WNT8B	WNT10B	WNT2B	WT1	ZNF215	PRDM2	ELL	FZD7	FZD9	GAS7	RIPK1	RIPK2	CCNA1	MBD2	DIRAS3	MTA1	ZNF264	ONECUT2	HDAC9	HDAC5	HOXB13	MALT1	FASTK	RIPK3	PSIP1	RASSF1	IRAK3	HIC2	SIN3B	PADI4	ZIM2	TRIM29	RAD54B	SPDEF	PYCARD	IMPACT	SOX17	HDAC11	ZIM3	DAB2IP	
GO:0010468_regulation of gene expression	Number_of_gene_249	ABL1	ACVR1	ACVR1B	ACVR2B	PARP1	AHR	AKT1	ALOX12	APOA1	APP	RHOC	RHOH	ARNT	ASCL1	ASCL2	BAX	BCL3	BCL6	BMP2	BMP3	BMP4	BMP6	BRCA1	KLF5	CALCA	CAV1	RUNX1T1	RUNX3	CCNC	CCNE1	CD86	CDH1	CDH13	CDK2	CDK6	CDKN1B	CDKN1C	CDKN2A	CEBPA	CHD2	COL1A1	CREB1	CREBBP	CRK	MAPK14	CSF1	CSF2	CTGF	CTNNB1	CTSH	DAB2	DNMT1	DNMT3B	DSG1	E2F3	E2F5	EDNRB	EFNA1	ELK3	EPO	NR2F6	ERBB2	ERBB4	EYA4	ERCC3	ERCC6	ERG	ERN1	ESR1	ESR2	ETS1	ETS2	ETV1	ETV6	F2R	PTK2B	FGF1	FGF2	FGF9	FGFR1	FGFR3	FGFR2	FLI1	FOSL2	FRZB	GATA6	GFI1	GLI2	GLI3	GPX1	HDAC1	NRG1	HIC1	HIF1A	HLF	HOXA5	HOXA9	HOXA11	HOXB2	HOXC6	TNC	ICAM1	ID1	IFNG	IGF1	IGFBP5	IHH	IL1B	IL2	IL3	IL4	IL6	IL10	IL11	IL16	INS	INSR	IRF5	IRF7	ISL1	JAK2	JAK3	JUNB	KCNQ1	KIT	KRAS	AFF3	LCN2	LIF	LMO1	SMAD2	SMAD4	MAF	MCM2	MCM6	MAP3K1	MGMT	MLLT3	MLLT6	MUSK	MXI1	MYB	MYBL2	MYCL1	MYCN	MYOD1	NDN	NFKB1	NFKB2	NGFR	NKX3-1	NOTCH1	NOTCH2	NOTCH3	NOTCH4	NTRK3	ROR2	OGG1	OSM	SERPINE1	PAX6	PEG3	PGR	PIK3R1	PITX2	PLAGL1	POMC	PPARD	PPARG	PRKAR1A	MAPK9	MAPK10	PTEN	PTHLH	PURA	RAN	RARA	RARB	RBL2	SFRP1	SHH	SKI	SMARCA4	SMARCB1	SMO	SOX1	SOX2	SPI1	SRC	STAT5A	TAL1	TBX1	TCF4	TCF7L2	TFAP2C	TFDP1	TGFB1	TGFB3	THBS1	TNF	TNFRSF1A	TNFRSF1B	TP73	TRIP6	TSG101	TWIST1	UBA52	VEGFB	WNT1	WNT2	WNT5A	WNT8B	WNT10B	WNT2B	WT1	ZNF215	PRDM2	ELL	FZD7	FZD9	RIPK1	RIPK2	CCNA1	MBD2	DIRAS3	MTA1	ZNF264	ONECUT2	HDAC9	HDAC5	HOXB13	MALT1	FASTK	RIPK3	PSIP1	RASSF1	IRAK3	HIC2	SIN3B	PADI4	ZIM2	RAD54B	SPDEF	PYCARD	IMPACT	SOX17	HDAC11	ZIM3	DAB2IP	
GO:0010469_regulation of receptor activity	Number_of_gene_5	APP	EGF	SERPINE1	PLAU	TGFA	
GO:0010470_regulation of gastrulation	Number_of_gene_4	FGFR1	IL1B	TNF	FZD7	
GO:0010498_proteasomal protein catabolic process	Number_of_gene_7	AKT1	CDK2	DAB2	GPX1	MAD2L1	SHH	UBA52	
GO:0010511_regulation of phosphatidylinositol biosynthetic process	Number_of_gene_2	PDGFA	PDGFB	
GO:0010512_negative regulation of phosphatidylinositol biosynthetic process	Number_of_gene_2	PDGFA	PDGFB	
GO:0010517_regulation of phospholipase activity	Number_of_gene_19	AGTR1	APOC2	CALCA	CCKAR	CCKBR	LTB4R	CREB1	EDN1	EDNRB	EGFR	F2R	FGF2	HTR2A	ITPR2	ITPR3	NTRK1	PDE1B	PRKAR1A	DLC1	
GO:0010518_positive regulation of phospholipase activity	Number_of_gene_19	AGTR1	APOC2	CALCA	CCKAR	CCKBR	LTB4R	CREB1	EDN1	EDNRB	EGFR	F2R	FGF2	HTR2A	ITPR2	ITPR3	NTRK1	PDE1B	PRKAR1A	DLC1	
GO:0010522_regulation of calcium ion transport into cytosol	Number_of_gene_7	CALCA	CAV1	F2R	LYN	P2RX7	TGFB1	THY1	
GO:0010523_negative regulation of calcium ion transport into cytosol	Number_of_gene_2	CALCA	TGFB1	
GO:0010524_positive regulation of calcium ion transport into cytosol	Number_of_gene_4	CAV1	F2R	P2RX7	THY1	
GO:0010543_regulation of platelet activation	Number_of_gene_3	NOS3	PDGFA	PDGFB	
GO:0010544_negative regulation of platelet activation	Number_of_gene_3	NOS3	PDGFA	PDGFB	
GO:0010551_regulation of gene-specific transcription from RNA polymerase II promoter	Number_of_gene_64	ASCL2	BMP2	BMP4	BRCA1	CAV1	CCNE1	CEBPA	CREB1	CTNNB1	EDNRB	EFNA1	NR2F6	ESR1	ESR2	ETS1	FGF1	FGF2	FGFR3	FGFR2	FRZB	GATA6	GFI1	GLI3	HDAC1	IFNG	IGF1	IHH	IL1B	LIF	LMO1	MAP3K1	MYB	MYOD1	NFKB1	NKX3-1	NOTCH1	PGR	POMC	PPARD	PPARG	RARA	RARB	SFRP1	SHH	SMARCA4	SMARCB1	SMO	TAL1	TCF7L2	TGFB1	TP73	WNT1	WNT2	WNT5A	WNT8B	WNT10B	WNT2B	FZD7	FZD9	CCNA1	HDAC9	HDAC5	SPDEF	DAB2IP	
GO:0010552_positive regulation of gene-specific transcription from RNA polymerase II promoter	Number_of_gene_37	BMP2	BMP4	BRCA1	CEBPA	CREB1	CTNNB1	ETS1	FGF1	FGF2	FGFR2	GATA6	GLI3	HDAC1	IGF1	IHH	IL1B	LIF	LMO1	MAP3K1	MYB	MYOD1	NKX3-1	NOTCH1	POMC	PPARG	SHH	SMARCA4	SMARCB1	SMO	TAL1	TCF7L2	TGFB1	TP73	WNT1	WNT10B	HDAC5	DAB2IP	
GO:0010553_negative regulation of gene-specific transcription from RNA polymerase II promoter	Number_of_gene_29	ASCL2	BMP2	BMP4	CAV1	EDNRB	EFNA1	FGFR3	FGFR2	GATA6	GFI1	HDAC1	IFNG	MYB	NFKB1	PPARG	SHH	SMARCA4	SMO	TCF7L2	WNT1	WNT2	WNT5A	WNT8B	WNT10B	WNT2B	HDAC9	HDAC5	SPDEF	DAB2IP	
GO:0010556_regulation of macromolecule biosynthetic process	Number_of_gene_238	ABL1	ACVR1	ACVR1B	ACVR2B	PARP1	AHR	AKT1	APP	RHOC	RHOH	ARNT	ASCL1	ASCL2	BCL3	BCL6	BMP2	BMP3	BMP4	BMP6	BRCA1	KLF5	CALCA	CAV1	RUNX1T1	RUNX3	CCNC	CCNE1	CD86	CDH1	CDK2	CDKN1B	CDKN1C	CDKN2A	CEBPA	CHD2	COL1A1	CREB1	CREBBP	CRK	MAPK14	CSF2	CTGF	CTNNB1	DAB2	DNMT1	DNMT3B	HBEGF	E2F3	E2F5	EDN1	EDNRB	EFNA1	ELK3	EPO	NR2F6	ERBB2	ERBB4	EYA4	ERCC3	ERCC6	ERG	ERN1	ESR1	ESR2	ETS1	ETS2	ETV1	ETV6	F2R	PTK2B	FGF1	FGF2	FGFR3	FGFR2	FLI1	FOSL2	FRZB	GATA6	GFI1	GLI2	GLI3	GRB10	HDAC1	NRG1	HIC1	HIF1A	HLF	HOXA5	HOXA9	HOXA11	HOXB2	HOXC6	ICAM1	ID1	IFNG	IGF1	IGF1R	IGFBP5	IHH	IL1A	IL1B	IL2	IL3	IL4	IL6	IL10	IL11	IL12B	IL16	INHA	INS	INSR	IRF5	IRF7	ISL1	JAK2	JAK3	JUNB	KRAS	AFF3	LIF	LMO1	SMAD2	SMAD4	MAF	MAS1	MCM2	MCM6	MAP3K1	MLLT3	MLLT6	MUSK	MXI1	MYB	MYBL2	MYCL1	MYCN	MYOD1	NDN	NFKB1	NFKB2	NKX3-1	NOTCH1	NOTCH2	NOTCH3	NOTCH4	NTRK3	ROR2	OGG1	OSM	PAX6	PDGFA	PDGFB	PDGFRA	PEG3	PGR	PITX2	PLAGL1	POMC	PPARD	PPARG	PRKAR1A	MAPK9	MAPK10	PTEN	PTHLH	PURA	RAN	RARA	RARB	RBL2	SFRP1	SFTPD	SHH	SKI	SMARCA4	SMARCB1	SMO	SOX1	SOX2	SPI1	STAT5A	SYK	TAL1	TBX1	TCF4	TCF7L2	TFAP2C	TFDP1	TGFB1	TGFB2	TGFB3	THBS1	TNF	TNFRSF1A	TP73	TRIP6	TSG101	TWIST1	UBA52	WNT1	WNT2	WNT5A	WNT8B	WNT10B	WNT2B	WT1	ZNF215	PRDM2	ELL	FZD7	FZD9	RIPK1	RIPK2	CCNA1	MBD2	MTA1	ZNF264	ONECUT2	HDAC9	HDAC5	HOXB13	MALT1	RIPK3	PSIP1	IRAK3	HIC2	SIN3B	PADI4	ZIM2	RAD54B	SPDEF	PYCARD	IMPACT	SOX17	HDAC11	ZIM3	DAB2IP	
GO:0010557_positive regulation of macromolecule biosynthetic process	Number_of_gene_122	ACVR1	ACVR1B	AHR	AKT1	APP	RHOC	ARNT	ASCL1	BCL3	BMP2	BMP3	BMP4	BMP6	BRCA1	KLF5	CCNE1	CD86	CDH1	CDK2	CDKN1C	CDKN2A	CEBPA	COL1A1	CREB1	CREBBP	CSF2	CTGF	CTNNB1	DAB2	E2F3	EPO	ERCC3	ESR2	ETS1	ETS2	F2R	PTK2B	FGF1	FGF2	FGFR2	GATA6	GLI2	GLI3	HDAC1	HIF1A	HOXA5	IGF1	IGF1R	IHH	IL1A	IL1B	IL2	IL3	IL4	IL6	IL10	IL11	IL12B	INS	INSR	JAK3	JUNB	LIF	LMO1	SMAD2	SMAD4	MAS1	MAP3K1	MYB	MYOD1	NFKB1	NFKB2	NKX3-1	NOTCH1	NOTCH4	ROR2	OSM	PAX6	PDGFA	PDGFB	PDGFRA	PGR	PLAGL1	POMC	PPARD	PPARG	RAN	RARA	SFRP1	SHH	SKI	SMARCA4	SMARCB1	SMO	SOX2	SPI1	STAT5A	SYK	TAL1	TCF4	TCF7L2	TFDP1	TGFB1	TGFB2	TGFB3	THBS1	TNF	TNFRSF1A	TP73	TWIST1	WNT1	WNT2	WNT5A	WNT10B	WT1	ELL	FZD7	ONECUT2	HDAC5	RIPK3	SOX17	DAB2IP	
GO:0010558_negative regulation of macromolecule biosynthetic process	Number_of_gene_83	ASCL1	ASCL2	BCL3	BCL6	BMP2	BMP4	BRCA1	CALCA	CAV1	CDKN1B	CDKN1C	CEBPA	CTNNB1	DAB2	DNMT1	DNMT3B	HBEGF	EDN1	EDNRB	EFNA1	ELK3	NR2F6	FGF2	FGFR3	FGFR2	GATA6	GFI1	GLI2	GLI3	GRB10	HDAC1	NRG1	HOXC6	ID1	IFNG	IGFBP5	IL4	IL6	IL10	INHA	IRF7	JUNB	SMAD2	SMAD4	MXI1	MYB	NFKB1	NKX3-1	NOTCH1	PGR	PPARD	PPARG	PURA	RARA	SFRP1	SFTPD	SHH	SKI	SMARCA4	SMO	SOX2	SPI1	TCF7L2	TGFB1	TGFB3	TNF	TP73	TSG101	TWIST1	WNT1	WNT2	WNT5A	WNT8B	WNT10B	WNT2B	WT1	MBD2	HDAC9	HDAC5	HIC2	SIN3B	SPDEF	DAB2IP	
GO:0010559_regulation of glycoprotein biosynthetic process	Number_of_gene_4	CTNNB1	HBEGF	INSR	TCF7L2	
GO:0010560_positive regulation of glycoprotein biosynthetic process	Number_of_gene_3	CTNNB1	INSR	TCF7L2	
GO:0010562_positive regulation of phosphorus metabolic process	Number_of_gene_58	ACVR1B	AKT1	CCND1	BMP2	BMP4	BMP6	BMPR1A	BMPR2	CAV1	CCND2	CCND3	CD44	CD81	CSF2	CTGF	DAB2	EGF	EGFR	EPO	FGF1	FGF2	FGF7	FGFR3	GRB10	HSPA2	IFNG	IGF1	IL1B	IL2	IL3	IL4	IL6	IL11	IL12A	IL12B	INS	INSR	JAK2	LIF	LYN	SMAD4	OSM	P2RX7	PDGFA	PDGFB	PIK3R1	SYK	TGFB1	TGFB3	THBS1	TNF	VEGFB	WNT1	WNT5A	FZD7	RAD50	DLC1	MALT1	
GO:0010563_negative regulation of phosphorus metabolic process	Number_of_gene_20	RHOH	BMP4	CAV1	CDKN1A	CDKN1B	CDKN1C	CDKN2A	CDKN2B	GRB10	IGFBP3	IL2	INHA	INSR	MAS1	PTEN	PTPN6	SFRP1	TGFB1	SLIT2	IMPACT	
GO:0010564_regulation of cell cycle process	Number_of_gene_46	APC	BIRC5	CCND1	BCL6	BMP4	BRCA1	CAV2	CDK2	CDKN1A	CDKN1B	CDKN2A	CDKN2B	CTGF	CTNNB1	EDN1	EGF	ERCC3	FANCG	GAS1	GATA6	GML	IGF1	IL1A	IL1B	INS	INSR	LIF	MAD2L1	MCM2	MCM6	MSH2	OSM	PTPN6	SFRP1	SMARCA4	TGFA	TGFB1	TNF	TP73	UBA52	WEE1	WNT1	WNT5A	XPC	RASSF1	CHFR	
GO:0010565_regulation of cellular ketone metabolic process	Number_of_gene_14	AKT1	APOC1	APOC2	BRCA1	CAV1	COMT	NQO1	IL6	INS	ODC1	PPARG	PTGS2	STK11	GNMT	
GO:0010573_vascular endothelial growth factor production	Number_of_gene_6	ARNT	HIF1A	IL1A	IL1B	IL6	PTGS2	
GO:0010574_regulation of vascular endothelial growth factor production	Number_of_gene_6	ARNT	HIF1A	IL1A	IL1B	IL6	PTGS2	
GO:0010575_positive regulation vascular endothelial growth factor production	Number_of_gene_5	ARNT	HIF1A	IL1A	IL1B	PTGS2	
GO:0010578_regulation of adenylate cyclase activity involved in G-protein signaling pathway	Number_of_gene_3	GALR1	GNAS	PTHLH	
GO:0010579_positive regulation of adenylate cyclase activity by G-protein signaling pathway	Number_of_gene_3	GALR1	GNAS	PTHLH	
GO:0010591_regulation of lamellipodium assembly	Number_of_gene_2	WNT1	SLIT2	
GO:0010594_regulation of endothelial cell migration	Number_of_gene_17	AKT1	ALOX12	BMP4	BMPR2	EDN1	EFNA1	EPHA2	FGF2	KDR	PDGFB	PTGS2	TGFB1	THBS1	WNT5A	SLIT2	HDAC9	HDAC5	
GO:0010595_positive regulation of endothelial cell migration	Number_of_gene_13	AKT1	ALOX12	BMP4	BMPR2	EDN1	FGF2	KDR	PDGFB	PTGS2	TGFB1	THBS1	WNT5A	HDAC9	
GO:0010596_negative regulation of endothelial cell migration	Number_of_gene_5	FGF2	TGFB1	THBS1	SLIT2	HDAC5	
GO:0010604_positive regulation of macromolecule metabolic process	Number_of_gene_165	ACVR1	ACVR1B	AGTR1	AHR	AKT1	ALOX12	APC	APP	RHOC	ARNT	ASCL1	CCND1	BCL3	BMP2	BMP3	BMP4	BMP6	BMPR1A	BMPR2	BRCA1	KLF5	CAV1	CCND2	CCND3	CCNE1	CD86	CD40	CD44	CD81	CDH1	CDH13	CDK2	CDKN1B	CDKN1C	CDKN2A	CEBPA	COL1A1	CREB1	CREBBP	CSF1	CSF2	CTGF	CTNNB1	DAB2	DNMT1	DNMT3B	E2F3	EPO	ERCC3	ERCC6	ESR1	ESR2	ETS1	ETS2	F2R	PTK2B	FGF1	FGF2	FGF7	FGF9	FGFR3	FGFR2	GATA6	GLI2	GLI3	HDAC1	HIF1A	HOXA5	HSPA2	TNC	IFNG	IGF1	IGF1R	IHH	IL1A	IL1B	IL2	IL3	IL4	IL6	IL10	IL11	IL12A	IL12B	INS	INSR	JAK2	JAK3	JUNB	KIT	LCN2	LIF	LMO1	LYN	SMAD2	SMAD4	MAS1	MAP3K1	MGMT	MYB	MYOD1	NFKB1	NFKB2	NKX3-1	NOTCH1	NOTCH4	ROR2	OSM	P2RX7	PAX6	PDGFA	PDGFB	PDGFRA	PGR	PIK3R1	PLAGL1	POMC	PPARD	PPARG	MAPK9	RAN	RARA	SFRP1	SHH	SKI	SMARCA4	SMARCB1	SMO	SOX2	SPI1	SRC	STAT5A	SYK	TAL1	TCF4	TCF7L2	TFDP1	TGFB1	TGFB2	TGFB3	THBS1	TNF	TNFRSF1A	TP73	TWIST1	UBA52	VEGFB	WNT1	WNT2	WNT5A	WNT8B	WNT10B	WT1	ELL	FZD7	RIPK2	ONECUT2	HDAC5	RAD50	DLC1	MALT1	RIPK3	RASSF1	SOX17	DAB2IP	
GO:0010605_negative regulation of macromolecule metabolic process	Number_of_gene_110	ASCL1	ASCL2	BAX	BCL3	BCL6	BMP2	BMP4	BRCA1	CALCA	CAV1	CDKN1B	CDKN1C	CDKN2A	CEBPA	CTNNB1	DAB2	DNMT1	DNMT3B	HBEGF	EDN1	EDNRB	EFNA1	ELK3	NR2F6	ERCC1	FGF2	FGFR1	FGFR3	FGFR2	GATA6	GFI1	GLI2	GLI3	GRB10	HDAC1	NRG1	HOXC6	ID1	IFNG	IGFBP3	IGFBP5	IL2	IL4	IL6	IL10	INHA	INS	INSR	IRF7	JUNB	KCNQ1	LIMK1	MAD2L1	SMAD2	SMAD4	MAS1	MLH1	MSH2	MSH3	MXI1	MYB	NFKB1	NKX3-1	NOTCH1	SERPINE1	PGR	PIK3R1	PLAT	PPARD	PPARG	PTEN	PTPN6	PURA	RARA	SFRP1	SFTPD	SHH	SKI	SMARCA4	SMO	SOX2	SPI1	TCF7L2	TGFB1	TGFB3	THBS1	TIMP3	TNF	TP73	TSG101	TWIST1	UBA52	VEGFB	WNT1	WNT2	WNT5A	WNT8B	WNT10B	WNT2B	WT1	MBD2	SLIT2	HDAC9	HDAC5	IRAK3	HIC2	SIN3B	SPDEF	IMPACT	DAB2IP	
GO:0010608_posttranscriptional regulation of gene expression	Number_of_gene_23	AKT1	APOA1	APP	RHOC	BCL3	BMP2	CDKN2A	CTSH	DSG1	PTK2B	IGFBP5	IL6	SMAD2	PTEN	SMO	THBS1	TNF	TNFRSF1B	WNT10B	WT1	RASSF1	IMPACT	SOX17	
GO:0010623_developmental programmed cell death	Number_of_gene_5	BAX	CASP6	CDKN2A	FGF2	KIT	
GO:0010627_regulation of intracellular protein kinase cascade	Number_of_gene_78	AKT1	APC	RHOC	RHOH	BMP4	CASP8	CASP10	CAV1	CD40	CD44	CSF2	CTNNB1	HBEGF	EDN1	EGFR	EPO	ERBB2	F2R	PTK2B	FGF1	FGF2	FGF9	FGFR1	FGFR3	FGFR2	GPX1	IFNG	IGF1	IGF1R	IL1A	IL1B	IL2	IL3	IL4	IL6	IL11	IL12A	IL12B	INS	INSR	JAK2	LIF	LYN	MAP3K1	MAP3K9	OSM	P2RX7	PTEN	RYK	S100A4	S100A12	SFRP1	SOX2	SRC	STK11	SYK	TCF7L2	TEK	TGFB1	TGFB2	THBS1	TIMP2	TNF	TNFRSF1A	TP73	TSC2	UBA52	VEGFB	WNT5A	FZD7	RIPK1	TNFSF10	RIPK2	TNFRSF10B	TRAF4	MALT1	KIAA1804	DAB2IP	
GO:0010628_positive regulation of gene expression	Number_of_gene_121	ACVR1	ACVR1B	AHR	ALOX12	APP	ARNT	ASCL1	BCL3	BMP2	BMP3	BMP4	BMP6	BRCA1	KLF5	CCNE1	CD86	CDH1	CDH13	CDK2	CDKN1C	CDKN2A	CEBPA	COL1A1	CREB1	CREBBP	CSF1	CSF2	CTGF	CTNNB1	DAB2	DNMT1	DNMT3B	E2F3	EPO	ERCC3	ESR1	ESR2	ETS1	ETS2	F2R	FGF1	FGF2	FGF9	FGFR2	GATA6	GLI2	GLI3	HDAC1	HIF1A	HOXA5	TNC	IGF1	IHH	IL1B	IL2	IL3	IL4	IL6	IL10	IL11	JAK3	JUNB	KIT	LCN2	LIF	LMO1	SMAD2	SMAD4	MAP3K1	MYB	MYOD1	NFKB1	NFKB2	NKX3-1	NOTCH1	NOTCH4	ROR2	OSM	PAX6	PGR	PIK3R1	PLAGL1	POMC	PPARD	PPARG	MAPK9	RAN	RARA	SFRP1	SHH	SKI	SMARCA4	SMARCB1	SMO	SOX2	SPI1	SRC	STAT5A	TAL1	TCF4	TCF7L2	TFDP1	TGFB1	TGFB3	TNF	TNFRSF1A	TP73	TWIST1	WNT1	WNT2	WNT5A	WNT8B	WNT10B	WT1	ELL	FZD7	ONECUT2	HDAC5	RIPK3	SOX17	DAB2IP	
GO:0010629_negative regulation of gene expression	Number_of_gene_79	ASCL1	ASCL2	BAX	BCL3	BCL6	BMP2	BMP4	BRCA1	CALCA	CAV1	CDKN1B	CDKN1C	CEBPA	CTNNB1	DAB2	DNMT1	DNMT3B	EDNRB	EFNA1	ELK3	NR2F6	FGF2	FGFR1	FGFR3	FGFR2	GATA6	GFI1	GLI2	GLI3	HDAC1	NRG1	HOXC6	ID1	IFNG	IL4	INSR	IRF7	JUNB	KCNQ1	SMAD2	SMAD4	MXI1	MYB	NFKB1	NKX3-1	NOTCH1	PGR	PPARD	PPARG	PURA	RARA	SFRP1	SHH	SKI	SMARCA4	SMO	SOX2	SPI1	TCF7L2	TGFB1	TNF	TP73	TSG101	TWIST1	VEGFB	WNT1	WNT2	WNT5A	WNT8B	WNT10B	WNT2B	WT1	MBD2	HDAC9	HDAC5	HIC2	SIN3B	SPDEF	DAB2IP	
GO:0010631_epithelial cell migration	Number_of_gene_6	BMPR2	HIF1A	MCC	TGFB2	SEMA3A	DAB2IP	
GO:0010632_regulation of epithelial cell migration	Number_of_gene_6	BMPR2	HIF1A	MCC	TGFB2	SEMA3A	DAB2IP	
GO:0010633_negative regulation of epithelial cell migration	Number_of_gene_3	MCC	SEMA3A	DAB2IP	
GO:0010634_positive regulation of epithelial cell migration	Number_of_gene_3	BMPR2	HIF1A	TGFB2	
GO:0010638_positive regulation of organelle organization	Number_of_gene_22	APC	RHOC	CAV1	CDKN1B	DNMT1	DNMT3B	EDN1	EGF	IGF1	IL1A	IL1B	INS	INSR	LIMK1	MAP3K1	P2RX7	SFRP1	TAL1	TGFA	TGFB1	TNF	NES	
GO:0010639_negative regulation of organelle organization	Number_of_gene_11	APC	BMP4	BRCA1	CAPG	DNMT1	DNMT3B	ERCC1	MAD2L1	MAP3K1	SLIT2	DLC1	
GO:0010646_regulation of cell communication	Number_of_gene_158	ACVR1	ACVR1B	ACVR2B	JAG1	AKT1	APC	RHOC	RHOH	ARNT	ASCL1	CCND1	BLK	BMP2	BMP4	BMP6	BMPR1A	BMPR2	CASP8	CASP10	CAV1	CAV2	CCKAR	CCKBR	CD40	CD44	CDH13	CDKN1C	CDKN2A	CDKN2B	COL1A1	CREB1	CSF2	CTNNA1	CTNNB1	DAB2	HBEGF	EDN1	EGF	EGFR	EPHB2	EPO	ERBB2	ERBB3	ERBB4	ESR1	ESR2	F2R	FGF1	FGF2	FGF9	FGFR1	FGFR3	FGFR2	FLT1	FRZB	GAS1	GATA6	GLI3	GNAS	GPX1	GRB10	HIF1A	HTR1B	HTR2A	IFNG	IGF1	IGF1R	IGFBP3	IGFBP5	IHH	IL1A	IL1B	IL1RN	IL2	IL3	IL4	IL6	IL11	IL12A	IL12B	INHA	INS	INSR	ITPR2	ITPR3	JAK2	KCNQ1	KIT	LCK	LIF	LYN	SMAD4	MCC	NFKB1	NGFR	NKX3-1	NNAT	NOTCH1	NOTCH2	ROR2	OSM	P2RX7	PDGFB	PPARD	PRKAR1A	PTEN	PTGS2	PTPN6	PTPRF	RAP1A	RYK	S100A4	S100A12	SFRP1	SHH	SKI	SMARCA4	SMO	SNCG	SOX2	SRC	STK11	SYK	TCF7L2	TEK	TGFA	TGFB1	TGFB2	TGFB3	THBS1	THY1	TNF	TNFRSF1A	TSC2	UBA52	VEGFB	WNT1	WNT2	WNT5A	WNT2B	FZD7	TNK1	RIPK1	TNFSF10	RIPK2	TNFRSF10B	SLIT2	ONECUT2	TRAF4	IL18BP	DLC1	MALT1	IRAK3	PEG10	SOX17	HHIP	ACVR1C	DAB2IP	
GO:0010647_positive regulation of cell communication	Number_of_gene_110	ACVR1B	ACVR2B	JAG1	RHOC	ARNT	ASCL1	BMP2	BMP4	BMP6	BMPR1A	BMPR2	CASP8	CASP10	CAV1	CAV2	CCKBR	CD40	CD44	CDH13	CDKN1C	CDKN2A	CDKN2B	COL1A1	CSF2	CTNNA1	CTNNB1	DAB2	HBEGF	EGF	EGFR	EPO	ERBB2	ERBB3	ERBB4	ESR1	F2R	FGF1	FGF2	FGF9	FGFR1	FGFR3	FGFR2	FLT1	GAS1	GATA6	GPX1	GRB10	HIF1A	IFNG	IGF1	IGF1R	IL1A	IL1B	IL2	IL3	IL4	IL6	IL11	IL12A	IL12B	INS	INSR	JAK2	KIT	LCK	LIF	LYN	SMAD4	NFKB1	NOTCH2	ROR2	OSM	P2RX7	PDGFB	PPARD	PTGS2	PTPN6	RYK	S100A4	S100A12	SFRP1	SHH	SMO	SOX2	SRC	STK11	SYK	TCF7L2	TEK	TGFA	TGFB1	TGFB2	TGFB3	THBS1	TNF	TNFRSF1A	UBA52	VEGFB	WNT1	WNT2	WNT5A	WNT2B	FZD7	RIPK1	TNFSF10	RIPK2	TNFRSF10B	TRAF4	MALT1	DAB2IP	
GO:0010648_negative regulation of cell communication	Number_of_gene_61	ACVR1	AKT1	APC	RHOC	RHOH	CCND1	CAV1	CD44	CTNNB1	DAB2	EGF	EGFR	ERBB3	ESR2	FGF9	FGFR3	FRZB	GAS1	GLI3	GRB10	HTR1B	HTR2A	IGF1R	IGFBP3	IGFBP5	IHH	IL1B	IL1RN	LIF	MCC	NGFR	NKX3-1	NOTCH1	ROR2	P2RX7	PTEN	PTGS2	PTPRF	SFRP1	SHH	SKI	SMARCA4	SOX2	TCF7L2	TGFB3	THBS1	THY1	TSC2	UBA52	WNT1	WNT5A	TNK1	SLIT2	ONECUT2	IL18BP	DLC1	IRAK3	PEG10	SOX17	HHIP	DAB2IP	
GO:0010656_negative regulation of muscle cell apoptosis	Number_of_gene_2	NRG1	IGF1	
GO:0010657_muscle cell apoptosis	Number_of_gene_6	CDKN2A	NRG1	IFNG	IGF1	IL12A	IL12B	
GO:0010660_regulation of muscle cell apoptosis	Number_of_gene_6	CDKN2A	NRG1	IFNG	IGF1	IL12A	IL12B	
GO:0010661_positive regulation of muscle cell apoptosis	Number_of_gene_4	CDKN2A	IFNG	IL12A	IL12B	
GO:0010675_regulation of cellular carbohydrate metabolic process	Number_of_gene_12	AKT1	ARNT	GRB10	HIF1A	IFNG	IGF1	IL6	INS	INSR	MAS1	SRC	GNMT	
GO:0010676_positive regulation of cellular carbohydrate metabolic process	Number_of_gene_9	AKT1	ARNT	HIF1A	IFNG	IGF1	INS	INSR	MAS1	SRC	
GO:0010677_negative regulation of cellular carbohydrate metabolic process	Number_of_gene_3	GRB10	IL6	INS	
GO:0010712_regulation of collagen metabolic process	Number_of_gene_7	BMP4	CTGF	F2R	IL6	PPARD	TGFB1	TGFB3	
GO:0010713_negative regulation of collagen metabolic process	Number_of_gene_2	IL6	PPARD	
GO:0010714_positive regulation of collagen metabolic process	Number_of_gene_5	BMP4	CTGF	F2R	TGFB1	TGFB3	
GO:0010717_regulation of epithelial to mesenchymal transition	Number_of_gene_12	BMP2	COL1A1	CTNNB1	EFNA1	SMAD2	SMAD4	SFRP1	TCF7L2	TGFB1	TGFB2	TGFB3	DAB2IP	
GO:0010718_positive regulation of epithelial to mesenchymal transition	Number_of_gene_9	BMP2	COL1A1	CTNNB1	SMAD2	SMAD4	TCF7L2	TGFB1	TGFB2	TGFB3	
GO:0010719_negative regulation of epithelial to mesenchymal transition	Number_of_gene_3	EFNA1	SFRP1	DAB2IP	
GO:0010720_positive regulation of cell development	Number_of_gene_28	ASCL1	BMP2	COL1A1	CTNNB1	EPHB2	HOXA11	KIT	LIF	LIG4	LIMK1	LYN	SMAD2	SMAD4	NGFR	NOTCH1	NTRK3	PPARG	PTPRF	SHH	SMO	SOX2	TCF7L2	TGFB1	TGFB2	TGFB3	TIAM1	XRCC2	SLIT2	
GO:0010721_negative regulation of cell development	Number_of_gene_19	ASCL2	BMP4	CTNNA1	EFNA1	EPHB2	FRZB	IFNG	NGFR	NTRK3	PAX6	RYK	SEMA3F	SFRP1	SKI	TGFB1	THY1	WNT5A	SEMA3A	DAB2IP	
GO:0010740_positive regulation of intracellular protein kinase cascade	Number_of_gene_61	RHOC	BMP4	CASP8	CASP10	CD40	CD44	CSF2	CTNNB1	HBEGF	EGFR	EPO	ERBB2	F2R	FGF1	FGF2	FGF9	FGFR1	FGFR3	FGFR2	GPX1	IFNG	IGF1	IGF1R	IL1A	IL1B	IL2	IL3	IL4	IL6	IL11	IL12A	IL12B	INS	INSR	JAK2	LIF	LYN	OSM	P2RX7	RYK	S100A4	S100A12	SOX2	SRC	TCF7L2	TEK	TGFB1	TGFB2	THBS1	TNF	TNFRSF1A	UBA52	VEGFB	WNT5A	FZD7	RIPK1	TNFSF10	RIPK2	TNFRSF10B	TRAF4	MALT1	
GO:0010741_negative regulation of intracellular protein kinase cascade	Number_of_gene_11	AKT1	APC	RHOC	RHOH	CAV1	IGF1R	LIF	P2RX7	PTEN	TSC2	DAB2IP	
GO:0010742_macrophage derived foam cell differentiation	Number_of_gene_9	ABCA1	AGTR1	CSF1	CSF2	NFKB1	PLA2G2A	PPARG	MAPK9	TGFB1	
GO:0010743_regulation of macrophage derived foam cell differentiation	Number_of_gene_8	ABCA1	AGTR1	CSF1	CSF2	NFKB1	PLA2G2A	PPARG	MAPK9	
GO:0010744_positive regulation of macrophage derived foam cell differentiation	Number_of_gene_6	AGTR1	CSF1	CSF2	NFKB1	PLA2G2A	MAPK9	
GO:0010745_negative regulation of macrophage derived foam cell differentiation	Number_of_gene_2	ABCA1	PPARG	
GO:0010746_regulation of plasma membrane long-chain fatty acid transport	Number_of_gene_2	AKT1	THBS1	
GO:0010748_negative regulation of plasma membrane long-chain fatty acid transport	Number_of_gene_2	AKT1	THBS1	
GO:0010755_regulation of plasminogen activation	Number_of_gene_2	SERPINE1	THBS1	
GO:0010757_negative regulation of plasminogen activation	Number_of_gene_2	SERPINE1	THBS1	
GO:0010761_fibroblast migration	Number_of_gene_2	TGFB1	THBS1	
GO:0010762_regulation of fibroblast migration	Number_of_gene_2	TGFB1	THBS1	
GO:0010763_positive regulation of fibroblast migration	Number_of_gene_2	TGFB1	THBS1	
GO:0010765_positive regulation of sodium ion transport	Number_of_gene_2	AKT1	PRSS8	
GO:0010769_regulation of cell morphogenesis involved in differentiation	Number_of_gene_26	BMP2	COL1A1	CTNNB1	EFNA1	EPHB2	IFNG	LIF	LIMK1	SMAD2	SMAD4	NGFR	NTRK3	PTPRF	RYK	SEMA3F	SFRP1	TCF7L2	TGFB1	TGFB2	TGFB3	THY1	TIAM1	WNT5A	SLIT2	SEMA3A	DAB2IP	
GO:0010770_positive regulation of cell morphogenesis involved in differentiation	Number_of_gene_10	BMP2	COL1A1	CTNNB1	LIF	SMAD2	SMAD4	TCF7L2	TGFB1	TGFB2	TGFB3	
GO:0010771_negative regulation of cell morphogenesis involved in differentiation	Number_of_gene_4	EFNA1	IFNG	SFRP1	DAB2IP	
GO:0010799_regulation of peptidyl-threonine phosphorylation	Number_of_gene_2	TGFB1	WNT5A	
GO:0010800_positive regulation of peptidyl-threonine phosphorylation	Number_of_gene_2	TGFB1	WNT5A	
GO:0010810_regulation of cell-substrate adhesion	Number_of_gene_24	DDR1	CDH13	CDK6	CDKN2A	COL1A1	CSF1	DMP1	KDR	MMP14	NOTCH1	SERPINE1	PIK3R1	PLAU	PLG	PTEN	RASA1	SFRP1	SPP1	THBS1	TSC2	WNT1	FZD7	ONECUT2	HSD17B12	
GO:0010811_positive regulation of cell-substrate adhesion	Number_of_gene_9	CDH13	CDK6	CSF1	DMP1	KDR	SFRP1	SPP1	THBS1	HSD17B12	
GO:0010812_negative regulation of cell-substrate adhesion	Number_of_gene_12	CDKN2A	COL1A1	MMP14	NOTCH1	SERPINE1	PIK3R1	PLG	PTEN	RASA1	THBS1	WNT1	FZD7	
GO:0010817_regulation of hormone levels	Number_of_gene_49	ACVR2B	AFP	APOA1	ARNT	BLK	BMP6	CCKAR	CCKBR	COMT	CREB1	CYP1B1	DIO3	EDN1	ESR1	FGF2	GNAS	HFE	HIF1A	IFNG	IL1B	IL6	IL11	INHA	INS	ITPR2	ITPR3	JAK2	KCNQ1	LIF	LRP2	LYN	SMAD2	NNAT	OSM	PDGFRA	POMC	PPARD	PRKAR1A	PTGS1	PTGS2	RAP1A	RBP1	SFRP1	SHH	SLC5A5	TCF7L2	TNF	UGT1A1	ACVR1C	
GO:0010827_regulation of glucose transport	Number_of_gene_10	AKT1	ERBB3	ERBB4	GRB10	IGF1	IL1B	INS	INSR	PIK3R1	TNF	
GO:0010828_positive regulation of glucose transport	Number_of_gene_7	AKT1	ERBB3	ERBB4	IGF1	INS	INSR	PIK3R1	
GO:0010829_negative regulation of glucose transport	Number_of_gene_3	GRB10	IL1B	TNF	
GO:0010833_telomere maintenance via telomere lengthening	Number_of_gene_2	TERT	RAD50	
GO:0010862_positive regulation of pathway-restricted SMAD protein phosphorylation	Number_of_gene_9	ACVR1B	BMP2	BMP4	BMP6	BMPR1A	BMPR2	SMAD4	TGFB1	TGFB3	
GO:0010863_positive regulation of phospholipase C activity	Number_of_gene_18	AGTR1	CALCA	CCKAR	CCKBR	LTB4R	CREB1	EDN1	EDNRB	EGFR	F2R	FGF2	HTR2A	ITPR2	ITPR3	NTRK1	PDE1B	PRKAR1A	DLC1	
GO:0010869_regulation of receptor biosynthetic process	Number_of_gene_3	HDAC1	HOXA5	PPARG	
GO:0010870_positive regulation of receptor biosynthetic process	Number_of_gene_2	HDAC1	HOXA5	
GO:0010872_regulation of cholesterol esterification	Number_of_gene_3	AGTR1	APOA1	APOC1	
GO:0010873_positive regulation of cholesterol esterification	Number_of_gene_3	AGTR1	APOA1	APOC1	
GO:0010876_lipid localization	Number_of_gene_18	ABCA1	AKT1	APOA1	APOC1	APOC2	CAV1	CFTR	IL1B	IL6	NFKB1	P2RX7	PPARD	PPARG	STAT5A	THBS1	TNF	ATP10A	ACVR1C	
GO:0010878_cholesterol storage	Number_of_gene_2	ABCA1	PPARG	
GO:0010883_regulation of lipid storage	Number_of_gene_5	ABCA1	IL6	NFKB1	PPARG	TNF	
GO:0010885_regulation of cholesterol storage	Number_of_gene_2	ABCA1	PPARG	
GO:0010887_negative regulation of cholesterol storage	Number_of_gene_2	ABCA1	PPARG	
GO:0010888_negative regulation of lipid storage	Number_of_gene_4	ABCA1	IL6	PPARG	TNF	
GO:0010893_positive regulation of steroid biosynthetic process	Number_of_gene_5	BMP6	FGF1	IFNG	IL1A	TNF	
GO:0010894_negative regulation of steroid biosynthetic process	Number_of_gene_2	GFI1	NFKB1	
GO:0010906_regulation of glucose metabolic process	Number_of_gene_10	AKT1	ARNT	GRB10	HIF1A	IGF1	IL6	INS	INSR	SRC	GNMT	
GO:0010907_positive regulation of glucose metabolic process	Number_of_gene_7	AKT1	ARNT	HIF1A	IGF1	INS	INSR	SRC	
GO:0010908_regulation of heparan sulfate proteoglycan biosynthetic process	Number_of_gene_2	CTNNB1	TCF7L2	
GO:0010909_positive regulation of heparan sulfate proteoglycan biosynthetic process	Number_of_gene_2	CTNNB1	TCF7L2	
GO:0010921_regulation of phosphatase activity	Number_of_gene_4	BMP2	IFNG	JAK2	TGFB2	
GO:0010922_positive regulation of phosphatase activity	Number_of_gene_3	BMP2	IFNG	JAK2	
GO:0010927_cellular component assembly involved in morphogenesis	Number_of_gene_5	CD9	EDN1	MYH11	PMP22	ONECUT2	
GO:0010934_macrophage cytokine production	Number_of_gene_5	TGFB1	TGFB2	TGFB3	WNT5A	IRAK3	
GO:0010935_regulation of macrophage cytokine production	Number_of_gene_5	TGFB1	TGFB2	TGFB3	WNT5A	IRAK3	
GO:0010939_regulation of necrotic cell death	Number_of_gene_3	FAS	TNF	RIPK1	
GO:0010940_positive regulation of necrotic cell death	Number_of_gene_3	FAS	TNF	RIPK1	
GO:0010941_regulation of cell death	Number_of_gene_169	ABL1	ACVR1	ACVR1B	AKT1	ALOX12	APC	BIRC5	APP	FAS	RHOC	ASCL1	BAX	BCL2A1	BCL2L2	BCL3	BCL6	BMP2	BMP4	BRCA1	CASP2	CASP3	CASP6	CASP8	CASP10	CAV1	RUNX3	CD2	TNFSF8	CD40	CD44	CDH1	CDH13	CDKN1A	CDKN1B	CDKN2A	COL4A3	CREB1	CSF2	CSTB	CTGF	CTLA4	CTNNA1	CTNNB1	DAPK1	DCC	DHCR24	EPHA7	EPO	ERBB2	ERBB3	ERBB4	ERCC3	ERN1	ESR1	ETS1	F2R	PTK2B	FGF2	FGFR1	FGFR3	FGFR2	FRZB	GAS1	GATA6	GLI3	SFN	GPX1	GSTP1	HDAC1	NRG1	HOXA5	IFNG	IGF1	IGF1R	IGFBP3	IHH	IL1A	IL1B	IL2	IL3	IL4	IL6	IL10	IL12A	IL12B	INHA	INS	ITGA6	ITGB1	JAG2	JAK2	KIT	LCK	LCN2	LIG4	LTA	MAD2L1	SMAD4	MAP3K1	MGMT	MLH1	MMP9	MPO	MSH2	NFKB1	NGFR	NOS3	NOTCH1	NOTCH2	NTRK3	P2RX7	SERPINE1	SERPINB2	PIK3R1	PLAGL1	PPARD	PPARG	MAPK9	MAP2K6	PTEN	PTGS2	PTPRF	RASA1	RASGRF1	SFRP1	SHH	SKI	SMO	SOX2	SRC	STAT5A	TCF7L2	TERT	TGFB1	TGFB2	TGFB3	THBS1	TIAM1	TNF	TNFRSF1A	TP73	UBA52	VAV1	VAV2	VEGFB	WNT1	WNT5A	WNT10B	WRN	WT1	XRCC2	RIPK1	TNFSF10	RIPK2	TNFRSF10D	TNFRSF10B	TNFRSF10A	SLIT2	TRAF4	DLC1	NES	MALT1	FASTK	RIPK3	SPDEF	PYCARD	PROK2	ACVR1C	DAB2IP	
GO:0010942_positive regulation of cell death	Number_of_gene_100	ABL1	ACVR1B	AKT1	ALOX12	APC	APP	FAS	RHOC	ASCL1	BAX	BCL3	BCL6	BMP2	BMP4	BRCA1	CASP2	CASP3	CASP6	CASP8	CASP10	RUNX3	CD2	TNFSF8	CD40	CDKN1A	CDKN1B	CDKN2A	COL4A3	CTGF	CTLA4	CTNNB1	DAPK1	DCC	EPHA7	ERCC3	ERN1	ETS1	FGFR3	FRZB	GATA6	SFN	GPX1	HOXA5	IFNG	IGFBP3	IL1B	IL10	IL12A	IL12B	INHA	ITGA6	ITGB1	JAK2	LCK	LTA	MAP3K1	MLH1	MMP9	MSH2	NGFR	NOTCH1	NOTCH2	P2RX7	PLAGL1	PPARG	MAPK9	MAP2K6	PTEN	PTGS2	PTPRF	RASGRF1	SFRP1	SRC	STAT5A	TGFB1	TGFB2	TGFB3	THBS1	TIAM1	TNF	TNFRSF1A	TP73	UBA52	VAV1	VAV2	WNT5A	WNT10B	WT1	RIPK1	TNFSF10	RIPK2	TNFRSF10B	TNFRSF10A	SLIT2	DLC1	FASTK	RIPK3	SPDEF	PYCARD	DAB2IP	
GO:0010948_negative regulation of cell cycle process	Number_of_gene_11	APC	BCL6	BMP4	BRCA1	GAS1	LIF	MAD2L1	MSH2	OSM	SMARCA4	RASSF1	
GO:0010951_negative regulation of endopeptidase activity	Number_of_gene_8	CSTB	GPX1	SERPINE1	SERPINB2	SERPINA5	PI3	SERPINB5	SFRP1	
GO:0010952_positive regulation of peptidase activity	Number_of_gene_21	ALOX12	FAS	RHOC	BAX	CASP3	CASP8	CAV1	CDKN2A	COL4A3	CTGF	F2R	LCK	PPARG	SFRP1	TNF	RIPK1	TNFSF10	TNFRSF10B	TNFRSF10A	DLC1	PYCARD	
GO:0010953_regulation of protein maturation by peptide bond cleavage	Number_of_gene_2	SERPINE1	THBS1	
GO:0010955_negative regulation of protein maturation by peptide bond cleavage	Number_of_gene_2	SERPINE1	THBS1	
GO:0010956_negative regulation of calcidiol 1-monooxygenase activity	Number_of_gene_2	GFI1	NFKB1	
GO:0010957_negative regulation of vitamin D biosynthetic process	Number_of_gene_2	GFI1	NFKB1	
GO:0010959_regulation of metal ion transport	Number_of_gene_18	AKT1	RHOC	CALCA	CAV1	CCKAR	CTNNB1	EGF	F2R	HTR2A	ICAM1	LYN	NOS3	P2RX7	PKD2	PRSS8	PTGS2	TGFB1	THY1	
GO:0010962_regulation of glucan biosynthetic process	Number_of_gene_5	AKT1	GRB10	IGF1	INS	INSR	
GO:0010970_microtubule-based transport	Number_of_gene_3	APBA1	APP	NEFL	
GO:0010975_regulation of neuron projection development	Number_of_gene_19	AKT1	RHOC	EFNA1	EPHB2	FGFR1	LIF	LIMK1	NGFR	NTRK3	PTEN	PTPRF	PTPRG	RYK	SEMA3F	THY1	TIAM1	WNT5A	SLIT2	SEMA3A	
GO:0010976_positive regulation of neuron projection development	Number_of_gene_3	FGFR1	LIF	NTRK3	
GO:0012501_programmed cell death	Number_of_gene_193	ABL1	ACVR1	ACVR1B	AHR	AKT1	ALOX12	APC	BIRC5	APP	FAS	RHOC	ASCL1	BAX	BCL2A1	BCL2L2	BCL3	BCL6	BMP2	BMP4	BRCA1	CASP2	CASP3	CASP6	CASP8	CASP10	RUNX3	CCKBR	CD2	TNFSF8	CD40	CD44	CDH1	CDH13	CDKN1A	CDKN1B	CDKN2A	COL4A3	CREB1	CSF2	CSTB	CTGF	CTLA4	CTNNA1	CTNNB1	DAPK1	DCC	GADD45A	DHCR24	DSG1	DSP	EPHA2	EPHA7	EPO	ERBB2	ERBB3	ERCC3	ERN1	ESR1	ETS1	F2R	PTK2B	FGF2	FGFR1	FGFR3	FRZB	GAS1	GATA6	GLI2	GLI3	GML	SFN	GPX1	GSTP1	HDAC1	NRG1	HOXA5	IAPP	IFNG	IGF1	IGF1R	IGFBP3	IHH	IL1A	IL1B	IL2	IL3	IL4	IL6	IL10	IL12A	IL12B	INHA	INS	ITGA6	ITGB1	JAG2	JAK2	KIT	LCK	LCN2	LIG4	LTA	MAD2L1	MAP3K1	MGMT	MLH1	MMP9	MPO	MSH2	NFKB1	NGFR	NOS3	NOTCH1	NOTCH2	OSM	P2RX7	SERPINE1	SERPINB2	PDE1B	PEG3	PIK3R1	PLAGL1	PPARD	PPARG	MAPK9	MAP2K6	PTEN	PTGS2	PTK2	PTPN6	PTPRF	PTPRH	RAF1	RASA1	RASGRF1	SFRP1	SHB	SHH	SKI	SMO	SOX2	SRC	STAT5A	STK11	TCF7L2	TERT	TGFB1	TGFB2	TGFB3	THBS1	TIAM1	TJP1	TNF	TNFRSF1A	TNFRSF1B	TP73	PHLDA2	TWIST1	UBA52	VAV1	VAV2	VEGFB	VIM	WNT1	WNT5A	WNT10B	WRN	WT1	XRCC2	RIPK1	TNFSF10	RIPK2	TNFRSF10D	TNFRSF10C	TNFRSF10B	TNFRSF10A	SLIT2	TJP2	TRAF4	AATK	SEMA3A	DLC1	NES	MALT1	FASTK	RIPK3	PEG10	SPDEF	PYCARD	PROK2	ACVR1C	DAB2IP	SLC5A8	
GO:0012502_induction of programmed cell death	Number_of_gene_63	ABL1	ACVR1B	AKT1	APP	FAS	BAX	BCL3	BRCA1	CASP2	CASP3	CASP6	CASP8	CASP10	RUNX3	CD2	TNFSF8	CDKN1A	CDKN1B	CDKN2A	COL4A3	DAPK1	DCC	ERCC3	ERN1	ETS1	SFN	GPX1	IL12A	IL12B	INHA	JAK2	LCK	LTA	MLH1	MSH2	NGFR	NOTCH2	P2RX7	PLAGL1	PPARG	MAPK9	PTEN	RASGRF1	STAT5A	TGFB1	TGFB3	THBS1	TIAM1	TNF	TNFRSF1A	TP73	UBA52	VAV1	VAV2	WT1	RIPK1	TNFSF10	TNFRSF10B	TNFRSF10A	DLC1	FASTK	RIPK3	PYCARD	
GO:0014003_oligodendrocyte development	Number_of_gene_5	ASCL1	CD9	GSTP1	LYN	SHH	
GO:0014009_glial cell proliferation	Number_of_gene_5	ASCL2	CTNNB1	PTK2B	LYN	SKI	
GO:0014010_Schwann cell proliferation	Number_of_gene_3	ASCL2	CTNNB1	SKI	
GO:0014013_regulation of gliogenesis	Number_of_gene_10	ASCL2	BMP2	BMP4	LIF	LYN	NOTCH1	NTRK3	PPARG	SHH	SKI	
GO:0014014_negative regulation of gliogenesis	Number_of_gene_4	ASCL2	BMP4	NTRK3	SKI	
GO:0014015_positive regulation of gliogenesis	Number_of_gene_6	BMP2	LIF	LYN	NOTCH1	PPARG	SHH	
GO:0014020_primary neural tube formation	Number_of_gene_8	BMP4	PTK7	SFRP1	SKI	TSC2	TWIST1	WNT5A	DLC1	
GO:0014028_notochord formation	Number_of_gene_2	EFNA1	EPHA2	
GO:0014031_mesenchymal cell development	Number_of_gene_26	ACVR1	BMP2	COL1A1	CTNNB1	EDN1	EFNA1	HGF	NRG1	HIF1A	SMAD2	SMAD4	NOTCH1	RET	S100A4	SEMA3F	SFRP1	SHH	SMO	TGFB1	TGFB2	TGFB3	TGFBR3	WNT2	WNT5A	SEMA3C	DAB2IP	
GO:0014032_neural crest cell development	Number_of_gene_8	ACVR1	EDN1	NRG1	RET	SEMA3F	SHH	SMO	SEMA3C	
GO:0014033_neural crest cell differentiation	Number_of_gene_9	ACVR1	EDN1	NRG1	RET	SEMA3F	SFRP1	SHH	SMO	SEMA3C	
GO:0014037_Schwann cell differentiation	Number_of_gene_2	ERBB3	SKI	
GO:0014046_dopamine secretion	Number_of_gene_3	HTR1B	HTR2A	SNCG	
GO:0014047_glutamate secretion	Number_of_gene_2	IL1B	P2RX7	
GO:0014048_regulation of glutamate secretion	Number_of_gene_2	IL1B	P2RX7	
GO:0014059_regulation of dopamine secretion	Number_of_gene_3	HTR1B	HTR2A	SNCG	
GO:0014065_phosphatidylinositol 3-kinase cascade	Number_of_gene_14	EDN1	ERBB2	ERBB3	F2R	HTR2A	IGF1	IGF1R	INS	JAK2	PIK3R1	PPARD	PTPN6	TGFB2	TSC2	
GO:0014066_regulation of phosphatidylinositol 3-kinase cascade	Number_of_gene_10	ERBB2	ERBB3	F2R	IGF1	INS	JAK2	PPARD	PTPN6	TGFB2	TSC2	
GO:0014068_positive regulation of phosphatidylinositol 3-kinase cascade	Number_of_gene_9	ERBB2	ERBB3	F2R	IGF1	INS	JAK2	PPARD	PTPN6	TGFB2	
GO:0014070_response to organic cyclic compound	Number_of_gene_43	AHR	ALPL	CCND1	BMP2	BMP4	CCND2	CCNE1	CDKN1A	CDKN1B	CDKN2A	CDKN2B	CEBPA	COMT	CTGF	CTNNA1	EDN1	EPHX1	PTK2B	GLI2	GPX3	HTR1B	ICAM1	IL1A	IL1B	IL4	IL6	IL13	JUNB	LYN	MGMT	MMP14	MSH2	NOS3	P2RX7	PDGFB	PPARG	PTEN	PTGS2	SFRP1	TGFB1	TIMP3	WNT5A	UGT1A1	
GO:0014073_response to tropane	Number_of_gene_2	PTK2B	HTR1B	
GO:0014074_response to purine-containing compound	Number_of_gene_3	CCNE1	IL6	PPARG	
GO:0014075_response to amine stimulus	Number_of_gene_12	RHOC	CTGF	EDN1	GSTP1	ICAM1	IL6	LYN	MMP3	MSH2	NOS3	PIK3R1	TIMP3	
GO:0014706_striated muscle tissue development	Number_of_gene_39	ACVR1	APP	BMP2	BMP4	CAV1	CAV2	DCN	ERBB2	ERBB3	F2R	FGF2	FGF9	FGFR1	FGFR2	GATA6	GPX1	NRG1	TNC	IGFBP3	IGFBP5	MUSK	MYH11	MYOD1	NOTCH1	PIK3R1	PTEN	SHH	SKI	TGFB1	TGFB2	TGFBR3	TWIST1	WNT2	WNT5A	WNT10B	HDAC9	HDAC5	SEMA3C	SIN3B	
GO:0014805_smooth muscle adaptation	Number_of_gene_2	IL1B	NOS3	
GO:0014812_muscle cell migration	Number_of_gene_10	IGF1	IGFBP3	IGFBP5	SERPINE1	PDGFA	PDGFB	PLAU	PPARD	SRC	SLIT2	
GO:0014821_phasic smooth muscle contraction	Number_of_gene_2	EDN1	EDNRB	
GO:0014823_response to activity	Number_of_gene_5	IL10	INSR	MAS1	PPARD	TNF	
GO:0014826_vein smooth muscle contraction	Number_of_gene_2	EDN1	EDNRB	
GO:0014829_vascular smooth muscle contraction	Number_of_gene_2	EDN1	EDNRB	
GO:0014834_satellite cell maintenance involved in skeletal muscle regeneration	Number_of_gene_2	IGF1	FZD7	
GO:0014855_striated muscle cell proliferation	Number_of_gene_9	FGF2	FGF9	FGFR1	FGFR2	NRG1	SHH	TGFB2	TGFBR3	WNT2	
GO:0014896_muscle hypertrophy	Number_of_gene_2	EDN1	IGF1	
GO:0014902_myotube differentiation	Number_of_gene_7	GPX1	IGF1	NEO1	SHH	SKI	WNT1	HDAC5	
GO:0014909_smooth muscle cell migration	Number_of_gene_10	IGF1	IGFBP3	IGFBP5	SERPINE1	PDGFA	PDGFB	PLAU	PPARD	SRC	SLIT2	
GO:0014910_regulation of smooth muscle cell migration	Number_of_gene_10	IGF1	IGFBP3	IGFBP5	SERPINE1	PDGFA	PDGFB	PLAU	PPARD	SRC	SLIT2	
GO:0014911_positive regulation of smooth muscle cell migration	Number_of_gene_3	IGF1	PDGFB	SRC	
GO:0014912_negative regulation of smooth muscle cell migration	Number_of_gene_5	IGFBP3	IGFBP5	SERPINE1	PPARD	SLIT2	
GO:0015012_heparan sulfate proteoglycan biosynthetic process	Number_of_gene_3	CTNNB1	EXT1	TCF7L2	
GO:0015031_protein transport	Number_of_gene_59	ABCA1	AGXT	AKT1	APBA1	APBA2	APOA1	APOC2	BCL3	BCL6	BMP4	BMPR1A	CD40	CDH1	CDKN2A	COL1A1	EGF	EGFR	F2R	FGF2	FGF9	GLI3	GNAS	IFNG	IL1A	IL1B	IL2	IL6	IL10	IL12B	IL13	INS	JAK2	LRP2	LYN	SMAD4	MXI1	OGG1	P2RX7	PPARG	RAN	SHH	SMO	SRC	TCF7L2	TFRC	TGFB1	TGFB2	TGFB3	TNF	TRIP6	TSC2	TSG101	WNT5A	FZD7	RAB32	LMTK2	COPG2	PYCARD	DAB2IP	
GO:0015074_DNA integration	Number_of_gene_3	LIG4	SMARCB1	PSIP1	
GO:0015672_monovalent inorganic cation transport	Number_of_gene_15	AKT1	CCKAR	CDK2	CDKN1B	HTR2A	IL4	IL13	KCNQ1	NOS3	P2RX7	PRSS8	SLC5A5	TGFB1	KCNK4	SLC5A8	
GO:0015682_ferric iron transport	Number_of_gene_2	TFRC	LMTK2	
GO:0015695_organic cation transport	Number_of_gene_3	SLC22A18	SLC22A3	SLC22A2	
GO:0015698_inorganic anion transport	Number_of_gene_2	CFTR	SLC5A5	
GO:0015705_iodide transport	Number_of_gene_2	CFTR	SLC5A5	
GO:0015711_organic anion transport	Number_of_gene_6	AGXT	BSG	CFTR	ABCC2	TNF	ABCC5	
GO:0015718_monocarboxylic acid transport	Number_of_gene_8	AKT1	BSG	IL1B	P2RX7	PPARD	PPARG	THBS1	SLC5A8	
GO:0015732_prostaglandin transport	Number_of_gene_2	IL1B	P2RX7	
GO:0015749_monosaccharide transport	Number_of_gene_13	AKT1	EDN1	ERBB3	ERBB4	GRB10	IGF1	IL1B	INS	INSR	PIK3R1	PPARD	TNF	YES1	
GO:0015758_glucose transport	Number_of_gene_13	AKT1	EDN1	ERBB3	ERBB4	GRB10	IGF1	IL1B	INS	INSR	PIK3R1	PPARD	TNF	YES1	
GO:0015833_peptide transport	Number_of_gene_25	ABCA1	ACVR2B	BLK	CCKAR	CCKBR	CDH17	EDN1	GNAS	IFNG	IL1B	IL6	INS	ITPR2	ITPR3	JAK2	KCNQ1	SMAD2	NNAT	PPARD	PRKAR1A	RAP1A	SFRP1	TCF7L2	TNF	ACVR1C	
GO:0015837_amine transport	Number_of_gene_11	CCKBR	FOLR1	HTR1B	HTR2A	LYN	P2RX7	PTGS1	SLC22A3	SNCG	SYK	TNF	
GO:0015844_monoamine transport	Number_of_gene_6	HTR1B	HTR2A	PTGS1	SLC22A3	SNCG	SYK	
GO:0015849_organic acid transport	Number_of_gene_11	AGXT	AKT1	BSG	FOLR1	IL1B	P2RX7	PPARD	PPARG	THBS1	TNF	SLC5A8	
GO:0015850_organic alcohol transport	Number_of_gene_5	HTR1B	HTR2A	SLC22A18	PTGS1	SNCG	
GO:0015872_dopamine transport	Number_of_gene_3	HTR1B	HTR2A	SNCG	
GO:0015908_fatty acid transport	Number_of_gene_6	AKT1	IL1B	P2RX7	PPARD	PPARG	THBS1	
GO:0015909_long-chain fatty acid transport	Number_of_gene_3	AKT1	PPARG	THBS1	
GO:0015911_plasma membrane long-chain fatty acid transport	Number_of_gene_2	AKT1	THBS1	
GO:0015914_phospholipid transport	Number_of_gene_6	ABCA1	APOA1	APOC1	APOC2	P2RX7	ATP10A	
GO:0015918_sterol transport	Number_of_gene_8	ABCA1	APOA1	APOC1	APOC2	CAV1	CFTR	NFKB1	PPARG	
GO:0015980_energy derivation by oxidation of organic compounds	Number_of_gene_14	AKT1	GNAS	GNG7	GRB10	IGF1	INS	INSR	ITPR2	ITPR3	PRKAR1A	RAP1A	STK11	EPM2A	GNMT	
GO:0015992_proton transport	Number_of_gene_2	IL4	IL13	
GO:0016032_viral reproduction	Number_of_gene_25	CD81	CCR5	ERCC3	FYN	GFI1	HCK	HDAC1	ICAM1	IL8	INSR	LCK	LIG4	MAP3K1	NTRK3	PEG3	EIF2AK2	RAN	SMARCB1	TGFB1	TNF	TSG101	UBA52	ZNF215	ELL	PSIP1	
GO:0016042_lipid catabolic process	Number_of_gene_8	AKT1	APOC1	APOC2	IL1B	INS	PLA2G2A	PPARD	TNF	
GO:0016043_cellular component organization	Number_of_gene_297	ABCA1	ABL1	ABL2	ACVR1B	PARP1	AGTR1	AGXT	AHR	AKT1	ALOX12	APBA1	APC	BIRC5	APOA1	APOC1	APOC2	APP	FAS	RHOC	ARHGDIB	BAX	BCL3	BCL6	BMP2	BMP4	BMPR2	DST	BRCA1	KLF5	DDR1	CAPG	CASP3	CASP6	CASP8	CAV1	CAV2	CCKAR	CD2	CD9	CD40	CDC25B	CDH1	CDH3	CDH11	CDH13	CDK2	CDKN1A	CDKN1B	CDKN2A	CEBPA	CHD2	COL1A1	COL1A2	COL4A3	COL6A1	CREB1	CREBBP	CRK	CSF2	CTGF	CTNNA1	CTNNB1	CTSD	DAB2	DCC	GADD45A	DES	DHCR24	DMP1	DNMT1	DNMT3B	DSG1	DSP	HBEGF	EDN1	EFNA1	EFNB3	EGF	EGFR	EPHA2	EPHA7	EPHB1	EPHB2	EPHB3	EPS8	ERBB2	ERBB3	ERBB4	ERCC1	EYA4	ESR2	ETS1	EXT1	F2R	FANCA	PTK2B	FANCG	FES	FGF2	FGF7	FGFR1	FGFR3	FGFR2	FN1	FOLR1	FRZB	FYN	GAS1	GJB2	GLI2	GLI3	SFN	GPX1	GPX3	HCK	HDAC1	HFE	HGF	NRG1	HIF1A	HPN	HSPA2	HTR1B	TNC	IFNG	IGF1	IGF1R	IGF2R	IGFBP1	IGFBP2	IGFBP3	IGFBP5	IGFBP6	IGFBP7	IHH	IL1A	IL1B	IL2	IL6	INS	INSR	ITGA6	ITGA2	ITGB1	ITGB4	ITPR3	JAK2	KDR	KIT	KRAS	KRT5	LAMB1	LAMC1	LCN2	LIF	LIG4	LIMK1	LOX	LRP2	LYN	MAD2L1	SMAD2	SMAD4	MCM2	MAP3K1	MET	MLH1	MLLT4	MMP9	MMP14	MPO	MSH2	MSH3	MUSK	MYH11	NDN	NEFL	NEO1	NFKB2	NGFR	NOS3	NOTCH1	NOTCH2	NOTCH4	NRAS	NTRK3	P2RX7	SERPINE1	SERPINA5	PDGFA	PDGFB	PDGFRA	PECAM1	SERPINB5	PIK3R1	PLA2G2A	PLG	PMP22	PODXL	PPARD	PPARG	PPAT	PTEN	PTK2	PTK7	PTPN6	PTPRF	PTPRG	PXN	RAF1	RAN	RARA	RASA1	RASGRF1	RBL2	RRAS	RYK	S100A4	SEMA3F	SFRP1	SFTPC	SFTPD	SHH	SKI	SMARCA4	SMARCB1	SMO	SOX1	SOX2	SRC	SYK	TAL1	TCF4	TCF7L2	TEK	TERT	TFRC	TGFA	TGFB1	TGFB2	TGFB3	LEFTY2	TGFBI	TGFBR3	THBS1	THY1	TIAM1	TIE1	TJP1	TK1	TNF	TNFRSF1A	TP73	TRIP6	TSC2	TSG101	UBA52	VAV2	VIM	WEE1	WNT1	WNT2	WNT5A	WRN	WT1	XPC	SEMA3B	FZD7	PTCH2	VAMP8	TNK1	CCNA1	SLIT2	TJP2	ONECUT2	HDAC9	HDAC5	RAD50	SEMA3A	TUBB3	DLC1	TESK2	NES	SEPT9	MALT1	IRAK3	PADI4	GNMT	HSD17B12	CPA4	IL17RB	CHFR	PLSCR3	SOX17	HDAC11	SCGB3A1	DAB2IP	
GO:0016044_cellular membrane organization	Number_of_gene_41	ABCA1	AKT1	APOC1	APOC2	APP	BAX	CASP3	CAV1	CAV2	CD2	CD9	CDH13	DAB2	DHCR24	EGFR	EPHA2	FOLR1	GJB2	HCK	HFE	HTR1B	IGF2R	LRP2	P2RX7	SERPINE1	SERPINA5	PECAM1	PIK3R1	PTEN	RARA	SFTPD	SHH	SRC	TFRC	TGFB1	TGFB2	THBS1	TIE1	TSC2	VAMP8	PLSCR3	
GO:0016048_detection of temperature stimulus	Number_of_gene_2	NR2F6	NGFR	
GO:0016049_cell growth	Number_of_gene_60	ACVR1B	AGTR1	AKT1	ALOX12	APP	RHOC	BCL6	BMPR2	DDR1	CDH13	CDKN1A	CDKN1B	CDKN2A	CTGF	DAB2	HBEGF	ESR2	PTK2B	FGF2	FGFR1	FGFR3	FGFR2	FRZB	SFN	NRG1	HPN	IGFBP1	IGFBP2	IGFBP3	IGFBP5	IGFBP6	IGFBP7	IL2	INS	LIMK1	SMAD4	NDN	NOTCH2	NTRK3	PDGFB	PPARD	PPARG	RYK	SEMA3F	SFRP1	SMO	TGFB1	TGFB2	TGFB3	LEFTY2	TGFBR3	TSG101	WNT5A	WT1	TNK1	SLIT2	SEMA3A	IL17RB	SOX17	SCGB3A1	
GO:0016050_vesicle organization	Number_of_gene_5	ABCA1	CAV1	CAV2	F2R	P2RX7	
GO:0016051_carbohydrate biosynthetic process	Number_of_gene_10	AKT1	EXT1	FGF2	GRB10	IGF1	IL6	INS	INSR	MAS1	GNMT	
GO:0016052_carbohydrate catabolic process	Number_of_gene_6	ARNT	CHI3L2	HIF1A	IGF1	INS	INSR	
GO:0016053_organic acid biosynthetic process	Number_of_gene_12	AGXT	ALOX12	APOC1	APOC2	BRCA1	EDN1	OAT	PTGS1	PTGS2	STK11	SYK	PADI4	
GO:0016054_organic acid catabolic process	Number_of_gene_3	AKT1	NOS3	PPARD	
GO:0016055_Wnt receptor signaling pathway	Number_of_gene_36	APC	CCND1	BMP2	CAV1	COL1A1	CTNNB1	DAB2	FGF9	FGFR2	FRZB	GLI3	GRB10	MCC	NFKB1	ROR2	PTEN	PTK7	RYK	SFRP1	SHH	SMO	SOX2	SRC	STK11	TCF7L2	TSC2	WNT1	WNT2	WNT5A	WNT8B	WNT10B	WNT2B	FZD7	FZD9	SOX17	DAB2IP	
GO:0016064_immunoglobulin mediated immune response	Number_of_gene_11	BCL3	CD40	IL2	IL4	IL10	LIG4	LTA	MLH1	MSH2	TGFB1	TNF	
GO:0016070_RNA metabolic process	Number_of_gene_197	ABL1	ACVR1B	PARP1	AHR	AKT1	APP	ARNT	ASCL1	ASCL2	BCL3	BCL6	BMP2	BMP3	BMP4	BMP6	BMPR2	BRCA1	KLF5	CAV1	RUNX1T1	RUNX3	CCNE1	CDKN1B	CDKN1C	CDKN2A	CEBPA	CHD2	CREB1	CREBBP	CRK	MAPK14	CTNNB1	DAB2	DNMT1	DNMT3B	E2F3	E2F5	EDNRB	EFNA1	EGR4	ELK3	EPO	NR2F6	ERCC3	ERCC6	ERG	ERN1	ESR1	ESR2	ETS1	ETS2	ETV1	ETV6	F2R	FGF1	FGF2	FGFR3	FGFR2	FLI1	FOSL2	FRZB	GATA6	GFI1	GLI2	GLI3	HDAC1	HIC1	HIF1A	HLF	HOXA5	HOXA9	HOXA11	HOXB2	HOXC6	ICAM1	ID1	IFNG	IGF1	IHH	IL1B	IL2	IL4	IL6	IL10	IL11	INS	INSR	IRF5	IRF7	ISL1	JAK2	JAK3	JUNB	KRAS	LIF	LMO1	SMAD2	SMAD4	MAF	MAP3K1	MLH1	MLLT3	MLLT6	MUSK	MYB	MYBL2	MYCL1	MYCN	MYOD1	NDN	NFKB1	NFKB2	NKX3-1	NOTCH1	NOTCH2	NOTCH3	NOTCH4	OSM	PAX6	PEG3	PGR	PITX2	PLAGL1	POMC	PPARD	PPARG	PRKAR1A	MAPK9	MAPK10	PTEN	PTHLH	PURA	RAN	RARA	RARB	RASA1	SFRP1	SHH	SKI	SMARCA4	SMARCB1	SMO	SNRPN	SOX1	SOX2	SPI1	STAT5A	TAL1	TBX1	TCF4	TCF7L2	TFAP2C	TFDP1	TGFB1	TGFB3	TNF	TNFRSF1A	TNFRSF1B	TP73	TSG101	TWIST1	UBA52	VAV1	WNT1	WNT2	WNT5A	WNT8B	WNT10B	WNT2B	WT1	ZNF215	PRDM2	ELL	FZD7	FZD9	GAS7	RIPK1	RIPK2	CCNA1	MTA1	ZNF264	ONECUT2	HDAC9	HDAC5	HOXB13	MALT1	FASTK	IRAK3	HIC2	SIN3B	ZIM2	TRIM29	SPDEF	PYCARD	SOX17	ZIM3	DAB2IP	
GO:0016071_mRNA metabolic process	Number_of_gene_8	AKT1	APP	MAPK14	ERCC3	ERN1	MLH1	MYOD1	UBA52	
GO:0016101_diterpenoid metabolic process	Number_of_gene_2	RBP1	UGT1A1	
GO:0016125_sterol metabolic process	Number_of_gene_9	ABCA1	APOA1	APOC1	CEBPA	CFTR	DHCR24	FGF1	IL4	PPARD	
GO:0016126_sterol biosynthetic process	Number_of_gene_4	APOA1	CFTR	DHCR24	FGF1	
GO:0016192_vesicle-mediated transport	Number_of_gene_48	ABCA1	APOA1	APOC1	APOC2	APP	CAV1	CAV2	CD9	CDH13	CTNNB1	DAB2	EGF	FGF2	FN1	FOLR1	HCK	HFE	HGF	HTR1B	IGF1	IGF2R	LRP2	LYN	P2RX7	SERPINE1	PDGFA	PDGFB	PECAM1	PLG	PTEN	RARA	SFTPD	SHH	SPARC	SRC	SYK	TFRC	TGFB1	TGFB2	TGFB3	LEFTY2	THBS1	TSC2	VEGFB	VAMP8	CPNE1	LMTK2	COPG2	
GO:0016197_endosome transport	Number_of_gene_3	ABCA1	LRP2	LMTK2	
GO:0016198_axon choice point recognition	Number_of_gene_2	APP	EFNB3	
GO:0016202_regulation of striated muscle tissue development	Number_of_gene_18	ACVR1	BMP4	FGF2	FGF9	FGFR1	FGFR2	NRG1	IGFBP3	MUSK	NOTCH1	PIK3R1	SHH	TGFB1	TWIST1	WNT2	WNT10B	HDAC9	HDAC5	
GO:0016264_gap junction assembly	Number_of_gene_2	CTNNA1	GJB2	
GO:0016265_death	Number_of_gene_200	ABL1	ACVR1	ACVR1B	AHR	AKT1	ALOX12	APC	BIRC5	APP	FAS	RHOC	ASCL1	BAX	BCL2A1	BCL2L2	BCL3	BCL6	BMP2	BMP4	BRCA1	CASP2	CASP3	CASP6	CASP8	CASP10	RUNX3	CCKBR	CD2	TNFSF8	CD40	CD44	CDH1	CDH13	CDKN1A	CDKN1B	CDKN2A	COL4A3	CREB1	CSF2	CSTB	CTGF	CTLA4	CTNNA1	CTNNB1	CTSD	DAPK1	DBC1	DCC	GADD45A	DHCR24	DSG1	DSP	EPHA2	EPHA7	EPO	ERBB2	ERBB3	ERCC3	ERN1	ESR1	ETS1	F2R	PTK2B	FGF2	FGFR1	FGFR3	FOLR1	FOSL2	FRZB	GAS1	GATA6	GLI2	GLI3	GML	SFN	GPX1	GSTP1	HDAC1	NRG1	HOXA5	HTR2A	IAPP	IFNG	IGF1	IGF1R	IGFBP3	IHH	IL1A	IL1B	IL2	IL3	IL4	IL6	IL10	IL12A	IL12B	INHA	INS	ITGA6	ITGB1	JAG2	JAK2	KIT	LCK	LCN2	LIG4	LTA	MAD2L1	SMAD4	MAP3K1	MGMT	MLH1	MMP9	MPO	MSH2	NFKB1	NGFR	NOS3	NOTCH1	NOTCH2	NTRK3	OSM	P2RX7	SERPINE1	SERPINB2	PDE1B	PEG3	PIK3R1	PLAGL1	PPARD	PPARG	MAPK9	MAP2K6	PTEN	PTGS2	PTK2	PTPN6	PTPRF	PTPRH	RAF1	RASA1	RASGRF1	SFRP1	SHB	SHH	SKI	SMO	SOX2	SRC	STAT5A	STK11	TCF7L2	TERT	TGFB1	TGFB2	TGFB3	THBS1	TIAM1	TJP1	TNF	TNFRSF1A	TNFRSF1B	TP73	PHLDA2	TWIST1	UBA52	VAV1	VAV2	VEGFB	VIM	WNT1	WNT5A	WNT10B	WRN	WT1	XRCC2	RIPK1	TNFSF10	RIPK2	TNFRSF10D	TNFRSF10C	TNFRSF10B	TNFRSF10A	SLIT2	TJP2	TRAF4	AATK	SEMA3A	DLC1	NES	MALT1	FASTK	RIPK3	PEG10	SPDEF	PYCARD	PROK2	ACVR1C	DAB2IP	SLC5A8	
GO:0016310_phosphorylation	Number_of_gene_221	ABL1	ABL2	ACVR1	ACVR1B	ACVR2B	AKT1	ALK	APC	APOA1	APP	RHOH	AXL	CCND1	BCR	BLK	BMP2	BMP4	BMP6	BMPR1A	BMPR2	DDR1	CALCA	CASP3	CAV1	CCND2	CCND3	CCNE1	CD44	CD81	CDC25B	CDK2	CDK6	CDKN1A	CDKN1B	CDKN1C	CDKN2A	CDKN2B	MAP3K8	CREB1	CRK	MAPK14	CSF1	CSF1R	CSF2	CSK	CTGF	DAB2	DAPK1	GADD45A	DUSP4	EDN1	EFNA1	EGF	EGFR	EPHA2	EPHA1	EPHA3	EPHA5	EPHA7	EPHA8	EPHB1	EPHB2	EPHB3	EPHB4	EPHB6	EPO	ERBB2	ERBB3	ERBB4	ERCC3	ERG	ERN1	F2R	PTK2B	FER	FES	FGF1	FGF2	FGF7	FGFR1	FGFR3	FGFR2	FGFR4	FGR	FLT1	FLT3	FLT4	FRK	FYN	SFN	GRB10	GUCY2D	HCK	NRG1	HSPA2	HTR1B	HTR2A	IFNG	IGF1	IGF1R	IGFBP3	IL1B	IL2	IL3	IL4	IL6	IL11	IL12A	IL12B	INHA	INS	INSR	ITK	JAK2	JAK3	KDR	KIT	KRAS	LCK	LIF	LIMK1	LYN	SMAD2	SMAD4	MAS1	MATK	MAP3K1	MET	MAP3K9	MOS	MSH2	MST1R	MUSK	MYLK	MYOD1	NPR2	NRAS	NTRK1	NTRK2	NTRK3	ROR1	ROR2	DDR2	OSM	P2RX7	PDGFA	PDGFB	PDGFRA	PDGFRB	PIK3R1	PRKAR1A	MAPK4	MAPK9	MAPK10	MAP2K6	EIF2AK2	PTEN	PTK2	PTK6	PTK7	PTPN6	PXN	RAF1	RAP1A	RARA	RBL2	RET	RYK	MAPK12	SFRP1	SRC	STAT5A	STK11	SYK	TEK	TGFA	TGFB1	TGFB2	TGFB3	TGFBR3	THBS1	THY1	TIE1	TNF	TP73	TSC2	TYK2	TYRO3	UBA52	VAV2	VEGFB	WEE1	WNT1	WNT5A	YES1	ZAP70	FZD7	CDK10	TNK1	RIPK1	RIPK2	TNFRSF10B	TNFRSF10A	DIRAS3	SLIT2	TRAF4	AATK	RAD50	TESK2	MALT1	FASTK	RIPK3	IRAK3	LMTK2	RIPK4	IMPACT	PROK2	LRRK1	KIAA1804	ACVR1C	DAB2IP	
GO:0016311_dephosphorylation	Number_of_gene_15	BMP2	CDC25B	DUSP4	IFNG	JAK2	PTEN	PTPN6	PTPRF	PTPRG	PTPRH	PTPRO	TGFB1	TGFB2	EPM2A	DLC1	
GO:0016331_morphogenesis of embryonic epithelium	Number_of_gene_16	BMP4	CTNNB1	FGFR2	GLI2	JAG2	PTK7	RET	SFRP1	SHH	SKI	TSC2	TWIST1	WNT2	WNT5A	WNT2B	DLC1	
GO:0016337_cell-cell adhesion	Number_of_gene_35	CEACAM1	CALCA	CD2	CD34	CD44	CDH1	CDH3	CDH11	CDH13	CDH17	CLDN4	CTGF	CTNNB1	DSC2	DSG1	EGFR	FGF6	ICAM1	IHH	IL1B	ITGB1	JAK2	ROR2	PCDH1	PIK3R1	PODXL	PTPRF	RET	SRC	SYK	TGFB1	THY1	TNF	WNT1	WNT5A	
GO:0016339_calcium-dependent cell-cell adhesion	Number_of_gene_3	CDH13	CDH17	DSG1	
GO:0016358_dendrite development	Number_of_gene_4	APP	FAS	RHOC	PTPRF	
GO:0016444_somatic cell DNA recombination	Number_of_gene_10	CD40	IL2	IL4	IL10	LIG4	MLH1	MSH2	MSH3	TGFB1	UNG	
GO:0016445_somatic diversification of immunoglobulins	Number_of_gene_10	CD40	IL2	IL4	IL10	LIG4	MLH1	MSH2	MSH3	TGFB1	UNG	
GO:0016446_somatic hypermutation of immunoglobulin genes	Number_of_gene_3	MLH1	MSH2	UNG	
GO:0016447_somatic recombination of immunoglobulin gene segments	Number_of_gene_10	CD40	IL2	IL4	IL10	LIG4	MLH1	MSH2	MSH3	TGFB1	UNG	
GO:0016458_gene silencing	Number_of_gene_5	DNMT1	DNMT3B	KCNQ1	SMAD2	HDAC5	
GO:0016477_cell migration	Number_of_gene_125	ACVR1	JAG1	AGTR1	AKT1	ALOX12	APC	APOA1	RHOC	ASCL1	CEACAM1	BMP4	BMPR2	BSG	CALCA	CAV1	CCKAR	CD2	CD34	CDH13	COL1A1	COL1A2	CSF1	CTGF	HBEGF	EDN1	EDNRB	EFNA1	EGFR	EPHA2	ERBB4	F2R	PTK2B	FGF1	FGF2	FGF7	FGFR1	FLT1	FN1	FYN	GPX1	GRB7	HIF1A	HOXA5	ICAM1	ID1	IGF1	IGF1R	IGFBP3	IGFBP5	IL1B	IL6	IL8	IL10	IL12A	IL12B	IL16	INS	INSR	ITGA6	ITGB1	JAG2	JAK2	KDR	KIT	KRAS	LAMB1	LAMC1	LCK	LYN	MCC	MAP3K1	MMP1	MMP9	MMP14	NDN	NOS3	NRAS	NTRK3	ROR2	SERPINE1	PDGFA	PDGFB	PDGFRA	PDGFRB	PECAM1	PIK3R1	PLAU	PODXL	PPARD	PTEN	PTGS2	PTK7	PTPN6	RET	RRAS	S100A2	SEMA3F	SFRP1	SFTPD	SHH	SMO	SRC	SYK	TEK	TGFB1	TGFB2	TGFBR3	THBS1	THY1	TIE1	TNF	TRIP6	TWIST1	VAV2	VEGFB	WNT5A	YES1	SLIT2	ONECUT2	HDAC9	HDAC5	SEMA3A	DLC1	SEMA3C	DAB2IP	
GO:0016481_negative regulation of transcription	Number_of_gene_74	ASCL1	ASCL2	BCL3	BCL6	BMP2	BMP4	BRCA1	CALCA	CAV1	CDKN1B	CDKN1C	CEBPA	CTNNB1	DAB2	DNMT1	DNMT3B	EDNRB	EFNA1	ELK3	NR2F6	FGF2	FGFR3	FGFR2	GATA6	GFI1	GLI2	GLI3	HDAC1	NRG1	HOXC6	ID1	IFNG	IL4	IRF7	JUNB	SMAD2	SMAD4	MXI1	MYB	NFKB1	NKX3-1	NOTCH1	PGR	PPARD	PPARG	PURA	RARA	SFRP1	SHH	SKI	SMARCA4	SMO	SOX2	SPI1	TCF7L2	TGFB1	TNF	TP73	TSG101	TWIST1	WNT1	WNT2	WNT5A	WNT8B	WNT10B	WNT2B	WT1	MBD2	HDAC9	HDAC5	HIC2	SIN3B	SPDEF	DAB2IP	
GO:0016485_protein processing	Number_of_gene_12	PARP1	CASP2	DHCR24	GLI3	IHH	MMP14	P2RX7	SERPINE1	POMC	PTHLH	SHH	THBS1	
GO:0016525_negative regulation of angiogenesis	Number_of_gene_7	COL4A3	HOXA5	LIF	SERPINE1	THBS1	TIE1	HDAC5	
GO:0016567_protein ubiquitination	Number_of_gene_17	AKT1	BRCA1	CDK2	CDKN2A	DDB2	FGFR3	LIMK1	MAD2L1	MAP3K1	PAX6	TSG101	UBA52	WNT1	RIPK2	MALT1	RASSF1	CHFR	
GO:0016568_chromatin modification	Number_of_gene_16	CDK2	CREBBP	DNMT1	DNMT3B	EYA4	HDAC1	JAK2	RBL2	SMARCA4	SMARCB1	TGFB1	HDAC9	HDAC5	PADI4	CPA4	HDAC11	
GO:0016569_covalent chromatin modification	Number_of_gene_11	CDK2	CREBBP	DNMT1	DNMT3B	HDAC1	JAK2	TGFB1	HDAC9	HDAC5	CPA4	HDAC11	
GO:0016570_histone modification	Number_of_gene_11	CDK2	CREBBP	DNMT1	DNMT3B	HDAC1	JAK2	TGFB1	HDAC9	HDAC5	CPA4	HDAC11	
GO:0016571_histone methylation	Number_of_gene_2	DNMT1	DNMT3B	
GO:0016572_histone phosphorylation	Number_of_gene_2	CDK2	JAK2	
GO:0016573_histone acetylation	Number_of_gene_3	CREBBP	TGFB1	CPA4	
GO:0016575_histone deacetylation	Number_of_gene_5	HDAC1	TGFB1	HDAC9	HDAC5	HDAC11	
GO:0016601_Rac protein signal transduction	Number_of_gene_3	CDH13	CRK	RASGRF1	
GO:0016925_protein sumoylation	Number_of_gene_2	ARNT	CDKN2A	
GO:0017015_regulation of transforming growth factor beta receptor signaling pathway	Number_of_gene_12	CDKN1C	CDKN2B	SMAD2	SMAD4	SKI	STK11	TGFB1	TGFB3	THBS1	WNT1	ONECUT2	PEG10	
GO:0017038_protein import	Number_of_gene_32	AKT1	BCL3	BCL6	BMP4	BMPR1A	CDH1	EGF	EGFR	F2R	FGF2	FGF9	GLI3	IFNG	IL1B	IL6	IL10	IL12B	JAK2	LRP2	SMAD4	MXI1	OGG1	SHH	SMO	TGFB1	TGFB2	TGFB3	TNF	TRIP6	TSC2	FZD7	DAB2IP	
GO:0017144_drug metabolic process	Number_of_gene_3	CYP1A1	CYP2E1	UGT1A1	
GO:0017145_stem cell division	Number_of_gene_6	CDKN2A	FGFR2	KIT	NOTCH1	TGFB2	FZD7	
GO:0017148_negative regulation of translation	Number_of_gene_2	IGFBP5	WT1	
GO:0017157_regulation of exocytosis	Number_of_gene_2	FGF2	SYK	
GO:0018105_peptidyl-serine phosphorylation	Number_of_gene_13	AKT1	CAV1	CD44	IFNG	IL6	IL11	LIF	MAP3K1	OSM	TGFB1	TNF	WNT5A	LMTK2	
GO:0018107_peptidyl-threonine phosphorylation	Number_of_gene_4	ACVR1B	TGFB1	WNT5A	LMTK2	
GO:0018108_peptidyl-tyrosine phosphorylation	Number_of_gene_45	ABL1	ABL2	DDR1	CAV1	CD44	CD81	CSF2	EGF	EGFR	EPHB2	EPO	F2R	PTK2B	FER	FES	FGF7	FGFR3	IFNG	IGF1	IL2	IL3	IL4	IL6	IL11	IL12A	IL12B	INS	INSR	JAK2	JAK3	KIT	LCK	LIF	LYN	OSM	PDGFB	PDGFRA	PDGFRB	PTPN6	PXN	SFRP1	SRC	STAT5A	SYK	VEGFB	
GO:0018130_heterocycle biosynthetic process	Number_of_gene_19	ABCA1	ADCYAP1	CALCA	EDN1	EDNRB	GALR1	GNAS	GUCY2D	HTR1B	MC2R	NOS3	NPR2	NTRK1	NTRK2	PPAT	PTHLH	TGFB1	TK1	ATP10A	
GO:0018149_peptide cross-linking	Number_of_gene_4	DCN	DSP	FN1	THBS1	
GO:0018193_peptidyl-amino acid modification	Number_of_gene_59	ABL1	ABL2	ACVR1B	AKT1	DDR1	CAV1	CD44	CD81	CREBBP	CSF2	DCN	EGF	EGFR	EPHB2	EPO	F2R	PTK2B	FER	FES	FGF7	FGFR3	IFNG	IGF1	IL2	IL3	IL4	IL6	IL11	IL12A	IL12B	INS	INSR	JAK2	JAK3	KIT	LCK	LIF	LYN	MAP3K1	OSM	PDGFB	PDGFRA	PDGFRB	PTPN6	PXN	SFRP1	ST6GAL1	SRC	STAT5A	SYK	TGFB1	TNF	VEGFB	WNT5A	TUSC3	HDAC9	LMTK2	PADI4	CPA4	
GO:0018196_peptidyl-asparagine modification	Number_of_gene_2	ST6GAL1	TUSC3	
GO:0018205_peptidyl-lysine modification	Number_of_gene_4	CREBBP	TGFB1	HDAC9	CPA4	
GO:0018209_peptidyl-serine modification	Number_of_gene_14	AKT1	CAV1	CD44	DCN	IFNG	IL6	IL11	LIF	MAP3K1	OSM	TGFB1	TNF	WNT5A	LMTK2	
GO:0018210_peptidyl-threonine modification	Number_of_gene_4	ACVR1B	TGFB1	WNT5A	LMTK2	
GO:0018212_peptidyl-tyrosine modification	Number_of_gene_45	ABL1	ABL2	DDR1	CAV1	CD44	CD81	CSF2	EGF	EGFR	EPHB2	EPO	F2R	PTK2B	FER	FES	FGF7	FGFR3	IFNG	IGF1	IL2	IL3	IL4	IL6	IL11	IL12A	IL12B	INS	INSR	JAK2	JAK3	KIT	LCK	LIF	LYN	OSM	PDGFB	PDGFRA	PDGFRB	PTPN6	PXN	SFRP1	SRC	STAT5A	SYK	VEGFB	
GO:0018279_protein N-linked glycosylation via asparagine	Number_of_gene_2	ST6GAL1	TUSC3	
GO:0018393_internal peptidyl-lysine acetylation	Number_of_gene_3	CREBBP	TGFB1	CPA4	
GO:0018394_peptidyl-lysine acetylation	Number_of_gene_3	CREBBP	TGFB1	CPA4	
GO:0018904_organic ether metabolic process	Number_of_gene_5	APOC1	APOC2	CAV1	GPX1	HSD17B12	
GO:0018958_phenol-containing compound metabolic process	Number_of_gene_2	COMT	TGFB2	
GO:0019047_provirus integration	Number_of_gene_2	LIG4	PSIP1	
GO:0019048_virus-host interaction	Number_of_gene_5	INSR	NTRK3	EIF2AK2	RAN	TGFB1	
GO:0019054_modulation by virus of host cellular process	Number_of_gene_2	NTRK3	EIF2AK2	
GO:0019058_viral infectious cycle	Number_of_gene_17	CD81	CCR5	ERCC3	HDAC1	ICAM1	IL8	LIG4	MAP3K1	EIF2AK2	RAN	SMARCB1	TGFB1	TNF	TSG101	UBA52	ELL	PSIP1	
GO:0019059_initiation of viral infection	Number_of_gene_5	CD81	CCR5	ICAM1	LIG4	PSIP1	
GO:0019062_virion attachment to host cell surface receptor	Number_of_gene_2	CD81	ICAM1	
GO:0019079_viral genome replication	Number_of_gene_3	IL8	SMARCB1	TNF	
GO:0019080_viral genome expression	Number_of_gene_5	ERCC3	HDAC1	MAP3K1	UBA52	ELL	
GO:0019083_viral transcription	Number_of_gene_5	ERCC3	HDAC1	MAP3K1	UBA52	ELL	
GO:0019216_regulation of lipid metabolic process	Number_of_gene_29	AGTR1	AKT1	APOA1	APOC1	APOC2	BMP6	BRCA1	CAV1	CD81	FGF1	FGF2	GFI1	IFNG	IL1A	IL1B	INS	NFKB1	PDGFA	PDGFB	PIK3R1	PPARG	PTGS2	RBL2	STAT5A	STK11	TGFB1	TNF	VAV2	UGT1A1	
GO:0019217_regulation of fatty acid metabolic process	Number_of_gene_9	AKT1	APOC1	APOC2	BRCA1	CAV1	INS	PPARG	PTGS2	STK11	
GO:0019218_regulation of steroid metabolic process	Number_of_gene_12	AGTR1	APOA1	APOC1	BMP6	FGF1	GFI1	IFNG	IL1A	NFKB1	STAT5A	TNF	UGT1A1	
GO:0019219_regulation of nucleobase, nucleoside, nucleotide and nucleic acid metabolic process	Number_of_gene_250	ABCA1	ABL1	ACVR1	ACVR1B	ACVR2B	ADCYAP1	PARP1	AHR	AKT1	APP	RHOH	ARNT	ASCL1	ASCL2	BCL3	BCL6	BMP2	BMP3	BMP4	BMP6	BRCA1	KLF5	CALCA	CAV1	RUNX1T1	RUNX3	CCNC	CCNE1	CD86	CD40	CDH1	CDK2	CDKN1B	CDKN1C	CDKN2A	CEBPA	CHD2	COL1A1	CREB1	CREBBP	CRK	MAPK14	CSF2	CTNNB1	DAB2	DNMT1	DNMT3B	E2F3	E2F5	EDN1	EDNRB	EFNA1	EPHA2	ELK3	EPO	NR2F6	ERBB2	ERBB4	ERCC1	EYA4	ERCC3	ERCC6	ERG	ERN1	ESR1	ESR2	ETS1	ETS2	ETV1	ETV6	F2R	PTK2B	FGF1	FGF2	FGFR3	FGFR2	FLI1	FOSL2	FRZB	GALR1	GATA6	GFI1	GLI2	GLI3	GNAS	HDAC1	NRG1	HIC1	HIF1A	HLF	HOXA5	HOXA9	HOXA11	HOXB2	HOXC6	HTR1B	ICAM1	ID1	IFNG	IGF1	IGF1R	IHH	IL1B	IL2	IL3	IL4	IL6	IL10	IL11	IL16	INS	INSR	IRF5	IRF7	ISL1	JAK2	JAK3	JUNB	KRAS	AFF3	LIF	LMO1	SMAD2	SMAD4	MAF	MAS1	MC2R	MCM2	MCM6	MAP3K1	MGMT	MLH1	MLLT3	MLLT6	MSH2	MSH3	MUSK	MXI1	MYB	MYBL2	MYCL1	MYCN	MYOD1	NDN	NFKB1	NFKB2	NKX3-1	NOS3	NOTCH1	NOTCH2	NOTCH3	NOTCH4	NTRK1	NTRK2	NTRK3	ROR2	OGG1	OSM	PAX6	PDGFA	PDGFB	PDGFRA	PEG3	PGR	PITX2	PKD2	PLAGL1	POMC	PPARD	PPARG	PRKAR1A	MAPK9	MAPK10	PTEN	PTHLH	PURA	RAN	RARA	RARB	RASA1	RASGRF1	RBL2	SFRP1	SHH	SKI	SMARCA4	SMARCB1	SMO	SOX1	SOX2	SPI1	STAT5A	TAL1	TBX1	TCF4	TCF7L2	TFAP2C	TFDP1	TGFB1	TGFB3	THY1	TIMP2	TNF	TNFRSF1A	TNFRSF1B	TP73	TRIP6	TSC2	TSG101	TWIST1	UBA52	WNT1	WNT2	WNT5A	WNT8B	WNT10B	WNT2B	WT1	ZNF215	PRDM2	ELL	FZD7	FZD9	RIPK1	RIPK2	CCNA1	MBD2	MTA1	ZNF264	ONECUT2	HDAC9	HDAC5	RAD50	HOXB13	MALT1	FASTK	RIPK3	PSIP1	IRAK3	HIC2	SIN3B	PADI4	ZIM2	RAD54B	SPDEF	PYCARD	SOX17	HDAC11	ZIM3	DAB2IP	
GO:0019220_regulation of phosphate metabolic process	Number_of_gene_127	ABL1	ACVR1B	ACVR2B	AKT1	APC	APOA1	APP	RHOH	CCND1	BMP2	BMP4	BMP6	BMPR1A	BMPR2	CALCA	CASP3	CAV1	CCND2	CCND3	CD44	CD81	CDC25B	CDKN1A	CDKN1B	CDKN1C	CDKN2A	CDKN2B	CRK	MAPK14	CSF1	CSF2	CTGF	DAB2	GADD45A	DUSP4	EDN1	EFNA1	EGF	EGFR	EPO	ERBB2	ERBB3	ERN1	F2R	PTK2B	FGF1	FGF2	FGF7	FGFR3	FLT1	SFN	GRB10	NRG1	HSPA2	HTR1B	HTR2A	IFNG	IGF1	IGFBP3	IL1B	IL2	IL3	IL4	IL6	IL11	IL12A	IL12B	INHA	INS	INSR	JAK2	KIT	KRAS	LIF	LYN	SMAD4	MAS1	MAP3K1	MAP3K9	NRAS	NTRK1	OSM	P2RX7	PDGFA	PDGFB	PDGFRB	PIK3R1	PRKAR1A	MAP2K6	PTEN	PTPN6	PXN	RAF1	RAP1A	RBL2	SFRP1	SYK	TGFA	TGFB1	TGFB2	TGFB3	THBS1	THY1	TNF	TP73	TSC2	UBA52	VAV2	VEGFB	WNT1	WNT5A	FZD7	RIPK1	RIPK2	TNFRSF10B	TNFRSF10A	DIRAS3	SLIT2	TRAF4	RAD50	DLC1	MALT1	IRAK3	IMPACT	PROK2	KIAA1804	DAB2IP	
GO:0019221_cytokine-mediated signaling pathway	Number_of_gene_38	CAV1	CD44	CEBPA	CSF3	HLA-DOA	HLA-DOB	HLA-DPA1	HLA-DPB1	HLA-DRA	HLA-F	ICAM1	IFNG	IFNGR1	IFNGR2	IL1A	IL1B	IL1RN	IL6	IRF5	IRF7	JAK2	JAK3	KIT	KRAS	PTPN6	PTPRF	STAT5A	TNF	TNFRSF1A	TNFRSF1B	TYK2	WNT5A	RIPK1	RIPK2	SLIT2	IRAK3	PYCARD	IL17RB	
GO:0019222_regulation of metabolic process	Number_of_gene_363	ABCA1	ABL1	ABL2	ACVR1	ACVR1B	ACVR2B	ADCYAP1	PARP1	AGTR1	AHR	AKT1	ALOX12	APC	BIRC5	APOA1	APOC1	APOC2	APP	FAS	RHOC	RHOH	ARNT	ASCL1	ASCL2	BAX	CCND1	BCL3	BCL6	BMP2	BMP3	BMP4	BMP6	BMPR1A	BMPR2	BRCA1	KLF5	CALCA	CASP3	CASP8	CAV1	RUNX1T1	RUNX3	CCKAR	CCKBR	CCNC	CCND2	CCND3	CCNE1	CD86	CD40	CD44	CD81	CDC25B	CDH1	CDH13	CDK2	CDK6	CDKN1A	CDKN1B	CDKN1C	CDKN2A	CDKN2B	CEBPA	CHD2	LTB4R	COL1A1	COL4A3	COMT	CREB1	CREBBP	CRK	MAPK14	CSF1	CSF2	CSTB	CTGF	CTNNB1	CTSH	DAB2	GADD45A	DHCR24	NQO1	DNMT1	DNMT3B	DSG1	HBEGF	DUSP4	E2F3	E2F5	EDN1	EDNRB	EFNA1	EGF	EGFR	EPHA2	ELK3	EPO	NR2F6	ERBB2	ERBB3	ERBB4	ERCC1	EYA4	ERCC3	ERCC6	ERG	ERN1	ESR1	ESR2	ETS1	ETS2	ETV1	ETV6	F2R	PTK2B	FGF1	FGF2	FGF7	FGF9	FGFR1	FGFR3	FGFR2	FLI1	FLT1	FOSL2	FRZB	GALR1	GATA6	GFI1	GLI2	GLI3	GNAS	SFN	GPX1	GRB10	HDAC1	NRG1	HIC1	HIF1A	HLF	HOXA5	HOXA9	HOXA11	HOXB2	HOXC6	HSPA2	HTR1B	HTR2A	TNC	ICAM1	ID1	IFNG	IGF1	IGF1R	IGFBP3	IGFBP5	IHH	IL1A	IL1B	IL2	IL3	IL4	IL6	IL10	IL11	IL12A	IL12B	IL16	INHA	INS	INSR	IRF5	IRF7	ISL1	ITPR2	ITPR3	JAK2	JAK3	JUNB	KCNQ1	KIT	KRAS	AFF3	LCK	LCN2	LIF	LIMK1	LMO1	LYN	MAD2L1	SMAD2	SMAD4	MAF	MAS1	MC2R	MCM2	MCM6	MAP3K1	MGMT	MLH1	MAP3K9	MLLT3	MLLT6	MSH2	MSH3	MUSK	MXI1	MYB	MYBL2	MYCL1	MYCN	MYOD1	NDN	NFKB1	NFKB2	NGFR	NKX3-1	NOS3	NOTCH1	NOTCH2	NOTCH3	NOTCH4	NRAS	NTRK1	NTRK2	NTRK3	ROR2	ODC1	OGG1	OSM	P2RX7	SERPINE1	SERPINB2	PAX6	SERPINA5	PDE1B	PDGFA	PDGFB	PDGFRA	PDGFRB	PEG3	PGR	PI3	SERPINB5	PIK3R1	PITX2	PKD2	PLAGL1	PLAT	PLAUR	POMC	PPARD	PPARG	PRKAR1A	MAPK9	MAPK10	MAP2K6	PTEN	PTGS2	PTHLH	PTPN6	PURA	PXN	RAF1	RAN	RAP1A	RARA	RARB	RASA1	RASGRF1	RBL2	SFRP1	SFTPD	SHH	SKI	SMARCA4	SMARCB1	SMO	SOX1	SOX2	SPI1	SRC	STAT5A	STK11	SYK	TAL1	TBX1	TCF4	TCF7L2	TFAP2C	TFDP1	TGFA	TGFB1	TGFB2	TGFB3	THBS1	THY1	TIMP2	TIMP3	TNF	TNFRSF1A	TNFRSF1B	TP73	TRIP6	TSC2	TSG101	TWIST1	UBA52	VAV2	VEGFB	WNT1	WNT2	WNT5A	WNT8B	WNT10B	WNT2B	WRN	WT1	ZNF215	PRDM2	ELL	FZD7	FZD9	RIPK1	TNFSF10	RIPK2	TNFRSF10B	TNFRSF10A	CCNA1	MBD2	DIRAS3	MTA1	SLIT2	ZNF264	ONECUT2	TRAF4	HDAC9	HDAC5	RAD50	DLC1	HOXB13	MALT1	FASTK	RIPK3	PSIP1	RASSF1	IRAK3	HIC2	SIN3B	PADI4	ZIM2	RAD54B	SPDEF	GNMT	PYCARD	UGT1A1	IMPACT	PROK2	SOX17	HDAC11	KIAA1804	ZIM3	DAB2IP	
GO:0019226_transmission of nerve impulse	Number_of_gene_43	APBA1	APP	CAV2	CCKBR	CD9	COMT	CREB1	CTNNB1	NQO1	EDN1	EPHB2	ERBB2	ERBB4	FGF2	GABRA5	GABRB3	GABRG3	GNG7	HTR1B	HTR2A	IFNG	IL6	KIT	MUSK	NEFL	NPY	NTSR1	P2RX7	PMP22	PPARD	PTEN	PTGS2	PTPRF	RAF1	RASGRF1	RRAS	SKI	SLC22A3	SLC22A2	SNCG	TGFB1	TNF	WNT5A	
GO:0019228_regulation of action potential in neuron	Number_of_gene_7	CD9	ERBB2	P2RX7	PMP22	PPARD	SKI	TGFB1	
GO:0019229_regulation of vasoconstriction	Number_of_gene_10	AGTR1	RHOC	BMPR2	CAV1	EDN1	F2R	HTR2A	ICAM1	PTGS1	PTGS2	
GO:0019233_sensory perception of pain	Number_of_gene_12	CCKBR	NR2F6	F2R	FGFR1	HTR2A	IAPP	IL1A	IL10	NDN	P2RX7	PENK	PROK2	
GO:0019318_hexose metabolic process	Number_of_gene_14	AKT1	ARNT	GRB10	HIF1A	IFNG	IGF1	IL6	INS	INSR	PIK3R1	PPARD	SRC	TNF	GNMT	
GO:0019319_hexose biosynthetic process	Number_of_gene_3	IL6	INS	GNMT	
GO:0019320_hexose catabolic process	Number_of_gene_5	ARNT	HIF1A	IGF1	INS	INSR	
GO:0019369_arachidonic acid metabolic process	Number_of_gene_2	PTGS1	PTGS2	
GO:0019370_leukotriene biosynthetic process	Number_of_gene_2	ALOX12	SYK	
GO:0019371_cyclooxygenase pathway	Number_of_gene_2	PTGS1	PTGS2	
GO:0019395_fatty acid oxidation	Number_of_gene_5	AKT1	ALOX12	PPARD	PPARG	STK11	
GO:0019430_removal of superoxide radicals	Number_of_gene_2	MPO	SOD3	
GO:0019538_protein metabolic process	Number_of_gene_314	ABCA1	ABL1	ABL2	ABO	ACVR1	ACVR1B	ACVR2B	PARP1	JAG1	AGTR1	AKT1	ALK	APC	APOA1	APP	RHOC	ARNT	AXL	BAX	CCND1	BCL3	BCR	BLK	BMP2	BMP4	BMP6	BMPR1A	BMPR2	BRCA1	DDR1	CALCA	CASP2	CASP3	CASP6	CASP8	CASP10	CAV1	CCND2	CCND3	CCNE1	CD44	CD81	CDC25B	CDH1	CDK2	CDK6	CDKN1A	CDKN1B	CDKN1C	CDKN2A	CDKN2B	MAP3K8	CREB1	CREBBP	CRK	MAPK14	CSF1	CSF1R	CSF2	CSK	CTGF	CTSD	CTSH	DAB2	DAPK1	DCN	DDB2	GADD45A	DHCR24	DNMT1	DNMT3B	DSP	DUSP4	EDN1	EFNA1	EGF	EGFR	EPHA2	EPHA1	EPHA3	EPHA5	EPHA7	EPHA8	EPHB1	EPHB2	EPHB3	EPHB4	EPHB6	EPO	ERBB2	ERBB3	ERBB4	ERCC3	ERG	ERN1	F2R	PTK2B	FER	FES	FGF1	FGF2	FGF7	FGFR1	FGFR3	FGFR2	FGFR4	FGR	FLT1	FLT3	FLT4	FN1	FRK	FYN	GLI3	SFN	GP1BB	GPX1	GUCY2D	HCK	HDAC1	HGF	NRG1	HPN	HSPA2	HTR1B	HTR2A	IFNG	IGF1	IGF1R	IGFBP3	IGFBP5	IHH	IL1B	IL2	IL3	IL4	IL6	IL10	IL11	IL12A	IL12B	INS	INSR	ITK	JAG2	JAK2	JAK3	KDR	KIT	KRAS	KRT1	LCK	LIF	LIMK1	LOX	LRP2	LYN	MAD2L1	SMAD2	SMAD4	MAS1	MATK	MAP3K1	MET	MAP3K9	MME	MMP1	MMP2	MMP3	MMP7	MMP8	MMP9	MMP10	MMP14	MMP19	MOS	MST1R	MUSK	MYLK	MYOD1	NFKB1	NGFR	NID1	NNAT	NOTCH1	NOTCH2	NOTCH3	NOTCH4	NPR2	NRAS	NTRK1	NTRK2	NTRK3	ROR1	ROR2	DDR2	OSM	P2RX7	SERPINE1	SERPINB2	PAX6	SERPINA5	PDGFA	PDGFB	PDGFRA	PDGFRB	SERPINB5	PIK3R1	PLAT	PLAU	PLAUR	PLG	POMC	PRKAR1A	MAPK4	MAPK9	MAPK10	MAP2K6	EIF2AK2	PRSS1	PRSS8	KLK10	PTEN	PTHLH	PTK2	PTK6	PTK7	PTPN6	PTPRF	PTPRG	PTPRH	PTPRO	PXN	RAF1	RAP1A	RARA	RET	RYK	MAPK12	SFRP1	SHH	ST6GAL1	SRC	STAT5A	STK11	SYK	TEK	TFRC	TGFA	TGFB1	TGFB2	TGFB3	TGFBR3	THBS1	THY1	TIE1	TIMP3	TNF	TP73	TSC2	TSG101	TYK2	TYRO3	UBA52	VEGFB	WEE1	WNT1	WNT5A	WT1	YES1	ZAP70	EPM2A	TUSC3	CDK10	TNK1	RIPK1	RIPK2	TNFRSF10B	TNFRSF10A	DIRAS3	SLIT2	TRAF4	AATK	HDAC9	HDAC5	RAD50	B3GALT5	TUBB3	DLC1	TESK2	MALT1	FASTK	KLK11	RIPK3	RASSF1	IRAK3	LMTK2	PADI4	GNMT	DLL1	PYCARD	CPA4	RIPK4	IMPACT	CHFR	TMPRSS4	USP29	PROK2	LRRK1	HDAC11	ADAMTS12	KIAA1804	ACVR1C	DAB2IP	
GO:0019637_organophosphate metabolic process	Number_of_gene_16	APOA1	APOC1	APOC2	CD81	FABP3	FGF2	FGF7	GATA6	HTR2A	PDGFA	PDGFB	PIK3R1	PLA2G2A	PLAUR	PPARD	PTEN	
GO:0019722_calcium-mediated signaling	Number_of_gene_7	AGTR1	CDH13	EDN1	EGFR	IL8	SYK	TNF	
GO:0019724_B cell mediated immunity	Number_of_gene_12	FAS	BCL3	CD40	IL2	IL4	IL10	LIG4	LTA	MLH1	MSH2	TGFB1	TNF	
GO:0019725_cellular homeostasis	Number_of_gene_40	AGTR1	ALOX12	APC	APP	BAX	CALCA	CAV1	CCKAR	CCKBR	CD9	CCR5	EDN1	ERBB2	F2R	PTK2B	FGF2	GPX1	HFE	HTR2A	ICAM1	IL1B	IL2	IL6	ITPR3	JAK2	KCNQ1	LCK	LCN2	LYN	P2RX7	PKD2	PMP22	PPARD	SKI	TFRC	TGFB1	THY1	TUSC3	ABCG2	PROK2	
GO:0019748_secondary metabolic process	Number_of_gene_5	CYP1A1	CYP1B1	CYP2E1	RBP1	UGT1A1	
GO:0019751_polyol metabolic process	Number_of_gene_3	FGF2	MAS1	PTEN	
GO:0019752_carboxylic acid metabolic process	Number_of_gene_36	AGXT	AKT1	ALOX12	APOC1	APOC2	BRCA1	BSG	CAV1	COMT	NQO1	DNMT3B	EDN1	FABP3	GPX1	GPX3	GSTM2	GSTP1	IGF1	INS	NOS3	OAT	ODC1	PLA2G2A	PPARD	PPARG	PPAT	PTGS1	PTGS2	RBP1	STAT5A	STK11	SYK	TNFRSF1A	PADI4	GNMT	UGT1A1	
GO:0019827_stem cell maintenance	Number_of_gene_12	APC	ASCL2	FGFR1	IGF1	KIT	LIF	LIG4	NOTCH2	SFRP1	SOX2	TCF7L2	FZD7	
GO:0019835_cytolysis	Number_of_gene_2	CSF2	P2RX7	
GO:0019882_antigen processing and presentation	Number_of_gene_10	CD1A	HFE	HLA-DOA	HLA-DOB	HLA-DPA1	HLA-DPB1	HLA-DRA	HLA-F	ICAM1	THBS1	
GO:0019915_lipid storage	Number_of_gene_10	ABCA1	APOA1	CAV1	IL1B	IL6	NFKB1	PPARG	STAT5A	TNF	ACVR1C	
GO:0019932_second-messenger-mediated signaling	Number_of_gene_33	AGTR1	AKT1	CALCA	CCKAR	CCKBR	CDH13	CDKN1B	LTB4R	CREB1	EDN1	EDNRB	EGFR	EPHA5	ERBB2	F2R	GALR1	GNAS	HTR1B	HTR2A	IGF1	IGF1R	IL8	MC2R	NPY	NTRK1	PIK3R1	PTEN	PTHLH	SYK	THBS1	TNF	TSC2	FZD7	
GO:0019933_cAMP-mediated signaling	Number_of_gene_4	EPHA5	GALR1	GNAS	PTHLH	
GO:0019934_cGMP-mediated signaling	Number_of_gene_2	THBS1	FZD7	
GO:0019935_cyclic-nucleotide-mediated signaling	Number_of_gene_9	EPHA5	GALR1	GNAS	HTR1B	MC2R	NPY	PTHLH	THBS1	FZD7	
GO:0019941_modification-dependent protein catabolic process	Number_of_gene_11	AKT1	CDK2	DAB2	MAD2L1	MAP3K1	SHH	TSG101	UBA52	WNT1	CHFR	USP29	
GO:0019953_sexual reproduction	Number_of_gene_36	ACVR1	AFP	AKT1	FAS	BCL2L2	BMP4	CCND2	CD9	CDC25B	CTNNB1	PTK2B	FANCG	HSPA2	IHH	IL1B	IL12B	JAG2	KIT	LIG3	MAS1	MLH1	MMP19	MSH2	MST1R	NOS3	NOTCH1	SERPINA5	PGR	PTGS2	SMO	SRC	TGFB1	PTCH2	CCNA1	TESK2	PROK2	
GO:0020027_hemoglobin metabolic process	Number_of_gene_2	EPO	INHA	
GO:0021510_spinal cord development	Number_of_gene_7	ASCL1	GLI2	GLI3	NOTCH1	SHH	SMO	WNT1	
GO:0021511_spinal cord patterning	Number_of_gene_4	GLI2	GLI3	SHH	SMO	
GO:0021513_spinal cord dorsal/ventral patterning	Number_of_gene_4	GLI2	GLI3	SHH	SMO	
GO:0021514_ventral spinal cord interneuron differentiation	Number_of_gene_3	GLI2	GLI3	SHH	
GO:0021515_cell differentiation in spinal cord	Number_of_gene_6	ASCL1	GLI2	GLI3	NOTCH1	SHH	WNT1	
GO:0021516_dorsal spinal cord development	Number_of_gene_2	ASCL1	WNT1	
GO:0021517_ventral spinal cord development	Number_of_gene_3	GLI2	GLI3	SHH	
GO:0021520_spinal cord motor neuron cell fate specification	Number_of_gene_2	GLI2	GLI3	
GO:0021522_spinal cord motor neuron differentiation	Number_of_gene_2	GLI2	GLI3	
GO:0021527_spinal cord association neuron differentiation	Number_of_gene_2	ASCL1	WNT1	
GO:0021532_neural tube patterning	Number_of_gene_8	BMP4	GAS1	GLI2	GLI3	SHH	SMO	WNT1	WNT10B	
GO:0021536_diencephalon development	Number_of_gene_11	BMP2	BMP4	CDH1	CREB1	FGF2	GLI2	SMO	SOX2	WNT1	WNT5A	WNT8B	
GO:0021537_telencephalon development	Number_of_gene_14	ASCL1	BMP2	BMP4	ERBB4	EXT1	FGFR1	GLI3	MAS1	RYK	SHH	SKI	SOX2	TP73	SLIT2	
GO:0021543_pallium development	Number_of_gene_7	ASCL1	FGFR1	GLI3	MAS1	SOX2	TP73	SLIT2	
GO:0021545_cranial nerve development	Number_of_gene_6	EPHB1	EPHB2	ERBB3	GLI3	HOXB2	SMO	
GO:0021549_cerebellum development	Number_of_gene_5	GAS1	GDF10	GLI2	SMO	WNT1	
GO:0021554_optic nerve development	Number_of_gene_3	EPHB1	EPHB2	GLI3	
GO:0021561_facial nerve development	Number_of_gene_2	HOXB2	SMO	
GO:0021575_hindbrain morphogenesis	Number_of_gene_5	GAS1	GLI2	SMO	WNT1	DLC1	
GO:0021587_cerebellum morphogenesis	Number_of_gene_4	GAS1	GLI2	SMO	WNT1	
GO:0021602_cranial nerve morphogenesis	Number_of_gene_4	EPHB1	EPHB2	GLI3	HOXB2	
GO:0021631_optic nerve morphogenesis	Number_of_gene_3	EPHB1	EPHB2	GLI3	
GO:0021675_nerve development	Number_of_gene_7	EPHB1	EPHB2	ERBB3	GLI3	HOXB2	NGFR	SMO	
GO:0021695_cerebellar cortex development	Number_of_gene_2	GLI2	SMO	
GO:0021696_cerebellar cortex morphogenesis	Number_of_gene_2	GLI2	SMO	
GO:0021700_developmental maturation	Number_of_gene_24	AKT1	APP	BMP2	CDC25B	CEBPA	EDNRB	EPO	ERBB4	PTK2B	FGFR1	FGFR3	HOXA5	IGF1	IHH	NOTCH1	PGR	PPARD	PPARG	PTGS2	RET	TGFB2	WNT1	WNT10B	HOXB13	
GO:0021761_limbic system development	Number_of_gene_4	FGFR2	MAS1	TP73	WNT8B	
GO:0021766_hippocampus development	Number_of_gene_2	MAS1	TP73	
GO:0021772_olfactory bulb development	Number_of_gene_4	EXT1	FGFR1	SKI	SLIT2	
GO:0021781_glial cell fate commitment	Number_of_gene_3	ASCL1	CTNNB1	SOX2	
GO:0021782_glial cell development	Number_of_gene_6	ASCL1	CD9	GSTP1	LYN	SHH	SKI	
GO:0021783_preganglionic parasympathetic nervous system development	Number_of_gene_2	HOXB2	SMO	
GO:0021795_cerebral cortex cell migration	Number_of_gene_2	FGFR1	SLIT2	
GO:0021800_cerebral cortex tangential migration	Number_of_gene_2	FGFR1	SLIT2	
GO:0021823_cerebral cortex tangential migration using cell-cell interactions	Number_of_gene_2	FGFR1	SLIT2	
GO:0021825_substrate-dependent cerebral cortex tangential migration	Number_of_gene_2	FGFR1	SLIT2	
GO:0021827_postnatal olfactory bulb interneuron migration	Number_of_gene_2	FGFR1	SLIT2	
GO:0021871_forebrain regionalization	Number_of_gene_6	BMP2	BMP4	GLI3	SHH	WNT1	WNT2B	
GO:0021872_forebrain generation of neurons	Number_of_gene_4	ASCL1	FGFR2	SOX2	WNT8B	
GO:0021879_forebrain neuron differentiation	Number_of_gene_4	ASCL1	FGFR2	SOX2	WNT8B	
GO:0021885_forebrain cell migration	Number_of_gene_2	FGFR1	SLIT2	
GO:0021889_olfactory bulb interneuron differentiation	Number_of_gene_2	FGFR1	SLIT2	
GO:0021891_olfactory bulb interneuron development	Number_of_gene_2	FGFR1	SLIT2	
GO:0021903_rostrocaudal neural tube patterning	Number_of_gene_2	WNT1	WNT10B	
GO:0021904_dorsal/ventral neural tube patterning	Number_of_gene_6	BMP4	GAS1	GLI2	GLI3	SHH	SMO	
GO:0021915_neural tube development	Number_of_gene_19	BMP4	EPHA2	GAS1	GLI2	GLI3	NOTCH1	PTK7	SFRP1	SHH	SKI	SMO	TCF7L2	TSC2	TWIST1	WNT1	WNT5A	WNT10B	DLC1	SEMA3C	
GO:0021952_central nervous system projection neuron axonogenesis	Number_of_gene_5	EPHB1	EPHB2	EPHB3	GLI2	SLIT2	
GO:0021953_central nervous system neuron differentiation	Number_of_gene_14	ASCL1	EPHB1	EPHB2	EPHB3	FGFR1	FGFR2	GLI2	GLI3	SHH	SMO	SOX2	WNT1	WNT8B	SLIT2	
GO:0021954_central nervous system neuron development	Number_of_gene_8	ASCL1	EPHB1	EPHB2	EPHB3	FGFR1	FGFR2	GLI2	SLIT2	
GO:0021955_central nervous system neuron axonogenesis	Number_of_gene_5	EPHB1	EPHB2	EPHB3	GLI2	SLIT2	
GO:0021978_telencephalon regionalization	Number_of_gene_3	BMP2	BMP4	SHH	
GO:0021983_pituitary gland development	Number_of_gene_9	BMP2	BMP4	CDH1	CREB1	FGF2	GLI2	SMO	SOX2	WNT5A	
GO:0021984_adenohypophysis development	Number_of_gene_4	BMP2	FGF2	SMO	SOX2	
GO:0021987_cerebral cortex development	Number_of_gene_4	ASCL1	FGFR1	SOX2	SLIT2	
GO:0021988_olfactory lobe development	Number_of_gene_4	EXT1	FGFR1	SKI	SLIT2	
GO:0022008_neurogenesis	Number_of_gene_127	ABL1	ABL2	JAG1	AKT1	APC	APP	FAS	RHOC	ASCL1	ASCL2	BMP2	BMP4	BMP6	CCKAR	CCND2	CD9	CDH1	CDK6	COL1A1	COL1A2	COL4A3	COL6A1	CREB1	CTNNA1	CTNNB1	DCC	DNMT3B	EDNRB	EFNA1	EFNB3	EGFR	EPHA2	EPHA5	EPHA7	EPHB1	EPHB2	EPHB3	EPO	NR2F6	ERBB2	ERBB3	EXT1	PTK2B	FES	FGF2	FGF5	FGF8	FGFR1	FGFR3	FGFR2	FYN	GAS1	GLI2	GLI3	GSTP1	IFNG	IGF1R	IHH	IL6	ITGA2	ITGB1	JAG2	JAK2	KIT	KRAS	LAMB1	LAMC1	LIF	LIG4	LIMK1	LYN	SMAD4	MET	MMP14	MYH11	NDN	NEO1	NGFR	NNAT	NOTCH1	NOTCH3	NRAS	NTRK3	OPCML	PAX6	PDGFRA	PPARG	PTEN	PTK2	PTPRF	PTPRG	RAF1	RASGRF1	RET	RRAS	RYK	SEMA3F	SHH	SKI	SMO	SOX2	SRC	TGFB1	TGFB2	THY1	TIAM1	TIMP2	TP73	TWIST1	VAV2	WNT1	WNT2	WNT5A	WNT8B	WNT10B	WNT2B	XRCC2	SEMA3B	FZD7	FZD9	PROM1	SLIT2	ONECUT2	SEMA3A	TUBB3	DLL1	HHIP	
GO:0022028_tangential migration from the subventricular zone to the olfactory bulb	Number_of_gene_2	FGFR1	SLIT2	
GO:0022029_telencephalon cell migration	Number_of_gene_2	FGFR1	SLIT2	
GO:0022037_metencephalon development	Number_of_gene_5	GAS1	GDF10	GLI2	SMO	WNT1	
GO:0022402_cell cycle process	Number_of_gene_98	ABL1	ACVR1	ACVR1B	AKT1	APC	BIRC5	APP	CCND1	BCL6	BMP4	DST	BRCA1	CAV2	CCND2	CCNE1	CDC25B	CDK2	CDK6	CDKN1A	CDKN1B	CDKN1C	CDKN2A	CDKN2B	CTGF	CTNNB1	DBC1	GADD45A	DHCR24	E2F3	E2F5	EDN1	EGF	EGFR	ERCC3	ERN1	FANCA	FANCG	GAS1	GATA6	GFI1	GML	HGF	HSPA2	IFNG	IGF1	IL1A	IL1B	IL8	IL12A	IL12B	INHA	INS	INSR	LIF	LIG3	MAD2L1	MCM2	MCM6	MLF1	MLH1	MSH2	MSH3	NOTCH2	OSM	PKD2	PLAGL1	MAP2K6	PTPN6	RAN	MAPK12	SFRP1	SMARCA4	SOX2	STK11	TCF7L2	TFDP1	TGFA	TGFB1	TGFB2	THBS1	TNF	TP73	TSC2	TSG101	UBA52	WEE1	WNT5A	XPC	XRCC2	GAS7	CDK10	CCNA1	RAD50	TUBB3	RASSF1	RAD54B	MLH3	CHFR	
GO:0022403_cell cycle phase	Number_of_gene_65	ABL1	ACVR1	ACVR1B	AKT1	APC	BIRC5	APP	CCND1	BCL6	BMP4	CAV2	CCND2	CCNE1	CDC25B	CDK2	CDK6	CDKN1A	CDKN1B	CDKN1C	CDKN2A	CDKN2B	GADD45A	E2F3	E2F5	EDN1	EGF	EGFR	FANCA	GAS1	GFI1	HGF	HSPA2	IGF1	IL1A	IL1B	INS	INSR	LIF	LIG3	MAD2L1	MCM2	MCM6	MLH1	MSH2	MSH3	OSM	PTPN6	RAN	SMARCA4	TFDP1	TGFA	TGFB1	TNF	TP73	UBA52	WEE1	WNT5A	XRCC2	CDK10	CCNA1	RAD50	TUBB3	RAD54B	MLH3	CHFR	
GO:0022404_molting cycle process	Number_of_gene_15	ACVR1B	AKT1	APC	CTNNB1	FGF7	FGFR2	HDAC1	NGFR	NOTCH1	PPARD	PTGS2	SHH	TGFB2	TNF	WNT10B	
GO:0022405_hair cycle process	Number_of_gene_15	ACVR1B	AKT1	APC	CTNNB1	FGF7	FGFR2	HDAC1	NGFR	NOTCH1	PPARD	PTGS2	SHH	TGFB2	TNF	WNT10B	
GO:0022406_membrane docking	Number_of_gene_2	CAV2	ICAM1	
GO:0022407_regulation of cell-cell adhesion	Number_of_gene_9	CDH1	IL1B	JAK2	PIK3R1	PODXL	TGFB1	TNF	WNT1	WNT5A	
GO:0022408_negative regulation of cell-cell adhesion	Number_of_gene_6	CDH1	JAK2	PIK3R1	PODXL	TGFB1	WNT1	
GO:0022409_positive regulation of cell-cell adhesion	Number_of_gene_4	IL1B	PODXL	TNF	WNT5A	
GO:0022411_cellular component disassembly	Number_of_gene_24	APC	BAX	CAPG	CASP3	CASP6	CASP8	CDH1	CDKN2A	CTNNB1	DSG1	DSP	NRG1	HSPA2	LAMC1	PLG	PTK2	SFRP1	TJP1	TNF	UBA52	VIM	TJP2	NES	IRAK3	
GO:0022412_cellular process involved in reproduction in multicellular organism	Number_of_gene_3	CD9	SERPINA5	SFRP1	
GO:0022414_reproductive process	Number_of_gene_128	ACVR1	ACVR1B	ADCYAP1	AFP	AHR	AKT1	APC	APP	FAS	CCND1	BCL2L2	BMP2	BMP4	BMP6	BSG	DDR1	CALCA	CASP2	CAV1	CCKBR	CCND2	CCNE1	CD9	CD81	CDC25B	CDKN1B	CCR5	COMT	CLDN4	CREB1	CSF1	CTNNA1	CTNNB1	DHCR24	EPO	ERBB2	ERCC3	ESR1	FANCA	PTK2B	FANCG	FGF7	FGF8	FGF9	FGFR2	FLT1	FRZB	GATA6	GDF10	GJB2	GLI2	GNAS	GPX3	HDAC1	HFE	HSPA2	TNC	ICAM1	IGF1R	IGFBP2	IHH	IL1B	IL4	IL8	INHA	INSR	JAG2	JUNB	KIT	LIF	LIG3	LIG4	MAS1	MAP3K1	MLH1	MMP3	MMP14	MMP19	MSH2	MST1R	NKX3-1	NOS3	NOTCH1	NTRK3	ROR2	SERPINA5	PDGFRA	PGR	PI3	SERPINB5	PPARD	PPAT	EIF2AK2	PTEN	PTGS2	PTHLH	RAN	SFRP1	SHH	SMARCB1	SMO	SOX2	SPP1	SRC	STAT5A	STK11	TCF7L2	TFAP2C	TGFB1	TGFB2	TGFB3	TNF	TSG101	UBA52	WNT5A	WNT10B	WNT2B	WT1	ELL	FZD7	FZD9	PTCH2	CCNA1	SLIT2	TESK2	HOXB13	PSIP1	PROK2	
GO:0022415_viral reproductive process	Number_of_gene_19	CD81	CCR5	ERCC3	HDAC1	ICAM1	IL8	INSR	LIG4	MAP3K1	NTRK3	EIF2AK2	RAN	SMARCB1	TGFB1	TNF	TSG101	UBA52	ELL	PSIP1	
GO:0022600_digestive system process	Number_of_gene_3	APOA1	CCKAR	TFF1	
GO:0022602_ovulation cycle process	Number_of_gene_25	AFP	AHR	BMP4	CASP2	CCKBR	CCND2	CCNE1	CTNNA1	ERBB2	ESR1	FANCG	FGF7	ICAM1	INHA	MMP14	MMP19	NOS3	PDGFRA	PGR	SFRP1	STAT5A	TGFB2	TGFB3	WNT5A	SLIT2	
GO:0022603_regulation of anatomical structure morphogenesis	Number_of_gene_71	APC	BAX	BMP2	BMP4	CASP6	CDH1	CDKN2A	COL1A1	COL4A3	CTNNB1	DAB2	EDN1	EFNA1	EPHA2	EPHB2	EPHB4	ERBB2	ESR1	FGF1	FGF2	FGF3	FGF7	FGFR1	FGFR2	GATA6	HGF	HIF1A	HOXA5	HOXA11	IFNG	IL1A	IL1B	IL6	KRT1	LIF	LIMK1	SMAD2	SMAD4	MYOD1	NGFR	NOS3	NOTCH1	NTRK3	ROR2	SERPINE1	PTGS2	PTPRF	RYK	SEMA3F	SFRP1	SHH	TCF7L2	TGFB1	TGFB2	TGFB3	THBS1	THY1	TIAM1	TIE1	TNF	TNFRSF1A	VEGFB	WNT2	WNT5A	WNT2B	FZD7	SLIT2	HDAC9	HDAC5	SEMA3A	DAB2IP	
GO:0022604_regulation of cell morphogenesis	Number_of_gene_26	BMP2	COL1A1	CTNNB1	EFNA1	EPHB2	IFNG	LIF	LIMK1	SMAD2	SMAD4	NGFR	NTRK3	PTPRF	RYK	SEMA3F	SFRP1	TCF7L2	TGFB1	TGFB2	TGFB3	THY1	TIAM1	WNT5A	SLIT2	SEMA3A	DAB2IP	
GO:0022607_cellular component assembly	Number_of_gene_105	ABCA1	AHR	APBA1	APC	APOA1	APOC1	APP	FAS	RHOC	BAX	KLF5	CAPG	CAV1	CAV2	CD9	CD40	CDH1	CDH3	CDH11	CDH13	CDKN1B	COL1A1	COL1A2	CREBBP	CSF2	CTNNA1	CTNNB1	CTSD	DSG1	EDN1	FANCA	PTK2B	GJB2	GPX3	HFE	NRG1	IGF1R	IHH	INSR	ITGA6	ITGB1	ITGB4	ITPR3	KDR	KIT	KRT5	LAMC1	LCN2	LIMK1	LOX	SMAD2	SMAD4	MCM2	MAP3K1	MLH1	MLLT4	MMP14	MUSK	MYH11	NEFL	P2RX7	PDGFB	PMP22	PODXL	PPAT	PTEN	PTK2	PTPN6	PXN	RASA1	SFRP1	SFTPC	SFTPD	SKI	SMO	SRC	SYK	TAL1	TCF4	TEK	TERT	TGFB1	TGFB3	THBS1	THY1	TJP1	TK1	TNF	TNFRSF1A	TP73	TRIP6	TSC2	VAV2	WNT1	WNT5A	PTCH2	VAMP8	SLIT2	ONECUT2	TUBB3	DLC1	TESK2	SEPT9	MALT1	GNMT	
GO:0022610_biological adhesion	Number_of_gene_115	ABL1	ABL2	ALOX12	APBA1	APC	APP	RHOC	ARHGDIB	CEACAM1	DST	DDR1	CALCA	CD2	CD9	CD34	CD44	CDH1	CDH3	CDH11	CDH13	CDH17	CDK6	CDKN2A	COL1A1	COL4A3	COL6A1	CLDN4	CSF1	CSF3R	CTGF	CTNNA1	CTNNB1	DMP1	DSC2	DSG1	EGFR	ERBB2	ERBB3	PTK2B	FER	FGF1	FGF6	FN1	GP1BB	NRG1	TNC	ICAM1	IFNG	IGFBP7	IHH	IL1B	IL2	IL8	IL12A	IL12B	ITGA6	ITGA2	ITGB1	ITGB4	JAG2	JAK2	KDR	LAMB1	LAMC1	BCAM	MCAM	MFAP4	MLLT4	MMP14	NEO1	NID1	NOTCH1	ROR2	DDR2	OPCML	SERPINE1	PCDH1	PECAM1	PIK3R1	PLAU	PLG	PODXL	PPARD	PTEN	PTK7	PTPRF	PXN	RASA1	RET	SFRP1	SPP1	SRC	STAT5A	SYK	TGFB1	TGFB2	TGFBI	THBS1	THBS2	THY1	TNF	TRIP6	TSC2	TYRO3	WNT1	WNT5A	FZD7	AOC3	SGCE	ONECUT2	DLC1	TESK2	DLL1	HSD17B12	COL18A1	
GO:0022612_gland morphogenesis	Number_of_gene_36	BMP4	DDR1	CAV1	CDH1	CDKN2A	ERBB2	ERBB3	ESR1	FGF7	FGFR1	FGFR2	FRZB	GLI2	GLI3	HGF	TNC	IGF1R	IL6	NKX3-1	NOTCH1	PDGFB	PGR	SERPINB5	PTHLH	SFRP1	SHH	SRC	STAT5A	TGFB1	TGFB2	TGFB3	TNF	WNT5A	SEMA3A	HOXB13	SEMA3C	
GO:0022616_DNA strand elongation	Number_of_gene_3	MCM2	MCM6	TERT	
GO:0022617_extracellular matrix disassembly	Number_of_gene_2	LAMC1	PLG	
GO:0022898_regulation of transmembrane transporter activity	Number_of_gene_5	RHOC	CCKAR	INS	PKD2	RIPK1	
GO:0023014_signal transduction via phosphorylation event	Number_of_gene_119	AKT1	APC	RHOC	RHOH	BCL3	BLK	BMP4	CASP8	CASP10	CAV1	CCKBR	CD40	CD44	CD81	CREB1	CRK	MAPK14	CSF2	CTNNB1	DAPK1	HBEGF	DUSP4	EDN1	EFNA1	EGF	EGFR	EPO	ERBB2	F2R	PTK2B	FGF1	FGF2	FGF9	FGF12	FGFR1	FGFR3	FGFR2	FLT1	FYN	GPX1	HTR2A	IFNG	IGF1	IGF1R	IL1A	IL1B	IL2	IL3	IL4	IL6	IL10	IL11	IL12A	IL12B	INS	INSR	JAK2	JAK3	KIT	KRAS	LIF	LYN	MAS1	MAP3K1	MAP3K9	NRAS	NTRK1	ROR2	OSM	P2RX7	PKD2	MAPK9	MAPK10	MAP2K6	PTEN	PXN	RAF1	RAP1A	RET	RYK	S100A4	S100A12	SFRP1	SOX2	SRC	STAT5A	STK11	SYK	TCF7L2	TEK	TGFA	TGFB1	TGFB2	TGFB3	TGFBR3	THBS1	TIMP2	TNF	TNFRSF1A	TP73	TRIP6	TSC2	TYK2	UBA52	VEGFB	WNT5A	ZAP70	FZD7	RIPK1	TNFSF10	RIPK2	TNFRSF10B	TNFRSF10A	TRAF4	MALT1	RIPK3	PROK2	KIAA1804	DAB2IP	
GO:0023051_regulation of signaling	Number_of_gene_194	ACVR1	ACVR1B	ACVR2B	JAG1	AKT1	APC	APP	RHOC	ARHGDIB	RHOH	ARNT	ASCL1	CCND1	BCR	BLK	BMP2	BMP4	BMP6	BMPR1A	BMPR2	CASP8	CASP10	CAV1	CAV2	CCKAR	CCKBR	CD40	CD44	CD81	CDH13	CDKN1C	CDKN2A	CDKN2B	COL1A1	CREB1	CRK	MAPK14	CSF2	CTNNA1	CTNNB1	DAB2	HBEGF	DUSP4	EDN1	EFNA1	EGF	EGFR	EPHA2	EPHB2	EPO	ERBB2	ERBB3	ERBB4	ESR1	ESR2	F2R	PTK2B	FGF1	FGF2	FGF9	FGFR1	FGFR3	FGFR2	FLT1	FRZB	GAS1	GATA6	GLI2	GLI3	GNAS	GNG7	GPX1	GRB10	HIF1A	HTR1B	HTR2A	IFNG	IFNGR1	IFNGR2	IGF1	IGF1R	IGFBP2	IGFBP3	IGFBP5	IHH	IL1A	IL1B	IL1RN	IL2	IL3	IL4	IL6	IL11	IL12A	IL12B	INHA	INS	INSR	ITPR2	ITPR3	JAK2	KCNQ1	KIT	KRAS	LCK	LIF	LYN	SMAD2	SMAD4	MCC	MAP3K1	MAP3K9	NFKB1	NGFR	NKX3-1	NNAT	NOTCH1	NOTCH2	ROR2	OSM	P2RX7	SERPINE1	PDGFB	PLAU	PPARD	PRKAR1A	MAP2K6	PTEN	PTGS2	PTPN6	PTPRF	PXN	RAP1A	RASA1	RASGRF1	RYK	S100A4	S100A12	SFRP1	SHH	SKI	SMARCA4	SMO	SNCG	SOX2	SRC	STK11	SYK	TCF7L2	TEK	TGFA	TGFB1	TGFB2	TGFB3	THBS1	THY1	TIAM1	TIMP2	TNF	TNFRSF1A	TP73	TSC2	TYK2	UBA52	VAV1	VAV2	VEGFB	WNT1	WNT2	WNT5A	WNT2B	FZD7	TNK1	RIPK1	TNFSF10	RIPK2	TNFRSF10B	TNFRSF10A	SLIT2	ONECUT2	TRAF4	IL18BP	DLC1	MALT1	IRAK3	LMTK2	PEG10	PROK2	SOX17	ARHGAP9	HHIP	KIAA1804	ACVR1C	DAB2IP	
GO:0023052_signaling	Number_of_gene_402	ABCA1	ABL1	ABL2	ACVR1	ACVR1B	ACVR2B	ADCYAP1	AFP	JAG1	AGTR1	AKT1	ALK	APBA1	APC	APOA1	APP	FAS	RHOC	ARHGDIB	RHOH	ARNT	ASCL1	AXL	CCND1	BCL3	BCR	CEACAM1	BLK	BMP2	BMP3	BMP4	BMP6	BMPR1A	BMPR2	DST	BRCA1	BSG	DDR1	CALCA	CASP2	CASP3	CASP8	CASP10	CAV1	CAV2	CCKAR	CCKBR	CCND3	CCNE1	CD2	CD9	CD86	TNFSF8	CD40	CD44	CD81	CDH13	CDK2	CDKN1A	CDKN1B	CDKN1C	CDKN2A	CDKN2B	CEBPA	CCR5	LTB4R	COL1A1	COL1A2	COL4A3	COMT	MAP3K8	CREB1	CREBBP	CRK	MAPK14	CSF1R	CSF2	CSF3	CSF3R	CSK	CTGF	CTLA4	CTNNA1	CTNNB1	DAB2	DAPK1	GADD45A	DHCR24	NQO1	HBEGF	DUSP4	EDN1	EDNRB	EFNA1	EFNB3	EGF	EGFR	EPHA2	ELK3	EPHA1	EPHA3	EPHA5	EPHA7	EPHA8	EPHB1	EPHB2	EPHB3	EPHB4	EPHB6	EPO	EPS8	NR2F6	ERBB2	ERBB3	ERBB4	ERG	ERN1	ESR1	ESR2	EXT1	F2R	PTK2B	FER	FGF1	FGF2	FGF3	FGF5	FGF6	FGF7	FGF8	FGF9	FGF12	FGFR1	FGFR3	FGFR2	FGFR4	FLT1	FLT3	FLT4	FRZB	FYN	GABRA5	GABRB3	GABRG3	GALR1	GAS1	GATA6	GDF10	GJB2	GLI2	GLI3	GML	GNAS	GNG7	SFN	GP1BB	GPX1	GRB7	GRB10	GUCY2D	HDAC1	HGF	NRG1	HIF1A	HLA-DOA	HLA-DOB	HLA-DPA1	HLA-DPB1	HLA-DRA	HLA-F	HOXA5	HOXA11	HTR1B	HTR2A	TNC	IAPP	ICAM1	ID1	IFNG	IFNGR1	IFNGR2	IGF1	IGF1R	IGF2R	IGFBP1	IGFBP2	IGFBP3	IGFBP5	IGFBP6	IHH	IL1A	IL1B	IL1RN	IL2	IL3	IL4	IL6	IL8	IL10	IL11	IL12A	IL12B	IL13	INHA	INS	INSR	ITGA6	IRF5	IRF7	ITGA2	ITGB1	ITGB4	ITK	ITPR2	ITPR3	JAG2	JAK2	JAK3	KCNQ1	KDR	KIT	KRAS	LCK	LIF	LIMK1	LRP2	LTA	BCAM	LYN	SMAD2	SMAD4	MAS1	MC2R	MCC	MAP3K1	MET	MFAP4	CXCL9	MLH1	MAP3K9	MLLT4	MME	MPL	MSH2	MST1R	MUSK	NDN	NEFL	NFKB1	NFKB2	NGFR	NKX3-1	NNAT	NOS3	NOTCH1	NPY	NOTCH2	NOTCH3	NOTCH4	NPR2	NRAS	NTRK1	NTRK2	NTRK3	ROR1	ROR2	DDR2	NTSR1	OSM	P2RX7	SERPINE1	PCDH1	PDE1B	PDGFA	PDGFB	PDGFRA	PDGFRB	PECAM1	PENK	PGF	PGR	PIK3R1	PKD2	PLAU	PLAUR	PMP22	POMC	PPARD	PPARG	PRKAR1A	MAPK9	MAPK10	MAP2K6	PTEN	PTGS2	PTHLH	PTK2	PTK7	PTPN6	PTPRF	PTPRG	PXN	RAF1	RAN	RAP1A	RARA	RARB	RASA1	RASGRF1	RET	RRAS	RYK	S100A4	S100A12	MAPK12	SFRP1	SH3BP2	SHB	SHH	SKI	SLC22A3	SLC22A2	SMARCA4	SMO	SNCG	SOX2	SPARC	SRC	STAT5A	STK11	SYK	TCF7L2	TEK	TFAP2C	TGFA	TGFB1	TGFB2	TGFB3	LEFTY2	TGFBR3	THBS1	THY1	TIAM1	TIE1	TIMP2	TNF	TNFRSF1A	TNFRSF1B	TP73	TRIP6	TSC2	TYK2	TYRO3	UBA52	VAV1	VAV2	VEGFB	WNT1	WNT2	WNT5A	WNT8B	WNT10B	WNT2B	ZAP70	SEMA3B	FZD7	FZD9	TNK1	RIPK1	TNFSF10	RIPK2	TNFRSF10D	TNFRSF10C	TNFRSF10B	TNFRSF10A	DIRAS3	MTA1	SLIT2	ONECUT2	TRAF4	IL18BP	DLC1	MALT1	RAB32	RIPK3	RASSF1	IRAK3	PEG10	DLL1	PYCARD	ASB4	IL17RB	PROK2	SOX17	ARHGAP9	HHIP	LRRK1	KIAA1804	EMR3	ACVR1C	DAB2IP	GPR116	
GO:0023056_positive regulation of signaling	Number_of_gene_110	ACVR1B	ACVR2B	JAG1	RHOC	ARNT	ASCL1	BMP2	BMP4	BMP6	BMPR1A	BMPR2	CASP8	CASP10	CAV1	CAV2	CCKBR	CD40	CD44	CDH13	CDKN1C	CDKN2A	CDKN2B	COL1A1	CSF2	CTNNA1	CTNNB1	DAB2	HBEGF	EGF	EGFR	EPO	ERBB2	ERBB3	ERBB4	ESR1	F2R	FGF1	FGF2	FGF9	FGFR1	FGFR3	FGFR2	FLT1	GAS1	GATA6	GPX1	GRB10	HIF1A	IFNG	IGF1	IGF1R	IL1A	IL1B	IL2	IL3	IL4	IL6	IL11	IL12A	IL12B	INS	INSR	JAK2	KIT	LCK	LIF	LYN	SMAD4	NFKB1	NOTCH2	ROR2	OSM	P2RX7	PDGFB	PPARD	PTGS2	PTPN6	RYK	S100A4	S100A12	SFRP1	SHH	SMO	SOX2	SRC	STK11	SYK	TCF7L2	TEK	TGFA	TGFB1	TGFB2	TGFB3	THBS1	TNF	TNFRSF1A	UBA52	VEGFB	WNT1	WNT2	WNT5A	WNT2B	FZD7	RIPK1	TNFSF10	RIPK2	TNFRSF10B	TRAF4	MALT1	DAB2IP	
GO:0023057_negative regulation of signaling	Number_of_gene_61	ACVR1	AKT1	APC	RHOC	RHOH	CCND1	CAV1	CD44	CTNNB1	DAB2	EGF	EGFR	ERBB3	ESR2	FGF9	FGFR3	FRZB	GAS1	GLI3	GRB10	HTR1B	HTR2A	IGF1R	IGFBP3	IGFBP5	IHH	IL1B	IL1RN	LIF	MCC	NGFR	NKX3-1	NOTCH1	ROR2	P2RX7	PTEN	PTGS2	PTPRF	SFRP1	SHH	SKI	SMARCA4	SOX2	TCF7L2	TGFB3	THBS1	THY1	TSC2	UBA52	WNT1	WNT5A	TNK1	SLIT2	ONECUT2	IL18BP	DLC1	IRAK3	PEG10	SOX17	HHIP	DAB2IP	
GO:0023061_signal release	Number_of_gene_36	ACVR2B	BLK	CCKAR	CCKBR	CREB1	EDN1	GNAS	HTR1B	HTR2A	IFNG	IL1B	IL6	IL11	INHA	INS	ITPR2	ITPR3	JAK2	KCNQ1	LIF	LRP2	LYN	SMAD2	NNAT	OSM	P2RX7	PPARD	PRKAR1A	RAP1A	SFRP1	SLC22A2	SNCG	SYK	TCF7L2	TNF	ACVR1C	
GO:0030001_metal ion transport	Number_of_gene_35	AKT1	RHOC	CALCA	CAV1	CCKAR	CDK2	CDKN1B	CTGF	CTNNB1	EGF	F2R	FGF2	FYN	HFE	HTR2A	ICAM1	ITPR2	ITPR3	KCNQ1	LCK	LCN2	LYN	NOS3	NPY	P2RX7	PKD2	PRSS8	PTGS2	SLC5A5	TFRC	TGFB1	THY1	LMTK2	KCNK4	SLC5A8	
GO:0030003_cellular cation homeostasis	Number_of_gene_27	AGTR1	APP	CALCA	CAV1	CCKAR	CCKBR	CCR5	EDN1	F2R	PTK2B	FGF2	HFE	HTR2A	IL1B	IL2	ITPR3	JAK2	LCK	LCN2	LYN	P2RX7	PKD2	TFRC	TGFB1	THY1	ABCG2	PROK2	
GO:0030010_establishment of cell polarity	Number_of_gene_3	IGF1R	PTK7	SHH	
GO:0030029_actin filament-based process	Number_of_gene_24	ABL1	RHOC	ARHGDIB	CAPG	CCKAR	CRK	DES	EDN1	EPS8	PTK2B	FGF7	LIMK1	MAP3K1	MYH11	PDGFA	PDGFB	PTK7	RASA1	SFRP1	TSC2	VIM	SLIT2	DLC1	TESK2	
GO:0030030_cell projection organization	Number_of_gene_88	ABL1	ABL2	AKT1	APC	APP	FAS	RHOC	KLF5	CAPG	CCKAR	CDH1	CDH13	COL1A1	COL1A2	COL4A3	COL6A1	CREB1	CTNNA1	DCC	EFNA1	EFNB3	EGFR	EPHA7	EPHB1	EPHB2	EPHB3	ERBB2	ERBB3	EXT1	PTK2B	FES	FGFR1	FGFR2	FYN	GAS1	GLI2	GLI3	IGF1R	IL6	ITGA2	ITGB1	JAK2	KIT	KRAS	LAMB1	LAMC1	LCN2	LIF	LIMK1	LYN	MET	MYH11	NDN	NEO1	NGFR	NOTCH1	NRAS	NTRK3	P2RX7	PDGFB	PODXL	PTEN	PTK2	PTPRF	PTPRG	PXN	RAF1	RASGRF1	RRAS	RYK	SEMA3F	SHH	SMO	SRC	TGFB3	THY1	TIAM1	TSC2	VAV2	WNT1	WNT5A	SEMA3B	FZD7	SLIT2	ONECUT2	SEMA3A	TUBB3	NES	
GO:0030031_cell projection assembly	Number_of_gene_14	APC	KLF5	CAPG	CDH13	KIT	P2RX7	PDGFB	PODXL	PXN	TGFB3	VAV2	WNT1	SLIT2	ONECUT2	
GO:0030032_lamellipodium assembly	Number_of_gene_5	CDH13	PXN	VAV2	WNT1	SLIT2	
GO:0030033_microvillus assembly	Number_of_gene_2	KLF5	PODXL	
GO:0030036_actin cytoskeleton organization	Number_of_gene_22	ABL1	RHOC	ARHGDIB	CAPG	CCKAR	CRK	EDN1	EPS8	PTK2B	FGF7	LIMK1	MAP3K1	MYH11	PDGFA	PDGFB	PTK7	RASA1	SFRP1	TSC2	SLIT2	DLC1	TESK2	
GO:0030041_actin filament polymerization	Number_of_gene_5	RHOC	CAPG	MAP3K1	RASA1	SLIT2	
GO:0030048_actin filament-based movement	Number_of_gene_2	DES	VIM	
GO:0030049_muscle filament sliding	Number_of_gene_2	DES	VIM	
GO:0030069_lysogeny	Number_of_gene_2	LIG4	PSIP1	
GO:0030071_regulation of mitotic metaphase/anaphase transition	Number_of_gene_2	APC	MAD2L1	
GO:0030072_peptide hormone secretion	Number_of_gene_23	ACVR2B	BLK	CCKAR	CCKBR	EDN1	GNAS	IFNG	IL1B	IL6	INS	ITPR2	ITPR3	JAK2	KCNQ1	SMAD2	NNAT	PPARD	PRKAR1A	RAP1A	SFRP1	TCF7L2	TNF	ACVR1C	
GO:0030073_insulin secretion	Number_of_gene_20	ACVR2B	BLK	CCKAR	GNAS	IFNG	IL1B	INS	ITPR2	ITPR3	JAK2	KCNQ1	SMAD2	NNAT	PPARD	PRKAR1A	RAP1A	SFRP1	TCF7L2	TNF	ACVR1C	
GO:0030097_hemopoiesis	Number_of_gene_82	ACVR1B	JAG1	APC	FAS	RHOH	ARNT	BCL3	BMP4	CALCA	CD2	CD86	CDK6	CDKN2A	CDKN2B	CEBPA	CSF1	CSF2	CSF3	CTLA4	CTNNB1	EPO	ERBB2	ETS1	FGFR2	FLT3	GLI2	GLI3	GNAS	HIF1A	HOXA5	HOXA9	IFNG	IHH	IL2	IL4	IL6	IL10	IL11	IL12B	INHA	ITGB1	JAG2	JAK2	JUNB	KIT	LCK	LIF	LIG4	LMO2	LYN	MLF1	MMP9	MSH2	NOTCH2	NOTCH4	PIK3R1	PPARG	RARA	RBP1	SFRP1	SHH	SPI1	STAT5A	SYK	TAL1	TGFB1	TGFB2	TGFBR3	THPO	TNF	WNT1	WNT5A	WNT10B	WNT2B	ZAP70	FZD7	FZD9	RIPK2	HDAC9	HDAC5	MALT1	DLL1	
GO:0030098_lymphocyte differentiation	Number_of_gene_41	APC	FAS	RHOH	BCL3	BMP4	CD2	CD86	CDKN2A	CTLA4	CTNNB1	ERBB2	GLI2	GLI3	IHH	IL2	IL4	IL6	IL10	IL11	IL12B	INHA	ITGB1	JAG2	LCK	LIG4	MSH2	PIK3R1	RARA	SFRP1	SHH	STAT5A	SYK	TGFB1	WNT1	ZAP70	FZD7	FZD9	RIPK2	HDAC9	HDAC5	MALT1	
GO:0030099_myeloid cell differentiation	Number_of_gene_43	ACVR1B	JAG1	APC	FAS	ARNT	BMP4	CALCA	CDK6	CDKN2B	CEBPA	CSF1	CSF2	CSF3	CTNNB1	EPO	ETS1	GNAS	HIF1A	HOXA5	IFNG	IL4	IL11	IL12B	INHA	JAK2	JUNB	KIT	LIF	LMO2	LYN	MMP9	PIK3R1	PPARG	RARA	RBP1	SFRP1	SPI1	STAT5A	TAL1	TGFB1	TGFBR3	THPO	TNF	
GO:0030100_regulation of endocytosis	Number_of_gene_9	APOC1	APOC2	CAV1	CDH13	SERPINE1	PTEN	SFTPD	TGFB1	TSC2	
GO:0030101_natural killer cell activation	Number_of_gene_5	CD2	IL2	IL12A	IL12B	STAT5A	
GO:0030111_regulation of Wnt receptor signaling pathway	Number_of_gene_26	APC	CCND1	BMP2	CAV1	COL1A1	DAB2	FGF9	FGFR2	FRZB	GLI3	GRB10	MCC	NFKB1	ROR2	SFRP1	SHH	SOX2	SRC	STK11	TCF7L2	TSC2	WNT2	WNT5A	WNT2B	SOX17	DAB2IP	
GO:0030147_natriuresis	Number_of_gene_2	AGTR1	EDN1	
GO:0030154_cell differentiation	Number_of_gene_267	ABCA1	ABL1	ABL2	ACVR1	ACVR1B	ACVR2B	JAG1	AGTR1	AKT1	ALOX12	APC	APP	FAS	RHOC	RHOH	ARNT	ASCL1	ASCL2	BAX	CCND1	BCL3	BMP2	BMP3	BMP4	BMP6	BMPR1A	BMPR2	CALCA	CASP3	CASP6	CAV1	CAV2	RUNX1T1	CCKAR	CCND2	CCNE1	CD2	CD9	CD86	CDC25B	CDH1	CDK6	CDKN2A	CDKN2B	CEBPA	COL1A1	COL1A2	COL4A3	COL6A1	CREB1	MAPK14	CSF1	CSF2	CSF3	CTGF	CTLA4	CTNNA1	CTNNB1	DAB2	DCC	DNMT3B	DSP	EDN1	EDNRB	EFNA1	EFNB3	EGFR	EPHA2	EPHA5	EPHA7	EPHB1	EPHB2	EPHB3	EPO	NR2F6	ERBB2	ERBB3	ERBB4	ERCC3	ESR1	ETS1	ETV6	EXT1	F2R	PTK2B	FANCG	FES	FGF1	FGF2	FGF3	FGF5	FGF6	FGF8	FGF9	FGFR1	FGFR3	FGFR2	FLT1	FN1	FRK	FRZB	FYN	GAS1	GATA6	GDF10	GLI2	GLI3	GNAS	SFN	GPX1	GSTP1	HDAC1	HGF	NRG1	HIF1A	HOXA5	HOXA11	HSPA2	TNC	IAPP	IFNG	IGF1	IGF1R	IGFBP3	IGFBP5	IHH	IL1A	IL2	IL4	IL6	IL10	IL11	IL12B	INHA	INS	INSR	ITGA2	ITGB1	JAG2	JAK2	JUNB	KDR	KIT	KRAS	LAMB1	LAMC1	LCK	LIF	LIG4	LIMK1	LMO2	LYN	SMAD2	SMAD4	MET	MGMT	MLF1	MMP9	MMP14	MMP19	MSH2	MUSK	MYH11	MYOD1	NDN	NEO1	NFKB1	NFKB2	NGFR	NNAT	NOTCH1	NOTCH2	NOTCH3	NOTCH4	NRAS	NTRK1	NTRK2	NTRK3	ROR2	OPCML	PAX6	PDGFRA	PGF	PGR	PIK3R1	PLA2G2A	PMP22	PPARD	PPARG	MAPK9	MAP2K6	PTEN	PTGS2	PTHLH	PTK2	PTK7	PTPRF	PTPRG	RAF1	RARA	RASA1	RASGRF1	RBP1	RET	RRAS	RYK	S100A4	MAPK12	SEMA3F	SFRP1	SHB	SHH	SKI	SMO	SOX2	SPI1	SRC	STAT5A	SYK	TAL1	TCF7L2	TFAP2C	TGFB1	TGFB2	TGFB3	TGFBR3	THPO	THY1	TIAM1	TIE1	TIMP2	TNF	TP73	TSG101	TWIST1	VAV2	WNT1	WNT2	WNT5A	WNT8B	WNT10B	WNT2B	WT1	XRCC2	ZAP70	SEMA3B	FZD7	FZD9	GAS7	RIPK2	DLK1	PROM1	SLIT2	ONECUT2	HDAC9	HDAC5	SEMA3A	TUBB3	HOXB13	SEMA3C	MALT1	PEG10	DLL1	SOX17	HHIP	ACVR1C	DAB2IP	
GO:0030155_regulation of cell adhesion	Number_of_gene_50	ALOX12	APC	RHOC	ARHGDIB	DDR1	CDH1	CDH13	CDK6	CDKN2A	COL1A1	CSF1	DMP1	ERBB2	ERBB3	FGF1	NRG1	ICAM1	IFNG	IL1B	IL8	IL12A	IL12B	JAG2	JAK2	KDR	MMP14	NOTCH1	SERPINE1	PIK3R1	PLAU	PLG	PODXL	PTEN	RASA1	SFRP1	SPP1	SRC	STAT5A	TGFB1	TGFB2	TGFBI	THBS1	TNF	TSC2	WNT1	WNT5A	FZD7	ONECUT2	DLL1	HSD17B12	
GO:0030162_regulation of proteolysis	Number_of_gene_20	AKT1	DAB2	GPX1	IFNG	IL1B	IL10	INS	MAD2L1	SERPINE1	SERPINB2	SERPINA5	SERPINB5	PIK3R1	PLAT	PLAUR	SHH	THBS1	TIMP3	TNF	WNT1	
GO:0030163_protein catabolic process	Number_of_gene_26	AKT1	APC	BAX	CASP8	CDK2	CDKN1B	DAB2	GPX1	IFNG	IL1B	IL10	INS	MAD2L1	SMAD4	MAP3K1	P2RX7	SHH	TIMP3	TNF	TSG101	UBA52	WNT1	WNT5A	IRAK3	CHFR	USP29	
GO:0030166_proteoglycan biosynthetic process	Number_of_gene_4	CTNNB1	EXT1	IGF1	TCF7L2	
GO:0030168_platelet activation	Number_of_gene_46	AKT1	APOA1	APP	CD9	CD40	COL1A1	COL1A2	MAPK14	EGF	F2R	FGR	FN1	FYN	GNAS	GP1BB	HGF	IGF1	IL6	IL11	ITPR2	ITPR3	LCK	LYN	MPL	NOS3	SERPINE1	PDE1B	PDGFA	PDGFB	PECAM1	PIK3R1	PLG	PTPN6	RAF1	SPARC	SRC	SYK	TGFB1	TGFB2	TGFB3	LEFTY2	THBS1	THPO	VAV1	VAV2	VEGFB	
GO:0030177_positive regulation of Wnt receptor signaling pathway	Number_of_gene_13	BMP2	CAV1	COL1A1	DAB2	FGF9	FGFR2	NFKB1	ROR2	SFRP1	SHH	SRC	WNT2	WNT2B	
GO:0030178_negative regulation of Wnt receptor signaling pathway	Number_of_gene_18	APC	CCND1	CAV1	DAB2	FGF9	FRZB	GLI3	GRB10	MCC	ROR2	SFRP1	SHH	SOX2	TCF7L2	TSC2	WNT5A	SOX17	DAB2IP	
GO:0030182_neuron differentiation	Number_of_gene_109	ABL1	ABL2	JAG1	AKT1	APC	APP	FAS	RHOC	ASCL1	BMP2	BMP4	BMP6	CCKAR	CCND2	CDH1	COL1A1	COL1A2	COL4A3	COL6A1	CREB1	CTNNA1	DCC	DNMT3B	EDNRB	EFNA1	EFNB3	EGFR	EPHA2	EPHA5	EPHA7	EPHB1	EPHB2	EPHB3	EPO	NR2F6	ERBB2	ERBB3	EXT1	PTK2B	FES	FGF8	FGFR1	FGFR3	FGFR2	FYN	GAS1	GLI2	GLI3	IFNG	IGF1R	IHH	IL6	ITGA2	ITGB1	JAG2	JAK2	KRAS	LAMB1	LAMC1	LIF	LIMK1	LYN	SMAD4	MET	MYH11	NDN	NEO1	NGFR	NNAT	NOTCH1	NOTCH3	NRAS	NTRK3	OPCML	PAX6	PTEN	PTK2	PTPRF	PTPRG	RAF1	RASGRF1	RET	RRAS	RYK	SEMA3F	SHH	SMO	SOX2	SRC	TGFB2	THY1	TIAM1	TIMP2	TP73	VAV2	WNT1	WNT2	WNT5A	WNT8B	WNT10B	WNT2B	SEMA3B	FZD7	PROM1	SLIT2	ONECUT2	SEMA3A	TUBB3	DLL1	
GO:0030183_B cell differentiation	Number_of_gene_15	BCL3	IL4	IL10	IL11	INHA	ITGB1	MSH2	PIK3R1	SFRP1	STAT5A	SYK	FZD9	HDAC9	HDAC5	MALT1	
GO:0030193_regulation of blood coagulation	Number_of_gene_14	CAV1	EDN1	F2R	KRT1	NOS3	SERPINE1	SERPINB2	PDGFA	PDGFB	PLAT	PLAU	PLAUR	PLG	THBS1	
GO:0030194_positive regulation of blood coagulation	Number_of_gene_4	F2R	SERPINE1	PLG	THBS1	
GO:0030195_negative regulation of blood coagulation	Number_of_gene_12	EDN1	KRT1	NOS3	SERPINE1	SERPINB2	PDGFA	PDGFB	PLAT	PLAU	PLAUR	PLG	THBS1	
GO:0030198_extracellular matrix organization	Number_of_gene_21	APP	BCL3	COL1A1	COL1A2	COL4A3	CTGF	DMP1	IHH	LAMC1	LOX	MMP9	MYH11	NFKB2	PDGFRA	SERPINB5	PLG	TGFB2	TGFBI	TNF	WT1	HSD17B12	
GO:0030199_collagen fibril organization	Number_of_gene_4	COL1A1	COL1A2	LOX	TGFB2	
GO:0030201_heparan sulfate proteoglycan metabolic process	Number_of_gene_3	CTNNB1	EXT1	TCF7L2	
GO:0030203_glycosaminoglycan metabolic process	Number_of_gene_2	DCN	EXT1	
GO:0030216_keratinocyte differentiation	Number_of_gene_8	JAG1	CASP3	DSP	SFN	IL1A	NOTCH1	TSG101	WNT5A	
GO:0030217_T cell differentiation	Number_of_gene_29	APC	FAS	RHOH	BCL3	BMP4	CD2	CD86	CDKN2A	CTLA4	CTNNB1	ERBB2	GLI2	GLI3	IHH	IL2	IL6	IL12B	JAG2	LCK	LIG4	RARA	SHH	STAT5A	SYK	TGFB1	WNT1	ZAP70	FZD7	RIPK2	
GO:0030218_erythrocyte differentiation	Number_of_gene_16	ACVR1B	ARNT	BMP4	CDK6	EPO	ETS1	HIF1A	HOXA5	INHA	JAK2	LMO2	LYN	SPI1	STAT5A	TAL1	TGFBR3	
GO:0030219_megakaryocyte differentiation	Number_of_gene_2	CDKN2B	IL11	
GO:0030224_monocyte differentiation	Number_of_gene_2	CSF1	PPARG	
GO:0030225_macrophage differentiation	Number_of_gene_6	CALCA	CEBPA	CSF1	INHA	LIF	MMP9	
GO:0030238_male sex determination	Number_of_gene_3	FGF9	IGF1R	INSR	
GO:0030239_myofibril assembly	Number_of_gene_2	EDN1	MYH11	
GO:0030258_lipid modification	Number_of_gene_10	AGTR1	AKT1	ALOX12	APOA1	APOC1	PIK3R1	PPARD	PPARG	PTEN	STK11	
GO:0030260_entry into host cell	Number_of_gene_3	CD81	CCR5	ICAM1	
GO:0030262_apoptotic nuclear change	Number_of_gene_4	BAX	CASP3	CDKN2A	SFRP1	
GO:0030264_nuclear fragmentation involved in apoptotic nuclear change	Number_of_gene_2	BAX	CASP3	
GO:0030278_regulation of ossification	Number_of_gene_26	ACVR1	ACVR2B	APC	BMP2	BMP4	BMP6	BMPR1A	BMPR2	CDK6	CTNNB1	PTK2B	FGFR1	GDF10	GNAS	IGF1	IL6	NOTCH1	P2RX7	SFRP1	SKI	SOX2	TGFB1	TGFB2	TGFB3	WNT5A	WNT10B	
GO:0030279_negative regulation of ossification	Number_of_gene_3	PTK2B	SFRP1	TGFB1	
GO:0030282_bone mineralization	Number_of_gene_14	ACVR1	ACVR2B	BMP2	BMP4	BMP6	BMPR1A	BMPR2	FGFR2	IGF1	P2RX7	PTGS2	TGFB1	TGFB3	WNT10B	
GO:0030301_cholesterol transport	Number_of_gene_8	ABCA1	APOA1	APOC1	APOC2	CAV1	CFTR	NFKB1	PPARG	
GO:0030307_positive regulation of cell growth	Number_of_gene_14	AKT1	ALOX12	RHOC	HBEGF	PTK2B	SFN	NRG1	IGFBP1	IL2	INS	LIMK1	NTRK3	SFRP1	TGFB2	
GO:0030308_negative regulation of cell growth	Number_of_gene_25	ACVR1B	BCL6	BMPR2	CDKN1A	CDKN1B	CDKN2A	DAB2	ESR2	FGF2	FRZB	SMAD4	PPARD	PPARG	RYK	SEMA3F	SFRP1	TGFB1	TGFB2	WNT5A	WT1	TNK1	SLIT2	SEMA3A	SOX17	SCGB3A1	
GO:0030316_osteoclast differentiation	Number_of_gene_12	APC	CALCA	CSF1	CTNNB1	GNAS	IFNG	IL4	IL12B	JUNB	PIK3R1	SFRP1	TNF	
GO:0030323_respiratory tube development	Number_of_gene_36	ACVR2B	ASCL1	BMP4	BMPR2	CEBPA	CFTR	CTGF	CTNNB1	FGF1	FGF2	FGF7	FGF9	FGFR1	FGFR2	GATA6	GLI2	GLI3	HOXA5	LIF	LOX	SMAD2	MMP14	NOS3	NOTCH1	PDGFRA	PTHLH	SFTPD	SHH	SOX2	TGFB3	TNF	WNT2	WNT5A	WNT2B	TRAF4	HHIP	
GO:0030324_lung development	Number_of_gene_35	ACVR2B	ASCL1	BMP4	BMPR2	CEBPA	CFTR	CTGF	CTNNB1	FGF1	FGF2	FGF7	FGF9	FGFR1	FGFR2	GATA6	GLI2	GLI3	HOXA5	LIF	LOX	SMAD2	MMP14	NOS3	NOTCH1	PDGFRA	PTHLH	SFTPD	SHH	SOX2	TGFB3	TNF	WNT2	WNT5A	WNT2B	HHIP	
GO:0030325_adrenal gland development	Number_of_gene_5	APOA1	ASCL1	PDGFRA	PDGFRB	WT1	
GO:0030326_embryonic limb morphogenesis	Number_of_gene_17	BMP4	CTNNB1	FGF9	FGFR1	GAS1	GLI2	GLI3	GNAS	HDAC1	HOXA9	HOXA11	NOTCH1	NOTCH2	SHH	SKI	TWIST1	WNT5A	
GO:0030330_DNA damage response, signal transduction by p53 class mediator	Number_of_gene_11	BCL3	BRCA1	CD44	CDK2	CDKN1A	CDKN1B	CDKN2A	GML	MSH2	TP73	UBA52	
GO:0030334_regulation of cell migration	Number_of_gene_71	JAG1	AKT1	ALOX12	APC	RHOC	BMP4	BMPR2	CDH13	COL1A1	CSF1	HBEGF	EDN1	EFNA1	EGFR	EPHA2	ERBB4	F2R	PTK2B	FGF1	FGF2	FGF7	FLT1	HIF1A	ICAM1	IGF1	IGF1R	IGFBP3	IGFBP5	IL6	IL8	INS	INSR	JAG2	JAK2	KDR	KIT	LAMB1	MCC	MAP3K1	MMP9	ROR2	SERPINE1	PDGFA	PDGFB	PDGFRA	PDGFRB	PIK3R1	PLAU	PODXL	PPARD	PTEN	PTGS2	RRAS	SFRP1	SHH	SRC	TGFB1	TGFB2	THBS1	THY1	TIE1	TRIP6	VEGFB	WNT5A	SLIT2	ONECUT2	HDAC9	HDAC5	SEMA3A	DLC1	DAB2IP	
GO:0030335_positive regulation of cell migration	Number_of_gene_50	AKT1	ALOX12	APC	RHOC	BMP4	BMPR2	CDH13	COL1A1	CSF1	HBEGF	EDN1	EGFR	ERBB4	F2R	PTK2B	FGF1	FGF2	FGF7	FLT1	HIF1A	ICAM1	IGF1	IGF1R	IL6	IL8	INS	INSR	JAK2	KDR	KIT	LAMB1	MMP9	ROR2	SERPINE1	PDGFA	PDGFB	PDGFRA	PDGFRB	PIK3R1	PODXL	PTGS2	SRC	TGFB1	TGFB2	THBS1	TRIP6	VEGFB	WNT5A	ONECUT2	HDAC9	
GO:0030336_negative regulation of cell migration	Number_of_gene_20	FGF2	IGFBP3	IGFBP5	MCC	SERPINE1	PDGFB	PPARD	PTEN	RRAS	SFRP1	SHH	TGFB1	THBS1	THY1	TIE1	SLIT2	HDAC5	SEMA3A	DLC1	DAB2IP	
GO:0030431_sleep	Number_of_gene_2	HTR2A	IL6	
GO:0030500_regulation of bone mineralization	Number_of_gene_11	ACVR1	ACVR2B	BMP2	BMP4	BMP6	BMPR1A	BMPR2	P2RX7	TGFB1	TGFB3	WNT10B	
GO:0030501_positive regulation of bone mineralization	Number_of_gene_11	ACVR1	ACVR2B	BMP2	BMP4	BMP6	BMPR1A	BMPR2	P2RX7	TGFB1	TGFB3	WNT10B	
GO:0030509_BMP signaling pathway	Number_of_gene_15	ACVR1	ACVR2B	BMP2	BMP4	BMP6	BMPR1A	BMPR2	CAV1	GATA6	SMAD4	NOTCH1	SFRP1	SKI	TGFBR3	WNT5A	
GO:0030510_regulation of BMP signaling pathway	Number_of_gene_7	BMPR2	CAV1	GATA6	NOTCH1	SFRP1	SKI	WNT5A	
GO:0030511_positive regulation of transforming growth factor beta receptor signaling pathway	Number_of_gene_5	CDKN1C	CDKN2B	SMAD4	STK11	THBS1	
GO:0030512_negative regulation of transforming growth factor beta receptor signaling pathway	Number_of_gene_5	SKI	TGFB3	WNT1	ONECUT2	PEG10	
GO:0030513_positive regulation of BMP signaling pathway	Number_of_gene_2	BMPR2	GATA6	
GO:0030514_negative regulation of BMP signaling pathway	Number_of_gene_5	CAV1	NOTCH1	SFRP1	SKI	WNT5A	
GO:0030516_regulation of axon extension	Number_of_gene_6	LIMK1	NTRK3	RYK	SEMA3F	WNT5A	SEMA3A	
GO:0030517_negative regulation of axon extension	Number_of_gene_4	RYK	SEMA3F	WNT5A	SEMA3A	
GO:0030518_steroid hormone receptor signaling pathway	Number_of_gene_13	BRCA1	CCNE1	CTNNB1	ESR1	ESR2	JAK2	NKX3-1	PGR	RAN	RARA	SFRP1	SMARCA4	SRC	
GO:0030520_estrogen receptor signaling pathway	Number_of_gene_5	ESR1	ESR2	NKX3-1	RARA	SRC	
GO:0030521_androgen receptor signaling pathway	Number_of_gene_6	BRCA1	CCNE1	CTNNB1	RAN	SFRP1	SMARCA4	
GO:0030522_intracellular receptor mediated signaling pathway	Number_of_gene_15	BRCA1	CCNE1	CTNNB1	ESR1	ESR2	FLT1	JAK2	NKX3-1	PGR	RAN	RARA	RARB	SFRP1	SMARCA4	SRC	
GO:0030534_adult behavior	Number_of_gene_7	APP	CSTB	EFNB3	EPS8	NPY	NTSR1	SNCG	
GO:0030538_embryonic genitalia morphogenesis	Number_of_gene_2	ROR2	TCF7L2	
GO:0030539_male genitalia development	Number_of_gene_7	BMP6	CTNNB1	DHCR24	GJB2	PDGFRA	SHH	SOX2	
GO:0030574_collagen catabolic process	Number_of_gene_8	MMP1	MMP2	MMP3	MMP7	MMP8	MMP9	MMP10	MMP19	
GO:0030593_neutrophil chemotaxis	Number_of_gene_5	IL1B	IL8	SYK	TGFB2	SLIT2	
GO:0030595_leukocyte chemotaxis	Number_of_gene_16	CALCA	EDNRB	IL1B	IL6	IL8	IL10	IL16	SERPINE1	PDGFB	SFTPD	SYK	TGFB2	THBS1	VEGFB	WNT5A	SLIT2	
GO:0030656_regulation of vitamin metabolic process	Number_of_gene_4	GFI1	IFNG	NFKB1	TNF	
GO:0030705_cytoskeleton-dependent intracellular transport	Number_of_gene_3	APBA1	APP	NEFL	
GO:0030728_ovulation	Number_of_gene_6	AFP	IL1B	MMP19	NOS3	PGR	PTGS2	
GO:0030730_sequestering of triglyceride	Number_of_gene_3	IL1B	PPARG	TNF	
GO:0030799_regulation of cyclic nucleotide metabolic process	Number_of_gene_16	ABCA1	ADCYAP1	CALCA	EDN1	EDNRB	GALR1	GNAS	HTR1B	MC2R	NOS3	NTRK1	NTRK2	PKD2	PTHLH	TIMP2	WNT5A	
GO:0030800_negative regulation of cyclic nucleotide metabolic process	Number_of_gene_2	EDN1	HTR1B	
GO:0030801_positive regulation of cyclic nucleotide metabolic process	Number_of_gene_4	ABCA1	MC2R	PTHLH	WNT5A	
GO:0030802_regulation of cyclic nucleotide biosynthetic process	Number_of_gene_13	ABCA1	ADCYAP1	CALCA	EDN1	EDNRB	GALR1	GNAS	HTR1B	MC2R	NOS3	NTRK1	NTRK2	PTHLH	
GO:0030803_negative regulation of cyclic nucleotide biosynthetic process	Number_of_gene_2	EDN1	HTR1B	
GO:0030804_positive regulation of cyclic nucleotide biosynthetic process	Number_of_gene_3	ABCA1	MC2R	PTHLH	
GO:0030808_regulation of nucleotide biosynthetic process	Number_of_gene_13	ABCA1	ADCYAP1	CALCA	EDN1	EDNRB	GALR1	GNAS	HTR1B	MC2R	NOS3	NTRK1	NTRK2	PTHLH	
GO:0030809_negative regulation of nucleotide biosynthetic process	Number_of_gene_2	EDN1	HTR1B	
GO:0030810_positive regulation of nucleotide biosynthetic process	Number_of_gene_3	ABCA1	MC2R	PTHLH	
GO:0030811_regulation of nucleotide catabolic process	Number_of_gene_7	EPHA2	PTK2B	RASGRF1	SFRP1	THY1	TSC2	DAB2IP	
GO:0030814_regulation of cAMP metabolic process	Number_of_gene_14	ABCA1	ADCYAP1	CALCA	EDN1	EDNRB	GALR1	GNAS	HTR1B	MC2R	NTRK1	NTRK2	PKD2	PTHLH	TIMP2	
GO:0030815_negative regulation of cAMP metabolic process	Number_of_gene_2	EDN1	HTR1B	
GO:0030816_positive regulation of cAMP metabolic process	Number_of_gene_3	ABCA1	MC2R	PTHLH	
GO:0030817_regulation of cAMP biosynthetic process	Number_of_gene_12	ABCA1	ADCYAP1	CALCA	EDN1	EDNRB	GALR1	GNAS	HTR1B	MC2R	NTRK1	NTRK2	PTHLH	
GO:0030818_negative regulation of cAMP biosynthetic process	Number_of_gene_2	EDN1	HTR1B	
GO:0030819_positive regulation of cAMP biosynthetic process	Number_of_gene_3	ABCA1	MC2R	PTHLH	
GO:0030823_regulation of cGMP metabolic process	Number_of_gene_2	NOS3	WNT5A	
GO:0030832_regulation of actin filament length	Number_of_gene_5	RHOC	CAPG	MAP3K1	RASA1	SLIT2	
GO:0030833_regulation of actin filament polymerization	Number_of_gene_5	RHOC	CAPG	MAP3K1	RASA1	SLIT2	
GO:0030837_negative regulation of actin filament polymerization	Number_of_gene_2	CAPG	SLIT2	
GO:0030838_positive regulation of actin filament polymerization	Number_of_gene_2	RHOC	MAP3K1	
GO:0030850_prostate gland development	Number_of_gene_20	AHR	APC	BMP4	CDKN1B	CTNNB1	ESR1	FGFR2	GLI2	TNC	IGF1R	NKX3-1	NOTCH1	SERPINB5	PTEN	SFRP1	SHH	STAT5A	STK11	WNT5A	HOXB13	
GO:0030851_granulocyte differentiation	Number_of_gene_3	CSF3	RARA	RBP1	
GO:0030852_regulation of granulocyte differentiation	Number_of_gene_2	RARA	RBP1	
GO:0030855_epithelial cell differentiation	Number_of_gene_40	JAG1	ALOX12	APC	ASCL1	CCND1	BMP4	CASP3	CAV1	CDKN2B	CTNNB1	DSP	ESR1	FGF2	FGFR2	GATA6	SFN	GPX1	HOXA5	IFNG	IHH	IL1A	LIF	MGMT	NOTCH1	NOTCH4	PGR	PPARG	PTHLH	PTK7	SHH	SOX2	STAT5A	TSG101	WNT5A	WNT10B	WT1	FZD7	ONECUT2	HOXB13	SOX17	
GO:0030856_regulation of epithelial cell differentiation	Number_of_gene_13	ALOX12	APC	CCND1	CAV1	CDKN2B	IFNG	LIF	NOTCH1	NOTCH4	SHH	SOX2	STAT5A	WNT10B	
GO:0030857_negative regulation of epithelial cell differentiation	Number_of_gene_4	CCND1	CAV1	IFNG	NOTCH4	
GO:0030858_positive regulation of epithelial cell differentiation	Number_of_gene_6	ALOX12	APC	CDKN2B	NOTCH1	SOX2	WNT10B	
GO:0030878_thyroid gland development	Number_of_gene_2	HOXA5	SHH	
GO:0030879_mammary gland development	Number_of_gene_32	CCND1	BMP4	DDR1	CAV1	CDKN2A	CREB1	EGF	ERBB2	ERBB3	ERBB4	ESR1	FGF2	FGFR2	FRZB	GLI2	GLI3	GPX1	NRG1	HOXA5	HOXA9	IGF1R	MGMT	NOTCH4	PGR	PPAT	PTHLH	SRC	STAT5A	TGFB1	TGFB3	WNT2	WNT5A	
GO:0030885_regulation of myeloid dendritic cell activation	Number_of_gene_2	CD2	IL10	
GO:0030888_regulation of B cell proliferation	Number_of_gene_10	AHR	CASP3	CD40	CDKN1A	CDKN2A	CTLA4	IL2	IL4	IL10	IL13	
GO:0030889_negative regulation of B cell proliferation	Number_of_gene_4	CASP3	CDKN2A	CTLA4	IL10	
GO:0030890_positive regulation of B cell proliferation	Number_of_gene_5	CD40	CDKN1A	IL2	IL4	IL13	
GO:0030900_forebrain development	Number_of_gene_32	APP	ASCL1	BMP2	BMP4	CCKAR	CDH1	CREB1	ERBB4	EXT1	FGF2	FGFR1	FGFR3	FGFR2	GLI2	GLI3	LRP2	MAS1	NOTCH1	NOTCH3	RYK	SHH	SKI	SMO	SOX2	SRC	TP73	WNT1	WNT5A	WNT8B	WNT2B	SLIT2	DLC1	
GO:0030901_midbrain development	Number_of_gene_4	FGFR1	FGFR2	SHH	WNT1	
GO:0030902_hindbrain development	Number_of_gene_11	CTNNB1	EGF	FGF2	GAS1	GDF10	GLI2	HOXB2	SHH	SMO	WNT1	DLC1	
GO:0030903_notochord development	Number_of_gene_3	EFNA1	EPHA2	GLI2	
GO:0030916_otic vesicle formation	Number_of_gene_3	FGF3	FGFR2	WNT8B	
GO:0030917_midbrain-hindbrain boundary development	Number_of_gene_2	WNT1	WNT10B	
GO:0030947_regulation of vascular endothelial growth factor receptor signaling pathway	Number_of_gene_6	ARNT	FGF9	FLT1	GRB10	HIF1A	VEGFB	
GO:0030949_positive regulation of vascular endothelial growth factor receptor signaling pathway	Number_of_gene_6	ARNT	FGF9	FLT1	GRB10	HIF1A	VEGFB	
GO:0030968_endoplasmic reticulum unfolded protein response	Number_of_gene_2	CCND1	ERN1	
GO:0031000_response to caffeine	Number_of_gene_2	IL6	PPARG	
GO:0031016_pancreas development	Number_of_gene_21	ACVR2B	AFP	AKT1	APC	CCKAR	CTNNB1	GATA6	IAPP	IGF1R	IHH	IL6	INS	INSR	SMAD2	PAX6	SHH	SMO	TCF7L2	UBA52	WNT5A	ONECUT2	
GO:0031017_exocrine pancreas development	Number_of_gene_3	IGF1R	INSR	SMO	
GO:0031018_endocrine pancreas development	Number_of_gene_9	AKT1	GATA6	IAPP	IL6	INS	PAX6	UBA52	WNT5A	ONECUT2	
GO:0031023_microtubule organizing center organization	Number_of_gene_3	BRCA1	CTNNB1	GADD45A	
GO:0031032_actomyosin structure organization	Number_of_gene_2	EDN1	MYH11	
GO:0031056_regulation of histone modification	Number_of_gene_3	DNMT1	DNMT3B	TGFB1	
GO:0031057_negative regulation of histone modification	Number_of_gene_2	DNMT1	DNMT3B	
GO:0031058_positive regulation of histone modification	Number_of_gene_3	DNMT1	DNMT3B	TGFB1	
GO:0031060_regulation of histone methylation	Number_of_gene_2	DNMT1	DNMT3B	
GO:0031061_negative regulation of histone methylation	Number_of_gene_2	DNMT1	DNMT3B	
GO:0031062_positive regulation of histone methylation	Number_of_gene_2	DNMT1	DNMT3B	
GO:0031069_hair follicle morphogenesis	Number_of_gene_7	CTNNB1	FGF7	FGFR2	NGFR	NOTCH1	SHH	TGFB2	
GO:0031076_embryonic camera-type eye development	Number_of_gene_4	IHH	SMO	WNT5A	NES	
GO:0031098_stress-activated protein kinase signaling cascade	Number_of_gene_30	AKT1	RHOC	CREB1	MAPK14	DUSP4	EDN1	PTK2B	FGF12	IL1A	IL1B	LYN	MAP3K1	MAP3K9	ROR2	MAPK9	MAPK10	MAP2K6	SFRP1	SYK	TGFB2	TNF	TP73	UBA52	WNT5A	FZD7	RIPK1	RIPK2	TRAF4	KIAA1804	DAB2IP	
GO:0031099_regeneration	Number_of_gene_31	AFP	FAS	CCND1	DDR1	CCKAR	CCNE1	CDKN1A	CEBPA	CTNNA1	GPX1	GSTP1	IGF1	IGFBP1	JAK2	LIF	LRP2	MYOD1	NOTCH1	NOTCH2	NOTCH3	NTRK3	SERPINE1	PLAUR	PPARG	PPAT	SMO	TGFB1	TIMP3	WNT10B	FZD7	UGT1A1	
GO:0031100_organ regeneration	Number_of_gene_15	AFP	CCND1	DDR1	CCKAR	CCNE1	CDKN1A	CEBPA	GSTP1	LIF	LRP2	NOTCH1	PPARG	PPAT	TGFB1	UGT1A1	
GO:0031102_neuron projection regeneration	Number_of_gene_5	FAS	CTNNA1	JAK2	NTRK3	SMO	
GO:0031103_axon regeneration	Number_of_gene_3	CTNNA1	JAK2	NTRK3	
GO:0031109_microtubule polymerization or depolymerization	Number_of_gene_3	APC	CAV1	CDKN1B	
GO:0031110_regulation of microtubule polymerization or depolymerization	Number_of_gene_3	APC	CAV1	CDKN1B	
GO:0031112_positive regulation of microtubule polymerization or depolymerization	Number_of_gene_3	APC	CAV1	CDKN1B	
GO:0031113_regulation of microtubule polymerization	Number_of_gene_3	APC	CAV1	CDKN1B	
GO:0031116_positive regulation of microtubule polymerization	Number_of_gene_3	APC	CAV1	CDKN1B	
GO:0031123_RNA 3'-end processing	Number_of_gene_2	APP	MLH1	
GO:0031124_mRNA 3'-end processing	Number_of_gene_2	APP	MLH1	
GO:0031128_developmental induction	Number_of_gene_12	BMP2	BMP4	CTNNB1	FGF1	FGF2	FGF3	FGFR1	HOXA11	SOX2	WNT1	WNT2	WNT2B	
GO:0031145_anaphase-promoting complex-dependent proteasomal ubiquitin-dependent protein catabolic process	Number_of_gene_3	CDK2	MAD2L1	UBA52	
GO:0031175_neuron projection development	Number_of_gene_74	ABL1	ABL2	AKT1	APC	APP	FAS	RHOC	CCKAR	CDH1	COL1A1	COL1A2	COL4A3	COL6A1	CREB1	CTNNA1	DCC	EFNA1	EFNB3	EGFR	EPHA7	EPHB1	EPHB2	EPHB3	ERBB2	ERBB3	EXT1	PTK2B	FES	FGFR1	FGFR2	FYN	GAS1	GLI2	GLI3	IGF1R	IL6	ITGA2	ITGB1	JAK2	KRAS	LAMB1	LAMC1	LIF	LIMK1	LYN	MET	MYH11	NDN	NEO1	NGFR	NOTCH1	NRAS	NTRK3	PTEN	PTK2	PTPRF	PTPRG	RAF1	RASGRF1	RRAS	RYK	SEMA3F	SHH	SMO	SRC	THY1	TIAM1	VAV2	WNT5A	SEMA3B	FZD7	SLIT2	SEMA3A	TUBB3	
GO:0031214_biomineral tissue development	Number_of_gene_18	ACVR1	ACVR2B	ALPL	BMP2	BMP4	BMP6	BMPR1A	BMPR2	COL1A1	DMP1	FGFR2	IGF1	P2RX7	PTGS2	SPP1	TGFB1	TGFB3	WNT10B	
GO:0031268_pseudopodium organization	Number_of_gene_2	APC	KIT	
GO:0031269_pseudopodium assembly	Number_of_gene_2	APC	KIT	
GO:0031272_regulation of pseudopodium assembly	Number_of_gene_2	APC	KIT	
GO:0031274_positive regulation of pseudopodium assembly	Number_of_gene_2	APC	KIT	
GO:0031279_regulation of cyclase activity	Number_of_gene_9	ADCYAP1	CALCA	EDNRB	GALR1	GNAS	NOS3	NTRK1	NTRK2	PTHLH	
GO:0031280_negative regulation of cyclase activity	Number_of_gene_2	EDNRB	GALR1	
GO:0031281_positive regulation of cyclase activity	Number_of_gene_8	ADCYAP1	CALCA	GALR1	GNAS	NOS3	NTRK1	NTRK2	PTHLH	
GO:0031290_retinal ganglion cell axon guidance	Number_of_gene_5	EPHA7	EPHB1	EPHB2	EPHB3	SLIT2	
GO:0031293_membrane protein intracellular domain proteolysis	Number_of_gene_2	NFKB1	NGFR	
GO:0031294_lymphocyte costimulation	Number_of_gene_19	AKT1	CAV1	CD86	MAP3K8	CSK	CTLA4	FYN	HLA-DOA	HLA-DOB	HLA-DPA1	HLA-DPB1	HLA-DRA	LCK	LYN	PIK3R1	PTPN6	SRC	VAV1	YES1	
GO:0031295_T cell costimulation	Number_of_gene_19	AKT1	CAV1	CD86	MAP3K8	CSK	CTLA4	FYN	HLA-DOA	HLA-DOB	HLA-DPA1	HLA-DPB1	HLA-DRA	LCK	LYN	PIK3R1	PTPN6	SRC	VAV1	YES1	
GO:0031323_regulation of cellular metabolic process	Number_of_gene_329	ABCA1	ABL1	ACVR1	ACVR1B	ACVR2B	ADCYAP1	PARP1	AGTR1	AHR	AKT1	APC	APOA1	APOC1	APOC2	APP	RHOC	RHOH	ARNT	ASCL1	ASCL2	CCND1	BCL3	BCL6	BMP2	BMP3	BMP4	BMP6	BMPR1A	BMPR2	BRCA1	KLF5	CALCA	CASP3	CAV1	RUNX1T1	RUNX3	CCNC	CCND2	CCND3	CCNE1	CD86	CD40	CD44	CD81	CDC25B	CDH1	CDK2	CDKN1A	CDKN1B	CDKN1C	CDKN2A	CDKN2B	CEBPA	CHD2	COL1A1	COMT	CREB1	CREBBP	CRK	MAPK14	CSF1	CSF2	CTGF	CTNNB1	DAB2	GADD45A	NQO1	DNMT1	DNMT3B	HBEGF	DUSP4	E2F3	E2F5	EDN1	EDNRB	EFNA1	EGF	EGFR	EPHA2	ELK3	EPO	NR2F6	ERBB2	ERBB3	ERBB4	ERCC1	EYA4	ERCC3	ERCC6	ERG	ERN1	ESR1	ESR2	ETS1	ETS2	ETV1	ETV6	F2R	PTK2B	FGF1	FGF2	FGF7	FGFR3	FGFR2	FLI1	FLT1	FOSL2	FRZB	GALR1	GATA6	GFI1	GLI2	GLI3	GNAS	SFN	GPX1	GRB10	HDAC1	NRG1	HIC1	HIF1A	HLF	HOXA5	HOXA9	HOXA11	HOXB2	HOXC6	HSPA2	HTR1B	HTR2A	ICAM1	ID1	IFNG	IGF1	IGF1R	IGFBP3	IGFBP5	IHH	IL1A	IL1B	IL2	IL3	IL4	IL6	IL10	IL11	IL12A	IL12B	IL16	INHA	INS	INSR	IRF5	IRF7	ISL1	JAK2	JAK3	JUNB	KIT	KRAS	AFF3	LIF	LIMK1	LMO1	LYN	MAD2L1	SMAD2	SMAD4	MAF	MAS1	MC2R	MCM2	MCM6	MAP3K1	MGMT	MLH1	MAP3K9	MLLT3	MLLT6	MSH2	MSH3	MUSK	MXI1	MYB	MYBL2	MYCL1	MYCN	MYOD1	NDN	NFKB1	NFKB2	NKX3-1	NOS3	NOTCH1	NOTCH2	NOTCH3	NOTCH4	NRAS	NTRK1	NTRK2	NTRK3	ROR2	ODC1	OGG1	OSM	P2RX7	SERPINE1	PAX6	PDGFA	PDGFB	PDGFRA	PDGFRB	PEG3	PGR	PIK3R1	PITX2	PKD2	PLAGL1	PLAT	POMC	PPARD	PPARG	PRKAR1A	MAPK9	MAPK10	MAP2K6	PTEN	PTGS2	PTHLH	PTPN6	PURA	PXN	RAF1	RAN	RAP1A	RARA	RARB	RASA1	RASGRF1	RBL2	SFRP1	SFTPD	SHH	SKI	SMARCA4	SMARCB1	SMO	SOX1	SOX2	SPI1	SRC	STAT5A	STK11	SYK	TAL1	TBX1	TCF4	TCF7L2	TFAP2C	TFDP1	TGFA	TGFB1	TGFB2	TGFB3	THBS1	THY1	TIMP2	TIMP3	TNF	TNFRSF1A	TNFRSF1B	TP73	TRIP6	TSC2	TSG101	TWIST1	UBA52	VAV2	VEGFB	WNT1	WNT2	WNT5A	WNT8B	WNT10B	WNT2B	WT1	ZNF215	PRDM2	ELL	FZD7	FZD9	RIPK1	RIPK2	TNFRSF10B	TNFRSF10A	CCNA1	MBD2	DIRAS3	MTA1	SLIT2	ZNF264	ONECUT2	TRAF4	HDAC9	HDAC5	RAD50	DLC1	HOXB13	MALT1	FASTK	RIPK3	PSIP1	RASSF1	IRAK3	HIC2	SIN3B	PADI4	ZIM2	RAD54B	SPDEF	GNMT	PYCARD	IMPACT	PROK2	SOX17	HDAC11	KIAA1804	ZIM3	DAB2IP	
GO:0031324_negative regulation of cellular metabolic process	Number_of_gene_114	AKT1	APOC1	RHOH	ASCL1	ASCL2	BCL3	BCL6	BMP2	BMP4	BRCA1	CALCA	CAV1	CDKN1A	CDKN1B	CDKN1C	CDKN2A	CDKN2B	CEBPA	COMT	CTNNB1	DAB2	DNMT1	DNMT3B	HBEGF	EDN1	EDNRB	EFNA1	ELK3	NR2F6	ERCC1	FGF2	FGFR3	FGFR2	GATA6	GFI1	GLI2	GLI3	GRB10	HDAC1	NRG1	HOXC6	HTR1B	ID1	IFNG	IGFBP3	IGFBP5	IL2	IL4	IL6	IL10	INHA	INS	INSR	IRF7	JUNB	LIMK1	MAD2L1	SMAD2	SMAD4	MAS1	MLH1	MSH2	MSH3	MXI1	MYB	NFKB1	NKX3-1	NOTCH1	SERPINE1	PDGFA	PDGFB	PGR	PIK3R1	PLAT	PPARD	PPARG	PTEN	PTPN6	PURA	RARA	SFRP1	SFTPD	SHH	SKI	SMARCA4	SMO	SOX2	SPI1	TCF7L2	TGFB1	TGFB3	THBS1	TIMP3	TNF	TP73	TSG101	TWIST1	UBA52	WNT1	WNT2	WNT5A	WNT8B	WNT10B	WNT2B	WT1	MBD2	SLIT2	HDAC9	HDAC5	HIC2	SIN3B	SPDEF	IMPACT	DAB2IP	
GO:0031325_positive regulation of cellular metabolic process	Number_of_gene_166	ABCA1	ACVR1	ACVR1B	AGTR1	AHR	AKT1	APOA1	APOC1	APOC2	APP	RHOC	ARNT	ASCL1	CCND1	BCL3	BMP2	BMP3	BMP4	BMP6	BMPR1A	BMPR2	BRCA1	KLF5	CAV1	CCND2	CCND3	CCNE1	CD86	CD40	CD44	CD81	CDH1	CDK2	CDKN1C	CDKN2A	CEBPA	COL1A1	COMT	CREB1	CREBBP	CSF1	CSF2	CTGF	CTNNB1	DAB2	DNMT1	DNMT3B	E2F3	EDN1	EGF	EGFR	EPO	ERCC3	ERCC6	ESR2	ETS1	ETS2	F2R	PTK2B	FGF1	FGF2	FGF7	FGFR3	FGFR2	GATA6	GLI2	GLI3	GRB10	HDAC1	HIF1A	HOXA5	HSPA2	ICAM1	IFNG	IGF1	IGF1R	IHH	IL1A	IL1B	IL2	IL3	IL4	IL6	IL10	IL11	IL12A	IL12B	INS	INSR	JAK2	JAK3	JUNB	LIF	LMO1	LYN	SMAD2	SMAD4	MAS1	MC2R	MAP3K1	MGMT	MYB	MYOD1	NFKB1	NFKB2	NKX3-1	NOTCH1	NOTCH4	ROR2	OSM	P2RX7	PAX6	PDGFA	PDGFB	PDGFRA	PGR	PIK3R1	PLAGL1	POMC	PPARD	PPARG	PTGS2	PTHLH	RAN	RARA	SFRP1	SHH	SKI	SMARCA4	SMARCB1	SMO	SOX2	SPI1	SRC	STAT5A	SYK	TAL1	TCF4	TCF7L2	TFDP1	TGFB1	TGFB3	THBS1	TNF	TNFRSF1A	TP73	TWIST1	UBA52	VEGFB	WNT1	WNT2	WNT5A	WNT10B	WT1	ELL	FZD7	RIPK2	ONECUT2	HDAC5	RAD50	DLC1	MALT1	RIPK3	RASSF1	SOX17	DAB2IP	
GO:0031326_regulation of cellular biosynthetic process	Number_of_gene_251	ABCA1	ABL1	ACVR1	ACVR1B	ACVR2B	ADCYAP1	PARP1	AHR	AKT1	APOC1	APOC2	APP	RHOC	RHOH	ARNT	ASCL1	ASCL2	BCL3	BCL6	BMP2	BMP3	BMP4	BMP6	BRCA1	KLF5	CALCA	CAV1	RUNX1T1	RUNX3	CCNC	CCNE1	CD86	CDH1	CDK2	CDKN1B	CDKN1C	CDKN2A	CEBPA	CHD2	COL1A1	CREB1	CREBBP	CRK	MAPK14	CSF2	CTNNB1	DAB2	DNMT1	DNMT3B	HBEGF	E2F3	E2F5	EDN1	EDNRB	EFNA1	EGFR	ELK3	EPO	NR2F6	ERBB2	ERBB4	EYA4	ERCC3	ERCC6	ERG	ERN1	ESR1	ESR2	ETS1	ETS2	ETV1	ETV6	F2R	PTK2B	FGF1	FGF2	FGFR3	FGFR2	FLI1	FOSL2	FRZB	GALR1	GATA6	GFI1	GLI2	GLI3	GNAS	GRB10	HDAC1	NRG1	HIC1	HIF1A	HLF	HOXA5	HOXA9	HOXA11	HOXB2	HOXC6	HTR1B	ICAM1	ID1	IFNG	IGF1	IGF1R	IGFBP5	IHH	IL1A	IL1B	IL2	IL3	IL4	IL6	IL10	IL11	IL12B	IL16	INHA	INS	INSR	IRF5	IRF7	ISL1	JAK2	JAK3	JUNB	KRAS	AFF3	LIF	LMO1	SMAD2	SMAD4	MAF	MAS1	MC2R	MCM2	MCM6	MAP3K1	MLLT3	MLLT6	MUSK	MXI1	MYB	MYBL2	MYCL1	MYCN	MYOD1	NDN	NFKB1	NFKB2	NKX3-1	NOS3	NOTCH1	NOTCH2	NOTCH3	NOTCH4	NTRK1	NTRK2	NTRK3	ROR2	OGG1	OSM	PAX6	PDGFA	PDGFB	PDGFRA	PEG3	PGR	PITX2	PLAGL1	POMC	PPARD	PPARG	PRKAR1A	MAPK9	MAPK10	PTEN	PTGS2	PTHLH	PURA	RAN	RARA	RARB	RBL2	SFRP1	SFTPD	SHH	SKI	SMARCA4	SMARCB1	SMO	SOX1	SOX2	SPI1	STAT5A	STK11	SYK	TAL1	TBX1	TCF4	TCF7L2	TFAP2C	TFDP1	TGFB1	TGFB3	THBS1	TNF	TNFRSF1A	TP73	TRIP6	TSG101	TWIST1	UBA52	WNT1	WNT2	WNT5A	WNT8B	WNT10B	WNT2B	WT1	ZNF215	PRDM2	ELL	FZD7	FZD9	RIPK1	RIPK2	CCNA1	MBD2	MTA1	ZNF264	ONECUT2	HDAC9	HDAC5	HOXB13	MALT1	RIPK3	PSIP1	IRAK3	HIC2	SIN3B	PADI4	ZIM2	RAD54B	SPDEF	GNMT	PYCARD	IMPACT	SOX17	HDAC11	ZIM3	DAB2IP	
GO:0031327_negative regulation of cellular biosynthetic process	Number_of_gene_88	APOC1	ASCL1	ASCL2	BCL3	BCL6	BMP2	BMP4	BRCA1	CALCA	CAV1	CDKN1B	CDKN1C	CEBPA	CTNNB1	DAB2	DNMT1	DNMT3B	HBEGF	EDN1	EDNRB	EFNA1	ELK3	NR2F6	FGF2	FGFR3	FGFR2	GATA6	GFI1	GLI2	GLI3	GRB10	HDAC1	NRG1	HOXC6	HTR1B	ID1	IFNG	IGFBP5	IL4	IL6	IL10	INHA	INS	IRF7	JUNB	SMAD2	SMAD4	MXI1	MYB	NFKB1	NKX3-1	NOTCH1	PDGFA	PDGFB	PGR	PPARD	PPARG	PURA	RARA	SFRP1	SFTPD	SHH	SKI	SMARCA4	SMO	SOX2	SPI1	TCF7L2	TGFB1	TGFB3	TNF	TP73	TSG101	TWIST1	WNT1	WNT2	WNT5A	WNT8B	WNT10B	WNT2B	WT1	MBD2	HDAC9	HDAC5	HIC2	SIN3B	SPDEF	DAB2IP	
GO:0031328_positive regulation of cellular biosynthetic process	Number_of_gene_131	ABCA1	ACVR1	ACVR1B	AHR	AKT1	APOC2	APP	RHOC	ARNT	ASCL1	BCL3	BMP2	BMP3	BMP4	BMP6	BRCA1	KLF5	CCNE1	CD86	CDH1	CDK2	CDKN1C	CDKN2A	CEBPA	COL1A1	CREB1	CREBBP	CSF2	CTNNB1	DAB2	E2F3	EDN1	EGFR	EPO	ERCC3	ERCC6	ESR2	ETS1	ETS2	F2R	PTK2B	FGF1	FGF2	FGFR2	GATA6	GLI2	GLI3	HDAC1	HIF1A	HOXA5	ICAM1	IFNG	IGF1	IGF1R	IHH	IL1A	IL1B	IL2	IL3	IL4	IL6	IL10	IL11	IL12B	INS	INSR	JAK2	JAK3	JUNB	LIF	LMO1	SMAD2	SMAD4	MAS1	MC2R	MAP3K1	MYB	MYOD1	NFKB1	NFKB2	NKX3-1	NOTCH1	NOTCH4	ROR2	OSM	PAX6	PDGFA	PDGFB	PDGFRA	PGR	PLAGL1	POMC	PPARD	PPARG	PTGS2	PTHLH	RAN	RARA	SFRP1	SHH	SKI	SMARCA4	SMARCB1	SMO	SOX2	SPI1	STAT5A	SYK	TAL1	TCF4	TCF7L2	TFDP1	TGFB1	TGFB3	THBS1	TNF	TNFRSF1A	TP73	TWIST1	WNT1	WNT2	WNT5A	WNT10B	WT1	ELL	FZD7	ONECUT2	HDAC5	RIPK3	SOX17	DAB2IP	
GO:0031329_regulation of cellular catabolic process	Number_of_gene_25	AKT1	APOC1	APOC2	ARNT	DAB2	EPHA2	PTK2B	GPX1	HIF1A	IFNG	IGF1	IL1B	IL10	INS	INSR	MAD2L1	RASGRF1	SFRP1	SHH	THY1	TIMP3	TNF	TSC2	WNT1	DAB2IP	
GO:0031330_negative regulation of cellular catabolic process	Number_of_gene_7	AKT1	APOC1	IL10	INS	MAD2L1	SHH	TIMP3	
GO:0031331_positive regulation of cellular catabolic process	Number_of_gene_11	AKT1	APOC2	ARNT	DAB2	HIF1A	IFNG	IGF1	IL1B	INS	INSR	TNF	
GO:0031333_negative regulation of protein complex assembly	Number_of_gene_2	CAPG	SLIT2	
GO:0031334_positive regulation of protein complex assembly	Number_of_gene_9	APC	RHOC	CAV1	CDKN1B	CSF2	MAP3K1	SRC	TAL1	TNF	
GO:0031341_regulation of cell killing	Number_of_gene_7	ALOX12	ICAM1	IFNG	IL12A	IL12B	P2RX7	STAT5A	
GO:0031343_positive regulation of cell killing	Number_of_gene_6	ALOX12	IFNG	IL12A	IL12B	P2RX7	STAT5A	
GO:0031344_regulation of cell projection organization	Number_of_gene_25	AKT1	APC	RHOC	EFNA1	EPHB2	FGFR1	KIT	LCN2	LIF	LIMK1	NGFR	NTRK3	PODXL	PTEN	PTPRF	PTPRG	RYK	SEMA3F	TGFB3	THY1	TIAM1	WNT1	WNT5A	SLIT2	SEMA3A	
GO:0031345_negative regulation of cell projection organization	Number_of_gene_10	EPHB2	NGFR	PTPRF	PTPRG	RYK	SEMA3F	THY1	WNT5A	SLIT2	SEMA3A	
GO:0031346_positive regulation of cell projection organization	Number_of_gene_13	APC	FGFR1	KIT	LCN2	LIF	LIMK1	NGFR	NTRK3	PTPRF	TGFB3	TIAM1	WNT1	SLIT2	
GO:0031347_regulation of defense response	Number_of_gene_46	AGTR1	CREB1	MAPK14	DUSP4	FYN	GPX1	HCK	IFNG	IFNGR1	IFNGR2	IL1B	IL2	IL4	IL6	IL10	IL12A	IL12B	INS	IRF7	JAK2	LCK	LTA	MAP3K1	NFKB1	NFKB2	OSM	SERPINE1	PLA2G2A	PPARD	PPARG	MAPK9	MAPK10	MAP2K6	PTGS2	PTPN6	STAT5A	TGFB1	TNF	TNFRSF1A	TNFRSF1B	TYK2	UBA52	WNT5A	RIPK1	RIPK2	IRAK3	
GO:0031348_negative regulation of defense response	Number_of_gene_10	GPX1	IL2	IL4	IL10	IL12B	INS	PPARD	PPARG	TNFRSF1B	IRAK3	
GO:0031349_positive regulation of defense response	Number_of_gene_30	AGTR1	CREB1	MAPK14	DUSP4	IL1B	IL2	IL6	IL12A	IL12B	IRF7	JAK2	LTA	MAP3K1	NFKB1	NFKB2	OSM	SERPINE1	PLA2G2A	MAPK9	MAPK10	MAP2K6	PTGS2	STAT5A	TGFB1	TNF	TNFRSF1A	UBA52	RIPK1	RIPK2	IRAK3	
GO:0031396_regulation of protein ubiquitination	Number_of_gene_11	BRCA1	CDK2	CDKN2A	FGFR3	LIMK1	MAD2L1	UBA52	WNT1	RIPK2	MALT1	RASSF1	
GO:0031397_negative regulation of protein ubiquitination	Number_of_gene_5	CDKN2A	LIMK1	MAD2L1	UBA52	WNT1	
GO:0031398_positive regulation of protein ubiquitination	Number_of_gene_6	BRCA1	FGFR3	UBA52	RIPK2	MALT1	RASSF1	
GO:0031399_regulation of protein modification process	Number_of_gene_129	ABL1	ACVR1B	ACVR2B	AKT1	APC	APOA1	APP	ARNT	CCND1	BMP2	BMP4	BMP6	BMPR1A	BMPR2	BRCA1	CALCA	CASP3	CAV1	CCND2	CCND3	CD44	CD81	CDC25B	CDK2	CDKN1A	CDKN1B	CDKN1C	CDKN2A	CDKN2B	CRK	MAPK14	CSF1	CSF2	CTGF	DAB2	GADD45A	DNMT1	DNMT3B	DUSP4	EDN1	EFNA1	EGF	EGFR	EPO	ERBB2	ERBB3	ERN1	F2R	PTK2B	FGF1	FGF2	FGF7	FGFR3	FLT1	SFN	NRG1	HSPA2	HTR1B	HTR2A	IFNG	IGF1	IGFBP3	IL1B	IL2	IL3	IL4	IL6	IL11	IL12A	IL12B	INS	INSR	JAK2	KIT	KRAS	LIF	LIMK1	LYN	MAD2L1	SMAD4	MAS1	MAP3K1	MAP3K9	NRAS	NTRK1	OSM	P2RX7	PDGFA	PDGFB	PDGFRB	PIK3R1	PRKAR1A	MAP2K6	PTEN	PTPN6	PXN	RAF1	RAP1A	SFRP1	SYK	TGFA	TGFB1	TGFB2	TGFB3	THBS1	THY1	TNF	TP73	TSC2	UBA52	VEGFB	WNT1	WNT5A	RIPK1	RIPK2	TNFRSF10B	TNFRSF10A	DIRAS3	SLIT2	TRAF4	RAD50	DLC1	MALT1	RASSF1	IRAK3	IMPACT	PROK2	KIAA1804	DAB2IP	
GO:0031400_negative regulation of protein modification process	Number_of_gene_18	CAV1	CDKN2A	DNMT1	DNMT3B	IGFBP3	IL2	INSR	LIMK1	MAD2L1	MAS1	PTEN	PTPN6	SFRP1	TGFB1	UBA52	WNT1	SLIT2	IMPACT	
GO:0031401_positive regulation of protein modification process	Number_of_gene_61	ACVR1B	AKT1	ARNT	CCND1	BMP2	BMP4	BMP6	BMPR1A	BMPR2	BRCA1	CAV1	CCND2	CCND3	CD44	CD81	CDKN2A	CSF2	CTGF	DAB2	DNMT1	DNMT3B	EPO	FGF1	FGF2	FGF7	FGFR3	HSPA2	IFNG	IGF1	IL1B	IL2	IL3	IL4	IL6	IL11	IL12A	IL12B	INS	INSR	JAK2	LIF	LYN	SMAD4	OSM	P2RX7	PDGFA	PDGFB	PIK3R1	SYK	TGFB1	TGFB3	TNF	UBA52	VEGFB	WNT1	WNT5A	RIPK2	RAD50	DLC1	MALT1	RASSF1	
GO:0031503_protein complex localization	Number_of_gene_2	BIRC5	DNMT3B	
GO:0031532_actin cytoskeleton reorganization	Number_of_gene_4	CCKAR	EPS8	FGF7	PTK7	
GO:0031570_DNA integrity checkpoint	Number_of_gene_10	CCND1	BRCA1	CDK2	CDKN1A	CDKN1B	GML	MSH2	TP73	UBA52	WNT1	
GO:0031571_mitotic cell cycle G1/S transition DNA damage checkpoint	Number_of_gene_7	CCND1	CDK2	CDKN1A	CDKN1B	GML	TP73	UBA52	
GO:0031575_mitotic cell cycle G1/S transition checkpoint	Number_of_gene_9	CCND1	CDK2	CDKN1A	CDKN1B	CDKN2B	GML	TGFB1	TP73	UBA52	
GO:0031577_spindle checkpoint	Number_of_gene_3	APC	BIRC5	MAD2L1	
GO:0031581_hemidesmosome assembly	Number_of_gene_4	ITGA6	ITGB4	KRT5	LAMC1	
GO:0031589_cell-substrate adhesion	Number_of_gene_43	DDR1	CD44	CDH13	CDK6	CDKN2A	COL1A1	CSF1	CTGF	CTNNB1	DMP1	PTK2B	FN1	ITGA2	ITGB1	ITGB4	KDR	LAMB1	LAMC1	BCAM	MMP14	NID1	NOTCH1	SERPINE1	PIK3R1	PLAU	PLG	PPARD	PTEN	PXN	RASA1	SFRP1	SPP1	THBS1	THY1	TRIP6	TSC2	WNT1	FZD7	SGCE	ONECUT2	DLC1	TESK2	HSD17B12	
GO:0031620_regulation of fever generation	Number_of_gene_3	IL1B	PTGS2	TNF	
GO:0031622_positive regulation of fever generation	Number_of_gene_3	IL1B	PTGS2	TNF	
GO:0031623_receptor internalization	Number_of_gene_2	CAV1	HTR1B	
GO:0031638_zymogen activation	Number_of_gene_4	DHCR24	MMP14	SERPINE1	THBS1	
GO:0031639_plasminogen activation	Number_of_gene_3	DHCR24	SERPINE1	THBS1	
GO:0031640_killing of cells of other organism	Number_of_gene_3	IFNG	P2RX7	S100A12	
GO:0031644_regulation of neurological system process	Number_of_gene_17	CCKBR	EDN1	EPHB2	ERBB4	F2R	FGFR1	HTR1B	HTR2A	IFNG	IL1A	IL6	IL10	KIT	PTEN	PTGS2	SNCG	TNF	
GO:0031645_negative regulation of neurological system process	Number_of_gene_4	HTR1B	HTR2A	PTEN	PTGS2	
GO:0031646_positive regulation of neurological system process	Number_of_gene_6	CCKBR	ERBB4	IFNG	IL6	PTGS2	TNF	
GO:0031647_regulation of protein stability	Number_of_gene_10	APOA1	BMP2	CDKN2A	CTSH	DSG1	PTEN	SMO	WNT10B	RASSF1	SOX17	
GO:0031649_heat generation	Number_of_gene_5	EPHA3	IL1A	IL1B	PTGS2	TNF	
GO:0031650_regulation of heat generation	Number_of_gene_3	IL1B	PTGS2	TNF	
GO:0031652_positive regulation of heat generation	Number_of_gene_3	IL1B	PTGS2	TNF	
GO:0031657_regulation of cyclin-dependent protein kinase activity involved by G1/S	Number_of_gene_2	AKT1	EGFR	
GO:0031659_positive regulation of cyclin-dependent protein kinase activity involved in G1/S	Number_of_gene_2	AKT1	EGFR	
GO:0031663_lipopolysaccharide-mediated signaling pathway	Number_of_gene_2	NOS3	RIPK2	
GO:0031667_response to nutrient levels	Number_of_gene_62	ABCA1	AKT1	ALPL	ASCL1	CCND1	BMP2	BMP4	BMPR2	BRCA1	CAV1	CCKAR	CCNE1	CDKN2B	CEBPA	COL1A1	CTSD	EPO	GSTP1	HFE	ICAM1	IGF1R	IGFBP2	IL1A	IL1B	IL4	IL6	INSR	KRT13	LCN2	LRP2	LTA	MGMT	NPY	NTRK3	PIK3R1	POMC	PPARD	PPARG	PTEN	PTGS2	RARA	RBP1	SFRP1	SFTPB	SFTPC	SHH	SLC22A3	SOX2	SPP1	SRC	TFRC	TGFB1	TIE1	TIMP3	WNT2	WNT5A	WNT8B	WNT10B	WRN	FZD7	NES	UGT1A1	
GO:0031668_cellular response to extracellular stimulus	Number_of_gene_26	ABCA1	AXL	BMPR2	CAV1	CCNE1	CDKN1A	CDKN2B	COL1A1	CTSD	GSTP1	HFE	ICAM1	KRT13	LCN2	LYN	MMP3	NTRK3	P2RX7	RARA	SFRP1	WNT2	WNT5A	WNT8B	WNT10B	WRN	FZD7	
GO:0031669_cellular response to nutrient levels	Number_of_gene_20	ABCA1	BMPR2	CAV1	CCNE1	CDKN2B	COL1A1	CTSD	HFE	ICAM1	KRT13	LCN2	NTRK3	RARA	SFRP1	WNT2	WNT5A	WNT8B	WNT10B	WRN	FZD7	
GO:0031670_cellular response to nutrient	Number_of_gene_13	ABCA1	CCNE1	CDKN2B	COL1A1	KRT13	NTRK3	RARA	SFRP1	WNT2	WNT5A	WNT8B	WNT10B	FZD7	
GO:0031952_regulation of protein autophosphorylation	Number_of_gene_4	INS	PDGFA	PDGFB	RAD50	
GO:0031954_positive regulation of protein autophosphorylation	Number_of_gene_4	INS	PDGFA	PDGFB	RAD50	
GO:0031960_response to corticosteroid stimulus	Number_of_gene_41	ACVR1	AGXT	AHR	ALPL	FAS	RHOC	CCND1	BMP4	CAV1	CCKAR	CCNE1	CDKN1A	CEBPA	COL1A1	CTGF	GPX3	GSTP1	HTR1B	IGFBP2	IL1B	IL1RN	IL6	IL10	INSR	JUNB	KRAS	NOTCH1	NTRK3	SERPINE1	PIK3R1	PRSS8	PTGS1	PTGS2	SFTPB	SFTPC	SRC	TGFB1	TNF	WNT5A	SLIT2	UGT1A1	
GO:0032024_positive regulation of insulin secretion	Number_of_gene_5	BLK	JAK2	NNAT	PPARD	TCF7L2	
GO:0032026_response to magnesium ion	Number_of_gene_2	CCND1	THBS1	
GO:0032088_negative regulation of NF-kappaB transcription factor activity	Number_of_gene_3	CDKN2A	IRAK3	DAB2IP	
GO:0032091_negative regulation of protein binding	Number_of_gene_3	CAV1	DAB2	NKX3-1	
GO:0032092_positive regulation of protein binding	Number_of_gene_2	TCF7L2	TRAF4	
GO:0032094_response to food	Number_of_gene_2	AKT1	NPY	
GO:0032098_regulation of appetite	Number_of_gene_3	NPY	POMC	SLC22A3	
GO:0032101_regulation of response to external stimulus	Number_of_gene_48	AGTR1	CAV1	CDH13	EDN1	F2R	GPX1	IL1B	IL2	IL4	IL6	IL8	IL10	IL12B	IL16	INS	JAK2	KDR	KRT1	LTA	MYOD1	NOS3	NPY	NTRK3	OSM	SERPINE1	SERPINB2	PDGFA	PDGFB	PLA2G2A	PLAT	PLAU	PLAUR	PLG	PPARD	PPARG	PTGS2	RYK	SEMA3F	STAT5A	TGFB1	THBS1	TNF	TNFRSF1A	TNFRSF1B	VEGFB	WNT5A	SLIT2	SEMA3A	
GO:0032102_negative regulation of response to external stimulus	Number_of_gene_15	GPX1	IL2	IL4	IL10	IL12B	INS	SERPINE1	PPARD	PPARG	RYK	SEMA3F	TNFRSF1B	WNT5A	SLIT2	SEMA3A	
GO:0032103_positive regulation of response to external stimulus	Number_of_gene_26	AGTR1	CDH13	IL1B	IL2	IL6	IL8	IL12B	IL16	JAK2	KDR	LTA	NPY	NTRK3	OSM	SERPINE1	PDGFB	PLA2G2A	PTGS2	STAT5A	TGFB1	THBS1	TNF	TNFRSF1A	VEGFB	WNT5A	SLIT2	
GO:0032147_activation of protein kinase activity	Number_of_gene_30	ACVR2B	BMP4	CALCA	CRK	EDN1	EGF	F2R	PTK2B	FGF2	FLT1	NRG1	HTR1B	IL2	IL12B	INS	INSR	JAK2	KRAS	MAP3K1	NRAS	NTRK1	PRKAR1A	RAF1	RAP1A	TGFB2	TNF	WNT5A	TNFRSF10B	TNFRSF10A	MALT1	
GO:0032148_activation of protein kinase B activity	Number_of_gene_3	INS	INSR	WNT5A	
GO:0032200_telomere organization	Number_of_gene_5	PARP1	ERCC1	TERT	WRN	RAD50	
GO:0032228_regulation of synaptic transmission, GABAergic	Number_of_gene_3	CCKBR	ERBB4	HTR1B	
GO:0032230_positive regulation of synaptic transmission, GABAergic	Number_of_gene_2	CCKBR	ERBB4	
GO:0032231_regulation of actin filament bundle assembly	Number_of_gene_5	LIMK1	MAP3K1	SFRP1	TSC2	DLC1	
GO:0032232_negative regulation of actin filament bundle assembly	Number_of_gene_2	MAP3K1	DLC1	
GO:0032233_positive regulation of actin filament bundle assembly	Number_of_gene_2	LIMK1	SFRP1	
GO:0032259_methylation	Number_of_gene_4	COMT	DNMT1	DNMT3B	MGMT	
GO:0032268_regulation of cellular protein metabolic process	Number_of_gene_141	ABL1	ACVR1B	ACVR2B	AGTR1	AKT1	APC	APOA1	APP	RHOC	ARNT	CCND1	BCL3	BMP2	BMP4	BMP6	BMPR1A	BMPR2	BRCA1	CALCA	CASP3	CAV1	CCND2	CCND3	CD44	CD81	CDC25B	CDK2	CDKN1A	CDKN1B	CDKN1C	CDKN2A	CDKN2B	CRK	MAPK14	CSF1	CSF2	CTGF	DAB2	GADD45A	DNMT1	DNMT3B	DUSP4	EDN1	EFNA1	EGF	EGFR	EPO	ERBB2	ERBB3	ERN1	F2R	PTK2B	FGF1	FGF2	FGF7	FGFR3	FLT1	SFN	GPX1	NRG1	HSPA2	HTR1B	HTR2A	IFNG	IGF1	IGFBP3	IGFBP5	IL1B	IL2	IL3	IL4	IL6	IL10	IL11	IL12A	IL12B	INS	INSR	JAK2	KIT	KRAS	LIF	LIMK1	LYN	MAD2L1	SMAD4	MAS1	MAP3K1	MAP3K9	NFKB1	NRAS	NTRK1	OSM	P2RX7	SERPINE1	PDGFA	PDGFB	PDGFRB	PIK3R1	PLAT	PRKAR1A	MAP2K6	PTEN	PTPN6	PXN	RAF1	RAP1A	SFRP1	SHH	SYK	TGFA	TGFB1	TGFB2	TGFB3	THBS1	THY1	TIMP3	TNF	TP73	TSC2	UBA52	VEGFB	WNT1	WNT5A	WT1	RIPK1	RIPK2	TNFRSF10B	TNFRSF10A	DIRAS3	SLIT2	TRAF4	RAD50	DLC1	MALT1	RASSF1	IRAK3	IMPACT	PROK2	KIAA1804	DAB2IP	
GO:0032269_negative regulation of cellular protein metabolic process	Number_of_gene_29	CAV1	CDKN2A	DNMT1	DNMT3B	IGFBP3	IGFBP5	IL2	IL10	INS	INSR	LIMK1	MAD2L1	MAS1	NFKB1	SERPINE1	PIK3R1	PLAT	PTEN	PTPN6	SFRP1	SHH	TGFB1	THBS1	TIMP3	UBA52	WNT1	WT1	SLIT2	IMPACT	
GO:0032270_positive regulation of cellular protein metabolic process	Number_of_gene_67	ACVR1B	AGTR1	AKT1	RHOC	ARNT	CCND1	BCL3	BMP2	BMP4	BMP6	BMPR1A	BMPR2	BRCA1	CAV1	CCND2	CCND3	CD44	CD81	CDKN2A	CSF1	CSF2	CTGF	DAB2	DNMT1	DNMT3B	EPO	PTK2B	FGF1	FGF2	FGF7	FGFR3	HSPA2	IFNG	IGF1	IL1B	IL2	IL3	IL4	IL6	IL11	IL12A	IL12B	INS	INSR	JAK2	LIF	LYN	SMAD4	OSM	P2RX7	PDGFA	PDGFB	PIK3R1	SYK	TGFB1	TGFB3	THBS1	TNF	UBA52	VEGFB	WNT1	WNT5A	RIPK2	RAD50	DLC1	MALT1	RASSF1	
GO:0032271_regulation of protein polymerization	Number_of_gene_8	APC	RHOC	CAPG	CAV1	CDKN1B	MAP3K1	RASA1	SLIT2	
GO:0032272_negative regulation of protein polymerization	Number_of_gene_2	CAPG	SLIT2	
GO:0032273_positive regulation of protein polymerization	Number_of_gene_5	APC	RHOC	CAV1	CDKN1B	MAP3K1	
GO:0032288_myelin assembly	Number_of_gene_2	CD9	PMP22	
GO:0032303_regulation of icosanoid secretion	Number_of_gene_2	IL1B	P2RX7	
GO:0032305_positive regulation of icosanoid secretion	Number_of_gene_2	IL1B	P2RX7	
GO:0032306_regulation of prostaglandin secretion	Number_of_gene_2	IL1B	P2RX7	
GO:0032308_positive regulation of prostaglandin secretion	Number_of_gene_2	IL1B	P2RX7	
GO:0032309_icosanoid secretion	Number_of_gene_2	IL1B	P2RX7	
GO:0032310_prostaglandin secretion	Number_of_gene_2	IL1B	P2RX7	
GO:0032318_regulation of Ras GTPase activity	Number_of_gene_5	EPHA2	PTK2B	RASGRF1	SFRP1	DAB2IP	
GO:0032319_regulation of Rho GTPase activity	Number_of_gene_4	EPHA2	PTK2B	RASGRF1	SFRP1	
GO:0032320_positive regulation of Ras GTPase activity	Number_of_gene_4	EPHA2	PTK2B	RASGRF1	SFRP1	
GO:0032321_positive regulation of Rho GTPase activity	Number_of_gene_4	EPHA2	PTK2B	RASGRF1	SFRP1	
GO:0032330_regulation of chondrocyte differentiation	Number_of_gene_7	BMP4	CTNNB1	GLI2	GLI3	HOXA11	IHH	PTHLH	
GO:0032331_negative regulation of chondrocyte differentiation	Number_of_gene_4	BMP4	CTNNB1	GLI2	PTHLH	
GO:0032332_positive regulation of chondrocyte differentiation	Number_of_gene_3	GLI3	HOXA11	IHH	
GO:0032350_regulation of hormone metabolic process	Number_of_gene_4	ARNT	BMP6	HIF1A	TCF7L2	
GO:0032352_positive regulation of hormone metabolic process	Number_of_gene_3	ARNT	BMP6	HIF1A	
GO:0032355_response to estradiol stimulus	Number_of_gene_28	AHR	BMP4	CASP6	CCND2	CCNE1	CTGF	CTNNB1	ESR1	GSTP1	IGFBP2	IHH	IL1B	IL10	INSR	MMP3	NOS3	PDGFB	PDGFRA	PIK3R1	PTEN	PTGS2	RARA	SFRP1	SHH	TFF1	TGFB1	WNT5A	WNT8B	
GO:0032368_regulation of lipid transport	Number_of_gene_10	ABCA1	AKT1	APOA1	APOC1	APOC2	IL1B	NFKB1	P2RX7	PPARG	THBS1	
GO:0032369_negative regulation of lipid transport	Number_of_gene_5	AKT1	APOC1	APOC2	NFKB1	THBS1	
GO:0032370_positive regulation of lipid transport	Number_of_gene_3	ABCA1	IL1B	P2RX7	
GO:0032371_regulation of sterol transport	Number_of_gene_6	ABCA1	APOA1	APOC1	APOC2	NFKB1	PPARG	
GO:0032372_negative regulation of sterol transport	Number_of_gene_3	APOC1	APOC2	NFKB1	
GO:0032374_regulation of cholesterol transport	Number_of_gene_6	ABCA1	APOA1	APOC1	APOC2	NFKB1	PPARG	
GO:0032375_negative regulation of cholesterol transport	Number_of_gene_3	APOC1	APOC2	NFKB1	
GO:0032386_regulation of intracellular transport	Number_of_gene_25	BCL3	BMP4	BMPR1A	CDH1	CDKN2A	EGF	EGFR	GLI3	IL1B	IL6	IL10	IL12B	JAK2	SMAD4	MXI1	OGG1	SHH	SMO	TCF7L2	TGFB1	TGFB3	TNF	TRIP6	FZD7	DAB2IP	
GO:0032387_negative regulation of intracellular transport	Number_of_gene_3	IL10	MXI1	DAB2IP	
GO:0032388_positive regulation of intracellular transport	Number_of_gene_18	BMP4	BMPR1A	CDH1	EGF	EGFR	GLI3	IL1B	IL6	IL12B	JAK2	SMAD4	SHH	SMO	TCF7L2	TGFB1	TGFB3	TNF	TRIP6	
GO:0032392_DNA geometric change	Number_of_gene_5	ERCC3	MCM2	MCM6	PURA	RAD50	
GO:0032409_regulation of transporter activity	Number_of_gene_7	RHOC	CCKAR	INS	INSR	PKD2	PPARG	RIPK1	
GO:0032410_negative regulation of transporter activity	Number_of_gene_3	RHOC	INSR	PKD2	
GO:0032412_regulation of ion transmembrane transporter activity	Number_of_gene_3	RHOC	CCKAR	PKD2	
GO:0032413_negative regulation of ion transmembrane transporter activity	Number_of_gene_2	RHOC	PKD2	
GO:0032429_regulation of phospholipase A2 activity	Number_of_gene_2	AGTR1	EGFR	
GO:0032430_positive regulation of phospholipase A2 activity	Number_of_gene_2	AGTR1	EGFR	
GO:0032434_regulation of proteasomal ubiquitin-dependent protein catabolic process	Number_of_gene_4	AKT1	DAB2	MAD2L1	SHH	
GO:0032435_negative regulation of proteasomal ubiquitin-dependent protein catabolic process	Number_of_gene_2	MAD2L1	SHH	
GO:0032436_positive regulation of proteasomal ubiquitin-dependent protein catabolic process	Number_of_gene_2	AKT1	DAB2	
GO:0032446_protein modification by small protein conjugation	Number_of_gene_18	AKT1	ARNT	BRCA1	CDK2	CDKN2A	DDB2	FGFR3	LIMK1	MAD2L1	MAP3K1	PAX6	TSG101	UBA52	WNT1	RIPK2	MALT1	RASSF1	CHFR	
GO:0032479_regulation of type I interferon production	Number_of_gene_2	IL10	UBA52	
GO:0032488_Cdc42 protein signal transduction	Number_of_gene_2	ABCA1	APOA1	
GO:0032494_response to peptidoglycan	Number_of_gene_3	IL6	RIPK2	IRAK3	
GO:0032496_response to lipopolysaccharide	Number_of_gene_35	ABCA1	ALPL	FAS	CCKAR	COMT	DCN	EDN1	EPHA3	EPO	F2R	ICAM1	IL1A	IL1B	IL6	IL8	IL10	IL12A	IL13	LCN2	LTA	MMP3	NOS3	NOTCH1	P2RX7	SERPINE1	PTGS2	SFTPB	SFTPC	SRC	THPO	TNFRSF1A	WNT5A	RIPK2	IRAK3	UGT1A1	
GO:0032501_multicellular organismal process	Number_of_gene_463	ABCA1	ABL1	ABL2	ACTG2	ACVR1	ACVR1B	ACVR2B	AFP	JAG1	AGTR1	AHR	AKT1	ALOX12	ALPL	APBA1	APBA2	APC	APOA1	APOC1	APOC2	APP	FAS	RHOC	ARHGDIB	RHOH	ARNT	ASCL1	ASCL2	BAX	CCND1	BCL2L2	BCL3	BDNF	CEACAM1	BMP2	BMP3	BMP4	BMP6	BMPR1A	BMPR2	BRCA1	BSG	KLF5	DDR1	CALCA	CASP2	CASP3	CASP6	CAV1	CAV2	CCKAR	CCKBR	CCND2	CCNE1	CD2	CD9	CD86	CD40	CDC25B	CDH1	CDH3	CDH11	CDH13	CDK2	CDK6	CDKN1A	CDKN1B	CDKN2A	CDKN2B	CEBPA	CFTR	CHGA	LTB4R	COL1A1	COL1A2	COL4A3	COL6A1	COMT	CREB1	CRK	MAPK14	CSF1	CSF1R	CSF2	CSF3	CSK	CSTB	CTGF	CTLA4	CTNNA1	CTNNB1	CYP1B1	DAB2	DCC	DCN	DES	DHCR24	NQO1	DMP1	DNMT3B	DSP	HBEGF	DUSP4	E2F5	EDN1	EDNRB	EFNA1	EFNB3	EGF	EGFR	EPHA2	ELK3	EPHA3	EPHA5	EPHA7	EPHB1	EPHB2	EPHB3	EPHB4	EPO	EPS8	NR2F6	ERBB2	ERBB3	ERBB4	EYA4	ERCC3	ERG	ESR1	ETS1	ETS2	EXT1	F2R	FANCA	PTK2B	FANCG	FES	FGF1	FGF2	FGF3	FGF5	FGF6	FGF7	FGF8	FGF9	FGF12	FGFR1	FGFR3	FGFR2	FGR	FLI1	FLT1	FLT3	FN1	FRZB	FYN	GABRA5	GABRB3	GABRG3	GALR1	GAS1	GATA6	GDF10	GJB2	GLI2	GLI3	GNAS	GNG7	SFN	GP1BB	GPX1	GRB7	GSTP1	GUCY2D	HDAC1	HFE	HGF	NRG1	HIC1	HIF1A	HLF	HOXA5	HOXA9	HOXA11	HOXB2	HOXC6	HSPA2	HTR1B	HTR2A	TNC	IAPP	ICAM1	ID1	IFNG	IGF1	IGF1R	IGFBP3	IGFBP5	IHH	IL1A	IL1B	IL2	IL3	IL4	IL6	IL8	IL10	IL11	IL12A	IL12B	IL13	INHA	INS	INSR	ITGA6	ISL1	ITGA2	ITGB1	ITGB4	ITPR2	ITPR3	JAG2	JAK2	JUNB	KCNQ1	KDR	KIT	KRAS	KRT1	KRT5	KRT13	AFF3	LAMB1	LAMC1	LCK	LIF	LIG3	LIG4	LIMK1	LMO1	LMO2	LOX	LRP2	LTA	LYN	SMAD2	SMAD4	MAS1	MCC	MAP3K1	MET	MGMT	MLF1	MLH1	MLLT3	MMP1	MMP2	MMP3	MMP7	MMP8	MMP9	MMP10	MMP14	MMP19	MPL	MPO	MSH2	MSH3	MST1R	MUSK	MYB	MYH11	MYLK	MYOD1	NCL	NDN	NEFL	NEO1	NFKB2	NGFR	NKX3-1	NNAT	NOS3	NOTCH1	NPY	NOTCH2	NOTCH3	NOTCH4	NPR2	NRAS	NTRK1	NTRK2	NTRK3	ROR2	NTSR1	OAT	OPCML	SLC22A18	OSM	P2RX7	SERPINE1	SERPINB2	PAX6	PCDH1	SERPINA5	PDE1B	PDGFA	PDGFB	PDGFRA	PDGFRB	PECAM1	PENK	PGF	PGR	SERPINB5	PIK3R1	PITX2	PKD2	PLA2G2A	PLAT	PLAU	PLAUR	PLG	PMP22	PODXL	POMC	PPARD	PPARG	PPAT	PRKAR1A	MAP2K6	PRSS1	PTEN	PTGS1	PTGS2	PTHLH	PTK2	PTK7	PTPN6	PTPRF	PTPRG	PURA	PXN	RAF1	RAP1A	RARA	RARB	RASA1	RASGRF1	RBP1	RET	RRAS	RYK	S100A4	MAPK12	SEMA3F	SFRP1	SFTPB	SFTPC	SFTPD	SHB	SHH	SKI	SLC22A3	SLC22A2	SMARCA4	SMARCB1	SMO	SNCG	SOX2	SPARC	SPI1	SPP1	SRC	STAT5A	STK11	SYK	TAL1	TBX1	TCF7L2	TEK	TFAP2C	TFF1	TFF2	TGFB1	TGFB2	TGFB3	LEFTY2	TGFBI	TGFBR3	THBS1	THPO	THY1	TIAM1	TIE1	TIMP2	TIMP3	TNF	TNFRSF1A	TP73	TSC2	TSG101	PHLDA2	TWIST1	UBA52	UNG	VAV1	VAV2	VEGFB	VIM	WEE1	WNT1	WNT2	WNT5A	WNT8B	WNT10B	WNT2B	WRN	WT1	XRCC2	YES1	ZAP70	SEMA3B	EPM2A	TFPI2	ELL	FZD7	FZD9	ENC1	GAS7	TMEFF1	PTCH2	RIPK2	DLK1	PROM1	CCNA1	SGCE	SLIT2	ONECUT2	TRAF4	HDAC9	HDAC5	SEMA3A	TUBB3	DLC1	TESK2	HOXB13	SEMA3C	NES	MALT1	IRAK3	SIN3B	SPDEF	DLL1	PYCARD	UGT1A1	PLXDC1	PROK2	SOX17	HHIP	COL18A1	ACVR1C	DAB2IP	
GO:0032502_developmental process	Number_of_gene_400	ABCA1	ABL1	ABL2	ACVR1	ACVR1B	ACVR2B	AFP	JAG1	AGTR1	AHR	AKT1	ALOX12	ALPL	APBA1	APBA2	APC	APOA1	APP	FAS	RHOC	ARHGDIB	RHOH	ARNT	ASCL1	ASCL2	BAX	CCND1	BCL3	BDNF	CEACAM1	BMP2	BMP3	BMP4	BMP6	BMPR1A	BMPR2	BRCA1	BSG	KLF5	DDR1	CALCA	CASP2	CASP3	CASP6	CAV1	CAV2	RUNX1T1	CCKAR	CCND2	CCNE1	CD2	CD9	CD86	CD40	CDC25B	CDH1	CDH11	CDH13	CDK6	CDKN1A	CDKN1B	CDKN2A	CDKN2B	CEBPA	CFTR	COL1A1	COL1A2	COL4A3	COL6A1	CREB1	MAPK14	CSF1	CSF1R	CSF2	CSF3	CTGF	CTLA4	CTNNA1	CTNNB1	DAB2	DCC	DCN	DHCR24	DMP1	DNMT3B	DSP	HBEGF	DUSP4	E2F5	EDN1	EDNRB	EFNA1	EFNB3	EGF	EGFR	EPHA2	ELK3	EPHA5	EPHA7	EPHB1	EPHB2	EPHB3	EPHB4	EPO	NR2F6	ERBB2	ERBB3	ERBB4	EYA4	ERCC3	ERG	ESR1	ETS1	ETS2	ETV6	EXT1	F2R	FANCA	PTK2B	FANCG	FES	FGF1	FGF2	FGF3	FGF5	FGF6	FGF7	FGF8	FGF9	FGF12	FGFR1	FGFR3	FGFR2	FLI1	FLT1	FLT3	FN1	FRK	FRZB	FYN	GABRA5	GAS1	GATA6	GDF10	GJB2	GLI2	GLI3	GNAS	SFN	GPX1	GSTP1	HCK	HDAC1	HGF	NRG1	HIC1	HIF1A	HLF	HOXA5	HOXA9	HOXA11	HOXB2	HOXC6	HSPA2	HTR2A	TNC	IAPP	ICAM1	ID1	IFNG	IGF1	IGF1R	IGFBP1	IGFBP2	IGFBP3	IGFBP5	IHH	IL1A	IL1B	IL2	IL3	IL4	IL6	IL8	IL10	IL11	IL12B	INHA	INS	INSR	ISL1	ITGA2	ITGB1	ITGB4	JAG2	JAK2	JUNB	KDR	KIT	KRAS	KRT1	KRT5	KRT13	AFF3	LAMB1	LAMC1	LCK	LIF	LIG4	LIMK1	LMO1	LMO2	LOX	LRP2	LTA	LYN	SMAD2	SMAD4	MAS1	MATK	MCAM	MAP3K1	MEST	MET	MGMT	MLF1	MLH1	MLLT3	MMP2	MMP9	MMP14	MMP19	MSH2	MSH3	MST1R	MUSK	MYH11	MYLK	MYOD1	NCL	NDN	NEO1	NFKB1	NFKB2	NGFR	NKX3-1	NNAT	NOS3	NOTCH1	NOTCH2	NOTCH3	NOTCH4	NPR2	NRAS	NTRK1	NTRK2	NTRK3	ROR2	OPCML	OSM	P2RX7	SERPINE1	PAX6	PCDH1	PDGFA	PDGFB	PDGFRA	PDGFRB	PGF	PGR	SERPINB5	PIK3R1	PITX2	PKD2	PLA2G2A	PLAUR	PMP22	PODXL	PPARD	PPARG	PPAT	PRKAR1A	MAPK9	MAP2K6	PTEN	PTGS1	PTGS2	PTHLH	PTK2	PTK7	PTPRF	PTPRG	PURA	PXN	RAF1	RARA	RARB	RASA1	RASGRF1	RBP1	RET	RRAS	RYK	S100A4	MAPK12	SEMA3F	SFRP1	SFTPB	SFTPD	SHB	SHH	SKI	SMARCA4	SMARCB1	SMO	SOX2	SPI1	SPP1	SRC	STAT5A	STK11	SYK	TAL1	TBX1	TCF7L2	TEK	TERT	TFAP2C	TFRC	TGFB1	TGFB2	TGFB3	LEFTY2	TGFBR3	THBS1	THPO	THY1	TIAM1	TIE1	TIMP2	TIMP3	TNF	TNFRSF1A	TP73	TSC2	TSG101	PHLDA2	TWIST1	UBA52	UNG	VAV2	VEGFB	WNT1	WNT2	WNT5A	WNT8B	WNT10B	WNT2B	WRN	WT1	XRCC2	ZAP70	SEMA3B	EPM2A	ELL	FZD7	FZD9	ENC1	GAS7	TMEFF1	PTCH2	RIPK2	DLK1	PROM1	SGCE	SLIT2	ONECUT2	TRAF4	HDAC9	HDAC5	SEMA3A	TUBB3	DLC1	HOXB13	SEMA3C	NES	MALT1	IRAK3	PEG10	SIN3B	SPDEF	DLL1	UGT1A1	PLXDC1	PROK2	SOX17	HHIP	COL18A1	ACVR1C	DAB2IP	
GO:0032504_multicellular organism reproduction	Number_of_gene_61	ACVR1	AFP	AHR	AKT1	FAS	CCND1	BCL2L2	BMP2	BMP4	CASP2	CAV1	CCKBR	CCND2	CCNE1	CDC25B	COMT	CREB1	CTNNA1	CTNNB1	ERBB2	ESR1	PTK2B	FANCG	FGF7	GDF10	HSPA2	ICAM1	IHH	IL1B	INHA	JAG2	JUNB	KIT	LIF	LIG3	MAS1	MLH1	MMP14	MMP19	MSH2	NOS3	NOTCH1	SERPINA5	PDGFRA	PGR	PPAT	PTGS2	SFRP1	SHH	SMO	SRC	STAT5A	TGFB1	TGFB2	TGFB3	WNT5A	PTCH2	CCNA1	SLIT2	TESK2	PROK2	
GO:0032507_maintenance of protein location in cell	Number_of_gene_6	APC	BCL3	CAV1	CTNNB1	IL10	MXI1	
GO:0032508_DNA duplex unwinding	Number_of_gene_5	ERCC3	MCM2	MCM6	PURA	RAD50	
GO:0032526_response to retinoic acid	Number_of_gene_20	ABCA1	ASCL1	BMP2	BMP4	COL1A1	IGFBP2	KRT13	LRP2	NTRK3	RARA	SFTPC	SHH	SOX2	TFRC	TIE1	WNT2	WNT5A	WNT8B	WNT10B	FZD7	
GO:0032528_microvillus organization	Number_of_gene_2	KLF5	PODXL	
GO:0032535_regulation of cellular component size	Number_of_gene_67	ACVR1B	AGTR1	AKT1	ALOX12	APP	RHOC	BCL6	BMPR2	DDR1	CAPG	CDH13	CDKN1A	CDKN1B	CDKN2A	CREB1	CTGF	DAB2	HBEGF	EDN1	ESR2	PTK2B	FGF2	FGFR1	FGFR3	FGFR2	FRZB	SFN	NRG1	HPN	IGFBP1	IGFBP2	IGFBP3	IGFBP5	IGFBP6	IGFBP7	IL2	INS	LIMK1	SMAD4	MAP3K1	NDN	NOTCH2	NTRK3	PDGFB	PPARD	PPARG	RASA1	RYK	SEMA3F	SFRP1	SMO	TGFB1	TGFB2	TGFB3	LEFTY2	TGFBR3	TP73	TSC2	TSG101	WNT5A	WT1	TNK1	SLIT2	SEMA3A	IL17RB	SOX17	SCGB3A1	
GO:0032569_gene-specific transcription from RNA polymerase II promoter	Number_of_gene_65	ASCL2	BMP2	BMP4	BRCA1	CAV1	CCNE1	CEBPA	CREB1	CTNNB1	EDNRB	EFNA1	NR2F6	ESR1	ESR2	ETS1	FGF1	FGF2	FGFR3	FGFR2	FRZB	GATA6	GFI1	GLI3	HDAC1	IFNG	IGF1	IHH	IL1B	LIF	LMO1	MAP3K1	MYB	MYOD1	NFKB1	NKX3-1	NOTCH1	PAX6	PGR	POMC	PPARD	PPARG	RARA	RARB	SFRP1	SHH	SMARCA4	SMARCB1	SMO	TAL1	TCF7L2	TGFB1	TP73	WNT1	WNT2	WNT5A	WNT8B	WNT10B	WNT2B	FZD7	FZD9	CCNA1	HDAC9	HDAC5	SPDEF	DAB2IP	
GO:0032570_response to progesterone stimulus	Number_of_gene_11	CAV1	CCNE1	CLDN4	ERBB2	ERBB4	JUNB	PIK3R1	TGFB1	TGFB2	TGFB3	THBS1	
GO:0032582_negative regulation of gene-specific transcription	Number_of_gene_38	ASCL1	ASCL2	BMP2	BMP4	CAV1	CDKN1B	CDKN1C	EDNRB	EFNA1	FGFR3	FGFR2	GATA6	GFI1	HDAC1	IFNG	MYB	NFKB1	NKX3-1	NOTCH1	PPARG	RARA	SFRP1	SHH	SMARCA4	SMO	TCF7L2	TNF	WNT1	WNT2	WNT5A	WNT8B	WNT10B	WNT2B	WT1	HDAC9	HDAC5	SPDEF	DAB2IP	
GO:0032583_regulation of gene-specific transcription	Number_of_gene_80	ARNT	ASCL1	ASCL2	BMP2	BMP4	BRCA1	CAV1	CCNE1	CDKN1B	CDKN1C	CEBPA	CREB1	CTNNB1	EDNRB	EFNA1	EPO	NR2F6	ESR1	ESR2	ETS1	FGF1	FGF2	FGFR3	FGFR2	FRZB	GATA6	GFI1	GLI3	HDAC1	HIF1A	IFNG	IGF1	IHH	IL1B	IL4	IL6	IL10	INS	INSR	LIF	LMO1	SMAD2	MAP3K1	MYB	MYOD1	NFKB1	NKX3-1	NOTCH1	PGR	POMC	PPARD	PPARG	RARA	RARB	SFRP1	SHH	SMARCA4	SMARCB1	SMO	SPI1	TAL1	TCF7L2	TGFB1	TGFB3	TNF	TP73	WNT1	WNT2	WNT5A	WNT8B	WNT10B	WNT2B	WT1	FZD7	FZD9	CCNA1	HDAC9	HDAC5	SPDEF	DAB2IP	
GO:0032602_chemokine production	Number_of_gene_6	HIF1A	IL1B	IL6	TNF	WNT5A	RIPK2	
GO:0032604_granulocyte macrophage colony-stimulating factor production	Number_of_gene_3	IL1B	IL12B	SYK	
GO:0032606_type I interferon production	Number_of_gene_2	IL10	UBA52	
GO:0032609_interferon-gamma production	Number_of_gene_11	BCL3	IL1B	IL10	IL12A	IL12B	INHA	LTA	RARA	TNF	WNT5A	RIPK2	
GO:0032611_interleukin-1 beta production	Number_of_gene_6	ABCA1	APOA1	F2R	JAK2	P2RX7	PYCARD	
GO:0032612_interleukin-1 production	Number_of_gene_7	ABCA1	APOA1	CALCA	F2R	JAK2	P2RX7	PYCARD	
GO:0032613_interleukin-10 production	Number_of_gene_3	BCL3	IL4	IL12B	
GO:0032615_interleukin-12 production	Number_of_gene_6	CD40	IFNG	IL10	IL12B	THBS1	IRAK3	
GO:0032620_interleukin-17 production	Number_of_gene_5	IFNG	IL2	IL12A	IL12B	TGFB1	
GO:0032623_interleukin-2 production	Number_of_gene_7	CD86	IL1A	IL1B	SFTPD	STAT5A	RIPK2	MALT1	
GO:0032627_interleukin-23 production	Number_of_gene_2	CSF2	IFNG	
GO:0032633_interleukin-4 production	Number_of_gene_2	CD86	RARA	
GO:0032635_interleukin-6 production	Number_of_gene_8	IL1A	IL1B	IL6	IL10	P2RX7	TNF	RIPK2	IRAK3	
GO:0032637_interleukin-8 production	Number_of_gene_3	BCL3	CALCA	SERPINE1	
GO:0032640_tumor necrosis factor production	Number_of_gene_8	BCL3	IL10	IL12B	POMC	RARA	THBS1	RIPK2	IRAK3	
GO:0032642_regulation of chemokine production	Number_of_gene_6	HIF1A	IL1B	IL6	TNF	WNT5A	RIPK2	
GO:0032645_regulation of granulocyte macrophage colony-stimulating factor production	Number_of_gene_3	IL1B	IL12B	SYK	
GO:0032649_regulation of interferon-gamma production	Number_of_gene_11	BCL3	IL1B	IL10	IL12A	IL12B	INHA	LTA	RARA	TNF	WNT5A	RIPK2	
GO:0032651_regulation of interleukin-1 beta production	Number_of_gene_5	APOA1	F2R	JAK2	P2RX7	PYCARD	
GO:0032652_regulation of interleukin-1 production	Number_of_gene_6	APOA1	CALCA	F2R	JAK2	P2RX7	PYCARD	
GO:0032653_regulation of interleukin-10 production	Number_of_gene_3	BCL3	IL4	IL12B	
GO:0032655_regulation of interleukin-12 production	Number_of_gene_6	CD40	IFNG	IL10	IL12B	THBS1	IRAK3	
GO:0032660_regulation of interleukin-17 production	Number_of_gene_5	IFNG	IL2	IL12A	IL12B	TGFB1	
GO:0032663_regulation of interleukin-2 production	Number_of_gene_7	CD86	IL1A	IL1B	SFTPD	STAT5A	RIPK2	MALT1	
GO:0032667_regulation of interleukin-23 production	Number_of_gene_2	CSF2	IFNG	
GO:0032673_regulation of interleukin-4 production	Number_of_gene_2	CD86	RARA	
GO:0032675_regulation of interleukin-6 production	Number_of_gene_8	IL1A	IL1B	IL6	IL10	P2RX7	TNF	RIPK2	IRAK3	
GO:0032677_regulation of interleukin-8 production	Number_of_gene_3	BCL3	CALCA	SERPINE1	
GO:0032680_regulation of tumor necrosis factor production	Number_of_gene_8	BCL3	IL10	IL12B	POMC	RARA	THBS1	RIPK2	IRAK3	
GO:0032689_negative regulation of interferon-gamma production	Number_of_gene_2	IL10	RARA	
GO:0032695_negative regulation of interleukin-12 production	Number_of_gene_3	IL10	THBS1	IRAK3	
GO:0032700_negative regulation of interleukin-17 production	Number_of_gene_3	IFNG	IL12A	IL12B	
GO:0032715_negative regulation of interleukin-6 production	Number_of_gene_3	IL10	TNF	IRAK3	
GO:0032720_negative regulation of tumor necrosis factor production	Number_of_gene_4	IL10	POMC	RARA	IRAK3	
GO:0032722_positive regulation of chemokine production	Number_of_gene_4	HIF1A	IL6	TNF	RIPK2	
GO:0032725_positive regulation of granulocyte macrophage colony-stimulating factor production	Number_of_gene_2	IL1B	IL12B	
GO:0032729_positive regulation of interferon-gamma production	Number_of_gene_8	BCL3	IL1B	IL12A	IL12B	LTA	TNF	WNT5A	RIPK2	
GO:0032731_positive regulation of interleukin-1 beta production	Number_of_gene_3	JAK2	P2RX7	PYCARD	
GO:0032732_positive regulation of interleukin-1 production	Number_of_gene_4	CALCA	JAK2	P2RX7	PYCARD	
GO:0032733_positive regulation of interleukin-10 production	Number_of_gene_2	IL4	IL12B	
GO:0032735_positive regulation of interleukin-12 production	Number_of_gene_3	CD40	IFNG	IL12B	
GO:0032740_positive regulation of interleukin-17 production	Number_of_gene_3	IL2	IL12B	TGFB1	
GO:0032743_positive regulation of interleukin-2 production	Number_of_gene_2	RIPK2	MALT1	
GO:0032747_positive regulation of interleukin-23 production	Number_of_gene_2	CSF2	IFNG	
GO:0032755_positive regulation of interleukin-6 production	Number_of_gene_6	IL1A	IL1B	IL6	P2RX7	TNF	RIPK2	
GO:0032757_positive regulation of interleukin-8 production	Number_of_gene_2	CALCA	SERPINE1	
GO:0032760_positive regulation of tumor necrosis factor production	Number_of_gene_2	IL12B	RIPK2	
GO:0032768_regulation of monooxygenase activity	Number_of_gene_12	AKT1	CAV1	EGFR	GFI1	HIF1A	IFNG	IL1B	INS	KRAS	NFKB1	NOS3	TNF	
GO:0032769_negative regulation of monooxygenase activity	Number_of_gene_2	GFI1	NFKB1	
GO:0032770_positive regulation of monooxygenase activity	Number_of_gene_7	AKT1	HIF1A	IFNG	IL1B	INS	KRAS	TNF	
GO:0032774_RNA biosynthetic process	Number_of_gene_191	ABL1	ACVR1B	PARP1	AHR	AKT1	APP	ARNT	ASCL1	ASCL2	BCL3	BCL6	BMP2	BMP3	BMP4	BMP6	BMPR2	BRCA1	KLF5	CAV1	RUNX1T1	RUNX3	CCNE1	CDKN1B	CDKN1C	CDKN2A	CEBPA	CHD2	CREB1	CREBBP	CRK	MAPK14	CTNNB1	DAB2	DNMT1	DNMT3B	E2F3	E2F5	EDNRB	EFNA1	EGR4	ELK3	EPO	NR2F6	ERCC3	ERCC6	ERG	ESR1	ESR2	ETS1	ETS2	ETV1	ETV6	F2R	FGF1	FGF2	FGFR3	FGFR2	FLI1	FOSL2	FRZB	GATA6	GFI1	GLI2	GLI3	HDAC1	HIC1	HIF1A	HLF	HOXA5	HOXA9	HOXA11	HOXB2	HOXC6	ICAM1	ID1	IFNG	IGF1	IHH	IL1B	IL2	IL4	IL6	IL10	IL11	INS	INSR	IRF5	IRF7	ISL1	JAK2	JAK3	JUNB	KRAS	LIF	LMO1	SMAD2	SMAD4	MAF	MAP3K1	MLLT3	MLLT6	MUSK	MYB	MYBL2	MYCL1	MYCN	MYOD1	NDN	NFKB1	NFKB2	NKX3-1	NOTCH1	NOTCH2	NOTCH3	NOTCH4	OSM	PAX6	PEG3	PGR	PITX2	PLAGL1	POMC	PPARD	PPARG	PRKAR1A	MAPK9	MAPK10	PTEN	PTHLH	PURA	RAN	RARA	RARB	SFRP1	SHH	SKI	SMARCA4	SMARCB1	SMO	SOX1	SOX2	SPI1	STAT5A	TAL1	TBX1	TCF4	TCF7L2	TFAP2C	TFDP1	TGFB1	TGFB3	TNF	TNFRSF1A	TP73	TSG101	TWIST1	UBA52	VAV1	WNT1	WNT2	WNT5A	WNT8B	WNT10B	WNT2B	WT1	ZNF215	PRDM2	ELL	FZD7	FZD9	GAS7	RIPK1	RIPK2	CCNA1	MTA1	ZNF264	ONECUT2	HDAC9	HDAC5	HOXB13	MALT1	IRAK3	HIC2	SIN3B	ZIM2	TRIM29	SPDEF	PYCARD	SOX17	ZIM3	DAB2IP	
GO:0032776_DNA methylation on cytosine	Number_of_gene_2	DNMT1	DNMT3B	
GO:0032784_regulation of transcription elongation, DNA-dependent	Number_of_gene_2	ERCC6	SHH	
GO:0032787_monocarboxylic acid metabolic process	Number_of_gene_22	AGXT	AKT1	ALOX12	APOC1	APOC2	BRCA1	BSG	CAV1	EDN1	FABP3	IGF1	INS	PPARD	PPARG	PTGS1	PTGS2	RBP1	STAT5A	STK11	SYK	TNFRSF1A	UGT1A1	
GO:0032800_receptor biosynthetic process	Number_of_gene_5	HDAC1	HOXA5	IL10	PPARG	TNF	
GO:0032814_regulation of natural killer cell activation	Number_of_gene_3	IL12A	IL12B	STAT5A	
GO:0032816_positive regulation of natural killer cell activation	Number_of_gene_3	IL12A	IL12B	STAT5A	
GO:0032835_glomerulus development	Number_of_gene_3	BMP4	COL4A3	WT1	
GO:0032836_glomerular basement membrane development	Number_of_gene_2	COL4A3	WT1	
GO:0032844_regulation of homeostatic process	Number_of_gene_30	ACVR1B	AGTR1	ALOX12	ARNT	CALCA	CAV1	CDK6	ERCC1	ETS1	F2R	FGF2	HIF1A	HOXA5	HTR2A	IAPP	IL1B	IL2	LCK	LMO2	LYN	P2RX7	PKD2	PTGS2	SPI1	SRC	STAT5A	TAL1	TGFB1	THY1	TNF	
GO:0032845_negative regulation of homeostatic process	Number_of_gene_5	CALCA	ERCC1	IAPP	P2RX7	TGFB1	
GO:0032846_positive regulation of homeostatic process	Number_of_gene_8	ALOX12	CAV1	F2R	IL1B	P2RX7	PTGS2	THY1	TNF	
GO:0032855_positive regulation of Rac GTPase activity	Number_of_gene_4	EPHA2	PTK2B	RASGRF1	SFRP1	
GO:0032856_activation of Ras GTPase activity	Number_of_gene_3	EPHA2	PTK2B	RASGRF1	
GO:0032862_activation of Rho GTPase activity	Number_of_gene_3	EPHA2	PTK2B	RASGRF1	
GO:0032863_activation of Rac GTPase activity	Number_of_gene_3	EPHA2	PTK2B	RASGRF1	
GO:0032868_response to insulin stimulus	Number_of_gene_44	PARP1	AKT1	CCKBR	CCND2	CRK	ERBB3	FABP3	FGF1	FGF2	FGF3	FGF5	FGF6	FGF7	FGF8	FGF9	FGFR1	FGFR3	FGFR2	FGFR4	GRB10	GSTP1	IGF1R	IGFBP1	IL1B	IL6	IL10	INS	INSR	KRAS	LYN	NRAS	PDGFB	PIK3R1	PPARG	PPAT	PTPRF	RAF1	SRC	STK11	TSC2	HDAC9	HDAC5	DLC1	ACVR1C	
GO:0032869_cellular response to insulin stimulus	Number_of_gene_37	PARP1	AKT1	CCND2	CRK	ERBB3	FGF1	FGF2	FGF3	FGF5	FGF6	FGF7	FGF8	FGF9	FGFR1	FGFR3	FGFR2	FGFR4	GRB10	GSTP1	IGF1R	IGFBP1	IL1B	INS	INSR	KRAS	NRAS	PIK3R1	PPARG	PPAT	PTPRF	RAF1	SRC	STK11	TSC2	HDAC9	HDAC5	DLC1	
GO:0032870_cellular response to hormone stimulus	Number_of_gene_61	ACVR1	PARP1	AHR	AKT1	BMP4	CCKAR	CCND2	CFTR	CRK	NR2F6	ERBB3	ESR1	ESR2	FGF1	FGF2	FGF3	FGF5	FGF6	FGF7	FGF8	FGF9	FGFR1	FGFR3	FGFR2	FGFR4	GATA6	GNAS	GNG7	GRB10	GSTP1	IGF1R	IGFBP1	IGFBP2	IL1B	IL10	INS	INSR	JAK2	JUNB	KRAS	MAS1	NRAS	PGR	PIK3R1	PPARD	PPARG	PPAT	PRKAR1A	PTPRF	RAF1	RARA	SFRP1	SRC	STK11	TGFB1	TSC2	SLIT2	HDAC9	HDAC5	DLC1	UGT1A1	
GO:0032872_regulation of stress-activated MAPK cascade	Number_of_gene_4	IL1A	IL1B	TGFB2	RIPK2	
GO:0032874_positive regulation of stress-activated MAPK cascade	Number_of_gene_4	IL1A	IL1B	TGFB2	RIPK2	
GO:0032879_regulation of localization	Number_of_gene_143	ABCA1	JAG1	AGTR1	AKT1	ALOX12	APC	APOA1	APOC1	APOC2	RHOC	BCL3	BLK	BMP4	BMPR1A	BMPR2	CALCA	CAV1	CCKAR	CCKBR	CD40	CDH1	CDH13	CDKN1B	CDKN2A	COL1A1	CREB1	CSF1	CTNNB1	HBEGF	EDN1	EFNA1	EGF	EGFR	EPHA2	ERBB3	ERBB4	ETS1	F2R	PTK2B	FGF1	FGF2	FGF7	FLT1	GLI3	GNAS	GRB10	NRG1	HIF1A	HTR1B	HTR2A	ICAM1	IFNG	IGF1	IGF1R	IGFBP3	IGFBP5	IL1A	IL1B	IL2	IL4	IL6	IL8	IL10	IL11	IL12B	IL13	INHA	INS	INSR	ITPR2	ITPR3	JAG2	JAK2	KCNQ1	KDR	KIT	LAMB1	LCK	LIF	LYN	SMAD4	MCC	MAP3K1	MMP9	MXI1	NFKB1	NNAT	NOS3	ROR2	OGG1	OSM	P2RX7	SERPINE1	PDGFA	PDGFB	PDGFRA	PDGFRB	PIK3R1	PKD2	PLAU	PODXL	PPARD	PPARG	PRKAR1A	PRSS8	PTEN	PTGS1	PTGS2	RAP1A	RRAS	RYK	SEMA3F	SFRP1	SFTPD	SHH	SMO	SNCG	SRC	SYK	TCF7L2	TGFB1	TGFB2	TGFB3	TGFBR3	THBS1	THY1	TIE1	TNF	TRIP6	TSC2	VEGFB	WNT5A	FZD7	RIPK1	SLIT2	ONECUT2	HDAC9	HDAC5	SEMA3A	DLC1	PYCARD	ACVR1C	DAB2IP	
GO:0032880_regulation of protein localization	Number_of_gene_42	AKT1	APC	APOA1	BCL3	BMP4	BMPR1A	CD40	CDH1	CDKN2A	CTNNB1	EGF	EGFR	EPHA2	GLI3	IL1A	IL1B	IL2	IL6	IL10	IL12B	IL13	INS	JAK2	SMAD4	MXI1	NNAT	OGG1	P2RX7	PIK3R1	SHH	SMO	SRC	TCF7L2	TGFB1	TGFB2	TGFB3	TNF	TRIP6	WNT5A	FZD7	PYCARD	DAB2IP	
GO:0032881_regulation of polysaccharide metabolic process	Number_of_gene_5	AKT1	GRB10	IGF1	INS	INSR	
GO:0032885_regulation of polysaccharide biosynthetic process	Number_of_gene_5	AKT1	GRB10	IGF1	INS	INSR	
GO:0032886_regulation of microtubule-based process	Number_of_gene_5	APC	BRCA1	CAV1	CDKN1B	CTNNB1	
GO:0032890_regulation of organic acid transport	Number_of_gene_5	AKT1	IL1B	P2RX7	THBS1	TNF	
GO:0032891_negative regulation of organic acid transport	Number_of_gene_3	AKT1	THBS1	TNF	
GO:0032892_positive regulation of organic acid transport	Number_of_gene_2	IL1B	P2RX7	
GO:0032905_transforming growth factor-beta1 production	Number_of_gene_2	GATA6	THBS1	
GO:0032906_transforming growth factor-beta2 production	Number_of_gene_4	GATA6	HIF1A	SMAD4	TGFB2	
GO:0032908_regulation of transforming growth factor-beta1 production	Number_of_gene_2	GATA6	THBS1	
GO:0032909_regulation of transforming growth factor-beta2 production	Number_of_gene_4	GATA6	HIF1A	SMAD4	TGFB2	
GO:0032924_activin receptor signaling pathway	Number_of_gene_4	ACVR1	ACVR1B	ACVR2B	SKI	
GO:0032925_regulation of activin receptor signaling pathway	Number_of_gene_4	ACVR1	ACVR1B	ACVR2B	SKI	
GO:0032926_negative regulation of activin receptor signaling pathway	Number_of_gene_2	ACVR1	SKI	
GO:0032927_positive regulation of activin receptor signaling pathway	Number_of_gene_2	ACVR1B	ACVR2B	
GO:0032940_secretion by cell	Number_of_gene_68	ABCA1	ACVR2B	APOA1	APP	BLK	CCKAR	CCKBR	CD9	CD40	CREB1	CTGF	EDN1	EGF	FGF2	FGF7	FN1	GNAS	HGF	HTR1B	HTR2A	IFNG	IGF1	IL1A	IL1B	IL2	IL6	IL10	IL11	IL13	INHA	INS	ITPR2	ITPR3	JAK2	KCNQ1	LIF	LRP2	LYN	SMAD2	NNAT	OSM	P2RX7	SERPINE1	PDGFA	PDGFB	PECAM1	PLG	PPARD	PRKAR1A	PTGS1	RAP1A	SFRP1	SLC22A2	SNCG	SPARC	SRC	SYK	TCF7L2	TGFB1	TGFB2	TGFB3	LEFTY2	THBS1	TNF	VEGFB	WNT5A	PYCARD	ACVR1C	
GO:0032943_mononuclear cell proliferation	Number_of_gene_29	AHR	BMP4	CASP3	CCND3	CD40	CDKN1A	CDKN2A	CSF1	CTLA4	CTNNB1	ERBB2	IHH	IL1B	IL2	IL4	IL6	IL10	IL12A	IL12B	IL13	P2RX7	SFTPD	SHB	SHH	STAT5A	SYK	TGFB1	RIPK2	MALT1	
GO:0032944_regulation of mononuclear cell proliferation	Number_of_gene_25	AHR	BMP4	CASP3	CD40	CDKN1A	CDKN2A	CSF1	CTLA4	CTNNB1	ERBB2	IHH	IL1B	IL2	IL4	IL6	IL10	IL12A	IL12B	IL13	SFTPD	SHH	STAT5A	SYK	TGFB1	RIPK2	
GO:0032945_negative regulation of mononuclear cell proliferation	Number_of_gene_11	BMP4	CASP3	CDKN2A	CTLA4	ERBB2	IHH	IL2	IL10	SFTPD	SHH	TGFB1	
GO:0032946_positive regulation of mononuclear cell proliferation	Number_of_gene_14	CD40	CDKN1A	CSF1	IL1B	IL2	IL4	IL6	IL12A	IL12B	IL13	SHH	STAT5A	SYK	RIPK2	
GO:0032956_regulation of actin cytoskeleton organization	Number_of_gene_11	RHOC	CAPG	EDN1	LIMK1	MAP3K1	PDGFA	RASA1	SFRP1	TSC2	SLIT2	DLC1	
GO:0032958_inositol phosphate biosynthetic process	Number_of_gene_2	FGF2	MAS1	
GO:0032963_collagen metabolic process	Number_of_gene_18	BMP4	COL1A1	CTGF	F2R	HIF1A	IL6	MMP1	MMP2	MMP3	MMP7	MMP8	MMP9	MMP10	MMP19	P2RX7	PPARD	TGFB1	TGFB3	
GO:0032964_collagen biosynthetic process	Number_of_gene_8	BMP4	COL1A1	CTGF	F2R	IL6	PPARD	TGFB1	TGFB3	
GO:0032965_regulation of collagen biosynthetic process	Number_of_gene_7	BMP4	CTGF	F2R	IL6	PPARD	TGFB1	TGFB3	
GO:0032966_negative regulation of collagen biosynthetic process	Number_of_gene_2	IL6	PPARD	
GO:0032967_positive regulation of collagen biosynthetic process	Number_of_gene_5	BMP4	CTGF	F2R	TGFB1	TGFB3	
GO:0032970_regulation of actin filament-based process	Number_of_gene_11	RHOC	CAPG	EDN1	LIMK1	MAP3K1	PDGFA	RASA1	SFRP1	TSC2	SLIT2	DLC1	
GO:0032984_macromolecular complex disassembly	Number_of_gene_7	APC	CAPG	NRG1	TNF	UBA52	NES	IRAK3	
GO:0032989_cellular component morphogenesis	Number_of_gene_92	ABL1	ABL2	APC	APP	FAS	RHOC	BMP2	BMP4	CCKAR	CD9	COL1A1	COL1A2	COL4A3	COL6A1	CREB1	CTNNA1	CTNNB1	DAB2	DCC	EDN1	EFNA1	EFNB3	EGFR	EPHA7	EPHB1	EPHB2	EPHB3	ERBB2	ERBB3	EXT1	FES	FGFR1	FGFR2	FN1	FYN	GAS1	GLI2	GLI3	HGF	HIF1A	IFNG	IGF1R	IHH	ITGA2	ITGB1	JAK2	KRAS	LAMB1	LAMC1	LIF	LIMK1	SMAD2	SMAD4	MET	MYH11	NDN	NEO1	NGFR	NOTCH1	NOTCH4	NRAS	NTRK3	P2RX7	PMP22	PTK2	PTPRF	RAF1	RRAS	RYK	S100A4	SEMA3F	SFRP1	SHH	SMO	SRC	TGFB1	TGFB2	TGFB3	TGFBR3	THY1	TIAM1	VAV2	WNT2	WNT5A	SEMA3B	FZD7	SLIT2	ONECUT2	SEMA3A	TUBB3	NES	DAB2IP	
GO:0032990_cell part morphogenesis	Number_of_gene_67	ABL1	ABL2	APC	APP	FAS	RHOC	CCKAR	COL1A1	COL1A2	COL4A3	COL6A1	CREB1	CTNNA1	DCC	EFNA1	EFNB3	EGFR	EPHA7	EPHB1	EPHB2	EPHB3	ERBB2	ERBB3	EXT1	FES	FGFR1	FGFR2	FYN	GAS1	GLI2	GLI3	IGF1R	ITGA2	ITGB1	JAK2	KRAS	LAMB1	LAMC1	LIMK1	MET	MYH11	NDN	NEO1	NGFR	NOTCH1	NRAS	NTRK3	PTK2	PTPRF	RAF1	RRAS	RYK	SEMA3F	SHH	SMO	SRC	THY1	TIAM1	VAV2	WNT5A	SEMA3B	FZD7	SLIT2	ONECUT2	SEMA3A	TUBB3	NES	
GO:0033002_muscle cell proliferation	Number_of_gene_30	BMP4	CDH13	COMT	CTNNB1	HBEGF	EDN1	FGF2	FGF9	FGFR1	FGFR2	FLT1	NRG1	IFNG	IGF1	IGFBP3	IGFBP5	IL6	IL12A	IL12B	NOS3	PDGFB	PIK3R1	PPARD	PTGS2	SHH	TCF7L2	TGFB2	TGFBR3	TNF	WNT2	
GO:0033028_myeloid cell apoptosis	Number_of_gene_4	CDKN2A	IL6	PTEN	STAT5A	
GO:0033032_regulation of myeloid cell apoptosis	Number_of_gene_3	CDKN2A	PTEN	STAT5A	
GO:0033036_macromolecule localization	Number_of_gene_80	ABCA1	AGXT	AKT1	APBA1	APBA2	APC	BIRC5	APOA1	APOC1	APOC2	BCL3	BCL6	BMP4	BMPR1A	CAV1	CD40	CD81	CDH1	CDKN2A	CFTR	COL1A1	CTNNB1	DHCR24	DNMT3B	EGF	EGFR	EPHA2	ERCC3	F2R	FGF2	FGF7	FGF9	GLI3	GNAS	ID1	IFNG	IL1A	IL1B	IL2	IL6	IL10	IL12B	IL13	INS	JAK2	LRP2	LYN	SMAD4	MXI1	NFKB1	NNAT	OGG1	P2RX7	PIK3R1	PPARD	PPARG	RAN	SHH	SMO	SRC	STAT5A	TCF7L2	TFRC	TGFB1	TGFB2	TGFB3	THBS1	TNF	TRIP6	TSC2	TSG101	WNT5A	FZD7	RAB32	LMTK2	COPG2	PYCARD	ATP10A	ACVR1C	DAB2IP	
GO:0033043_regulation of organelle organization	Number_of_gene_34	APC	RHOC	BMP4	BRCA1	CAPG	CAV1	CAV2	CDKN1B	CTNNB1	DNMT1	DNMT3B	EDN1	EGF	ERCC1	IGF1	IL1A	IL1B	INS	INSR	LIMK1	MAD2L1	MAP3K1	P2RX7	PDGFA	RASA1	SFRP1	TAL1	TGFA	TGFB1	TNF	TSC2	SLIT2	DLC1	NES	
GO:0033044_regulation of chromosome organization	Number_of_gene_6	CTNNB1	DNMT1	DNMT3B	ERCC1	TAL1	TGFB1	
GO:0033077_T cell differentiation in thymus	Number_of_gene_16	APC	FAS	BMP4	CDKN2A	CTNNB1	ERBB2	GLI2	GLI3	IHH	JAG2	LIG4	SHH	STAT5A	WNT1	ZAP70	FZD7	
GO:0033079_immature T cell proliferation	Number_of_gene_6	BMP4	CDKN2A	ERBB2	IHH	SHH	RIPK2	
GO:0033080_immature T cell proliferation in thymus	Number_of_gene_5	BMP4	CDKN2A	ERBB2	IHH	SHH	
GO:0033081_regulation of T cell differentiation in thymus	Number_of_gene_6	BMP4	CDKN2A	ERBB2	GLI2	IHH	SHH	
GO:0033083_regulation of immature T cell proliferation	Number_of_gene_6	BMP4	CDKN2A	ERBB2	IHH	SHH	RIPK2	
GO:0033084_regulation of immature T cell proliferation in thymus	Number_of_gene_5	BMP4	CDKN2A	ERBB2	IHH	SHH	
GO:0033087_negative regulation of immature T cell proliferation	Number_of_gene_4	BMP4	CDKN2A	ERBB2	IHH	
GO:0033088_negative regulation of immature T cell proliferation in thymus	Number_of_gene_4	BMP4	CDKN2A	ERBB2	IHH	
GO:0033089_positive regulation of T cell differentiation in thymus	Number_of_gene_3	GLI2	IHH	SHH	
GO:0033121_regulation of purine nucleotide catabolic process	Number_of_gene_7	EPHA2	PTK2B	RASGRF1	SFRP1	THY1	TSC2	DAB2IP	
GO:0033124_regulation of GTP catabolic process	Number_of_gene_7	EPHA2	PTK2B	RASGRF1	SFRP1	THY1	TSC2	DAB2IP	
GO:0033135_regulation of peptidyl-serine phosphorylation	Number_of_gene_10	CAV1	CD44	IFNG	IL6	IL11	LIF	OSM	TGFB1	TNF	WNT5A	
GO:0033138_positive regulation of peptidyl-serine phosphorylation	Number_of_gene_10	CAV1	CD44	IFNG	IL6	IL11	LIF	OSM	TGFB1	TNF	WNT5A	
GO:0033139_regulation of peptidyl-serine phosphorylation of STAT protein	Number_of_gene_2	IFNG	LIF	
GO:0033141_positive regulation of peptidyl-serine phosphorylation of STAT protein	Number_of_gene_2	IFNG	LIF	
GO:0033143_regulation of steroid hormone receptor signaling pathway	Number_of_gene_3	SFRP1	SMARCA4	SRC	
GO:0033144_negative regulation of steroid hormone receptor signaling pathway	Number_of_gene_2	SFRP1	SMARCA4	
GO:0033157_regulation of intracellular protein transport	Number_of_gene_25	BCL3	BMP4	BMPR1A	CDH1	CDKN2A	EGF	EGFR	GLI3	IL1B	IL6	IL10	IL12B	JAK2	SMAD4	MXI1	OGG1	SHH	SMO	TCF7L2	TGFB1	TGFB3	TNF	TRIP6	FZD7	DAB2IP	
GO:0033158_regulation of protein import into nucleus, translocation	Number_of_gene_3	IL6	JAK2	OGG1	
GO:0033160_positive regulation of protein import into nucleus, translocation	Number_of_gene_2	IL6	JAK2	
GO:0033189_response to vitamin A	Number_of_gene_25	ABCA1	ASCL1	BMP2	BMP4	COL1A1	EPO	IGFBP2	KRT13	LRP2	NTRK3	PPARD	PPARG	RARA	RBP1	SFTPB	SFTPC	SHH	SOX2	TFRC	TIE1	WNT2	WNT5A	WNT8B	WNT10B	FZD7	
GO:0033194_response to hydroperoxide	Number_of_gene_3	GPX1	GPX3	JAK2	
GO:0033197_response to vitamin E	Number_of_gene_3	CCND1	CCNE1	IGF1R	
GO:0033198_response to ATP	Number_of_gene_3	IL1B	P2RX7	PTEN	
GO:0033209_tumor necrosis factor-mediated signaling pathway	Number_of_gene_5	TNF	TNFRSF1A	TNFRSF1B	RIPK1	PYCARD	
GO:0033233_regulation of protein sumoylation	Number_of_gene_2	ARNT	CDKN2A	
GO:0033235_positive regulation of protein sumoylation	Number_of_gene_2	ARNT	CDKN2A	
GO:0033238_regulation of cellular amine metabolic process	Number_of_gene_5	APOC1	COMT	NQO1	INS	ODC1	
GO:0033261_regulation of S phase	Number_of_gene_3	BCL6	GAS1	SMARCA4	
GO:0033273_response to vitamin	Number_of_gene_40	ABCA1	ALPL	ASCL1	CCND1	BMP2	BMP4	CCNE1	CEBPA	COL1A1	EPO	GSTP1	IGF1R	IGFBP2	IL1A	IL1B	INSR	KRT13	LRP2	MGMT	NTRK3	PPARD	PPARG	PTGS2	RARA	RBP1	SFRP1	SFTPB	SFTPC	SHH	SOX2	SPP1	TFRC	TGFB1	TIE1	TIMP3	WNT2	WNT5A	WNT8B	WNT10B	FZD7	
GO:0033275_actin-myosin filament sliding	Number_of_gene_2	DES	VIM	
GO:0033280_response to vitamin D	Number_of_gene_8	ALPL	IL1B	INSR	LRP2	PTGS2	SFRP1	SPP1	TGFB1	
GO:0033327_Leydig cell differentiation	Number_of_gene_2	CCND1	PDGFRA	
GO:0033344_cholesterol efflux	Number_of_gene_5	ABCA1	APOA1	APOC1	APOC2	CAV1	
GO:0033363_secretory granule organization	Number_of_gene_2	ABCA1	F2R	
GO:0033365_protein localization to organelle	Number_of_gene_33	AGXT	AKT1	BCL3	BCL6	BMP4	BMPR1A	CDH1	COL1A1	EGF	EGFR	F2R	FGF2	FGF9	GLI3	IFNG	IL1B	IL6	IL10	IL12B	JAK2	SMAD4	MXI1	OGG1	SHH	SMO	TGFB1	TGFB2	TGFB3	TNF	TRIP6	TSC2	FZD7	DAB2IP	
GO:0033483_gas homeostasis	Number_of_gene_2	CAV1	HIF1A	
GO:0033500_carbohydrate homeostasis	Number_of_gene_7	ICAM1	INS	INSR	SERPINE1	PPARG	TCF7L2	PLSCR3	
GO:0033554_cellular response to stress	Number_of_gene_99	ABL1	PARP1	AKT1	APC	FAS	RHOC	ARNT	CCND1	BCL3	BCL6	BMPR2	BRCA1	CASP3	CAV1	CD44	CDK2	CDKN1A	CDKN1B	CDKN2A	CREB1	MAPK14	CTLA4	CTNNA1	CTSD	DDB2	GADD45A	DUSP4	EDN1	ERCC1	EYA4	ERCC3	ERCC6	ERN1	FANCA	FANCE	PTK2B	FANCF	FANCG	FGF1	FGF12	GATA6	GML	SFN	GPX1	GPX3	HFE	HIF1A	ICAM1	IL1A	IL1B	JAK2	LCN2	LIG3	LIG4	LYN	MAP3K1	MGMT	MLH1	MAP3K9	MPO	MSH2	MSH3	NTRK3	ROR2	OGG1	MAPK9	MAPK10	MAP2K6	PXN	MAPK12	SFRP1	SMO	SOD3	SRC	SYK	TDG	TERT	TGFB2	THBS1	TNF	TP73	UBA52	UNG	WNT1	WNT5A	WRN	XPC	XRCC1	XRCC2	FZD7	RIPK1	RIPK2	TRAF4	RAD50	RASSF1	RAD54B	MLH3	KIAA1804	DAB2IP	
GO:0033555_multicellular organismal response to stress	Number_of_gene_5	COMT	GABRA5	GNG7	OSM	PENK	
GO:0033559_unsaturated fatty acid metabolic process	Number_of_gene_6	ALOX12	EDN1	PTGS1	PTGS2	SYK	TNFRSF1A	
GO:0033572_transferrin transport	Number_of_gene_2	TFRC	LMTK2	
GO:0033574_response to testosterone stimulus	Number_of_gene_7	CASP6	CCND2	EDN1	EPO	INSR	PIK3R1	WNT5A	
GO:0033591_response to L-ascorbic acid	Number_of_gene_3	GSTP1	IL1A	IL1B	
GO:0033598_mammary gland epithelial cell proliferation	Number_of_gene_6	CCND1	CDKN2A	ESR1	GPX1	HOXA5	WNT5A	
GO:0033599_regulation of mammary gland epithelial cell proliferation	Number_of_gene_3	CDKN2A	GPX1	HOXA5	
GO:0033619_membrane protein proteolysis	Number_of_gene_8	IFNG	IL1B	IL10	NFKB1	NGFR	P2RX7	TIMP3	TNF	
GO:0033627_cell adhesion mediated by integrin	Number_of_gene_7	ICAM1	ITGB1	SERPINE1	PLAU	PODXL	TGFB2	WNT5A	
GO:0033628_regulation of cell adhesion mediated by integrin	Number_of_gene_5	SERPINE1	PLAU	PODXL	TGFB2	WNT5A	
GO:0033630_positive regulation of cell adhesion mediated by integrin	Number_of_gene_3	PODXL	TGFB2	WNT5A	
GO:0033631_cell-cell adhesion mediated by integrin	Number_of_gene_2	ITGB1	PODXL	
GO:0033673_negative regulation of kinase activity	Number_of_gene_21	ABL1	AKT1	APC	BMP4	CASP3	CAV1	CDKN1A	CDKN1B	CDKN1C	CDKN2A	GADD45A	DUSP4	SFN	IL1B	IL6	SFRP1	THY1	TP73	TSC2	IRAK3	DAB2IP	
GO:0033674_positive regulation of kinase activity	Number_of_gene_66	ACVR2B	AKT1	CCND1	BMP4	CALCA	CCND2	CCND3	CD81	CDC25B	CRK	MAPK14	CSF1	EDN1	EFNA1	EGF	EGFR	ERBB2	ERBB3	ERN1	F2R	PTK2B	FGF2	FLT1	NRG1	HSPA2	HTR1B	HTR2A	IL1B	IL2	IL12B	INS	INSR	JAK2	KIT	KRAS	MAP3K1	MAP3K9	NRAS	NTRK1	P2RX7	PDGFB	PRKAR1A	MAP2K6	PXN	RAF1	RAP1A	SYK	TGFA	TGFB1	TGFB2	TGFB3	THBS1	TNF	UBA52	VAV2	WNT5A	RIPK1	RIPK2	TNFRSF10B	TNFRSF10A	TRAF4	RAD50	MALT1	PROK2	KIAA1804	DAB2IP	
GO:0033687_osteoblast proliferation	Number_of_gene_4	JUNB	EIF2AK2	SFRP1	SMO	
GO:0033688_regulation of osteoblast proliferation	Number_of_gene_2	EIF2AK2	SFRP1	
GO:0033692_cellular polysaccharide biosynthetic process	Number_of_gene_6	AKT1	EXT1	GRB10	IGF1	INS	INSR	
GO:0033700_phospholipid efflux	Number_of_gene_4	ABCA1	APOA1	APOC1	APOC2	
GO:0033762_response to glucagon stimulus	Number_of_gene_3	GNAS	GNG7	PRKAR1A	
GO:0033860_regulation of NAD(P)H oxidase activity	Number_of_gene_2	AGTR1	INS	
GO:0033993_response to lipid	Number_of_gene_11	BRCA1	CTGF	FABP3	SMAD2	PDGFB	PIK3R1	PPARG	SFRP1	SRC	TGFB1	TGFBR3	
GO:0034097_response to cytokine stimulus	Number_of_gene_62	FAS	CASP3	CASP6	CASP8	CAV1	CCNE1	CD44	CDKN2B	CEBPA	CFTR	CSF3	EDN1	EPHA3	EPO	HLA-DOA	HLA-DOB	HLA-DPA1	HLA-DPB1	HLA-DRA	HLA-F	ICAM1	IFNG	IFNGR1	IFNGR2	IL1A	IL1B	IL1RN	IL4	IL6	INSR	IRF5	IRF7	JAK2	JAK3	JUNB	KIT	KRAS	LCN2	MMP3	NOS3	SERPINE1	PDGFRA	PTGS2	PTPN6	PTPRF	SFRP1	SFTPB	SFTPC	SRC	STAT5A	TNF	TNFRSF1A	TNFRSF1B	TYK2	WNT5A	RIPK1	RIPK2	SLIT2	IRAK3	PYCARD	IL17RB	DAB2IP	
GO:0034101_erythrocyte homeostasis	Number_of_gene_16	ACVR1B	ARNT	BMP4	CDK6	EPO	ETS1	HIF1A	HOXA5	INHA	JAK2	LMO2	LYN	SPI1	STAT5A	TAL1	TGFBR3	
GO:0034103_regulation of tissue remodeling	Number_of_gene_8	CALCA	CDKN2A	IAPP	IL2	IL12B	P2RX7	SFRP1	SRC	
GO:0034104_negative regulation of tissue remodeling	Number_of_gene_4	CALCA	IAPP	P2RX7	SFRP1	
GO:0034105_positive regulation of tissue remodeling	Number_of_gene_3	CDKN2A	IL2	IL12B	
GO:0034113_heterotypic cell-cell adhesion	Number_of_gene_2	IL1B	TNF	
GO:0034114_regulation of heterotypic cell-cell adhesion	Number_of_gene_2	IL1B	TNF	
GO:0034116_positive regulation of heterotypic cell-cell adhesion	Number_of_gene_2	IL1B	TNF	
GO:0034130_toll-like receptor 1 signaling pathway	Number_of_gene_11	CREB1	MAPK14	DUSP4	MAP3K1	NFKB1	NFKB2	MAPK9	MAPK10	MAP2K6	UBA52	RIPK2	
GO:0034134_toll-like receptor 2 signaling pathway	Number_of_gene_11	CREB1	MAPK14	DUSP4	MAP3K1	NFKB1	NFKB2	MAPK9	MAPK10	MAP2K6	UBA52	RIPK2	
GO:0034138_toll-like receptor 3 signaling pathway	Number_of_gene_12	CREB1	MAPK14	DUSP4	IRF7	NFKB1	NFKB2	MAPK9	MAPK10	MAP2K6	UBA52	RIPK1	RIPK2	
GO:0034142_toll-like receptor 4 signaling pathway	Number_of_gene_13	CREB1	MAPK14	DUSP4	IRF7	MAP3K1	NFKB1	NFKB2	MAPK9	MAPK10	MAP2K6	UBA52	RIPK1	RIPK2	
GO:0034204_lipid translocation	Number_of_gene_2	ABCA1	P2RX7	
GO:0034220_ion transmembrane transport	Number_of_gene_12	RHOC	BAX	CCKAR	CTNNB1	EGF	GABRA5	GABRB3	GABRG3	ITPR2	PKD2	KCNK4	ATP10A	
GO:0034284_response to monosaccharide stimulus	Number_of_gene_19	ACVR2B	RHOC	CASP6	CTGF	PTK2B	ICAM1	INSR	SMAD2	NNAT	PIK3R1	PPARD	PTEN	PTGS2	SFTPB	SFTPC	TCF7L2	TGFB1	THBS1	ACVR1C	
GO:0034311_diol metabolic process	Number_of_gene_2	COMT	TGFB2	
GO:0034329_cell junction assembly	Number_of_gene_32	APC	CD9	CDH1	CDH3	CDH11	CDH13	CTNNA1	CTNNB1	DSG1	PTK2B	GJB2	ITGA6	ITGB1	ITGB4	KDR	KRT5	LAMC1	MLLT4	MMP14	PTEN	PTPN6	PXN	SFRP1	SFTPD	SRC	THBS1	THY1	TJP1	TRIP6	TSC2	DLC1	TESK2	
GO:0034330_cell junction organization	Number_of_gene_35	APC	CD9	CDH1	CDH3	CDH11	CDH13	CTNNA1	CTNNB1	DSG1	PTK2B	GJB2	ITGA6	ITGB1	ITGB4	KDR	KRT5	LAMC1	MLLT4	MMP14	PTEN	PTPN6	PXN	SFRP1	SFTPD	SRC	TGFB1	TGFB2	TGFB3	THBS1	THY1	TJP1	TRIP6	TSC2	DLC1	TESK2	
GO:0034332_adherens junction organization	Number_of_gene_7	CDH1	CDH3	CDH11	CDH13	CTNNA1	CTNNB1	MLLT4	
GO:0034339_regulation of transcription from RNA polymerase II promoter by nuclear hormone receptor	Number_of_gene_8	NR2F6	ESR1	ESR2	PGR	PPARD	PPARG	RARA	RARB	
GO:0034340_response to type I interferon	Number_of_gene_6	HLA-F	IRF5	IRF7	PTPN6	TYK2	WNT5A	
GO:0034341_response to interferon-gamma	Number_of_gene_16	CD44	HLA-DOA	HLA-DOB	HLA-DPA1	HLA-DPB1	HLA-DRA	HLA-F	ICAM1	IFNG	IFNGR1	IFNGR2	IRF5	IRF7	JAK2	PTPN6	WNT5A	
GO:0034367_macromolecular complex remodeling	Number_of_gene_6	AGTR1	APOA1	APOC1	APOC2	MPO	PLA2G2A	
GO:0034368_protein-lipid complex remodeling	Number_of_gene_6	AGTR1	APOA1	APOC1	APOC2	MPO	PLA2G2A	
GO:0034369_plasma lipoprotein particle remodeling	Number_of_gene_6	AGTR1	APOA1	APOC1	APOC2	MPO	PLA2G2A	
GO:0034374_low-density lipoprotein particle remodeling	Number_of_gene_3	AGTR1	MPO	PLA2G2A	
GO:0034377_plasma lipoprotein particle assembly	Number_of_gene_3	ABCA1	APOA1	APOC1	
GO:0034380_high-density lipoprotein particle assembly	Number_of_gene_2	ABCA1	APOA1	
GO:0034381_plasma lipoprotein particle clearance	Number_of_gene_3	APOA1	APOC1	APOC2	
GO:0034390_smooth muscle cell apoptosis	Number_of_gene_5	CDKN2A	IFNG	IGF1	IL12A	IL12B	
GO:0034391_regulation of smooth muscle cell apoptosis	Number_of_gene_5	CDKN2A	IFNG	IGF1	IL12A	IL12B	
GO:0034393_positive regulation of smooth muscle cell apoptosis	Number_of_gene_4	CDKN2A	IFNG	IL12A	IL12B	
GO:0034394_protein localization at cell surface	Number_of_gene_3	CTNNB1	EGF	FGF7	
GO:0034404_nucleobase, nucleoside and nucleotide biosynthetic process	Number_of_gene_19	ABCA1	ADCYAP1	CALCA	EDN1	EDNRB	GALR1	GNAS	GUCY2D	HTR1B	MC2R	NOS3	NPR2	NTRK1	NTRK2	PPAT	PTHLH	TGFB1	TK1	ATP10A	
GO:0034405_response to fluid shear stress	Number_of_gene_5	AKT1	NOS3	P2RX7	TGFB1	TGFB3	
GO:0034433_steroid esterification	Number_of_gene_3	AGTR1	APOA1	APOC1	
GO:0034434_sterol esterification	Number_of_gene_3	AGTR1	APOA1	APOC1	
GO:0034435_cholesterol esterification	Number_of_gene_3	AGTR1	APOA1	APOC1	
GO:0034440_lipid oxidation	Number_of_gene_5	AKT1	ALOX12	PPARD	PPARG	STK11	
GO:0034446_substrate adhesion-dependent cell spreading	Number_of_gene_4	FN1	LAMB1	LAMC1	FZD7	
GO:0034447_very-low-density lipoprotein particle clearance	Number_of_gene_2	APOC1	APOC2	
GO:0034470_ncRNA processing	Number_of_gene_2	CDKN2A	SMAD2	
GO:0034504_protein localization to nucleus	Number_of_gene_32	AKT1	BCL3	BCL6	BMP4	BMPR1A	CDH1	COL1A1	EGF	EGFR	F2R	FGF2	FGF9	GLI3	IFNG	IL1B	IL6	IL10	IL12B	JAK2	SMAD4	MXI1	OGG1	SHH	SMO	TGFB1	TGFB2	TGFB3	TNF	TRIP6	TSC2	FZD7	DAB2IP	
GO:0034505_tooth mineralization	Number_of_gene_2	ALPL	COL1A1	
GO:0034599_cellular response to oxidative stress	Number_of_gene_9	ARNT	GPX1	GPX3	HIF1A	LCN2	MGMT	MPO	PXN	SOD3	
GO:0034605_cellular response to heat	Number_of_gene_4	FGF1	IL1A	LYN	THBS1	
GO:0034612_response to tumor necrosis factor	Number_of_gene_14	CASP3	CASP8	EDN1	ICAM1	INSR	LCN2	MMP3	SFRP1	TNF	TNFRSF1A	TNFRSF1B	RIPK1	PYCARD	DAB2IP	
GO:0034613_cellular protein localization	Number_of_gene_44	AGXT	AKT1	APBA1	BCL3	BCL6	BMP4	BMPR1A	CDH1	CDKN2A	COL1A1	CTNNB1	EGF	EGFR	EPHA2	F2R	FGF2	FGF7	FGF9	GLI3	ID1	IFNG	IL1B	IL6	IL10	IL12B	JAK2	SMAD4	MXI1	OGG1	PIK3R1	RAN	SHH	SMO	TCF7L2	TGFB1	TGFB2	TGFB3	TNF	TRIP6	TSC2	WNT5A	FZD7	COPG2	DAB2IP	
GO:0034614_cellular response to reactive oxygen species	Number_of_gene_6	GPX1	GPX3	LCN2	MPO	PXN	SOD3	
GO:0034616_response to laminar fluid shear stress	Number_of_gene_2	TGFB1	TGFB3	
GO:0034620_cellular response to unfolded protein	Number_of_gene_2	CCND1	ERN1	
GO:0034621_cellular macromolecular complex subunit organization	Number_of_gene_26	AHR	APC	RHOC	CAPG	CAV1	CDKN1B	PTK2B	NRG1	SMAD2	SMAD4	MCM2	MAP3K1	MLH1	MUSK	MYH11	PTK2	PXN	RASA1	SMO	SRC	TCF4	TGFB1	UBA52	SLIT2	TUBB3	NES	
GO:0034622_cellular macromolecular complex assembly	Number_of_gene_24	AHR	APC	RHOC	CAPG	CAV1	CDKN1B	PTK2B	NRG1	SMAD2	SMAD4	MCM2	MAP3K1	MLH1	MUSK	MYH11	PTK2	PXN	RASA1	SMO	SRC	TCF4	TGFB1	SLIT2	TUBB3	
GO:0034623_cellular macromolecular complex disassembly	Number_of_gene_5	APC	CAPG	NRG1	UBA52	NES	
GO:0034637_cellular carbohydrate biosynthetic process	Number_of_gene_10	AKT1	EXT1	FGF2	GRB10	IGF1	IL6	INS	INSR	MAS1	GNMT	
GO:0034641_cellular nitrogen compound metabolic process	Number_of_gene_311	ABCA1	ABL1	ACVR1	ACVR1B	ACVR2B	ADCYAP1	PARP1	AGXT	AHR	AKT1	APOA1	APOC1	APP	RHOC	RHOH	ARNT	ASCL1	ASCL2	BAX	BCL3	BCL6	BMP2	BMP3	BMP4	BMP6	BMPR2	BRCA1	KLF5	CALCA	CASP3	CAV1	RUNX1T1	RUNX3	CCNC	CCNE1	CD86	CD40	CDH1	CDK2	CDKN1B	CDKN1C	CDKN2A	CEBPA	CHD2	COL1A1	COMT	CREB1	CREBBP	CRK	MAPK14	CSF2	CTGF	CTNNB1	DAB2	DDB2	GADD45A	NQO1	DIO3	DNMT1	DNMT3B	E2F3	E2F5	EDN1	EDNRB	EFNA1	EGF	EGFR	EGR4	EPHA2	ELK3	EPO	NR2F6	ERBB2	ERBB4	ERCC1	EYA4	ERCC3	ERCC6	ERG	ERN1	ESR1	ESR2	ETS1	ETS2	ETV1	ETV6	F2R	FABP3	FANCA	FANCE	PTK2B	FANCF	FANCG	FGF1	FGF2	FGF7	FGFR3	FGFR2	FHIT	FLI1	FOSL2	FRZB	GALR1	GATA6	GFI1	GLI2	GLI3	GNAS	GPX1	GPX3	GSTM2	GSTP1	GUCY2D	HDAC1	NRG1	HIC1	HIF1A	HLF	HOXA5	HOXA9	HOXA11	HOXB2	HOXC6	HTR1B	ICAM1	ID1	IFNG	IGF1	IGF1R	IHH	IL1B	IL2	IL3	IL4	IL6	IL10	IL11	IL16	INS	INSR	IRF5	IRF7	ISL1	JAK2	JAK3	JUNB	KCNQ1	KRAS	AFF3	LIF	LIG3	LIG4	LMO1	SMAD2	SMAD4	MAF	MAS1	MC2R	MCM2	MCM6	MAP3K1	MGMT	MLF1	MLH1	MLLT3	MLLT6	MSH2	MSH3	MUSK	MXI1	MYB	MYBL2	MYCL1	MYCN	MYOD1	NDN	NFKB1	NFKB2	NKX3-1	NOS3	NOTCH1	NOTCH2	NOTCH3	NOTCH4	NPR2	NTRK1	NTRK2	NTRK3	ROR2	OAT	ODC1	OGG1	OSM	PAX6	PDE1B	PDGFA	PDGFB	PDGFRA	PEG3	PGR	PITX2	PKD2	PLAGL1	POMC	PPARD	PPARG	PPAT	PRKAR1A	MAPK9	MAPK10	PTEN	PTGS2	PTHLH	PURA	RAN	RAP1A	RARA	RARB	RASA1	RASGRF1	RBL2	RRAS	SFRP1	SHH	SKI	SLC5A5	SMARCA4	SMARCB1	SMO	SNRPN	SOX1	SOX2	SPI1	STAT5A	TAL1	TBX1	TCF4	TCF7L2	TDG	TERT	TFAP2C	TFDP1	TGFB1	TGFB2	TGFB3	THY1	TIMP2	TK1	TNF	TNFRSF1A	TNFRSF1B	TP73	TRIP6	TSC2	TSG101	TWIST1	UBA52	UNG	VAV1	WNT1	WNT2	WNT5A	WNT8B	WNT10B	WNT2B	WRN	WT1	XPC	XRCC1	XRCC2	ZNF215	PRDM2	ELL	FZD7	FZD9	GAS7	RIPK1	RIPK2	CCNA1	MBD2	DIRAS3	MTA1	ZNF264	ABCG2	ONECUT2	HDAC9	HDAC5	RAD50	HOXB13	SEPT9	MALT1	FASTK	RIPK3	PSIP1	IRAK3	HIC2	SIN3B	PADI4	ZIM2	TRIM29	RAD54B	SPDEF	MLH3	GNMT	PYCARD	UGT1A1	ATP10A	SOX17	HDAC11	ZIM3	DAB2IP	
GO:0034645_cellular macromolecule biosynthetic process	Number_of_gene_256	ABCA1	ABL1	ABO	ACVR1	ACVR1B	ACVR2B	PARP1	AHR	AKT1	APOA1	APP	RHOC	RHOH	ARNT	ASCL1	ASCL2	BCL3	BCL6	BMP2	BMP3	BMP4	BMP6	BMPR2	BRCA1	KLF5	CALCA	CAV1	RUNX1T1	RUNX3	CCNC	CCNE1	CD86	CDH1	CDK2	CDKN1B	CDKN1C	CDKN2A	CEBPA	CHD2	COL1A1	CREB1	CREBBP	CRK	MAPK14	CSF2	CTGF	CTNNB1	DAB2	DNMT1	DNMT3B	HBEGF	E2F3	E2F5	EDNRB	EFNA1	EGF	EGR4	ELK3	EPO	NR2F6	ERBB2	ERBB4	EYA4	ERCC3	ERCC6	ERG	ERN1	ESR1	ESR2	ETS1	ETS2	ETV1	ETV6	EXT1	F2R	PTK2B	FGF1	FGF2	FGFR3	FGFR2	FHIT	FLI1	FOSL2	FRZB	GATA6	GFI1	GLI2	GLI3	GRB10	HDAC1	NRG1	HIC1	HIF1A	HLF	HOXA5	HOXA9	HOXA11	HOXB2	HOXC6	ICAM1	ID1	IFNG	IGF1	IGF1R	IGFBP5	IHH	IL1B	IL2	IL3	IL4	IL6	IL10	IL11	IL16	INHA	INS	INSR	IRF5	IRF7	ISL1	JAK2	JAK3	JUNB	KRAS	AFF3	LIF	LIG3	LIG4	LMO1	LRP2	SMAD2	SMAD4	MAF	MAS1	MCM2	MCM6	MAP3K1	MLF1	MLLT3	MLLT6	MUSK	MXI1	MYB	MYBL2	MYCL1	MYCN	MYOD1	NDN	NFKB1	NFKB2	NKX3-1	NOTCH1	NOTCH2	NOTCH3	NOTCH4	NTRK3	ROR2	OGG1	OSM	PAX6	PDGFA	PDGFB	PDGFRA	PEG3	PGR	PITX2	PLAGL1	PLAUR	POMC	PPARD	PPARG	PRKAR1A	MAPK9	MAPK10	PTEN	PTHLH	PURA	RAN	RARA	RARB	RBL2	SFRP1	SHH	ST6GAL1	SKI	SMARCA4	SMARCB1	SMO	SOX1	SOX2	SPI1	STAT5A	TAL1	TBX1	TCF4	TCF7L2	TERT	TFAP2C	TFDP1	TGFB1	TGFB3	THBS1	TK1	TNF	TNFRSF1A	TP73	TRIP6	TSG101	TWIST1	UBA52	VAV1	VEGFB	WNT1	WNT2	WNT5A	WNT8B	WNT10B	WNT2B	WRN	WT1	ZNF215	PRDM2	TUSC3	ELL	FZD7	FZD9	GAS7	RIPK1	RIPK2	CCNA1	MBD2	MTA1	ZNF264	ONECUT2	HDAC9	HDAC5	RAD50	B3GALT5	HOXB13	MALT1	RIPK3	PSIP1	IRAK3	HIC2	SIN3B	PADI4	ZIM2	TRIM29	RAD54B	SPDEF	PYCARD	IMPACT	SOX17	HDAC11	ZIM3	DAB2IP	
GO:0034654_nucleobase, nucleoside, nucleotide and nucleic acid biosynthetic process	Number_of_gene_19	ABCA1	ADCYAP1	CALCA	EDN1	EDNRB	GALR1	GNAS	GUCY2D	HTR1B	MC2R	NOS3	NPR2	NTRK1	NTRK2	PPAT	PTHLH	TGFB1	TK1	ATP10A	
GO:0034655_nucleobase, nucleoside, nucleotide and nucleic acid catabolic process	Number_of_gene_24	RHOC	EPHA2	ERCC3	PTK2B	FHIT	GNAS	GPX1	MLH1	MSH2	OGG1	PDE1B	RAN	RAP1A	RASGRF1	RRAS	SFRP1	TDG	THY1	TSC2	WRN	DIRAS3	SEPT9	MLH3	DAB2IP	
GO:0034656_nucleobase, nucleoside and nucleotide catabolic process	Number_of_gene_24	RHOC	EPHA2	ERCC3	PTK2B	FHIT	GNAS	GPX1	MLH1	MSH2	OGG1	PDE1B	RAN	RAP1A	RASGRF1	RRAS	SFRP1	TDG	THY1	TSC2	WRN	DIRAS3	SEPT9	MLH3	DAB2IP	
GO:0034660_ncRNA metabolic process	Number_of_gene_2	CDKN2A	SMAD2	
GO:0034694_response to prostaglandin stimulus	Number_of_gene_2	SFRP1	TGFBR3	
GO:0034695_response to prostaglandin E stimulus	Number_of_gene_2	SFRP1	TGFBR3	
GO:0034698_response to gonadotropin stimulus	Number_of_gene_4	GATA6	ICAM1	MAS1	TGFBR3	
GO:0034754_cellular hormone metabolic process	Number_of_gene_11	AFP	APOA1	BMP6	COMT	CYP1B1	ESR1	FGF2	PDGFRA	RBP1	SHH	UGT1A1	
GO:0034762_regulation of transmembrane transport	Number_of_gene_29	RHOC	BCL3	BMP4	BMPR1A	CCKAR	CDH1	CTNNB1	EGF	EGFR	GLI3	IL1B	IL6	IL10	IL12B	INS	JAK2	SMAD4	MXI1	OGG1	PKD2	SHH	SMO	TGFB1	TGFB3	TNF	TRIP6	FZD7	RIPK1	DAB2IP	
GO:0034763_negative regulation of transmembrane transport	Number_of_gene_3	IL10	MXI1	DAB2IP	
GO:0034764_positive regulation of transmembrane transport	Number_of_gene_15	BMP4	BMPR1A	CDH1	EGF	EGFR	GLI3	IL1B	IL12B	SMAD4	SHH	SMO	TGFB1	TGFB3	TNF	TRIP6	
GO:0034765_regulation of ion transmembrane transport	Number_of_gene_5	RHOC	CCKAR	CTNNB1	EGF	PKD2	
GO:0034968_histone lysine methylation	Number_of_gene_2	DNMT1	DNMT3B	
GO:0034976_response to endoplasmic reticulum stress	Number_of_gene_2	CCND1	ERN1	
GO:0035019_somatic stem cell maintenance	Number_of_gene_9	APC	ASCL2	IGF1	KIT	LIG4	SFRP1	SOX2	TCF7L2	FZD7	
GO:0035020_regulation of Rac protein signal transduction	Number_of_gene_2	CRK	RASGRF1	
GO:0035023_regulation of Rho protein signal transduction	Number_of_gene_9	BCR	EPHA2	PTK2B	RASGRF1	SFRP1	TIAM1	VAV1	VAV2	DLC1	
GO:0035050_embryonic heart tube development	Number_of_gene_4	BMP2	SHH	WNT5A	SOX17	
GO:0035051_cardiac cell differentiation	Number_of_gene_7	BMP2	CTNNB1	GATA6	NRG1	SMO	TGFB2	SOX17	
GO:0035094_response to nicotine	Number_of_gene_2	EDN1	IL13	
GO:0035107_appendage morphogenesis	Number_of_gene_19	BMP4	CTNNB1	FGF9	FGFR1	FGFR2	GAS1	GLI2	GLI3	GNAS	HDAC1	HOXA9	HOXA11	NOTCH1	NOTCH2	SHH	SKI	TWIST1	WNT5A	SEMA3C	
GO:0035108_limb morphogenesis	Number_of_gene_19	BMP4	CTNNB1	FGF9	FGFR1	FGFR2	GAS1	GLI2	GLI3	GNAS	HDAC1	HOXA9	HOXA11	NOTCH1	NOTCH2	SHH	SKI	TWIST1	WNT5A	SEMA3C	
GO:0035112_genitalia morphogenesis	Number_of_gene_3	ROR2	SHH	TCF7L2	
GO:0035113_embryonic appendage morphogenesis	Number_of_gene_17	BMP4	CTNNB1	FGF9	FGFR1	GAS1	GLI2	GLI3	GNAS	HDAC1	HOXA9	HOXA11	NOTCH1	NOTCH2	SHH	SKI	TWIST1	WNT5A	
GO:0035115_embryonic forelimb morphogenesis	Number_of_gene_3	HOXA9	SHH	TWIST1	
GO:0035116_embryonic hindlimb morphogenesis	Number_of_gene_3	GNAS	NOTCH1	SHH	
GO:0035121_tail morphogenesis	Number_of_gene_3	EPHA2	FGF3	WNT5A	
GO:0035136_forelimb morphogenesis	Number_of_gene_3	HOXA9	SHH	TWIST1	
GO:0035137_hindlimb morphogenesis	Number_of_gene_4	GNAS	NOTCH1	SHH	TWIST1	
GO:0035148_tube formation	Number_of_gene_13	BMP4	CDH1	CTNNB1	PODXL	PTK7	RET	SFRP1	SHH	SKI	TSC2	TWIST1	WNT5A	DLC1	
GO:0035150_regulation of tube size	Number_of_gene_17	AGTR1	RHOC	BMPR2	CALCA	CAV1	CFTR	EDN1	EDNRB	F2R	GPX1	HTR2A	ICAM1	INS	NOS3	PPARD	PTGS1	PTGS2	
GO:0035176_social behavior	Number_of_gene_2	IL1B	KRAS	
GO:0035239_tube morphogenesis	Number_of_gene_47	ACVR1	BMP2	BMP4	DDR1	CDH1	CTNNB1	EDN1	EGF	ESR1	FGF2	FGF3	FGFR2	FLT1	GLI2	GLI3	HOXA5	HOXA11	IHH	SMAD4	MMP14	NKX3-1	NOTCH1	NOTCH4	PGR	PODXL	PTHLH	PTK7	PXN	RET	SFRP1	SHH	SKI	SMO	SOX2	SRC	TGFB1	TNF	TSC2	TWIST1	WNT1	WNT2	WNT5A	WNT2B	WT1	SLIT2	DLC1	SOX17	
GO:0035249_synaptic transmission, glutamatergic	Number_of_gene_4	CCKBR	HTR1B	HTR2A	PTGS2	
GO:0035264_multicellular organism growth	Number_of_gene_8	APP	CREB1	FGFR2	HOXA5	IGF1	IHH	SMO	STAT5A	
GO:0035265_organ growth	Number_of_gene_11	ACVR2B	FGF2	FGF7	FGF9	FGFR1	FGFR2	NRG1	SMAD2	TGFB2	TGFBR3	WNT2	
GO:0035270_endocrine system development	Number_of_gene_25	AKT1	APOA1	ASCL1	BMP2	BMP4	CDH1	CREB1	FGF2	GATA6	GLI2	HOXA5	IAPP	IL6	INS	PAX6	PDGFRA	PDGFRB	SHH	SMO	SOX2	TBX1	UBA52	WNT5A	WT1	ONECUT2	
GO:0035272_exocrine system development	Number_of_gene_18	CDH1	FGF7	FGFR1	FGFR2	HGF	IGF1R	IL6	INSR	NKX3-1	PDGFB	SHH	SMO	TGFB1	TGFB2	TGFB3	TNF	SEMA3A	SEMA3C	
GO:0035282_segmentation	Number_of_gene_11	BMP4	GLI2	SMAD4	MLLT3	NOTCH1	ROR2	SFRP1	WNT1	WNT5A	SEMA3C	DLL1	
GO:0035295_tube development	Number_of_gene_68	ACVR1	ACVR2B	ASCL1	BMP2	BMP4	BMPR2	DDR1	CDH1	CEBPA	CFTR	CTGF	CTNNB1	EDN1	EGF	ESR1	FGF1	FGF2	FGF3	FGF7	FGF9	FGFR1	FGFR2	FLT1	GATA6	GLI2	GLI3	HOXA5	HOXA11	IFNG	IHH	LIF	LOX	SMAD2	SMAD4	MMP14	NKX3-1	NOS3	NOTCH1	NOTCH4	PDGFRA	PGR	PODXL	PTHLH	PTK7	PXN	RET	SFRP1	SFTPD	SHH	SKI	SMO	SOX2	SRC	TGFB1	TGFB3	TNF	TSC2	TWIST1	WNT1	WNT2	WNT5A	WNT2B	WT1	SLIT2	TRAF4	DLC1	SOX17	HHIP	
GO:0035303_regulation of dephosphorylation	Number_of_gene_6	BMP2	IFNG	JAK2	TGFB1	TGFB2	DLC1	
GO:0035304_regulation of protein dephosphorylation	Number_of_gene_2	TGFB1	DLC1	
GO:0035306_positive regulation of dephosphorylation	Number_of_gene_2	TGFB1	DLC1	
GO:0035307_positive regulation of protein dephosphorylation	Number_of_gene_2	TGFB1	DLC1	
GO:0035411_catenin import into nucleus	Number_of_gene_4	EGF	EGFR	FZD7	DAB2IP	
GO:0035412_regulation of catenin import into nucleus	Number_of_gene_4	EGF	EGFR	FZD7	DAB2IP	
GO:0035413_positive regulation of catenin import into nucleus	Number_of_gene_2	EGF	EGFR	
GO:0035556_intracellular signal transduction	Number_of_gene_180	ABCA1	ABL1	AGTR1	AKT1	APC	APOA1	RHOC	ARHGDIB	RHOH	BCL3	BCR	BLK	BMP4	BRCA1	CALCA	CASP8	CASP10	CAV1	CCKAR	CCKBR	CD40	CD44	CD81	CDH13	CDK2	CDKN1A	CDKN1B	CDKN2A	LTB4R	COL1A2	CREB1	CRK	MAPK14	CSF2	CTNNB1	DAPK1	GADD45A	DHCR24	HBEGF	DUSP4	EDN1	EDNRB	EFNA1	EGF	EGFR	EPHA5	EPO	ERBB2	ERBB3	F2R	PTK2B	FER	FGF1	FGF2	FGF9	FGF12	FGFR1	FGFR3	FGFR2	FLT1	FYN	GALR1	GML	GNAS	SFN	GPX1	GUCY2D	HTR1B	HTR2A	IFNG	IGF1	IGF1R	IL1A	IL1B	IL2	IL3	IL4	IL6	IL8	IL10	IL11	IL12A	IL12B	INS	INSR	ITK	JAK2	JAK3	KIT	KRAS	LIF	LIMK1	LYN	SMAD2	MAS1	MC2R	MAP3K1	MLH1	MAP3K9	MSH2	NPY	NOTCH2	NPR2	NRAS	NTRK1	ROR2	OSM	P2RX7	PIK3R1	PKD2	PPARD	PRKAR1A	MAPK9	MAPK10	MAP2K6	PTEN	PTHLH	PTPN6	PXN	RAF1	RAP1A	RASA1	RASGRF1	RET	RRAS	RYK	S100A4	S100A12	MAPK12	SFRP1	SHH	SOX2	SRC	STAT5A	STK11	SYK	TCF7L2	TEK	TGFA	TGFB1	TGFB2	TGFB3	TGFBR3	THBS1	TIAM1	TIMP2	TNF	TNFRSF1A	TP73	TRIP6	TSC2	TYK2	UBA52	VAV1	VAV2	VEGFB	WNT1	WNT5A	ZAP70	FZD7	TNK1	RIPK1	TNFSF10	RIPK2	TNFRSF10B	TNFRSF10A	DIRAS3	SLIT2	TRAF4	DLC1	MALT1	RAB32	RIPK3	RASSF1	ASB4	PROK2	ARHGAP9	LRRK1	KIAA1804	DAB2IP	
GO:0035567_non-canonical Wnt receptor signaling pathway	Number_of_gene_10	DAB2	ROR2	SFRP1	WNT1	WNT2	WNT5A	WNT8B	WNT10B	WNT2B	FZD7	
GO:0035601_protein deacylation	Number_of_gene_5	HDAC1	TGFB1	HDAC9	HDAC5	HDAC11	
GO:0035630_bone mineralization involved in bone maturation	Number_of_gene_2	BMP2	IGF1	
GO:0035637_multicellular organismal signaling	Number_of_gene_43	APBA1	APP	CAV2	CCKBR	CD9	COMT	CREB1	CTNNB1	NQO1	EDN1	EPHB2	ERBB2	ERBB4	FGF2	GABRA5	GABRB3	GABRG3	GNG7	HTR1B	HTR2A	IFNG	IL6	KIT	MUSK	NEFL	NPY	NTSR1	P2RX7	PMP22	PPARD	PTEN	PTGS2	PTPRF	RAF1	RASGRF1	RRAS	SKI	SLC22A3	SLC22A2	SNCG	TGFB1	TNF	WNT5A	
GO:0035710_CD4-positive, alpha-beta T cell activation	Number_of_gene_6	BCL3	CD86	IL6	IL12B	RARA	RIPK2	
GO:0040007_growth	Number_of_gene_107	ACVR1B	ACVR2B	PARP1	AGTR1	AKT1	ALOX12	APP	RHOC	BCL6	BMP2	BMP3	BMP4	BMP6	BMPR2	DDR1	CCNE1	CDH13	CDKN1A	CDKN1B	CDKN2A	CREB1	CTGF	DAB2	HBEGF	ESR1	ESR2	PTK2B	FGF2	FGF7	FGF9	FGFR1	FGFR3	FGFR2	FRZB	GAS1	GDF10	GLI2	GLI3	SFN	GPX1	NRG1	HOXA5	HOXA11	HPN	IFNG	IGF1	IGFBP1	IGFBP2	IGFBP3	IGFBP5	IGFBP6	IGFBP7	IHH	IL2	IL10	IL12B	INS	INSR	LIMK1	LTA	SMAD2	SMAD4	MPO	MUSK	MYOD1	NDN	NOTCH1	NOTCH2	NOTCH3	NTRK3	OSM	SERPINE1	PDGFB	PLAUR	PPARD	PPARG	PTEN	PTGS2	PTHLH	RYK	SEMA3F	SFRP1	SHH	SMO	STAT5A	TGFB1	TGFB2	TGFB3	LEFTY2	TGFBR3	THBS1	TIMP3	TNF	TSG101	WNT2	WNT5A	WNT10B	WRN	WT1	FZD7	TNK1	SLIT2	SEMA3A	HOXB13	IL17RB	SOX17	SCGB3A1	
GO:0040008_regulation of growth	Number_of_gene_75	ACVR1B	PARP1	AGTR1	AKT1	ALOX12	APP	RHOC	BCL6	BMP4	BMPR2	DDR1	CCKAR	CDH13	CDKN1A	CDKN1B	CDKN2A	CREB1	CTGF	DAB2	HBEGF	ESR2	PTK2B	FGF2	FGF9	FGFR1	FGFR3	FGFR2	FRZB	SFN	NRG1	IFNG	IGF1	IGFBP1	IGFBP2	IGFBP3	IGFBP5	IGFBP6	IGFBP7	IL2	IL10	IL12B	INS	INSR	LIMK1	LTA	SMAD4	MPO	MUSK	MYOD1	NDN	NTRK3	OSM	PPARD	PPARG	RYK	SEMA3F	SFRP1	STAT5A	TGFB1	TGFB2	TNF	TSG101	WNT2	WNT5A	WNT10B	WRN	WT1	TNK1	SLIT2	SEMA3A	HOXB13	IL17RB	SOX17	SCGB3A1	ACVR1C	
GO:0040009_regulation of growth rate	Number_of_gene_2	PARP1	WRN	
GO:0040011_locomotion	Number_of_gene_164	ABL1	ABL2	ACVR1	JAG1	AGTR1	AKT1	ALOX12	APC	APOA1	APP	RHOC	ASCL1	CEACAM1	BMP4	BMPR2	BSG	CALCA	CAV1	CCKAR	CD2	CD34	CD81	CDH13	CCR5	COL1A1	COL1A2	COL4A3	COL6A1	CREB1	MAPK14	CSF1	CTGF	DCC	HBEGF	EDN1	EDNRB	EFNA1	EFNB3	EGFR	EPHA2	EPHA7	EPHB1	EPHB2	EPHB3	ERBB2	ERBB4	ETS1	EXT1	F2R	PTK2B	FER	FES	FGF1	FGF2	FGF7	FGFR1	FLT1	FN1	FYN	GAS1	GLI2	GLI3	GPX1	GRB7	HIF1A	HOXA5	ICAM1	ID1	IGF1	IGF1R	IGFBP3	IGFBP5	IL1B	IL4	IL6	IL8	IL10	IL12A	IL12B	IL16	INS	INSR	ITGA6	ITGA2	ITGB1	JAG2	JAK2	KDR	KIT	KRAS	LAMB1	LAMC1	LCK	LIMK1	LYN	MCC	MAP3K1	MET	CXCL9	MMP1	MMP9	MMP14	MYH11	NDN	NEO1	NGFR	NOS3	NRAS	NTRK3	ROR2	SERPINE1	PDGFA	PDGFB	PDGFRA	PDGFRB	PECAM1	PIK3R1	PLAU	PLAUR	PODXL	PPARD	PTEN	PTGS2	PTK2	PTK7	PTPN6	RAF1	RET	RRAS	RYK	S100A2	SEMA3F	SFRP1	SFTPD	SHH	SMO	SRC	SYK	TEK	TGFB1	TGFB2	TGFBR3	THBS1	THY1	TIE1	TNF	TRIP6	TSC2	TWIST1	VAV2	VEGFB	WNT5A	YES1	SEMA3B	SLIT2	ONECUT2	HDAC9	HDAC5	SEMA3A	TUBB3	DLC1	SEMA3C	PROK2	DAB2IP	
GO:0040012_regulation of locomotion	Number_of_gene_74	JAG1	AKT1	ALOX12	APC	RHOC	BMP4	BMPR2	CDH13	COL1A1	CSF1	HBEGF	EDN1	EFNA1	EGFR	EPHA2	ERBB4	F2R	PTK2B	FGF1	FGF2	FGF7	FLT1	HIF1A	ICAM1	IGF1	IGF1R	IGFBP3	IGFBP5	IL6	IL8	IL16	INS	INSR	JAG2	JAK2	KDR	KIT	LAMB1	MCC	MAP3K1	MMP9	ROR2	SERPINE1	PDGFA	PDGFB	PDGFRA	PDGFRB	PIK3R1	PLAU	PODXL	PPARD	PTEN	PTGS2	RRAS	RYK	SEMA3F	SFRP1	SHH	SRC	TGFB1	TGFB2	THBS1	THY1	TIE1	TRIP6	VEGFB	WNT5A	SLIT2	ONECUT2	HDAC9	HDAC5	SEMA3A	DLC1	DAB2IP	
GO:0040013_negative regulation of locomotion	Number_of_gene_23	FGF2	IGFBP3	IGFBP5	MCC	SERPINE1	PDGFB	PPARD	PTEN	RRAS	RYK	SEMA3F	SFRP1	SHH	TGFB1	THBS1	THY1	TIE1	WNT5A	SLIT2	HDAC5	SEMA3A	DLC1	DAB2IP	
GO:0040014_regulation of multicellular organism growth	Number_of_gene_7	APP	CCKAR	CREB1	FGFR2	IGF1	STAT5A	ACVR1C	
GO:0040017_positive regulation of locomotion	Number_of_gene_52	AKT1	ALOX12	APC	RHOC	BMP4	BMPR2	CDH13	COL1A1	CSF1	HBEGF	EDN1	EGFR	ERBB4	F2R	PTK2B	FGF1	FGF2	FGF7	FLT1	HIF1A	ICAM1	IGF1	IGF1R	IL6	IL8	IL16	INS	INSR	JAK2	KDR	KIT	LAMB1	MMP9	ROR2	SERPINE1	PDGFA	PDGFB	PDGFRA	PDGFRB	PIK3R1	PODXL	PTGS2	SRC	TGFB1	TGFB2	THBS1	TRIP6	VEGFB	WNT5A	SLIT2	ONECUT2	HDAC9	
GO:0040018_positive regulation of multicellular organism growth	Number_of_gene_2	CREB1	STAT5A	
GO:0040020_regulation of meiosis	Number_of_gene_4	LIF	MSH2	OSM	WNT5A	
GO:0040029_regulation of gene expression, epigenetic	Number_of_gene_9	BRCA1	DNMT1	DNMT3B	GPX1	KCNQ1	SMAD2	MGMT	DIRAS3	HDAC5	
GO:0040034_regulation of development, heterochronic	Number_of_gene_2	ASCL1	FGF9	
GO:0040036_regulation of fibroblast growth factor receptor signaling pathway	Number_of_gene_7	CTNNB1	FGFR2	NGFR	PDGFB	THBS1	WNT5A	HHIP	
GO:0040037_negative regulation of fibroblast growth factor receptor signaling pathway	Number_of_gene_3	NGFR	THBS1	WNT5A	
GO:0042033_chemokine biosynthetic process	Number_of_gene_4	IL1B	IL6	TNF	WNT5A	
GO:0042035_regulation of cytokine biosynthetic process	Number_of_gene_14	BCL3	CD86	IL1A	IL1B	IL6	IL10	IL12B	INHA	SFTPD	STAT5A	SYK	THBS1	TNF	WNT5A	
GO:0042036_negative regulation of cytokine biosynthetic process	Number_of_gene_5	BCL3	IL6	IL10	INHA	SFTPD	
GO:0042044_fluid transport	Number_of_gene_4	CFTR	CSF2	GNAS	PRKAR1A	
GO:0042058_regulation of epidermal growth factor receptor signaling pathway	Number_of_gene_8	APP	CDH13	EGF	EGFR	PTPRF	TGFA	UBA52	DAB2IP	
GO:0042059_negative regulation of epidermal growth factor receptor signaling pathway	Number_of_gene_5	EGF	EGFR	PTPRF	UBA52	DAB2IP	
GO:0042060_wound healing	Number_of_gene_106	ABL1	AKT1	APOA1	APP	BSG	CAV1	CD2	CD9	CD40	CDK2	COL1A1	COL1A2	CRK	MAPK14	CSK	DCN	DSP	HBEGF	EDN1	EGF	ELK3	ERBB2	ERBB3	F2R	FGF2	FGF7	FGR	FN1	FYN	GATA6	GNAS	GP1BB	GPX1	GRB7	HDAC1	HGF	NRG1	HIF1A	IGF1	IGFBP1	IL1A	IL1B	IL6	IL11	INS	ITGA6	ITGA2	ITGB1	ITPR2	ITPR3	JAK2	KRAS	KRT1	LCK	LOX	LYN	MAP3K1	MMP1	MMP3	MPL	MYB	MYOD1	NOS3	NOTCH1	NOTCH2	NOTCH3	NRAS	SERPINE1	SERPINB2	PDE1B	PDGFA	PDGFB	PDGFRA	PECAM1	PIK3R1	PLAT	PLAU	PLAUR	PLG	PPARD	PRKAR1A	PTK2	PTPN6	RAF1	RAP1A	SHH	SPARC	SRC	SYK	TEK	TGFB1	TGFB2	TGFB3	LEFTY2	THBS1	THPO	TIMP3	VAV1	VAV2	VEGFB	WEE1	WNT5A	WNT10B	YES1	TFPI2	FZD7	
GO:0042063_gliogenesis	Number_of_gene_25	ASCL1	ASCL2	BMP2	BMP4	CD9	CDK6	CTNNB1	ERBB2	ERBB3	PTK2B	FGF2	FGF5	GSTP1	LIF	LYN	MMP14	NDN	NOTCH1	NTRK3	PDGFRA	PPARG	SHH	SKI	SOX2	TGFB2	
GO:0042088_T-helper 1 type immune response	Number_of_gene_4	BCL3	IL12B	RIPK2	IL18BP	
GO:0042089_cytokine biosynthetic process	Number_of_gene_15	BCL3	CD86	IL1A	IL1B	IL4	IL6	IL10	IL12B	INHA	SFTPD	STAT5A	SYK	THBS1	TNF	WNT5A	
GO:0042092_type 2 immune response	Number_of_gene_6	BCL3	CD86	IL4	IL6	IL10	RARA	
GO:0042093_T-helper cell differentiation	Number_of_gene_6	BCL3	CD86	IL6	IL12B	RARA	RIPK2	
GO:0042094_interleukin-2 biosynthetic process	Number_of_gene_5	CD86	IL1A	IL1B	SFTPD	STAT5A	
GO:0042095_interferon-gamma biosynthetic process	Number_of_gene_2	IL12B	INHA	
GO:0042098_T cell proliferation	Number_of_gene_22	BMP4	CASP3	CCND3	CDKN2A	CTNNB1	ERBB2	IHH	IL1B	IL2	IL4	IL6	IL10	IL12A	IL12B	P2RX7	SFTPD	SHH	STAT5A	SYK	TGFB1	RIPK2	MALT1	
GO:0042100_B cell proliferation	Number_of_gene_11	AHR	CASP3	CD40	CDKN1A	CDKN2A	CTLA4	IL2	IL4	IL10	IL13	SHB	
GO:0042102_positive regulation of T cell proliferation	Number_of_gene_10	IL1B	IL2	IL4	IL6	IL12A	IL12B	SHH	STAT5A	SYK	RIPK2	
GO:0042104_positive regulation of activated T cell proliferation	Number_of_gene_4	IL2	IL4	IL12B	STAT5A	
GO:0042107_cytokine metabolic process	Number_of_gene_15	BCL3	CD86	IL1A	IL1B	IL4	IL6	IL10	IL12B	INHA	SFTPD	STAT5A	SYK	THBS1	TNF	WNT5A	
GO:0042108_positive regulation of cytokine biosynthetic process	Number_of_gene_10	BCL3	CD86	IL1A	IL1B	IL12B	STAT5A	SYK	THBS1	TNF	WNT5A	
GO:0042110_T cell activation	Number_of_gene_57	AKT1	APC	FAS	RHOH	BCL3	BMP4	CASP3	CAV1	CCND3	CD2	CD86	CDKN2A	MAP3K8	CSK	CTLA4	CTNNB1	ERBB2	FYN	GLI2	GLI3	HLA-DOA	HLA-DOB	HLA-DPA1	HLA-DPB1	HLA-DRA	ICAM1	IHH	IL1B	IL2	IL4	IL6	IL10	IL12A	IL12B	INS	JAG2	LCK	LIG4	LYN	P2RX7	PIK3R1	PTPN6	RARA	SFTPD	SHH	SRC	STAT5A	SYK	TGFB1	THY1	VAV1	WNT1	YES1	ZAP70	FZD7	RIPK2	MALT1	
GO:0042113_B cell activation	Number_of_gene_29	AHR	FAS	BCL3	CASP3	CD40	CDKN1A	CDKN2A	CTLA4	IL2	IL4	IL6	IL10	IL11	IL13	INHA	ITGB1	LIG4	MLH1	MSH2	PIK3R1	SFRP1	SHB	STAT5A	SYK	TGFB1	FZD9	HDAC9	HDAC5	MALT1	
GO:0042127_regulation of cell proliferation	Number_of_gene_203	JAG1	AGTR1	AHR	ALOX12	APC	FAS	ARNT	ASCL2	CCND1	BMP2	BMP4	BMPR2	BRCA1	KLF5	DDR1	CASP3	CAV1	CAV2	RUNX3	CCKBR	CCND2	CD9	CD86	CD40	CD81	CDC25B	CDH13	CDK2	CDK6	CDKN1A	CDKN1B	CDKN1C	CDKN2A	CDKN2B	CEBPA	COL4A3	COMT	CSF1	CSF2	CSF3	CSK	CTGF	CTLA4	CTNNA1	CTNNB1	DHCR24	DNMT1	HBEGF	E2F3	EDN1	EGF	EGFR	EGR4	EPO	ERBB2	ERBB3	ERBB4	ESR1	ETS1	F2R	FABP3	FANCA	PTK2B	FGF1	FGF2	FGF3	FGF5	FGF6	FGF7	FGF8	FGF9	FGFR1	FGFR3	FGFR2	FGFR4	FLT1	FLT3	FLT4	FOSL2	FRK	FRZB	GAS1	GLI2	GLI3	GML	SFN	GPX1	HDAC1	NRG1	HIF1A	HOXA5	HTR2A	TNC	IFNG	IGF1	IGF1R	IGFBP3	IGFBP5	IGFBP6	IGFBP7	IHH	IL1A	IL1B	IL2	IL3	IL4	IL6	IL8	IL10	IL11	IL12A	IL12B	IL13	INHA	INS	INSR	JAG2	JAK2	KDR	KIT	LAMB1	LAMC1	LIF	LIG4	LTA	LYN	SMAD2	SMAD4	MAS1	MATK	MCC	MMP7	MST1R	MXI1	NDN	NGFR	NKX3-1	NOS3	NOTCH1	NOTCH2	ROR2	DDR2	OSM	SERPINE1	PDGFA	PDGFB	PDGFRA	PDGFRB	PGF	PGR	SERPINB5	PIK3R1	PLG	PMP22	PPARD	PPARG	EIF2AK2	PTEN	PTGS1	PTGS2	PTHLH	PTPN6	PTPRF	PURA	RAF1	RARA	RARRES1	SFRP1	SFTPD	SHH	SKI	SMO	SOX2	SPARC	STAT5A	STK11	SYK	TCF7L2	TGFA	TGFB1	TGFB2	TGFB3	TGFBR3	THBS1	THPO	TIMP2	TNF	TSC2	TSG101	VEGFB	WNT1	WNT2	WNT5A	WNT10B	WT1	FZD7	CDK10	RIPK2	DLC1	NES	COL18A1	SCGB3A1	DAB2IP	
GO:0042129_regulation of T cell proliferation	Number_of_gene_19	BMP4	CASP3	CDKN2A	CTNNB1	ERBB2	IHH	IL1B	IL2	IL4	IL6	IL10	IL12A	IL12B	SFTPD	SHH	STAT5A	SYK	TGFB1	RIPK2	
GO:0042130_negative regulation of T cell proliferation	Number_of_gene_9	BMP4	CASP3	CDKN2A	ERBB2	IHH	IL10	SFTPD	SHH	TGFB1	
GO:0042133_neurotransmitter metabolic process	Number_of_gene_2	COMT	SLC22A2	
GO:0042136_neurotransmitter biosynthetic process	Number_of_gene_2	COMT	SLC22A2	
GO:0042157_lipoprotein metabolic process	Number_of_gene_5	ABCA1	APOA1	APOC1	APOC2	PLAUR	
GO:0042158_lipoprotein biosynthetic process	Number_of_gene_3	ABCA1	APOA1	PLAUR	
GO:0042176_regulation of protein catabolic process	Number_of_gene_17	AKT1	APC	CDKN1B	DAB2	GPX1	IFNG	IL1B	IL10	INS	MAD2L1	SMAD4	SHH	TIMP3	TNF	WNT1	WNT5A	IRAK3	
GO:0042177_negative regulation of protein catabolic process	Number_of_gene_7	IL10	INS	MAD2L1	SMAD4	SHH	TIMP3	IRAK3	
GO:0042178_xenobiotic catabolic process	Number_of_gene_2	GSTM2	UGT1A1	
GO:0042180_cellular ketone metabolic process	Number_of_gene_37	AGXT	AKT1	ALOX12	APOC1	APOC2	BRCA1	BSG	CAV1	COMT	NQO1	DNMT3B	EDN1	FABP3	GPX1	GPX3	GSTM2	GSTP1	IGF1	IL6	INS	NOS3	OAT	ODC1	PLA2G2A	PPARD	PPARG	PPAT	PTGS1	PTGS2	RBP1	STAT5A	STK11	SYK	TNFRSF1A	PADI4	GNMT	UGT1A1	
GO:0042220_response to cocaine	Number_of_gene_2	PTK2B	HTR1B	
GO:0042221_response to chemical stimulus	Number_of_gene_297	NAT2	ABCA1	ABL1	ABL2	ACVR1	ACVR2B	PARP1	AFP	AGTR1	AGXT	AHR	AKT1	ALOX12	ALPL	APC	APOC2	APP	FAS	RHOC	ARNT	ASCL1	ASCL2	BAX	CCND1	BMP2	BMP4	BRCA1	BSG	DDR1	CALCA	CASP3	CASP6	CASP8	CAV1	CCKAR	CCKBR	CCND2	CCNE1	CD9	CD44	CDH1	CDH13	CDKN1A	CDKN1B	CDKN2A	CDKN2B	CEBPA	CFTR	CCR5	COL1A1	COL1A2	COL4A3	COL6A1	COMT	CLDN4	CREB1	CREBBP	CRK	MAPK14	CSF3	CTGF	CTNNA1	CTNNB1	CYP1A1	CYP1B1	CYP2E1	DCC	DCN	DHCR24	NQO1	DNMT3B	EDN1	EDNRB	EFNB3	EGFR	EPHA2	EPHA3	EPHA7	EPHB1	EPHB2	EPHB3	EPHX1	EPO	EPS8	NR2F6	ERBB2	ERBB3	ERBB4	ERCC1	ERCC3	ERCC6	ERN1	ESR1	ESR2	ETS1	EXT1	F2R	FABP3	PTK2B	FER	FES	FGF1	FGF2	FGF3	FGF5	FGF6	FGF7	FGF8	FGF9	FGFR1	FGFR3	FGFR2	FGFR4	FLT1	FYN	GABRG3	GAS1	GATA6	GDF10	GLI2	GLI3	GNAS	GNG7	GPX1	GPX3	GRB10	GSTM1	GSTM2	GSTP1	HIF1A	HLA-DOA	HLA-DOB	HLA-DPA1	HLA-DPB1	HLA-DRA	HLA-F	HSPA2	HTR1B	HTR2A	ICAM1	IFNG	IFNGR1	IFNGR2	IGF1R	IGFBP1	IGFBP2	IHH	IL1A	IL1B	IL1RN	IL4	IL6	IL8	IL10	IL12A	IL13	IL16	INS	INSR	IRF5	IRF7	ITGA2	ITGB1	ITPR2	ITPR3	JAK2	JAK3	JUNB	KCNQ1	KDR	KIT	KRAS	KRT1	KRT13	LAMB1	LAMC1	LCK	LCN2	LIMK1	LOX	LRP2	LTA	LYN	SMAD2	SMAD4	MAS1	MET	MGMT	CXCL9	MMP3	MMP14	MMP19	MPO	MSH2	MYH11	NEO1	NGFR	NNAT	NOS3	NOTCH1	NPY	NRAS	NTRK3	OGG1	SLC22A18	P2RX7	SERPINE1	PDGFA	PDGFB	PDGFRA	PDGFRB	PGR	ABCB4	PIK3R1	PLAU	PLAUR	PPARD	PPARG	PPAT	PRKAR1A	MAPK9	MAP2K6	PRSS8	PTEN	PTGS1	PTGS2	PTK2	PTPN6	PTPRF	PXN	RAF1	RARA	RBP1	RRAS	RYK	S100A12	SEMA3F	SFRP1	SFTPB	SFTPC	SFTPD	SHH	SMO	SOD3	SOX2	SPARC	SPP1	SRC	STAT5A	STK11	SYK	TCF7L2	TFF1	TFRC	TGFB1	TGFB2	TGFB3	TGFBR3	THBS1	THPO	TIE1	TIMP3	TNF	TNFRSF1A	TNFRSF1B	TSC2	TYK2	VAV2	VEGFB	WNT2	WNT5A	WNT8B	WNT10B	WRN	XRCC1	SEMA3B	FZD7	RIPK1	RIPK2	SLIT2	ABCG2	HDAC9	HDAC5	SEMA3A	TUBB3	DLC1	SEMA3C	NES	MALT1	IRAK3	RAD54B	PYCARD	UGT1A1	IL17RB	PROK2	ACVR1C	DAB2IP	
GO:0042246_tissue regeneration	Number_of_gene_12	GPX1	IGF1	IGFBP1	MYOD1	NOTCH1	NOTCH2	NOTCH3	SERPINE1	PLAUR	TIMP3	WNT10B	FZD7	
GO:0042267_natural killer cell mediated cytotoxicity	Number_of_gene_3	IL12A	IL12B	STAT5A	
GO:0042268_regulation of cytolysis	Number_of_gene_2	CSF2	P2RX7	
GO:0042269_regulation of natural killer cell mediated cytotoxicity	Number_of_gene_3	IL12A	IL12B	STAT5A	
GO:0042278_purine nucleoside metabolic process	Number_of_gene_3	DNMT3B	FHIT	GNMT	
GO:0042303_molting cycle	Number_of_gene_16	ACVR1B	AKT1	APC	CTNNB1	FGF7	FGFR2	HDAC1	NGFR	NOTCH1	PPARD	PTGS2	SHH	TGFB2	TNF	WNT10B	PTCH2	
GO:0042304_regulation of fatty acid biosynthetic process	Number_of_gene_5	APOC1	APOC2	BRCA1	PTGS2	STK11	
GO:0042306_regulation of protein import into nucleus	Number_of_gene_23	BCL3	BMP4	BMPR1A	CDH1	EGF	EGFR	GLI3	IL1B	IL6	IL10	IL12B	JAK2	SMAD4	MXI1	OGG1	SHH	SMO	TGFB1	TGFB3	TNF	TRIP6	FZD7	DAB2IP	
GO:0042307_positive regulation of protein import into nucleus	Number_of_gene_15	BMP4	BMPR1A	CDH1	EGF	EGFR	GLI3	IL1B	IL12B	SMAD4	SHH	SMO	TGFB1	TGFB3	TNF	TRIP6	
GO:0042308_negative regulation of protein import into nucleus	Number_of_gene_3	IL10	MXI1	DAB2IP	
GO:0042310_vasoconstriction	Number_of_gene_11	AGTR1	RHOC	BMPR2	CAV1	EDN1	EDNRB	F2R	HTR2A	ICAM1	PTGS1	PTGS2	
GO:0042311_vasodilation	Number_of_gene_7	AGTR1	CALCA	CFTR	GPX1	INS	NOS3	PPARD	
GO:0042312_regulation of vasodilation	Number_of_gene_6	AGTR1	CALCA	CFTR	INS	NOS3	PPARD	
GO:0042325_regulation of phosphorylation	Number_of_gene_126	ABL1	ACVR1B	ACVR2B	AKT1	APC	APOA1	APP	RHOH	CCND1	BMP2	BMP4	BMP6	BMPR1A	BMPR2	CALCA	CASP3	CAV1	CCND2	CCND3	CD44	CD81	CDC25B	CDKN1A	CDKN1B	CDKN1C	CDKN2A	CDKN2B	CRK	MAPK14	CSF1	CSF2	CTGF	DAB2	GADD45A	DUSP4	EDN1	EFNA1	EGF	EGFR	EPO	ERBB2	ERBB3	ERN1	F2R	PTK2B	FGF1	FGF2	FGF7	FGFR3	FLT1	SFN	GRB10	NRG1	HSPA2	HTR1B	HTR2A	IFNG	IGF1	IGFBP3	IL1B	IL2	IL3	IL4	IL6	IL11	IL12A	IL12B	INHA	INS	INSR	JAK2	KIT	KRAS	LIF	LYN	SMAD4	MAS1	MAP3K1	MAP3K9	NRAS	NTRK1	OSM	P2RX7	PDGFA	PDGFB	PDGFRB	PIK3R1	PRKAR1A	MAP2K6	PTEN	PTPN6	PXN	RAF1	RAP1A	RBL2	SFRP1	SYK	TGFA	TGFB1	TGFB2	TGFB3	THBS1	THY1	TNF	TP73	TSC2	UBA52	VAV2	VEGFB	WNT1	WNT5A	FZD7	RIPK1	RIPK2	TNFRSF10B	TNFRSF10A	DIRAS3	SLIT2	TRAF4	RAD50	MALT1	IRAK3	IMPACT	PROK2	KIAA1804	DAB2IP	
GO:0042326_negative regulation of phosphorylation	Number_of_gene_20	RHOH	BMP4	CAV1	CDKN1A	CDKN1B	CDKN1C	CDKN2A	CDKN2B	GRB10	IGFBP3	IL2	INHA	INSR	MAS1	PTEN	PTPN6	SFRP1	TGFB1	SLIT2	IMPACT	
GO:0042327_positive regulation of phosphorylation	Number_of_gene_57	ACVR1B	AKT1	CCND1	BMP2	BMP4	BMP6	BMPR1A	BMPR2	CAV1	CCND2	CCND3	CD44	CD81	CSF2	CTGF	DAB2	EGF	EGFR	EPO	FGF1	FGF2	FGF7	FGFR3	GRB10	HSPA2	IFNG	IGF1	IL1B	IL2	IL3	IL4	IL6	IL11	IL12A	IL12B	INS	INSR	JAK2	LIF	LYN	SMAD4	OSM	P2RX7	PDGFA	PDGFB	PIK3R1	SYK	TGFB1	TGFB3	THBS1	TNF	VEGFB	WNT1	WNT5A	FZD7	RAD50	MALT1	
GO:0042330_taxis	Number_of_gene_82	ABL1	ABL2	AGTR1	APP	RHOC	BMP4	CALCA	CDH13	CCR5	COL1A1	COL1A2	COL4A3	COL6A1	CREB1	MAPK14	DCC	EDNRB	EFNB3	EGFR	EPHA2	EPHA7	EPHB1	EPHB2	EPHB3	ERBB2	EXT1	FER	FES	FGF2	FGF7	FGFR1	FYN	GAS1	GLI2	GLI3	IL1B	IL4	IL6	IL8	IL10	IL16	ITGA2	ITGB1	KDR	KRAS	LAMB1	LAMC1	LIMK1	MET	CXCL9	MYH11	NEO1	NGFR	NRAS	SERPINE1	PDGFA	PDGFB	PDGFRB	PLAU	PLAUR	PTK2	RAF1	RRAS	RYK	SEMA3F	SFTPD	SHH	SMO	SRC	SYK	TGFB1	TGFB2	THBS1	TSC2	VAV2	VEGFB	WNT5A	SEMA3B	SLIT2	SEMA3A	TUBB3	PROK2	
GO:0042345_regulation of NF-kappaB import into nucleus	Number_of_gene_6	BCL3	IL1B	IL10	IL12B	TNF	TRIP6	
GO:0042346_positive regulation of NF-kappaB import into nucleus	Number_of_gene_4	IL1B	IL12B	TNF	TRIP6	
GO:0042348_NF-kappaB import into nucleus	Number_of_gene_6	BCL3	IL1B	IL10	IL12B	TNF	TRIP6	
GO:0042359_vitamin D metabolic process	Number_of_gene_6	CYP1A1	GFI1	IFNG	LRP2	NFKB1	TNF	
GO:0042362_fat-soluble vitamin biosynthetic process	Number_of_gene_4	GFI1	IFNG	NFKB1	TNF	
GO:0042368_vitamin D biosynthetic process	Number_of_gene_4	GFI1	IFNG	NFKB1	TNF	
GO:0042391_regulation of membrane potential	Number_of_gene_12	ALOX12	BAX	CAV1	CD9	EDN1	ERBB2	KCNQ1	P2RX7	PMP22	PPARD	SKI	TGFB1	
GO:0042401_cellular biogenic amine biosynthetic process	Number_of_gene_2	ODC1	TGFB2	
GO:0042417_dopamine metabolic process	Number_of_gene_2	COMT	TGFB2	
GO:0042439_ethanolamine-containing compound metabolic process	Number_of_gene_4	APOA1	APOC1	FABP3	FGF7	
GO:0042440_pigment metabolic process	Number_of_gene_3	PPAT	SOX2	UGT1A1	
GO:0042445_hormone metabolic process	Number_of_gene_21	AFP	APOA1	ARNT	BMP6	COMT	CYP1B1	DIO3	ESR1	FGF2	HFE	HIF1A	LRP2	PDGFRA	POMC	PTGS1	PTGS2	RBP1	SHH	SLC5A5	TCF7L2	UGT1A1	
GO:0042446_hormone biosynthetic process	Number_of_gene_11	ARNT	BMP6	DIO3	FGF2	HFE	HIF1A	LRP2	POMC	PTGS1	PTGS2	SLC5A5	
GO:0042471_ear morphogenesis	Number_of_gene_14	EDN1	FGF3	FGF9	FGFR1	FGFR2	FRZB	GAS1	GLI2	ROR2	SMO	SOX2	WNT1	WNT5A	WNT8B	
GO:0042472_inner ear morphogenesis	Number_of_gene_12	FGF3	FGF9	FGFR1	FGFR2	FRZB	GLI2	ROR2	SMO	SOX2	WNT1	WNT5A	WNT8B	
GO:0042474_middle ear morphogenesis	Number_of_gene_2	EDN1	GAS1	
GO:0042475_odontogenesis of dentine-containing tooth	Number_of_gene_15	ACVR2B	BMP2	BMP4	BSG	CTNNA1	CTNNB1	GATA6	GLI2	GLI3	HDAC1	JAG2	NGFR	PDGFRA	SHH	SMO	
GO:0042476_odontogenesis	Number_of_gene_27	ACVR2B	ALPL	APC	BMP2	BMP4	BSG	COL1A1	COL1A2	CTNNA1	CTNNB1	ERBB3	ERBB4	FGF8	FGFR2	GATA6	GLI2	GLI3	HDAC1	JAG2	LAMB1	NGFR	PDGFRA	SHH	SMO	TGFB1	TGFB2	TGFB3	
GO:0042481_regulation of odontogenesis	Number_of_gene_5	APC	BMP2	BMP4	NGFR	TGFB1	
GO:0042487_regulation of odontogenesis of dentine-containing tooth	Number_of_gene_3	BMP2	BMP4	NGFR	
GO:0042490_mechanoreceptor differentiation	Number_of_gene_5	JAG1	FGFR3	JAG2	NTRK3	DLL1	
GO:0042491_auditory receptor cell differentiation	Number_of_gene_3	JAG1	JAG2	DLL1	
GO:0042492_gamma-delta T cell differentiation	Number_of_gene_4	JAG2	LCK	STAT5A	SYK	
GO:0042493_response to drug	Number_of_gene_66	APC	APOC2	FAS	RHOC	CCND1	CAV1	CCNE1	CDH1	CDKN1A	CDKN2A	CFTR	COMT	CREB1	CTNNB1	DNMT3B	EDN1	ERBB2	ERBB3	ERBB4	FABP3	PTK2B	GABRG3	GATA6	GNAS	GPX3	HTR1B	HTR2A	ICAM1	IFNG	IGFBP2	IL1B	IL4	IL6	IL10	JUNB	LCK	LCN2	LOX	LRP2	LTA	LYN	MAS1	MGMT	MSH2	NOS3	SLC22A18	P2RX7	PDGFB	ABCB4	PIK3R1	PPARG	MAP2K6	PRSS8	PTEN	PTGS2	SFRP1	SRC	TGFB1	THBS1	TNF	XRCC1	ABCG2	SEMA3C	NES	RAD54B	UGT1A1	
GO:0042501_serine phosphorylation of STAT protein	Number_of_gene_2	IFNG	LIF	
GO:0042503_tyrosine phosphorylation of Stat3 protein	Number_of_gene_5	IL6	IL12B	JAK2	LIF	OSM	
GO:0042504_tyrosine phosphorylation of Stat4 protein	Number_of_gene_2	IL12A	IL12B	
GO:0042506_tyrosine phosphorylation of Stat5 protein	Number_of_gene_10	CAV1	CSF2	EPO	IGF1	IL2	IL3	IL4	IL12B	JAK2	OSM	
GO:0042508_tyrosine phosphorylation of Stat1 protein	Number_of_gene_5	IFNG	IL12B	JAK2	LIF	OSM	
GO:0042509_regulation of tyrosine phosphorylation of STAT protein	Number_of_gene_14	CAV1	CSF2	EPO	IFNG	IGF1	IL2	IL3	IL4	IL6	IL12A	IL12B	JAK2	LIF	LYN	
GO:0042510_regulation of tyrosine phosphorylation of Stat1 protein	Number_of_gene_3	IFNG	IL12B	LIF	
GO:0042511_positive regulation of tyrosine phosphorylation of Stat1 protein	Number_of_gene_2	IFNG	LIF	
GO:0042516_regulation of tyrosine phosphorylation of Stat3 protein	Number_of_gene_4	IL6	IL12B	JAK2	LIF	
GO:0042517_positive regulation of tyrosine phosphorylation of Stat3 protein	Number_of_gene_4	IL6	IL12B	JAK2	LIF	
GO:0042519_regulation of tyrosine phosphorylation of Stat4 protein	Number_of_gene_2	IL12A	IL12B	
GO:0042520_positive regulation of tyrosine phosphorylation of Stat4 protein	Number_of_gene_2	IL12A	IL12B	
GO:0042522_regulation of tyrosine phosphorylation of Stat5 protein	Number_of_gene_9	CAV1	CSF2	EPO	IGF1	IL2	IL3	IL4	IL12B	JAK2	
GO:0042523_positive regulation of tyrosine phosphorylation of Stat5 protein	Number_of_gene_8	CSF2	EPO	IGF1	IL2	IL3	IL4	IL12B	JAK2	
GO:0042531_positive regulation of tyrosine phosphorylation of STAT protein	Number_of_gene_13	CSF2	EPO	IFNG	IGF1	IL2	IL3	IL4	IL6	IL12A	IL12B	JAK2	LIF	LYN	
GO:0042533_tumor necrosis factor biosynthetic process	Number_of_gene_3	BCL3	IL10	THBS1	
GO:0042534_regulation of tumor necrosis factor biosynthetic process	Number_of_gene_3	BCL3	IL10	THBS1	
GO:0042536_negative regulation of tumor necrosis factor biosynthetic process	Number_of_gene_2	BCL3	IL10	
GO:0042537_benzene-containing compound metabolic process	Number_of_gene_3	COMT	TGFB2	UGT1A1	
GO:0042541_hemoglobin biosynthetic process	Number_of_gene_2	EPO	INHA	
GO:0042542_response to hydrogen peroxide	Number_of_gene_10	CASP6	COL1A1	ERBB4	PTK2B	GPX1	GPX3	LCK	LCN2	MPO	SRC	
GO:0042551_neuron maturation	Number_of_gene_3	APP	EDNRB	RET	
GO:0042552_myelination	Number_of_gene_5	CD9	ERBB2	PMP22	SKI	TGFB1	
GO:0042573_retinoic acid metabolic process	Number_of_gene_2	RBP1	UGT1A1	
GO:0042592_homeostatic process	Number_of_gene_85	ABCA1	ACVR1B	PARP1	AGTR1	AKT1	ALOX12	APC	APOA1	APOC2	APP	FAS	ARNT	BAX	BMP4	CALCA	CASP3	CAV1	CCKAR	CCKBR	CD9	CDK6	CCR5	CREBBP	EDN1	EPHA3	EPO	ERBB2	ERBB4	ERCC1	ETS1	F2R	PTK2B	FGF2	FGF7	GPX1	HFE	HIF1A	HOXA5	HTR2A	IAPP	ICAM1	IL1A	IL1B	IL2	IL6	INHA	INS	INSR	ITPR3	JAK2	KCNQ1	LCK	LCN2	LMO2	LYN	P2RX7	SERPINE1	PDGFRB	PKD2	PMP22	PPARD	PPARG	PTGS2	PTHLH	SFTPD	SKI	SPI1	SRC	STAT5A	STK11	TAL1	TCF7L2	TERT	TFF1	TFRC	TGFB1	TGFBR3	THY1	TNF	WRN	TUSC3	ABCG2	RAD50	PLSCR3	PROK2	
GO:0042593_glucose homeostasis	Number_of_gene_7	ICAM1	INS	INSR	SERPINE1	PPARG	TCF7L2	PLSCR3	
GO:0042594_response to starvation	Number_of_gene_8	BMPR2	CAV1	CCKAR	CTSD	HFE	SFRP1	WRN	UGT1A1	
GO:0042596_fear response	Number_of_gene_3	GABRA5	GNG7	PENK	
GO:0042632_cholesterol homeostasis	Number_of_gene_5	ABCA1	APOA1	APOC2	CAV1	PLSCR3	
GO:0042633_hair cycle	Number_of_gene_16	ACVR1B	AKT1	APC	CTNNB1	FGF7	FGFR2	HDAC1	NGFR	NOTCH1	PPARD	PTGS2	SHH	TGFB2	TNF	WNT10B	PTCH2	
GO:0042634_regulation of hair cycle	Number_of_gene_4	NGFR	TGFB2	TNF	WNT10B	
GO:0042640_anagen	Number_of_gene_5	AKT1	NOTCH1	PPARD	PTGS2	WNT10B	
GO:0042659_regulation of cell fate specification	Number_of_gene_4	CTNNB1	FGF2	FGFR1	FZD7	
GO:0042692_muscle cell differentiation	Number_of_gene_37	ABL1	ACVR1	JAG1	APP	BMP4	CAV2	MAPK14	CTNNA1	CTNNB1	EDN1	ERBB2	F2R	FGF6	FGFR2	GATA6	GPX1	NRG1	TNC	IGF1	IGFBP3	MUSK	MYH11	MYOD1	NEO1	NOTCH1	PIK3R1	MAP2K6	MAPK12	SHH	SKI	SMO	TCF7L2	TGFB1	WNT1	WNT10B	HDAC9	HDAC5	
GO:0042693_muscle cell fate commitment	Number_of_gene_2	MYOD1	SMO	
GO:0042695_thelarche	Number_of_gene_2	TGFB1	WNT5A	
GO:0042698_ovulation cycle	Number_of_gene_28	AFP	AHR	FAS	BMP2	BMP4	CASP2	CCKBR	CCND2	CCNE1	CTNNA1	ERBB2	ESR1	FANCG	FGF7	GDF10	ICAM1	INHA	MMP14	MMP19	NOS3	PDGFRA	PGR	SFRP1	STAT5A	TGFB2	TGFB3	WNT5A	SLIT2	
GO:0042730_fibrinolysis	Number_of_gene_8	KRT1	SERPINE1	SERPINB2	PLAT	PLAU	PLAUR	PLG	THBS1	
GO:0042733_embryonic digit morphogenesis	Number_of_gene_8	BMP4	GAS1	GLI2	GLI3	HDAC1	HOXA11	SHH	WNT5A	
GO:0042742_defense response to bacterium	Number_of_gene_15	BCL3	FGR	HCK	IL6	IL10	IL12A	IL12B	LTA	P2RX7	SERPINE1	PLA2G2A	S100A12	TNF	TNFRSF1A	RIPK2	
GO:0042743_hydrogen peroxide metabolic process	Number_of_gene_5	CYP1A1	GPX1	GPX3	INSR	MPO	
GO:0042744_hydrogen peroxide catabolic process	Number_of_gene_3	GPX1	GPX3	MPO	
GO:0042752_regulation of circadian rhythm	Number_of_gene_3	CREB1	NR2F6	IL6	
GO:0042762_regulation of sulfur metabolic process	Number_of_gene_3	COMT	CTNNB1	TCF7L2	
GO:0042770_signal transduction in response to DNA damage	Number_of_gene_17	ABL1	BCL3	BRCA1	CD44	CDK2	CDKN1A	CDKN1B	CDKN2A	MAPK14	GADD45A	GML	SFN	MLH1	MSH2	TP73	UBA52	WNT1	
GO:0042771_DNA damage response, signal transduction by p53 class mediator resulting in induction of apoptosis	Number_of_gene_3	BCL3	MSH2	TP73	
GO:0042772_DNA damage response, signal transduction resulting in transcription	Number_of_gene_2	BRCA1	TP73	
GO:0042787_protein ubiquitination involved in ubiquitin-dependent protein catabolic process	Number_of_gene_2	MAP3K1	WNT1	
GO:0042789_mRNA transcription from RNA polymerase II promoter	Number_of_gene_2	ARNT	HIF1A	
GO:0042832_defense response to protozoan	Number_of_gene_4	BCL3	IL6	IL12A	IL12B	
GO:0042953_lipoprotein transport	Number_of_gene_2	APOC2	PPARG	
GO:0042976_activation of Janus kinase activity	Number_of_gene_3	PTK2B	IL12B	JAK2	
GO:0042977_activation of JAK2 kinase activity	Number_of_gene_2	IL12B	JAK2	
GO:0042981_regulation of apoptosis	Number_of_gene_165	ABL1	ACVR1	ACVR1B	AKT1	ALOX12	APC	BIRC5	APP	FAS	RHOC	ASCL1	BAX	BCL2A1	BCL2L2	BCL3	BCL6	BMP2	BMP4	BRCA1	CASP2	CASP3	CASP6	CASP8	CASP10	CAV1	RUNX3	CD2	TNFSF8	CD40	CD44	CDH1	CDH13	CDKN1A	CDKN1B	CDKN2A	COL4A3	CREB1	CSF2	CSTB	CTGF	CTLA4	CTNNA1	CTNNB1	DAPK1	DCC	DHCR24	EPHA7	EPO	ERBB2	ERBB3	ERBB4	ERCC3	ERN1	ESR1	ETS1	F2R	PTK2B	FGFR1	FGFR3	FGFR2	FRZB	GAS1	GATA6	GLI3	SFN	GPX1	GSTP1	HDAC1	NRG1	HOXA5	IFNG	IGF1	IGF1R	IGFBP3	IHH	IL1A	IL1B	IL2	IL3	IL4	IL6	IL10	IL12A	IL12B	INHA	INS	ITGA6	ITGB1	JAG2	JAK2	LCK	LCN2	LIG4	LTA	MAD2L1	MAP3K1	MGMT	MLH1	MMP9	MPO	MSH2	NFKB1	NGFR	NOS3	NOTCH1	NOTCH2	P2RX7	SERPINE1	SERPINB2	PIK3R1	PLAGL1	PPARD	PPARG	MAPK9	MAP2K6	PTEN	PTGS2	PTPRF	RASA1	RASGRF1	SFRP1	SHH	SKI	SMO	SOX2	SRC	STAT5A	TCF7L2	TERT	TGFB1	TGFB2	TGFB3	THBS1	TIAM1	TNF	TNFRSF1A	TP73	UBA52	VAV1	VAV2	VEGFB	WNT1	WNT5A	WNT10B	WRN	WT1	XRCC2	RIPK1	TNFSF10	RIPK2	TNFRSF10D	TNFRSF10B	TNFRSF10A	SLIT2	TRAF4	DLC1	NES	MALT1	FASTK	RIPK3	SPDEF	PYCARD	PROK2	ACVR1C	DAB2IP	
GO:0042990_regulation of transcription factor import into nucleus	Number_of_gene_8	BCL3	CDH1	IL1B	IL10	IL12B	MXI1	TNF	TRIP6	
GO:0042991_transcription factor import into nucleus	Number_of_gene_8	BCL3	CDH1	IL1B	IL10	IL12B	MXI1	TNF	TRIP6	
GO:0042992_negative regulation of transcription factor import into nucleus	Number_of_gene_2	IL10	MXI1	
GO:0042993_positive regulation of transcription factor import into nucleus	Number_of_gene_5	CDH1	IL1B	IL12B	TNF	TRIP6	
GO:0042994_cytoplasmic sequestering of transcription factor	Number_of_gene_2	IL10	MXI1	
GO:0043009_chordate embryonic development	Number_of_gene_60	ACVR1	ACVR1B	AKT1	ARNT	ASCL2	BMP2	BMP4	BRCA1	CDH1	CEBPA	COL1A1	CSF2	DAB2	EDN1	EPHA2	FGF9	FGFR1	FGFR2	GAS1	GATA6	GLI2	GLI3	GNAS	HOXA5	HOXA9	HOXB2	IL10	JAG2	JUNB	LIF	LIG4	SMAD2	SMAD4	MSH2	NOTCH1	ROR2	PDGFRA	PDGFRB	PKD2	PTK7	SFRP1	SHH	SKI	SMO	TBX1	TCF7L2	TGFB3	TIE1	TSC2	TWIST1	WNT1	WNT2	WNT5A	WNT10B	XRCC2	ELL	DLK1	DLC1	SEMA3C	DLL1	
GO:0043010_camera-type eye development	Number_of_gene_23	APC	BMP4	CASP2	CASP6	EPHB1	EPHB2	GAS1	GLI3	HDAC1	IHH	LIF	MAP3K1	SHH	SKI	SMO	SOX2	TGFB1	THY1	WNT2	WNT5A	WNT2B	PROM1	NES	
GO:0043011_myeloid dendritic cell differentiation	Number_of_gene_2	CSF2	TGFB1	
GO:0043029_T cell homeostasis	Number_of_gene_7	AKT1	FAS	CASP3	IL2	P2RX7	STAT5A	TGFB1	
GO:0043062_extracellular structure organization	Number_of_gene_29	APP	BCL3	CDH1	COL1A1	COL1A2	COL4A3	CTGF	CTNNB1	DMP1	ERBB2	ERBB4	F2R	TNC	IHH	LAMC1	LOX	MMP9	MUSK	MYH11	NFKB2	PDGFRA	SERPINB5	PLG	TGFB2	TGFBI	TNF	WNT5A	WT1	HSD17B12	
GO:0043065_positive regulation of apoptosis	Number_of_gene_99	ABL1	ACVR1B	AKT1	ALOX12	APC	APP	FAS	RHOC	ASCL1	BAX	BCL3	BCL6	BMP2	BMP4	BRCA1	CASP2	CASP3	CASP6	CASP8	CASP10	RUNX3	CD2	TNFSF8	CD40	CDKN1A	CDKN1B	CDKN2A	COL4A3	CTLA4	CTNNB1	DAPK1	DCC	EPHA7	ERCC3	ERN1	ETS1	FGFR3	FRZB	GATA6	SFN	GPX1	HOXA5	IFNG	IGFBP3	IL1B	IL10	IL12A	IL12B	INHA	ITGA6	ITGB1	JAK2	LCK	LTA	MAP3K1	MLH1	MMP9	MSH2	NGFR	NOTCH1	NOTCH2	P2RX7	PLAGL1	PPARG	MAPK9	MAP2K6	PTEN	PTGS2	PTPRF	RASGRF1	SFRP1	SRC	STAT5A	TGFB1	TGFB2	TGFB3	THBS1	TIAM1	TNF	TNFRSF1A	TP73	UBA52	VAV1	VAV2	WNT5A	WNT10B	WT1	RIPK1	TNFSF10	RIPK2	TNFRSF10B	TNFRSF10A	SLIT2	DLC1	FASTK	RIPK3	SPDEF	PYCARD	DAB2IP	
GO:0043066_negative regulation of apoptosis	Number_of_gene_86	ACVR1	AKT1	ALOX12	APC	BIRC5	FAS	ASCL1	BAX	BCL2A1	BCL2L2	BCL3	BCL6	BMP4	CASP3	CAV1	CD44	CDH13	CDKN1A	CDKN1B	CSF2	CTNNA1	CTNNB1	DAPK1	DHCR24	ERBB2	ERBB3	ERBB4	ESR1	F2R	PTK2B	FGFR1	FGFR2	GATA6	GPX1	GSTP1	HDAC1	NRG1	IGF1	IGF1R	IHH	IL1A	IL1B	IL2	IL3	IL4	IL6	IL10	INS	LIG4	MAD2L1	MPO	MSH2	NFKB1	NGFR	NOS3	NOTCH1	NOTCH2	SERPINE1	SERPINB2	PIK3R1	PPARD	PTEN	RASA1	SFRP1	SHH	SMO	STAT5A	TCF7L2	TERT	TGFB3	THBS1	TNF	TP73	UBA52	VEGFB	WNT1	WNT5A	WT1	XRCC2	RIPK1	RIPK2	TNFRSF10D	NES	MALT1	SPDEF	PROK2	
GO:0043067_regulation of programmed cell death	Number_of_gene_167	ABL1	ACVR1	ACVR1B	AKT1	ALOX12	APC	BIRC5	APP	FAS	RHOC	ASCL1	BAX	BCL2A1	BCL2L2	BCL3	BCL6	BMP2	BMP4	BRCA1	CASP2	CASP3	CASP6	CASP8	CASP10	CAV1	RUNX3	CD2	TNFSF8	CD40	CD44	CDH1	CDH13	CDKN1A	CDKN1B	CDKN2A	COL4A3	CREB1	CSF2	CSTB	CTGF	CTLA4	CTNNA1	CTNNB1	DAPK1	DCC	DHCR24	EPHA7	EPO	ERBB2	ERBB3	ERBB4	ERCC3	ERN1	ESR1	ETS1	F2R	PTK2B	FGF2	FGFR1	FGFR3	FGFR2	FRZB	GAS1	GATA6	GLI3	SFN	GPX1	GSTP1	HDAC1	NRG1	HOXA5	IFNG	IGF1	IGF1R	IGFBP3	IHH	IL1A	IL1B	IL2	IL3	IL4	IL6	IL10	IL12A	IL12B	INHA	INS	ITGA6	ITGB1	JAG2	JAK2	KIT	LCK	LCN2	LIG4	LTA	MAD2L1	MAP3K1	MGMT	MLH1	MMP9	MPO	MSH2	NFKB1	NGFR	NOS3	NOTCH1	NOTCH2	P2RX7	SERPINE1	SERPINB2	PIK3R1	PLAGL1	PPARD	PPARG	MAPK9	MAP2K6	PTEN	PTGS2	PTPRF	RASA1	RASGRF1	SFRP1	SHH	SKI	SMO	SOX2	SRC	STAT5A	TCF7L2	TERT	TGFB1	TGFB2	TGFB3	THBS1	TIAM1	TNF	TNFRSF1A	TP73	UBA52	VAV1	VAV2	VEGFB	WNT1	WNT5A	WNT10B	WRN	WT1	XRCC2	RIPK1	TNFSF10	RIPK2	TNFRSF10D	TNFRSF10B	TNFRSF10A	SLIT2	TRAF4	DLC1	NES	MALT1	FASTK	RIPK3	SPDEF	PYCARD	PROK2	ACVR1C	DAB2IP	
GO:0043068_positive regulation of programmed cell death	Number_of_gene_99	ABL1	ACVR1B	AKT1	ALOX12	APC	APP	FAS	RHOC	ASCL1	BAX	BCL3	BCL6	BMP2	BMP4	BRCA1	CASP2	CASP3	CASP6	CASP8	CASP10	RUNX3	CD2	TNFSF8	CD40	CDKN1A	CDKN1B	CDKN2A	COL4A3	CTLA4	CTNNB1	DAPK1	DCC	EPHA7	ERCC3	ERN1	ETS1	FGFR3	FRZB	GATA6	SFN	GPX1	HOXA5	IFNG	IGFBP3	IL1B	IL10	IL12A	IL12B	INHA	ITGA6	ITGB1	JAK2	LCK	LTA	MAP3K1	MLH1	MMP9	MSH2	NGFR	NOTCH1	NOTCH2	P2RX7	PLAGL1	PPARG	MAPK9	MAP2K6	PTEN	PTGS2	PTPRF	RASGRF1	SFRP1	SRC	STAT5A	TGFB1	TGFB2	TGFB3	THBS1	TIAM1	TNF	TNFRSF1A	TP73	UBA52	VAV1	VAV2	WNT5A	WNT10B	WT1	RIPK1	TNFSF10	RIPK2	TNFRSF10B	TNFRSF10A	SLIT2	DLC1	FASTK	RIPK3	SPDEF	PYCARD	DAB2IP	
GO:0043069_negative regulation of programmed cell death	Number_of_gene_87	ACVR1	AKT1	ALOX12	APC	BIRC5	FAS	ASCL1	BAX	BCL2A1	BCL2L2	BCL3	BCL6	BMP4	CASP3	CAV1	CD44	CDH13	CDKN1A	CDKN1B	CSF2	CTNNA1	CTNNB1	DAPK1	DHCR24	ERBB2	ERBB3	ERBB4	ESR1	F2R	PTK2B	FGFR1	FGFR2	GATA6	GPX1	GSTP1	HDAC1	NRG1	IGF1	IGF1R	IHH	IL1A	IL1B	IL2	IL3	IL4	IL6	IL10	INS	KIT	LIG4	MAD2L1	MPO	MSH2	NFKB1	NGFR	NOS3	NOTCH1	NOTCH2	SERPINE1	SERPINB2	PIK3R1	PPARD	PTEN	RASA1	SFRP1	SHH	SMO	STAT5A	TCF7L2	TERT	TGFB3	THBS1	TNF	TP73	UBA52	VEGFB	WNT1	WNT5A	WT1	XRCC2	RIPK1	RIPK2	TNFRSF10D	NES	MALT1	SPDEF	PROK2	
GO:0043085_positive regulation of catalytic activity	Number_of_gene_111	ABL1	ABL2	ACVR2B	ADCYAP1	AGTR1	AKT1	ALOX12	APOA1	APOC2	FAS	RHOC	BAX	CCND1	BMP2	BMP4	CALCA	CASP3	CASP8	CAV1	CCKAR	CCKBR	CCND2	CCND3	CD81	CDC25B	CDKN2A	LTB4R	COL4A3	CREB1	CRK	MAPK14	CSF1	CTGF	EDN1	EDNRB	EFNA1	EGF	EGFR	EPHA2	ERBB2	ERBB3	ERN1	F2R	PTK2B	FGF2	FLT1	GALR1	GNAS	NRG1	HIF1A	HSPA2	HTR1B	HTR2A	IFNG	IL1B	IL2	IL12B	INS	INSR	ITPR2	ITPR3	JAK2	KIT	KRAS	LCK	MAP3K1	MAP3K9	MSH2	MSH3	NOS3	NRAS	NTRK1	NTRK2	P2RX7	PDE1B	PDGFB	PPARG	PRKAR1A	MAP2K6	PTHLH	PXN	RAF1	RAP1A	RASGRF1	SFRP1	SYK	TGFA	TGFB1	TGFB2	TGFB3	THBS1	THY1	TNF	TSC2	UBA52	VAV2	WNT5A	WRN	RIPK1	TNFSF10	RIPK2	TNFRSF10B	TNFRSF10A	TRAF4	RAD50	DLC1	MALT1	PYCARD	PROK2	KIAA1804	DAB2IP	
GO:0043086_negative regulation of catalytic activity	Number_of_gene_44	ABL1	AKT1	APC	BIRC5	APOA1	APOC1	BMP4	CASP3	CAV1	CDKN1A	CDKN1B	CDKN1C	CDKN2A	CSTB	GADD45A	DHCR24	DUSP4	EDNRB	GALR1	GFI1	SFN	GPX1	IL1B	IL6	INS	LIMK1	MAD2L1	NFKB1	NOS3	SERPINE1	SERPINB2	SERPINA5	PI3	SERPINB5	PPARG	SFRP1	TGFB2	THBS1	THY1	TP73	TSC2	UBA52	IRAK3	DAB2IP	
GO:0043087_regulation of GTPase activity	Number_of_gene_7	EPHA2	PTK2B	RASGRF1	SFRP1	THY1	TSC2	DAB2IP	
GO:0043112_receptor metabolic process	Number_of_gene_11	CAV1	HDAC1	HOXA5	HTR1B	IL10	MUSK	PPARG	SMO	TGFB1	TNF	LMTK2	
GO:0043113_receptor clustering	Number_of_gene_2	MUSK	SMO	
GO:0043114_regulation of vascular permeability	Number_of_gene_3	SRC	YES1	SLIT2	
GO:0043122_regulation of I-kappaB kinase/NF-kappaB cascade	Number_of_gene_20	RHOC	RHOH	CASP8	CASP10	CD40	CTNNB1	F2R	IL1A	IL1B	S100A4	S100A12	TNF	TNFRSF1A	UBA52	RIPK1	TNFSF10	RIPK2	TNFRSF10B	MALT1	DAB2IP	
GO:0043123_positive regulation of I-kappaB kinase/NF-kappaB cascade	Number_of_gene_18	RHOC	CASP8	CASP10	CD40	CTNNB1	F2R	IL1A	IL1B	S100A4	S100A12	TNF	TNFRSF1A	UBA52	RIPK1	TNFSF10	RIPK2	TNFRSF10B	MALT1	
GO:0043124_negative regulation of I-kappaB kinase/NF-kappaB cascade	Number_of_gene_3	RHOC	RHOH	DAB2IP	
GO:0043129_surfactant homeostasis	Number_of_gene_4	ERBB4	FGF7	PTHLH	SFTPD	
GO:0043149_stress fiber assembly	Number_of_gene_4	PTK2B	SFRP1	TSC2	DLC1	
GO:0043154_negative regulation of caspase activity	Number_of_gene_6	BIRC5	DHCR24	SFN	GPX1	IL6	THBS1	
GO:0043161_proteasomal ubiquitin-dependent protein catabolic process	Number_of_gene_6	AKT1	CDK2	DAB2	MAD2L1	SHH	UBA52	
GO:0043170_macromolecule metabolic process	Number_of_gene_476	ABCA1	ABL1	ABL2	ABO	ACVR1	ACVR1B	ACVR2B	PARP1	JAG1	AGTR1	AHR	AKT1	ALK	ALOX12	APC	APOA1	APOC1	APOC2	APP	FAS	RHOC	RHOH	ARNT	ASCL1	ASCL2	AXL	BAX	CCND1	BCL3	BCL6	BCR	BLK	BMP2	BMP3	BMP4	BMP6	BMPR1A	BMPR2	BRCA1	KLF5	DDR1	CALCA	CASP2	CASP3	CASP6	CASP8	CASP10	CAV1	RUNX1T1	RUNX3	CCNC	CCND2	CCND3	CCNE1	CD86	CD40	CD44	CD81	CDC25B	CDH1	CDH13	CDK2	CDK6	CDKN1A	CDKN1B	CDKN1C	CDKN2A	CDKN2B	CEBPA	CHD2	CHI3L2	COL1A1	MAP3K8	CREB1	CREBBP	CRK	MAPK14	CSF1	CSF1R	CSF2	CSK	CTGF	CTNNB1	CTSD	CTSH	DAB2	DAPK1	DCN	DDB2	GADD45A	DHCR24	DNMT1	DNMT3B	DSG1	DSP	HBEGF	DUSP4	E2F3	E2F5	EDN1	EDNRB	EFNA1	EGF	EGFR	EGR4	EPHA2	ELK3	EPHA1	EPHA3	EPHA5	EPHA7	EPHA8	EPHB1	EPHB2	EPHB3	EPHB4	EPHB6	EPO	NR2F6	ERBB2	ERBB3	ERBB4	ERCC1	EYA4	ERCC3	ERCC6	ERG	ERN1	ESR1	ESR2	ETS1	ETS2	ETV1	ETV6	EXT1	F2R	FANCA	FANCE	PTK2B	FANCF	FANCG	FER	FES	FGF1	FGF2	FGF7	FGF9	FGFR1	FGFR3	FGFR2	FGFR4	FGR	FHIT	FLI1	FLT1	FLT3	FLT4	FN1	FOSL2	FRK	FRZB	FYN	GATA6	GFI1	GLI2	GLI3	SFN	GP1BB	GPX1	GRB10	GUCY2D	HCK	HDAC1	HGF	NRG1	HIC1	HIF1A	HLF	HOXA5	HOXA9	HOXA11	HOXB2	HOXC6	HPN	HSPA2	HTR1B	HTR2A	TNC	ICAM1	ID1	IFNG	IGF1	IGF1R	IGFBP3	IGFBP5	IHH	IL1A	IL1B	IL2	IL3	IL4	IL6	IL10	IL11	IL12A	IL12B	IL16	INHA	INS	INSR	IRF5	IRF7	ISL1	ITK	JAG2	JAK2	JAK3	JUNB	KCNQ1	KDR	KIT	KRAS	KRT1	AFF3	LCK	LCN2	LIF	LIG3	LIG4	LIMK1	LMO1	LOX	LRP2	LYN	MAD2L1	SMAD2	SMAD4	MAF	MAS1	MATK	MCM2	MCM6	MAP3K1	MET	MGMT	MLF1	MLH1	MAP3K9	MLLT3	MLLT6	MME	MMP1	MMP2	MMP3	MMP7	MMP8	MMP9	MMP10	MMP14	MMP19	MOS	MSH2	MSH3	MST1R	MUSK	MXI1	MYB	MYBL2	MYCL1	MYCN	MYLK	MYOD1	NDN	NFKB1	NFKB2	NGFR	NID1	NKX3-1	NNAT	NOTCH1	NOTCH2	NOTCH3	NOTCH4	NPR2	NRAS	NTRK1	NTRK2	NTRK3	ROR1	ROR2	DDR2	OGG1	OSM	P2RX7	SERPINE1	SERPINB2	PAX6	SERPINA5	PDGFA	PDGFB	PDGFRA	PDGFRB	PEG3	PGR	SERPINB5	PIK3R1	PITX2	PLAGL1	PLAT	PLAU	PLAUR	PLG	POMC	PPARD	PPARG	PRKAR1A	MAPK4	MAPK9	MAPK10	MAP2K6	EIF2AK2	PRSS1	PRSS8	KLK10	PTEN	PTHLH	PTK2	PTK6	PTK7	PTPN6	PTPRF	PTPRG	PTPRH	PTPRO	PURA	PXN	RAF1	RAN	RAP1A	RARA	RARB	RASA1	RBL2	RET	RYK	MAPK12	SFRP1	SFTPD	SHH	ST6GAL1	SKI	SMARCA4	SMARCB1	SMO	SNRPN	SOX1	SOX2	SPI1	SRC	STAT5A	STK11	SYK	TAL1	TBX1	TCF4	TCF7L2	TDG	TEK	TERT	TFAP2C	TFDP1	TFRC	TGFA	TGFB1	TGFB2	TGFB3	TGFBR3	THBS1	THY1	TIE1	TIMP3	TK1	TNF	TNFRSF1A	TNFRSF1B	TP73	TRIP6	TSC2	TSG101	TWIST1	TYK2	TYRO3	UBA52	UNG	VAV1	VEGFB	WEE1	WNT1	WNT2	WNT5A	WNT8B	WNT10B	WNT2B	WRN	WT1	XPC	XRCC1	XRCC2	YES1	ZAP70	ZNF215	PRDM2	EPM2A	TUSC3	ELL	FZD7	FZD9	GAS7	CDK10	TNK1	RIPK1	RIPK2	TNFRSF10B	TNFRSF10A	CCNA1	MBD2	DIRAS3	MTA1	SLIT2	ZNF264	ONECUT2	TRAF4	AATK	HDAC9	HDAC5	RAD50	B3GALT5	TUBB3	DLC1	TESK2	HOXB13	HPSE	MALT1	FASTK	KLK11	RIPK3	PSIP1	RASSF1	IRAK3	LMTK2	HIC2	SIN3B	PADI4	ZIM2	TRIM29	RAD54B	SPDEF	MLH3	GNMT	DLL1	PYCARD	CPA4	RIPK4	IMPACT	CHFR	TMPRSS4	USP29	PROK2	SOX17	LRRK1	HDAC11	ADAMTS12	KIAA1804	ZIM3	ACVR1C	DAB2IP	
GO:0043193_positive regulation of gene-specific transcription	Number_of_gene_50	ARNT	BMP2	BMP4	BRCA1	CEBPA	CREB1	CTNNB1	EPO	ETS1	FGF1	FGF2	FGFR2	GATA6	GLI3	HDAC1	HIF1A	IGF1	IHH	IL1B	IL4	IL6	IL10	LIF	LMO1	SMAD2	MAP3K1	MYB	MYOD1	NKX3-1	NOTCH1	POMC	PPARG	RARA	SFRP1	SHH	SMARCA4	SMARCB1	SMO	SPI1	TAL1	TCF7L2	TGFB1	TGFB3	TNF	TP73	WNT1	WNT10B	WT1	HDAC5	DAB2IP	
GO:0043200_response to amino acid stimulus	Number_of_gene_12	RHOC	CTGF	EDN1	GSTP1	ICAM1	IL6	LYN	MMP3	MSH2	NOS3	PIK3R1	TIMP3	
GO:0043241_protein complex disassembly	Number_of_gene_7	APC	CAPG	NRG1	TNF	UBA52	NES	IRAK3	
GO:0043242_negative regulation of protein complex disassembly	Number_of_gene_3	APC	CAPG	IRAK3	
GO:0043243_positive regulation of protein complex disassembly	Number_of_gene_2	TNF	NES	
GO:0043244_regulation of protein complex disassembly	Number_of_gene_5	APC	CAPG	TNF	NES	IRAK3	
GO:0043254_regulation of protein complex assembly	Number_of_gene_13	AHR	APC	RHOC	CAPG	CAV1	CDKN1B	CSF2	MAP3K1	RASA1	SRC	TAL1	TNF	SLIT2	
GO:0043255_regulation of carbohydrate biosynthetic process	Number_of_gene_8	AKT1	GRB10	IGF1	IL6	INS	INSR	MAS1	GNMT	
GO:0043266_regulation of potassium ion transport	Number_of_gene_3	CCKAR	HTR2A	NOS3	
GO:0043269_regulation of ion transport	Number_of_gene_21	AKT1	RHOC	CALCA	CAV1	CCKAR	CTNNB1	EGF	F2R	HTR2A	ICAM1	IL4	IL13	LYN	NOS3	P2RX7	PKD2	PRSS8	PTGS2	TGFB1	THY1	TNF	
GO:0043270_positive regulation of ion transport	Number_of_gene_8	AKT1	CAV1	CCKAR	F2R	IL13	P2RX7	PRSS8	THY1	
GO:0043271_negative regulation of ion transport	Number_of_gene_8	RHOC	CALCA	HTR2A	ICAM1	NOS3	PTGS2	TGFB1	TNF	
GO:0043277_apoptotic cell clearance	Number_of_gene_2	RARA	THBS1	
GO:0043279_response to alkaloid	Number_of_gene_8	EDN1	PTK2B	HTR1B	ICAM1	IL1B	IL6	IL13	PPARG	
GO:0043280_positive regulation of caspase activity	Number_of_gene_19	ALOX12	FAS	RHOC	BAX	CASP3	CASP8	CDKN2A	COL4A3	CTGF	F2R	LCK	PPARG	TNF	RIPK1	TNFSF10	TNFRSF10B	TNFRSF10A	DLC1	PYCARD	
GO:0043281_regulation of caspase activity	Number_of_gene_28	ALOX12	BIRC5	FAS	RHOC	BAX	CASP3	CASP8	CDH1	CDKN2A	COL4A3	CTGF	DHCR24	F2R	SFN	GPX1	IL6	LCK	MGMT	PPARG	SOX2	THBS1	TNF	RIPK1	TNFSF10	TNFRSF10B	TNFRSF10A	DLC1	PYCARD	
GO:0043297_apical junction assembly	Number_of_gene_2	APC	CTNNA1	
GO:0043299_leukocyte degranulation	Number_of_gene_2	LYN	SYK	
GO:0043303_mast cell degranulation	Number_of_gene_2	LYN	SYK	
GO:0043330_response to exogenous dsRNA	Number_of_gene_2	RIPK2	IRAK3	
GO:0043331_response to dsRNA	Number_of_gene_3	SMAD2	RIPK2	IRAK3	
GO:0043367_CD4-positive, alpha-beta T cell differentiation	Number_of_gene_6	BCL3	CD86	IL6	IL12B	RARA	RIPK2	
GO:0043370_regulation of CD4-positive, alpha-beta T cell differentiation	Number_of_gene_5	CD86	IL6	IL12B	RARA	RIPK2	
GO:0043372_positive regulation of CD4-positive, alpha-beta T cell differentiation	Number_of_gene_4	CD86	IL6	RARA	RIPK2	
GO:0043383_negative T cell selection	Number_of_gene_3	FAS	GLI3	SHH	
GO:0043388_positive regulation of DNA binding	Number_of_gene_28	AKT1	ICAM1	IL1B	IL4	IL6	IL10	INS	JAK2	KRAS	NFKB1	NFKB2	PPARG	PTEN	SHH	SKI	SMARCA4	SMARCB1	TGFB1	TNF	UBA52	WNT2	WNT5A	RIPK1	RIPK2	HDAC5	MALT1	IRAK3	PYCARD	
GO:0043392_negative regulation of DNA binding	Number_of_gene_8	CDKN2A	ID1	JAK2	PTHLH	SMO	TCF7L2	IRAK3	DAB2IP	
GO:0043393_regulation of protein binding	Number_of_gene_9	BAX	CAV1	DAB2	NRG1	ICA1	NKX3-1	TCF7L2	TRAF4	HDAC5	
GO:0043401_steroid hormone mediated signaling pathway	Number_of_gene_6	BMP4	NR2F6	ESR1	ESR2	PGR	PPARD	
GO:0043403_skeletal muscle tissue regeneration	Number_of_gene_6	GPX1	IGF1	MYOD1	PLAUR	WNT10B	FZD7	
GO:0043405_regulation of MAP kinase activity	Number_of_gene_40	BMP4	CAV1	CD81	MAPK14	DUSP4	EDN1	EFNA1	EGF	EGFR	ERBB2	PTK2B	FGF2	HTR2A	IL1B	INSR	KIT	KRAS	MAP3K1	MAP3K9	P2RX7	PDGFB	MAP2K6	PXN	SFRP1	SYK	TGFA	TGFB1	TGFB3	THBS1	TNF	TP73	TSC2	UBA52	WNT5A	RIPK1	RIPK2	IRAK3	PROK2	KIAA1804	DAB2IP	
GO:0043406_positive regulation of MAP kinase activity	Number_of_gene_33	CD81	MAPK14	EDN1	EFNA1	EGF	EGFR	ERBB2	PTK2B	FGF2	HTR2A	IL1B	INSR	KIT	KRAS	MAP3K1	MAP3K9	P2RX7	PDGFB	MAP2K6	PXN	SYK	TGFA	TGFB1	TGFB3	THBS1	TNF	UBA52	WNT5A	RIPK1	RIPK2	PROK2	KIAA1804	DAB2IP	
GO:0043407_negative regulation of MAP kinase activity	Number_of_gene_9	BMP4	CAV1	DUSP4	IL1B	SFRP1	TP73	TSC2	IRAK3	DAB2IP	
GO:0043408_regulation of MAPKKK cascade	Number_of_gene_44	AKT1	APC	BMP4	CAV1	CD44	CTNNB1	EDN1	ERBB2	F2R	PTK2B	FGF2	FGF9	FGFR1	FGFR3	FGFR2	IGF1R	IL1A	IL1B	IL6	IL11	INS	INSR	LIF	MAP3K1	MAP3K9	OSM	P2RX7	RYK	SFRP1	SOX2	SYK	TEK	TGFB2	TIMP2	TNF	TP73	VEGFB	WNT5A	FZD7	RIPK1	RIPK2	TRAF4	KIAA1804	DAB2IP	
GO:0043409_negative regulation of MAPKKK cascade	Number_of_gene_6	AKT1	APC	CAV1	IGF1R	LIF	P2RX7	
GO:0043410_positive regulation of MAPKKK cascade	Number_of_gene_30	BMP4	CD44	CTNNB1	ERBB2	F2R	FGF2	FGF9	FGFR1	FGFR3	FGFR2	IGF1R	IL1A	IL1B	IL6	IL11	INS	INSR	LIF	OSM	P2RX7	RYK	SOX2	TEK	TGFB2	TNF	VEGFB	WNT5A	FZD7	RIPK2	TRAF4	
GO:0043412_macromolecule modification	Number_of_gene_258	ABCA1	ABL1	ABL2	ABO	ACVR1	ACVR1B	ACVR2B	PARP1	AKT1	ALK	APC	APOA1	APP	ARNT	AXL	CCND1	BCR	BLK	BMP2	BMP4	BMP6	BMPR1A	BMPR2	BRCA1	DDR1	CALCA	CASP3	CAV1	CCND2	CCND3	CCNE1	CD44	CD81	CDC25B	CDK2	CDK6	CDKN1A	CDKN1B	CDKN1C	CDKN2A	CDKN2B	MAP3K8	CREB1	CREBBP	CRK	MAPK14	CSF1	CSF1R	CSF2	CSK	CTGF	DAB2	DAPK1	DCN	DDB2	GADD45A	DNMT1	DNMT3B	DSP	DUSP4	EDN1	EFNA1	EGF	EGFR	EPHA2	EPHA1	EPHA3	EPHA5	EPHA7	EPHA8	EPHB1	EPHB2	EPHB3	EPHB4	EPHB6	EPO	ERBB2	ERBB3	ERBB4	ERCC3	ERG	ERN1	F2R	PTK2B	FER	FES	FGF1	FGF2	FGF7	FGFR1	FGFR3	FGFR2	FGFR4	FGR	FLT1	FLT3	FLT4	FN1	FRK	FYN	SFN	GPX1	GUCY2D	HCK	HDAC1	NRG1	HSPA2	HTR1B	HTR2A	IFNG	IGF1	IGF1R	IGFBP3	IL1B	IL2	IL3	IL4	IL6	IL11	IL12A	IL12B	INS	INSR	ITK	JAK2	JAK3	KDR	KIT	KRAS	LCK	LIF	LIMK1	LOX	LRP2	LYN	MAD2L1	SMAD2	SMAD4	MAS1	MATK	MAP3K1	MET	MGMT	MAP3K9	MOS	MST1R	MUSK	MYLK	MYOD1	NID1	NNAT	NPR2	NRAS	NTRK1	NTRK2	NTRK3	ROR1	ROR2	DDR2	OGG1	OSM	P2RX7	PAX6	PDGFA	PDGFB	PDGFRA	PDGFRB	PIK3R1	PLAT	PLAUR	PRKAR1A	MAPK4	MAPK9	MAPK10	MAP2K6	EIF2AK2	PTEN	PTK2	PTK6	PTK7	PTPN6	PTPRF	PTPRG	PTPRH	PTPRO	PXN	RAF1	RAP1A	RARA	RET	RYK	MAPK12	SFRP1	ST6GAL1	SRC	STAT5A	STK11	SYK	TDG	TEK	TGFA	TGFB1	TGFB2	TGFB3	TGFBR3	THBS1	THY1	TIE1	TNF	TP73	TSC2	TSG101	TYK2	TYRO3	UBA52	VEGFB	WEE1	WNT1	WNT5A	YES1	ZAP70	EPM2A	TUSC3	CDK10	TNK1	RIPK1	RIPK2	TNFRSF10B	TNFRSF10A	DIRAS3	SLIT2	TRAF4	AATK	HDAC9	HDAC5	RAD50	B3GALT5	DLC1	TESK2	MALT1	FASTK	RIPK3	RASSF1	IRAK3	LMTK2	PADI4	GNMT	CPA4	RIPK4	IMPACT	CHFR	USP29	PROK2	LRRK1	HDAC11	KIAA1804	ACVR1C	DAB2IP	
GO:0043413_macromolecule glycosylation	Number_of_gene_6	ABO	LRP2	ST6GAL1	VEGFB	TUSC3	B3GALT5	
GO:0043414_macromolecule methylation	Number_of_gene_3	DNMT1	DNMT3B	MGMT	
GO:0043433_negative regulation of transcription factor activity	Number_of_gene_6	CDKN2A	ID1	PTHLH	TCF7L2	IRAK3	DAB2IP
[truncated: 453,574 more chars]
