# Supplementary material for: Dysfunctions Associated with Methylation, MicroRNA Expression and Gene Expression in Lung Cancer
Source: PLoS One. 2012 Aug 17;7(8):e43441. doi: 10.1371/journal.pone.0043441 (PMC3422260; doi:10.1371/journal.pone.0043441)
Supplement: Table S1 — The microRNA - target gene pairs that were predicted by at least three tools. (XLSX) [file pone.0043441.s004.xlsx]

## Sheet: TableS1
Table S1 - The microRNA - target gene pairs that were predicted by at least three tools
miRNA	target_gene	miranda	mirbase	mirtarget2	pictar	tarbase	targetscan
hsa-miR-432	POMGNT1	1	1	1	0	0	0
hsa-miR-432	FAM107A	1	1	1	0	0	0
hsa-miR-432	HHAT	1	1	1	0	0	0
hsa-miR-432	SLBP	1	1	1	0	0	0
hsa-miR-432	SLCO6A1	1	1	1	0	0	0
hsa-miR-432	SLC39A7	1	1	1	0	0	0
hsa-miR-432	CRX	1	1	1	0	0	0
hsa-miR-432	LDB1	1	1	1	0	0	0
hsa-miR-432	TLN1	1	1	1	0	0	0
hsa-miR-432	UCK2	1	1	1	0	0	0
hsa-miR-432	COL4A5	1	1	1	0	0	0
hsa-let-7c	CRTAM	1	1	1	0	0	0
hsa-let-7c	TMEM2	1	1	1	0	0	0
hsa-let-7c	GATM	1	1	1	0	0	0
hsa-let-7c	ADAMTS8	1	1	1	0	0	0
hsa-let-7c	C14orf28	1	1	1	0	0	0
hsa-let-7c	NEK3	1	1	1	0	0	0
hsa-let-7c	LPP	1	0	0	1	0	1
hsa-let-7c	BZW2	1	1	1	0	0	0
hsa-let-7c	RPUSD3	1	1	1	0	0	0
hsa-let-7c	DDX19B	1	1	1	0	0	0
hsa-let-7c	C8orf58	1	1	1	0	0	0
hsa-let-7c	SLC35D2	1	1	1	0	0	0
hsa-let-7c	TRIM71	1	1	1	0	1	0
hsa-let-7c	LRIG2	1	1	1	0	0	0
hsa-let-7c	GCNT4	1	1	1	0	0	0
hsa-let-7c	MED28	1	1	1	0	0	0
hsa-let-7c	ZNF583	1	1	1	0	0	0
hsa-let-7c	LRIG3	1	1	1	0	0	0
hsa-let-7c	PRTG	1	1	1	0	0	0
hsa-miR-331-3p	ING4	1	1	1	0	0	0
hsa-miR-331-3p	RIC8B	1	1	1	0	0	0
hsa-miR-331-3p	ZNF513	1	1	1	0	0	0
hsa-miR-331-3p	NRN1	1	1	1	0	0	0
hsa-miR-331-3p	ZNF259	1	1	1	0	0	0
hsa-miR-331-3p	NCDN	1	1	1	0	0	0
hsa-miR-449a	DDX17	1	1	1	0	0	0
hsa-miR-449a	ZNF281	1	1	1	0	0	0
hsa-miR-449a	SHKBP1	1	1	1	0	0	0
hsa-miR-449a	FAM76A	1	1	1	0	0	0
hsa-miR-449a	PKP4	1	1	1	0	0	0
hsa-miR-449a	MYCN	1	1	1	0	0	0
hsa-miR-449a	LMBR1L	1	1	1	0	0	0
hsa-miR-449a	NUMBL	1	1	1	0	0	0
hsa-miR-449a	LEF1	1	1	1	0	0	0
hsa-miR-449a	LOXL3	1	1	1	0	0	0
hsa-miR-449a	PRKCQ	1	1	1	0	0	0
hsa-miR-449a	RECK	1	1	1	0	0	0
hsa-miR-449a	E2F5	1	1	1	0	0	0
hsa-miR-449a	XBP1	1	1	1	0	0	0
hsa-miR-449a	FKBP1B	1	1	1	0	0	0
hsa-miR-449a	LDHA	1	1	1	0	0	0
hsa-miR-449a	MET	1	1	1	0	0	0
hsa-miR-449a	UBE2NL	1	1	1	0	0	0
hsa-miR-449a	BTBD11	1	1	1	0	0	0
hsa-miR-449a	ACCN1	1	1	1	0	0	0
hsa-miR-449a	PGM1	1	1	1	0	0	0
hsa-miR-449a	PLN	1	1	1	0	0	0
hsa-miR-449a	MAP2K1	1	1	1	0	0	0
hsa-miR-449a	FUT8	1	1	1	0	0	0
hsa-miR-449a	FOSL1	1	1	1	0	0	0
hsa-miR-449a	DLL1	1	1	1	0	0	0
hsa-miR-449a	PNOC	1	1	1	0	0	0
hsa-miR-449a	RRAS	1	1	1	0	0	0
hsa-miR-449a	TAF5	1	1	1	0	0	0
hsa-miR-449a	RGS17	1	1	1	0	0	0
hsa-miR-449a	DBC1	1	1	1	0	0	0
hsa-miR-449a	CLIP3	1	1	1	0	0	0
hsa-miR-449a	PALLD	1	1	1	0	0	0
hsa-miR-449a	SSX5	1	1	1	0	0	0
hsa-miR-449a	XYLT1	1	1	1	0	0	0
hsa-miR-449a	SGPP1	1	1	1	0	0	0
hsa-miR-449a	CCNE2	1	1	1	0	0	0
hsa-miR-449a	UHRF2	1	1	1	0	0	0
hsa-miR-449a	IL16	1	1	1	0	0	0
hsa-miR-379	PTK2	1	1	1	0	0	0
hsa-miR-379	ESRP1	1	1	1	0	0	0
hsa-miR-379	ZBTB26	1	1	1	0	0	0
hsa-miR-379	CDKN2AIP	1	1	1	0	0	0
hsa-miR-379	RBM46	1	1	1	0	0	0
hsa-miR-379	EIF4G2	1	1	1	0	0	0
hsa-miR-379	BEX4	1	1	1	0	0	0
hsa-miR-379	NRARP	1	1	1	0	0	0
hsa-miR-379	PPP4R1	1	1	1	0	0	0
hsa-miR-379	HBEGF	1	1	1	0	0	0
hsa-miR-379	UBE2E3	1	1	1	0	0	0
hsa-miR-379	CCNB1	1	1	1	0	0	0
hsa-miR-379	PXT1	1	1	1	0	0	0
hsa-let-7e	ABCC5	1	1	1	0	0	0
hsa-let-7e	CRTAM	1	1	1	0	0	0
hsa-let-7e	GATM	1	1	1	0	0	0
hsa-let-7e	ADAMTS8	1	1	1	0	0	0
hsa-let-7e	NEK3	1	1	1	0	0	0
hsa-let-7e	BZW2	1	1	1	0	0	0
hsa-let-7e	RPUSD3	1	1	1	0	0	0
hsa-let-7e	DDX19B	1	1	1	0	0	0
hsa-let-7e	C8orf58	1	1	1	0	0	0
hsa-let-7e	SLC35D2	1	1	1	0	0	0
hsa-let-7e	TRIM71	1	1	1	0	0	0
hsa-let-7e	COIL	1	1	1	0	0	0
hsa-let-7e	SLC20A1	1	1	1	0	0	0
hsa-let-7e	LPP	1	0	0	1	0	1
hsa-let-7e	SMC1A	1	0	1	0	1	0
hsa-let-7e	LRIG2	1	1	1	0	0	0
hsa-let-7e	MED28	1	1	1	0	0	0
hsa-let-7e	FAM103A1	1	1	1	0	0	0
hsa-let-7e	ZNF583	1	1	1	0	0	0
hsa-let-7e	LRIG3	1	1	1	0	0	0
hsa-let-7e	PRTG	1	1	1	0	0	0
hsa-miR-940	ABCC5	1	1	1	0	0	0
hsa-miR-940	SLC43A2	1	1	1	0	0	0
hsa-miR-940	ERAL1	1	1	1	0	0	0
hsa-miR-940	CTDSP1	1	1	1	0	0	0
hsa-miR-940	TFEB	1	1	1	0	0	0
hsa-miR-940	SMOX	1	1	1	0	0	0
hsa-miR-940	CKMT2	1	1	1	0	0	0
hsa-miR-940	PICK1	1	1	1	0	0	0
hsa-miR-940	RCC1	1	1	1	0	0	0
hsa-miR-940	CSTF3	1	1	1	0	0	0
hsa-miR-940	ARF5	1	1	1	0	0	0
hsa-miR-940	MAP1LC3A	1	1	1	0	0	0
hsa-miR-940	SELM	1	1	1	0	0	0
hsa-miR-940	MED22	1	1	1	0	0	0
hsa-miR-424	LPHN2	1	1	1	0	0	0
hsa-miR-424	WWC1	1	1	1	0	0	0
hsa-miR-424	MYO5A	1	1	1	0	0	0
hsa-miR-424	SNTB2	1	1	1	0	0	0
hsa-miR-424	CALU	1	1	1	0	0	0
hsa-miR-424	GRB10	1	1	1	0	0	0
hsa-miR-424	DEPDC5	1	1	1	0	0	0
hsa-miR-424	LRRN3	1	1	1	0	0	0
hsa-miR-424	KLHDC8B	1	1	1	0	0	0
hsa-miR-424	SGK1	1	1	1	0	0	0
hsa-miR-424	KLC4	1	1	1	0	0	0
hsa-miR-424	DYNC1I1	1	1	1	0	0	0
hsa-miR-424	NRBP1	1	1	1	0	0	0
hsa-miR-424	RBM6	1	1	1	0	0	0
hsa-miR-424	DZIP1	1	1	1	0	0	0
hsa-miR-424	SIAH1	1	1	1	0	0	0
hsa-miR-424	TMEM100	1	1	1	0	0	0
hsa-miR-424	CUL2	1	1	1	0	0	0
hsa-miR-424	ST7L	1	1	1	0	0	0
hsa-miR-424	GLUD1	1	0	1	0	0	1
hsa-miR-424	RNF217	1	1	1	0	0	0
hsa-miR-424	KALRN	1	1	1	0	0	0
hsa-miR-424	ENAH	1	1	1	0	0	0
hsa-miR-424	ATXN2	1	1	1	0	0	0
hsa-miR-424	SHROOM3	1	1	1	0	0	0
hsa-miR-424	MAMSTR	1	1	1	0	0	0
hsa-miR-424	ARPP21	1	1	1	0	0	0
hsa-miR-424	YAP1	1	1	1	0	0	0
hsa-miR-424	RBBP6	1	1	1	0	0	0
hsa-miR-424	ESPN	1	1	1	0	0	0
hsa-miR-424	SMPD1	1	1	1	0	0	0
hsa-miR-424	MYB	1	1	1	0	0	0
hsa-miR-424	POLR3F	1	1	1	0	0	0
hsa-miR-424	CSDE1	1	1	1	0	0	0
hsa-miR-424	IARS	1	1	1	0	0	0
hsa-miR-424	C18orf34	1	1	1	0	0	0
hsa-miR-424	RASGEF1B	1	1	1	0	0	0
hsa-miR-424	CCNT2	1	1	1	0	0	0
hsa-miR-424	PCMT1	1	1	1	0	0	0
hsa-miR-424	CHEK1	1	1	1	0	0	0
hsa-miR-424	TARBP2	1	1	1	0	0	0
hsa-miR-424	TASP1	1	1	1	0	0	0
hsa-miR-424	COPS2	1	1	1	0	0	0
hsa-miR-424	STXBP3	1	1	1	0	0	0
hsa-miR-424	WIBG	1	1	1	0	0	0
hsa-miR-424	ADRB2	1	1	1	0	0	0
hsa-miR-424	INSR	1	1	1	0	0	0
hsa-miR-424	PTH	1	1	1	0	0	0
hsa-miR-424	HTR4	1	1	1	0	0	0
hsa-miR-424	SP5	1	1	1	0	0	0
hsa-miR-424	ABCF1	1	1	1	0	0	0
hsa-miR-424	YTHDC1	1	1	1	0	0	0
hsa-miR-424	KCNK1	1	1	1	0	0	0
hsa-miR-424	LRP6	1	1	1	0	0	0
hsa-miR-424	PEX13	1	1	1	0	0	0
hsa-miR-424	MAP2K1	1	1	1	0	0	0
hsa-miR-424	SMARCD2	1	1	1	0	0	0
hsa-miR-424	SRPR	1	1	1	0	0	0
hsa-miR-424	PPM1D	1	1	1	0	0	0
hsa-miR-424	EIF3A	1	1	1	0	0	0
hsa-miR-424	FUBP1	1	1	1	0	0	0
hsa-miR-424	COL12A1	1	1	1	0	0	0
hsa-miR-424	TBPL1	1	1	1	0	0	0
hsa-miR-424	NCOA4	1	1	1	0	0	0
hsa-miR-424	DLL1	1	1	1	0	0	0
hsa-miR-424	DNAJB4	1	1	1	0	0	0
hsa-miR-424	WIF1	1	1	1	0	0	0
hsa-miR-424	GLUD2	1	1	1	0	0	0
hsa-miR-424	SIRT4	1	1	1	0	0	0
hsa-miR-424	IL1RAPL1	1	1	1	0	0	0
hsa-miR-424	HSPA4L	1	1	1	0	0	0
hsa-miR-424	HELZ	1	1	1	0	0	0
hsa-miR-424	CCDC28A	1	1	1	0	0	0
hsa-miR-424	FGFR1	1	1	1	0	0	0
hsa-miR-424	ST8SIA3	1	1	1	0	0	0
hsa-miR-424	C2orf42	1	1	1	0	0	0
hsa-miR-424	CDCA4	1	1	1	0	0	0
hsa-miR-424	CEP55	1	1	1	0	0	0
hsa-miR-424	TMEM143	1	1	1	0	0	0
hsa-miR-424	RSBN1	1	1	1	0	0	0
hsa-miR-424	PPP1R11	1	1	1	0	0	0
hsa-miR-424	C11orf24	1	1	1	0	0	0
hsa-miR-424	FCRL2	1	1	1	0	0	0
hsa-miR-424	PHF20L1	1	1	1	0	0	0
hsa-miR-424	SETD3	1	1	1	0	0	0
hsa-miR-424	PANK1	1	1	1	0	0	0
hsa-miR-424	FAM91A1	1	1	1	0	0	0
hsa-miR-424	UBQLNL	1	1	1	0	0	0
hsa-miR-424	SVEP1	1	1	1	0	0	0
hsa-miR-424	TFAP2D	1	1	1	0	0	0
hsa-miR-424	AQP11	1	1	1	0	0	0
hsa-miR-424	LSM11	1	1	1	0	0	0
hsa-miR-424	DPY19L4	1	1	1	0	0	0
hsa-miR-424	ZNF326	1	1	1	0	0	0
hsa-miR-424	EFCAB5	1	1	1	0	0	0
hsa-miR-485-5p	TAOK1	1	1	1	0	0	0
hsa-miR-485-5p	SH3TC2	1	1	1	0	0	0
hsa-miR-485-5p	SLC36A3	1	1	1	0	0	0
hsa-miR-485-5p	VNN2	1	1	1	0	0	0
hsa-miR-485-5p	MGST3	1	1	1	0	0	0
hsa-miR-485-5p	SERPINF2	1	1	1	0	0	0
hsa-miR-485-5p	MAN2A1	1	1	1	0	0	0
hsa-miR-485-5p	PEX11B	1	1	1	0	0	0
hsa-miR-485-5p	TIE1	1	1	1	0	0	0
hsa-miR-485-5p	VTA1	1	1	1	0	0	0
hsa-miR-485-5p	CRIP3	1	1	1	0	0	0
hsa-miR-296-3p	ZBTB20	1	1	1	0	0	0
hsa-miR-296-3p	CCR3	1	1	1	0	0	0
hsa-miR-296-3p	PRKAG1	1	1	1	0	0	0
hsa-miR-296-3p	RBBP4	1	1	1	0	0	0
hsa-miR-296-3p	POSTN	1	1	1	0	0	0
hsa-miR-296-3p	GRM3	1	1	1	0	0	0
hsa-miR-296-3p	NTF3	1	1	1	0	0	0
hsa-miR-296-3p	MT2A	1	1	1	0	0	0
hsa-miR-296-3p	JAKMIP2	1	1	1	0	0	0
hsa-miR-491-5p	ANKRD17	1	1	1	0	0	0
hsa-miR-491-5p	ZBTB10	1	1	1	0	0	0
hsa-miR-491-5p	PEA15	1	1	1	0	0	0
hsa-miR-491-5p	BCL6B	1	1	1	0	0	0
hsa-miR-491-5p	C11orf45	1	1	1	0	0	0
hsa-miR-491-5p	ARHGAP33	1	1	1	0	0	0
hsa-miR-491-5p	NIPAL2	1	1	1	0	0	0
hsa-miR-491-5p	ANKRD53	1	1	1	0	0	0
hsa-miR-491-5p	ITGAX	1	1	1	0	0	0
hsa-miR-491-5p	KCND3	1	1	1	0	0	0
hsa-miR-491-5p	KCNJ8	1	1	1	0	0	0
hsa-miR-491-5p	OPTC	1	1	1	0	0	0
hsa-miR-491-5p	SCYL3	1	1	1	0	0	0
hsa-miR-604	PAK3	1	1	1	0	0	0
hsa-miR-604	TRPM7	1	1	1	0	0	0
hsa-miR-604	ZNF521	1	1	1	0	0	0
hsa-miR-604	TMEM198	1	1	1	0	0	0
hsa-miR-604	SUCLA2	1	1	1	0	0	0
hsa-miR-1	MATR3	1	1	1	0	0	0
hsa-miR-1	FN1	1	1	1	0	0	0
hsa-miR-1	AP3D1	1	0	1	0	1	0
hsa-miR-1	TWF1	1	0	1	0	1	0
hsa-miR-1	PICALM	1	0	1	0	1	0
hsa-miR-1	RGS7	1	1	1	0	0	0
hsa-miR-1	NXT2	1	1	1	0	0	0
hsa-miR-1	SAMSN1	1	1	1	0	0	0
hsa-miR-1	NRP1	1	0	1	0	1	0
hsa-miR-1	CPEB1	1	1	1	0	0	0
hsa-miR-1	HNRNPU	1	1	1	0	0	0
hsa-miR-1	MON2	1	1	1	0	0	0
hsa-miR-1	ADPGK	1	0	1	0	1	0
hsa-miR-1	DHX15	1	1	1	0	1	0
hsa-miR-1	TPM3	1	0	1	0	1	0
hsa-miR-1	ANKRD29	1	1	1	0	1	0
hsa-miR-1	RRBP1	1	1	1	0	0	0
hsa-miR-1	EPHB1	1	1	1	0	0	0
hsa-miR-1	WEE1	1	1	1	0	0	0
hsa-miR-1	C21orf63	1	1	1	0	0	0
hsa-miR-1	KTN1	1	1	1	0	0	0
hsa-miR-1	CLTC	1	1	1	0	0	0
hsa-miR-1	C11orf61	1	1	1	0	0	0
hsa-miR-1	CYP4B1	1	1	1	0	0	0
hsa-miR-1	TRIM2	1	0	1	0	1	0
hsa-miR-1	ASH2L	1	1	1	0	1	0
hsa-miR-1	KIF2A	1	0	1	0	1	0
hsa-miR-1	TMEM20	1	1	1	0	0	0
hsa-miR-1	ANXA2	1	0	1	0	1	0
hsa-miR-1	E2F5	1	1	1	0	0	0
hsa-miR-1	MTX1	1	1	0	0	1	0
hsa-miR-1	TAGLN2	1	1	1	0	1	0
hsa-miR-1	YWHAQ	1	0	1	0	1	0
hsa-miR-1	HSPD1	1	1	1	0	0	0
hsa-miR-1	TRAPPC3	1	1	1	0	1	0
hsa-miR-1	OAT	1	1	1	0	1	0
hsa-miR-1	GCH1	1	0	1	0	1	0
hsa-miR-1	GJA1	1	0	1	0	1	0
hsa-miR-1	MET	1	0	1	0	1	0
hsa-miR-1	TIMP3	1	0	1	0	1	0
hsa-miR-1	ANXA13	1	1	1	0	0	0
hsa-miR-1	IP6K2	1	1	1	0	1	0
hsa-miR-1	ADAR	1	0	1	0	1	0
hsa-miR-1	CCDC46	1	1	1	0	0	0
hsa-miR-1	FAM155A	1	1	1	0	0	0
hsa-miR-1	ARCN1	1	0	1	0	1	0
hsa-miR-1	CLCN3	1	1	1	0	1	0
hsa-miR-1	EIF4E	1	1	1	0	0	0
hsa-miR-1	NEUROD1	1	1	1	0	0	0
hsa-miR-1	RIT2	1	1	1	0	0	0
hsa-miR-1	SNX2	1	1	1	0	0	0
hsa-miR-1	THBS1	1	0	1	0	1	0
hsa-miR-1	HSP90B1	1	1	1	0	0	0
hsa-miR-1	SRSF9	1	1	1	0	1	0
hsa-miR-1	FUBP1	1	1	1	0	0	0
hsa-miR-1	DDX5	1	1	1	0	1	0
hsa-miR-1	JARID2	1	1	1	0	0	0
hsa-miR-1	NCL	1	1	1	0	0	0
hsa-miR-1	MAB21L1	1	1	1	0	0	0
hsa-miR-1	TAF1B	1	1	1	0	0	0
hsa-miR-1	UST	1	0	1	0	1	0
hsa-miR-1	ARPC3	1	1	1	0	0	0
hsa-miR-1	CEBPZ	1	1	1	0	0	0
hsa-miR-1	HDAC4	1	0	1	0	1	0
hsa-miR-1	ANP32B	1	1	0	0	1	0
hsa-miR-1	PDCD10	1	1	1	0	0	0
hsa-miR-1	MMD	1	0	1	0	1	0
hsa-miR-1	CHSY1	1	1	1	0	1	0
hsa-miR-1	HSD17B11	1	1	1	0	0	0
hsa-miR-1	POGK	1	0	1	0	1	0
hsa-miR-1	TMSB4X	1	1	1	0	1	0
hsa-miR-1	OTX2	1	1	1	0	0	0
hsa-miR-1	MS4A1	1	1	1	0	0	0
hsa-miR-1	HOXB4	1	1	1	0	0	0
hsa-miR-1	C7orf23	1	1	1	0	0	0
hsa-miR-1	NOTCH2	1	0	1	0	1	0
hsa-miR-1	GLCCI1	1	1	1	0	0	0
hsa-miR-1	BHLHE22	1	1	1	0	0	0
hsa-miR-195	LPHN2	1	1	1	0	0	0
hsa-miR-195	WWC1	1	1	1	0	0	0
hsa-miR-195	SEMA6D	1	1	1	0	0	0
hsa-miR-195	MAT2B	1	0	0	1	0	1
hsa-miR-195	GOLGA4	1	0	0	1	0	1
hsa-miR-195	SESN1	1	1	1	0	0	0
hsa-miR-195	SNTB2	1	1	1	0	0	0
hsa-miR-195	WAPAL	1	1	1	0	0	0
hsa-miR-195	STOX2	1	1	1	0	0	0
hsa-miR-195	GPD2	1	0	0	1	0	1
hsa-miR-195	DYNC1I1	1	1	1	0	0	0
hsa-miR-195	RBM6	1	1	1	0	0	0
hsa-miR-195	SIAH1	1	1	1	0	0	0
hsa-miR-195	CUL2	1	1	1	0	0	0
hsa-miR-195	GLUD1	1	0	1	1	0	1
hsa-miR-195	WEE1	1	1	1	0	0	0
hsa-miR-195	KIF21A	1	1	1	0	0	0
hsa-miR-195	ATXN2	1	1	1	0	0	0
hsa-miR-195	SMAD7	1	1	1	0	0	0
hsa-miR-195	MAMSTR	1	1	1	0	0	0
hsa-miR-195	SMPD1	1	1	1	0	0	0
hsa-miR-195	MASP1	1	1	1	0	0	0
hsa-miR-195	CCNT2	1	1	1	0	0	0
hsa-miR-195	PCMT1	1	1	1	0	0	0
hsa-miR-195	CHEK1	1	1	1	0	0	0
hsa-miR-195	TARBP2	1	1	1	0	0	0
hsa-miR-195	COPS2	1	1	1	0	0	0
hsa-miR-195	CCNE1	1	1	1	0	0	0
hsa-miR-195	STXBP3	1	1	1	0	0	0
hsa-miR-195	YWHAQ	1	1	1	0	0	0
hsa-miR-195	TMEM55B	1	1	1	0	0	0
hsa-miR-195	FBXW7	1	1	1	0	0	0
hsa-miR-195	ADRB2	1	1	1	0	0	0
hsa-miR-195	PTH	1	1	1	0	0	0
hsa-miR-195	LRP6	1	1	1	0	0	0
hsa-miR-195	PEX13	1	1	1	0	0	0
hsa-miR-195	MAP2K1	1	1	1	0	0	0
hsa-miR-195	SOCS6	1	1	1	0	0	0
hsa-miR-195	RUNX1T1	1	1	1	0	0	0
hsa-miR-195	TK2	1	1	1	0	0	0
hsa-miR-195	FERMT2	1	1	1	0	0	0
hsa-miR-195	SIRT4	1	1	1	0	0	0
hsa-miR-195	HSPA4L	1	1	1	0	0	0
hsa-miR-195	HELZ	1	1	1	0	0	0
hsa-miR-195	CCDC28A	1	1	1	0	0	0
hsa-miR-195	ST8SIA3	1	1	1	0	0	0
hsa-miR-195	WBP11	1	1	1	0	0	0
hsa-miR-195	C2orf42	1	1	1	0	0	0
hsa-miR-195	RSBN1	1	1	1	0	0	0
hsa-miR-195	STRADB	1	1	1	0	0	0
hsa-miR-195	TMEM55A	1	1	1	0	0	0
hsa-miR-195	FCRL2	1	1	1	0	0	0
hsa-miR-195	GABARAPL1	1	1	1	0	0	0
hsa-miR-195	SON	1	1	1	0	0	0
hsa-miR-195	PHF20L1	1	1	1	0	0	0
hsa-miR-195	SETD3	1	1	1	0	0	0
hsa-miR-195	ZNF622	1	1	1	0	0	0
hsa-miR-195	FAM91A1	1	1	1	0	0	0
hsa-miR-195	SVEP1	1	1	1	0	0	0
hsa-miR-195	TFAP2D	1	1	1	0	0	0
hsa-miR-195	AQP11	1	1	1	0	0	0
hsa-miR-195	OTOGL	1	0	0	1	0	1
hsa-miR-195	NOMO2	1	1	0	0	0	1
hsa-miR-195	BCL9L	1	0	0	1	0	1
hsa-miR-195	EFCAB5	1	1	1	0	0	0
hsa-miR-876-5p	SLAMF6	1	1	1	0	0	0
hsa-miR-876-5p	VWDE	1	1	1	0	0	0
hsa-miR-876-5p	SORCS1	1	1	1	0	0	0
hsa-miR-876-5p	WWC2	1	1	1	0	0	0
hsa-miR-876-5p	ZDHHC5	1	1	1	0	0	0
hsa-miR-876-5p	ACVR1	1	1	1	0	0	0
hsa-miR-876-5p	STAG1	1	1	1	0	0	0
hsa-miR-876-5p	NF1	1	1	1	0	0	0
hsa-miR-876-5p	GLRB	1	1	1	0	0	0
hsa-miR-876-5p	BICD2	1	1	1	0	0	0
hsa-miR-876-5p	HS6ST2	1	1	1	0	0	0
hsa-miR-876-5p	ZNF697	1	1	1	0	0	0
hsa-miR-876-5p	DYRK1A	1	1	1	0	0	0
hsa-miR-876-5p	ITGA5	1	1	1	0	0	0
hsa-miR-876-5p	LOX	1	1	1	0	0	0
hsa-miR-876-5p	SSR2	1	1	1	0	0	0
hsa-miR-876-5p	ITGBL1	1	1	1	0	0	0
hsa-miR-876-5p	JARID2	1	1	1	0	0	0
hsa-miR-876-5p	ARID3A	1	1	1	0	0	0
hsa-miR-876-5p	GRK5	1	1	1	0	0	0
hsa-miR-876-5p	MTF1	1	1	1	0	0	0
hsa-miR-876-5p	SF3B1	1	1	1	0	0	0
hsa-miR-876-5p	VTA1	1	1	1	0	0	0
hsa-miR-876-5p	ETNK1	1	1	1	0	0	0
hsa-miR-876-5p	SEMA6A	1	1	1	0	0	0
hsa-miR-876-5p	FOXA2	1	1	1	0	0	0
hsa-miR-876-5p	DNAJC12	1	1	1	0	0	0
hsa-miR-876-5p	FOXM1	1	1	1	0	0	0
hsa-miR-876-5p	HKDC1	1	1	1	0	0	0
hsa-miR-876-5p	EFHC2	1	1	1	0	0	0
hsa-miR-876-5p	XKR4	1	1	1	0	0	0
hsa-miR-876-5p	SLC32A1	1	1	1	0	0	0
hsa-miR-876-5p	EME1	1	1	1	0	0	0
hsa-miR-876-5p	ATP6V0D2	1	1	1	0	0	0
hsa-miR-876-5p	ZCCHC5	1	1	1	0	0	0
hsa-miR-876-5p	FAS	1	1	1	0	0	0
hsa-miR-876-5p	KCNH5	1	1	1	0	0	0
hsa-miR-608	PCYT1B	1	1	1	0	0	0
hsa-miR-608	TRIM41	1	1	1	0	0	0
hsa-miR-608	TFE3	1	1	1	0	0	0
hsa-miR-608	SELP	1	1	1	0	0	0
hsa-miR-608	PSD	1	1	1	0	0	0
hsa-miR-608	SH3BP4	1	1	1	0	0	0
hsa-miR-608	PIAS1	1	1	1	0	0	0
hsa-miR-608	RORC	1	1	1	0	0	0
hsa-miR-608	2012-03-02	1	1	1	0	0	0
hsa-miR-608	UBTF	1	1	1	0	0	0
hsa-miR-608	MTMR14	1	1	1	0	0	0
hsa-miR-608	CALB2	1	1	1	0	0	0
hsa-miR-608	PLP2	1	1	1	0	0	0
hsa-miR-608	DBN1	1	1	1	0	0	0
hsa-miR-608	MAP3K13	1	1	1	0	0	0
hsa-miR-608	GNL1	1	1	1	0	0	0
hsa-miR-608	TRIM3	1	1	1	0	0	0
hsa-miR-608	TUSC2	1	1	1	0	0	0
hsa-miR-608	DNAJC8	1	1	1	0	0	0
hsa-miR-608	TTBK1	1	1	1	0	0	0
hsa-miR-608	ARHGAP27	1	1	1	0	0	0
hsa-miR-409-3p	RNMT	1	1	1	0	0	0
hsa-miR-409-3p	HNRNPK	1	1	1	0	0	0
hsa-miR-409-3p	CTNND1	1	1	1	0	0	0
hsa-miR-409-3p	REPS1	1	1	1	0	0	0
hsa-miR-409-3p	C1orf103	1	1	1	0	0	0
hsa-miR-409-3p	TNRC6A	1	1	1	0	0	0
hsa-miR-409-3p	GORASP2	1	1	1	0	0	0
hsa-miR-409-3p	SACS	1	1	1	0	0	0
hsa-miR-409-3p	UPK1B	1	1	1	0	0	0
hsa-miR-409-3p	GPBP1	1	1	1	0	0	0
hsa-miR-409-3p	GBP5	1	1	1	0	0	0
hsa-miR-409-3p	B4GALT2	1	1	1	0	0	0
hsa-miR-409-3p	DAAM1	1	1	1	0	0	0
hsa-miR-409-3p	C11orf88	1	1	1	0	0	0
hsa-miR-409-3p	DDX4	1	1	1	0	0	0
hsa-miR-409-3p	ZNF800	1	1	1	0	0	0
hsa-miR-409-3p	LMO4	1	1	1	0	0	0
hsa-miR-409-3p	AKT1	1	1	1	0	0	0
hsa-miR-409-3p	RNFT1	1	1	1	0	0	0
hsa-miR-409-3p	PROCR	1	1	1	0	0	0
hsa-miR-409-3p	IP6K2	1	1	1	0	0	0
hsa-miR-409-3p	TFAP2A	1	1	1	0	0	0
hsa-miR-409-3p	NPPB	1	1	1	0	0	0
hsa-miR-409-3p	UBE2D2	1	1	1	0	0	0
hsa-miR-409-3p	HERC1	1	1	1	0	0	0
hsa-miR-409-3p	EBAG9	1	1	1	0	0	0
hsa-miR-409-3p	HOMER2	1	1	1	0	0	0
hsa-miR-409-3p	NPC2	1	1	1	0	0	0
hsa-miR-409-3p	TEP1	1	1	1	0	0	0
hsa-miR-409-3p	SCFD1	1	1	1	0	0	0
hsa-miR-409-3p	DEPTOR	1	1	1	0	0	0
hsa-miR-193b	PLAU	1	1	1	0	0	0
hsa-miR-193b	ADARB1	1	1	1	0	0	0
hsa-miR-193b	STX16	1	1	1	0	0	0
hsa-miR-193b	GPR89B	1	1	1	0	0	0
hsa-miR-193b	PSRC1	1	1	1	0	0	0
hsa-miR-193b	SH2B3	1	0	0	1	0	1
hsa-miR-193b	PARP16	1	1	1	0	0	0
hsa-miR-193b	STMN1	1	1	1	0	0	0
hsa-miR-193b	XPNPEP1	1	1	1	0	0	0
hsa-miR-193b	PIGA	1	1	1	0	0	0
hsa-miR-193b	ALS2CR8	1	1	1	0	0	0
hsa-miR-193b	ADAP2	1	1	1	0	0	0
hsa-miR-193b	ATF7IP2	1	1	1	0	0	0
hsa-miR-193b	AP2M1	1	1	1	0	0	0
hsa-miR-193b	UPRT	1	1	1	0	0	0
hsa-miR-193b	MORC4	1	1	1	0	0	0
hsa-miR-193b	HOXD13	1	1	1	0	0	0
hsa-miR-193b	FAM109B	1	1	1	0	0	0
hsa-miR-193b	EN2	1	1	1	0	0	0
hsa-miR-193b	FLI1	1	1	1	0	0	0
hsa-miR-193b	RUNX1T1	1	1	1	0	0	0
hsa-miR-193b	ARPC5	1	1	1	0	0	0
hsa-miR-193b	ABCB10	1	1	1	0	0	0
hsa-miR-193b	CCDC28A	1	1	1	0	0	0
hsa-miR-193b	ST6GALNAC5	1	1	1	0	0	0
hsa-miR-567	LPHN2	1	1	1	0	0	0
hsa-miR-567	LIMA1	1	1	1	0	0	0
hsa-miR-567	INSIG2	1	1	1	0	0	0
hsa-miR-567	DENND5B	1	1	1	0	0	0
hsa-miR-567	CAMK4	1	1	1	0	0	0
hsa-miR-567	WDR44	1	1	1	0	0	0
hsa-miR-567	RBM7	1	1	1	0	0	0
hsa-miR-567	C1QTNF3	1	1	1	0	0	0
hsa-miR-567	EIF4G2	1	1	1	0	0	0
hsa-miR-567	CHIC1	1	1	1	0	0	0
hsa-miR-567	FNIP1	1	1	1	0	0	0
hsa-miR-567	KCNMA1	1	1	1	0	0	0
hsa-miR-567	NTS	1	1	1	0	0	0
hsa-miR-567	CLCA2	1	1	1	0	0	0
hsa-miR-567	NCKAP1	1	1	1	0	0	0
hsa-miR-567	WSB1	1	1	1	0	0	0
hsa-miR-567	ARID1B	1	1	1	0	0	0
hsa-miR-567	ANKHD1	1	1	1	0	0	0
hsa-miR-567	SIPA1L2	1	1	1	0	0	0
hsa-miR-567	SYNC	1	1	1	0	0	0
hsa-miR-567	SGMS1	1	1	1	0	0	0
hsa-miR-567	LRIG3	1	1	1	0	0	0
hsa-miR-147	SYBU	1	1	1	0	0	0
hsa-miR-147	KCNC3	1	1	1	0	0	0
hsa-miR-147	ANK1	1	1	1	0	0	0
hsa-miR-147	POU2F1	1	1	1	0	0	0
hsa-miR-147	EDN1	1	1	1	0	0	0
hsa-miR-147	SUV420H1	1	1	1	0	0	0
hsa-miR-147	SLC25A4	1	1	1	0	0	0
hsa-miR-147	ZC3H18	1	1	1	0	0	0
hsa-miR-147	INHBA	1	1	1	0	0	0
hsa-miR-147	PTPRK	1	1	1	0	0	0
hsa-miR-147	GCN1L1	1	1	1	0	0	0
hsa-miR-147	RGS17	1	1	1	0	0	0
hsa-miR-147	RAB6B	1	1	1	0	0	0
hsa-miR-147	IMPAD1	1	1	1	0	0	0
hsa-miR-147	KLHL4	1	1	1	0	0	0
hsa-miR-147	ATP8B2	1	1	1	0	0	0
hsa-miR-147	ZNF689	1	1	1	0	0	0
hsa-miR-147	GPRIN3	1	1	1	0	0	0
hsa-miR-548d-3p	HIPK1	1	1	1	0	0	0
hsa-miR-548d-3p	AGTPBP1	1	1	1	0	0	0
hsa-miR-548d-3p	TTC28	1	1	1	0	0	0
hsa-miR-548d-3p	ASAP1	1	1	1	0	0	0
hsa-miR-548d-3p	KIAA1409	1	1	1	0	0	0
hsa-miR-548d-3p	UBE3A	1	1	1	0	0	0
hsa-miR-548d-3p	CAST	1	1	1	0	0	0
hsa-miR-548d-3p	ABI1	1	1	1	0	0	0
hsa-miR-548d-3p	IPO8	1	1	1	0	0	0
hsa-miR-548d-3p	EPB41	1	1	1	0	0	0
hsa-miR-548d-3p	DOCK10	1	1	1	0	0	0
hsa-miR-548d-3p	ZC3H14	1	1	1	0	0	0
hsa-miR-548d-3p	AFF2	1	1	1	0	0	0
hsa-miR-548d-3p	MYO9B	1	1	1	0	0	0
hsa-miR-548d-3p	HDGFRP2	1	1	1	0	0	0
hsa-miR-548d-3p	CCDC68	1	1	1	0	0	0
hsa-miR-548d-3p	CTTN	1	1	1	0	0	0
hsa-miR-548d-3p	FBXW2	1	1	1	0	0	0
hsa-miR-548d-3p	GLT25D2	1	1	1	0	0	0
hsa-miR-548d-3p	RPE	1	1	1	0	0	0
hsa-miR-548d-3p	SYT6	1	1	1	0	0	0
hsa-miR-548d-3p	STIM2	1	1	1	0	0	0
hsa-miR-548d-3p	RBM4	1	1	1	0	0	0
hsa-miR-548d-3p	FAM76A	1	1	1	0	0	0
hsa-miR-548d-3p	IDS	1	1	1	0	0	0
hsa-miR-548d-3p	RBM46	1	1	1	0	0	0
hsa-miR-548d-3p	MACROD2	1	1	1	0	0	0
hsa-miR-548d-3p	LARS	1	1	1	0	0	0
hsa-miR-548d-3p	B3GALNT1	1	1	1	0	0	0
hsa-miR-548d-3p	PACSIN2	1	1	1	0	0	0
hsa-miR-548d-3p	BAG3	1	1	1	0	0	0
hsa-miR-548d-3p	ING3	1	1	1	0	0	0
hsa-miR-548d-3p	BOLL	1	1	1	0	0	0
hsa-miR-548d-3p	RNF38	1	1	1	0	0	0
hsa-miR-548d-3p	RCAN2	1	1	1	0	0	0
hsa-miR-548d-3p	PNRC1	1	1	1	0	0	0
hsa-miR-548d-3p	RIF1	1	1	1	0	0	0
hsa-miR-548d-3p	RSRC1	1	1	1	0	0	0
hsa-miR-548d-3p	HDHD2	1	1	1	0	0	0
hsa-miR-548d-3p	FAM176A	1	1	1	0	0	0
hsa-miR-548d-3p	VASP	1	1	1	0	0	0
hsa-miR-548d-3p	U2SURP	1	1	1	0	0	0
hsa-miR-548d-3p	OCLN	1	1	1	0	0	0
hsa-miR-548d-3p	ELAVL2	1	1	1	0	0	0
hsa-miR-548d-3p	GRIA4	1	1	1	0	0	0
hsa-miR-548d-3p	C9orf46	1	1	1	0	0	0
hsa-miR-548d-3p	USP2	1	1	1	0	0	0
hsa-miR-548d-3p	ANUBL1	1	1	1	0	0	0
hsa-miR-548d-3p	SUPT7L	1	1	1	0	0	0
hsa-miR-548d-3p	EIF4G2	1	1	1	0	0	0
hsa-miR-548d-3p	CKAP2	1	1	1	0	0	0
hsa-miR-548d-3p	SAMD4B	1	1	1	0	0	0
hsa-miR-548d-3p	HNRNPC	1	1	1	0	0	0
hsa-miR-548d-3p	ZMYND11	1	1	1	0	0	0
hsa-miR-548d-3p	HMGB2	1	1	1	0	0	0
hsa-miR-548d-3p	GABRB2	1	1	1	0	0	0
hsa-miR-548d-3p	PTPRZ1	1	1	1	0	0	0
hsa-miR-548d-3p	NEDD9	1	1	1	0	0	0
hsa-miR-548d-3p	PCMT1	1	1	1	0	0	0
hsa-miR-548d-3p	STOML2	1	1	1	0	0	0
hsa-miR-548d-3p	ACTG1	1	1	1	0	0	0
hsa-miR-548d-3p	DAZAP1	1	1	1	0	0	0
hsa-miR-548d-3p	BMPR1A	1	1	1	0	0	0
hsa-miR-548d-3p	CAPZB	1	1	1	0	0	0
hsa-miR-548d-3p	SAP130	1	1	1	0	0	0
hsa-miR-548d-3p	TANK	1	1	1	0	0	0
hsa-miR-548d-3p	ATP1A1	1	1	1	0	0	0
hsa-miR-548d-3p	ARL4A	1	1	1	0	0	0
hsa-miR-548d-3p	NUDT21	1	1	1	0	0	0
hsa-miR-548d-3p	FAM118B	1	1	1	0	0	0
hsa-miR-548d-3p	ATF2	1	1	1	0	0	0
hsa-miR-548d-3p	FAS	1	1	1	0	0	0
hsa-miR-548d-3p	DMD	1	1	1	0	0	0
hsa-miR-548d-3p	WNK3	1	1	1	0	0	0
hsa-miR-548d-3p	HNRNPD	1	1	1	0	0	0
hsa-miR-548d-3p	ZNF468	1	1	1	0	0	0
hsa-miR-548d-3p	ZNF648	1	1	1	0	0	0
hsa-miR-548d-3p	SORCS1	1	1	1	0	0	0
hsa-miR-548d-3p	KATNAL1	1	1	1	0	0	0
hsa-miR-548d-3p	USP1	1	1	1	0	0	0
hsa-miR-548d-3p	SAR1B	1	1	1	0	0	0
hsa-miR-548d-3p	PSPC1	1	1	1	0	0	0
hsa-miR-548d-3p	TTC14	1	1	1	0	0	0
hsa-miR-548d-3p	TOP2B	1	1	1	0	0	0
hsa-miR-548d-3p	CREBBP	1	1	1	0	0	0
hsa-miR-548d-3p	CSNK2B	1	1	1	0	0	0
hsa-miR-548d-3p	AHR	1	1	1	0	0	0
hsa-miR-548d-3p	CDH2	1	1	1	0	0	0
hsa-miR-548d-3p	GNA11	1	1	1	0	0	0
hsa-miR-548d-3p	HMGCS1	1	1	1	0	0	0
hsa-miR-548d-3p	ISL1	1	1	1	0	0	0
hsa-miR-548d-3p	CXCL6	1	1	1	0	0	0
hsa-miR-548d-3p	SMARCC1	1	1	1	0	0	0
hsa-miR-548d-3p	SRP54	1	1	1	0	0	0
hsa-miR-548d-3p	TDG	1	1	1	0	0	0
hsa-miR-548d-3p	UBE2H	1	1	1	0	0	0
hsa-miR-548d-3p	ZNF131	1	1	1	0	0	0
hsa-miR-548d-3p	TNFSF11	1	1	1	0	0	0
hsa-miR-548d-3p	KAT2B	1	1	1	0	0	0
hsa-miR-548d-3p	CRY1	1	1	1	0	0	0
hsa-miR-548d-3p	CETN3	1	1	1	0	0	0
hsa-miR-548d-3p	FGD1	1	1	1	0	0	0
hsa-miR-548d-3p	HOXB7	1	1	1	0	0	0
hsa-miR-548d-3p	NCL	1	1	1	0	0	0
hsa-miR-548d-3p	SMAD6	1	1	1	0	0	0
hsa-miR-548d-3p	PDCD7	1	1	1	0	0	0
hsa-miR-548d-3p	TSPAN3	1	1	1	0	0	0
hsa-miR-548d-3p	DNAL4	1	1	1	0	0	0
hsa-miR-548d-3p	MFAP3	1	1	1	0	0	0
hsa-miR-548d-3p	CCL7	1	1	1	0	0	0
hsa-miR-548d-3p	SLC2A1	1	1	1	0	0	0
hsa-miR-548d-3p	KIN	1	1	1	0	0	0
hsa-miR-548d-3p	BAZ1A	1	1	1	0	0	0
hsa-miR-548d-3p	OLFM1	1	1	1	0	0	0
hsa-miR-548d-3p	ZBTB39	1	1	1	0	0	0
hsa-miR-548d-3p	GPD1L	1	1	1	0	0	0
hsa-miR-548d-3p	CCZ1	1	1	1	0	0	0
hsa-miR-548d-3p	SENP3	1	1	1	0	0	0
hsa-miR-548d-3p	SRRM2	1	1	1	0	0	0
hsa-miR-548d-3p	LRRC16A	1	1	1	0	0	0
hsa-miR-548d-3p	CNTLN	1	1	1	0	0	0
hsa-miR-548d-3p	WHSC1L1	1	1	1	0	0	0
hsa-miR-548d-3p	FAM120C	1	1	1	0	0	0
hsa-miR-548d-3p	MAGOHB	1	1	1	0	0	0
hsa-miR-548d-3p	PI4K2B	1	1	1	0	0	0
hsa-miR-548d-3p	ASH1L	1	1	1	0	0	0
hsa-miR-548d-3p	KCTD5	1	1	1	0	0	0
hsa-miR-548d-3p	ACN9	1	1	1	0	0	0
hsa-miR-548d-3p	PDSS2	1	1	1	0	0	0
hsa-miR-548d-3p	ZNF695	1	1	1	0	0	0
hsa-miR-548d-3p	THAP11	1	1	1	0	0	0
hsa-miR-548d-3p	ALS2	1	1	1	0	0	0
hsa-miR-548d-3p	RTN1	1	1	1	0	0	0
hsa-miR-548d-3p	OTX2	1	1	1	0	0	0
hsa-miR-548d-3p	STEAP4	1	1	1	0	0	0
hsa-miR-548d-3p	C15orf29	1	1	1	0	0	0
hsa-miR-548d-3p	SOST	1	1	1	0	0	0
hsa-miR-548d-3p	JHDM1D	1	1	1	0	0	0
hsa-miR-548d-3p	CCDC34	1	1	1	0	0	0
hsa-miR-548d-3p	C6orf62	1	1	1	0	0	0
hsa-miR-548d-3p	SETD3	1	1	1	0	0	0
hsa-miR-548d-3p	DCUN1D5	1	1	1	0	0	0
hsa-miR-548d-3p	C6orf192	1	1	1	0	0	0
hsa-miR-548d-3p	LRRC37B	1	1	1	0	0	0
hsa-miR-548d-3p	CLEC4D	1	1	1	0	0	0
hsa-miR-548d-3p	SGCZ	1	1	1	0	0	0
hsa-miR-548d-3p	SGK494	1	1	1	0	0	0
hsa-miR-548d-3p	FSIP1	1	1	1	0	0	0
hsa-miR-548d-3p	C5orf41	1	1	1	0	0	0
hsa-miR-548d-3p	FAM117B	1	1	1	0	0	0
hsa-miR-548d-3p	RIMKLA	1	1	1	0	0	0
hsa-miR-548d-3p	DCDC1	1	1	1	0	0	0
hsa-miR-548d-3p	VSTM2A	1	1	1	0	0	0
hsa-miR-548d-3p	C7orf28B	1	1	1	0	0	0
hsa-miR-548d-3p	FAM174A	1	1	1	0	0	0
hsa-miR-24	MT1E	1	1	1	0	0	0
hsa-miR-24	DLGAP4	1	1	1	0	0	0
hsa-miR-24	GBA2	1	1	1	0	0	0
hsa-miR-24	ACSL6	1	1	1	0	0	0
hsa-miR-24	SLC12A6	1	1	1	0	0	0
hsa-miR-24	BVES	1	1	1	0	0	0
hsa-miR-24	GRIA3	1	1	1	0	0	0
hsa-miR-24	HEATR5B	1	1	1	0	0	0
hsa-miR-24	HNF1B	1	1	1	0	0	0
hsa-miR-24	IP6K2	1	1	1	0	0	0
hsa-miR-24	CCDC58	1	1	1	0	0	0
hsa-miR-24	H2AFX	1	1	1	0	0	0
hsa-miR-24	ACVR1B	1	0	1	0	1	0
hsa-miR-24	NEFM	1	1	1	0	0	0
hsa-miR-24	CDK16	1	1	1	0	0	0
hsa-miR-24	CCT6B	1	1	1	0	0	0
hsa-miR-24	STRADB	1	1	1	0	0	0
hsa-miR-24	ABCB9	1	1	1	0	0	0
hsa-miR-24	CITED4	1	1	1	0	0	0
hsa-miR-24	HS6ST3	1	1	1	0	0	0
hsa-miR-34a	DDX17	1	1	1	0	0	0
hsa-miR-34a	ZNF281	1	1	1	0	0	0
hsa-miR-34a	LOC283508	1	0	0	1	0	1
hsa-miR-34a	CHD3	1	1	1	0	0	0
hsa-miR-34a	ALDOA	1	1	1	0	0	0
hsa-miR-34a	CACNB3	1	1	1	0	0	0
hsa-miR-34a	TMEFF1	1	1	1	0	0	0
hsa-miR-34a	MYCN	1	1	1	0	0	0
hsa-miR-34a	NUMBL	1	1	1	0	0	0
hsa-miR-34a	LOC100125556	1	0	0	1	0	1
hsa-miR-34a	LOXL3	1	1	1	0	0	0
hsa-miR-34a	SMTNL2	1	1	0	1	0	0
hsa-miR-34a	TMED8	1	0	0	1	0	1
hsa-miR-34a	XBP1	1	1	1	0	0	0
hsa-miR-34a	NRN1	1	1	1	0	0	0
hsa-miR-34a	FKBP1B	1	1	1	0	0	0
hsa-miR-34a	LGR4	1	1	1	0	0	0
hsa-miR-34a	MET	1	1	1	0	0	0
hsa-miR-34a	TPD52L3	1	1	1	0	0	0
hsa-miR-34a	PGM1	1	1	1	0	0	0
hsa-miR-34a	ACSL4	1	1	1	0	0	0
hsa-miR-34a	FUT8	1	1	1	0	0	0
hsa-miR-34a	FOSL1	1	1	1	0	0	0
hsa-miR-34a	DLL1	1	1	1	0	0	0
hsa-miR-34a	DPP3	1	1	1	0	0	0
hsa-miR-34a	PNOC	1	1	1	0	0	0
hsa-miR-34a	RRAS	1	1	1	0	0	0
hsa-miR-34a	TAF5	1	1	1	0	0	0
hsa-miR-34a	DBC1	1	1	1	0	0	0
hsa-miR-34a	CLIP3	1	1	1	0	0	0
hsa-miR-34a	DYNC1LI1	1	1	1	0	0	0
hsa-miR-34a	GALNT7	1	1	1	0	0	0
hsa-miR-34a	TMEM55A	1	1	1	0	0	0
hsa-miR-34a	NRIP3	1	1	1	0	0	0
hsa-miR-34a	SSX5	1	1	1	0	0	0
hsa-miR-34a	SGPP1	1	1	1	0	0	0
hsa-miR-34a	FBXO30	1	1	1	0	0	0
hsa-miR-34a	UHRF2	1	1	1	0	0	0
hsa-miR-34a	IL16	1	1	1	0	0	0
hsa-miR-34a	IGSF1	1	1	1	0	0	0
hsa-miR-520d-3p	KCNMA1	1	1	1	0	0	0
hsa-miR-520d-3p	TRIM36	1	1	1	0	0	0
hsa-miR-520d-3p	VLDLR	1	1	1	0	0	0
hsa-miR-520d-3p	GUCA1C	1	1	1	0	0	0
hsa-miR-520d-3p	DYRK4	1	1	1	0	0	0
hsa-miR-520d-3p	ABCG2	1	1	1	0	0	0
hsa-miR-520d-3p	ZNF385A	1	1	1	0	0	0
hsa-miR-520d-3p	C7orf43	1	1	1	0	0	0
hsa-miR-520d-3p	STBD1	1	1	1	0	0	0
hsa-miR-520d-3p	CRTC2	1	1	1	0	0	0
hsa-miR-520d-3p	LARP1B	1	1	1	0	0	0
hsa-miR-520d-3p	RGMA	1	1	1	0	0	0
hsa-miR-520d-3p	RBM46	1	1	1	0	0	0
hsa-miR-520d-3p	TSHZ3	1	1	1	0	0	0
hsa-miR-520d-3p	LAMA3	1	1	1	0	0	0
hsa-miR-520d-3p	FGD4	1	1	1	0	0	0
hsa-miR-520d-3p	ELAVL2	1	1	1	0	0	0
hsa-miR-520d-3p	BVES	1	1	1	0	0	0
hsa-miR-520d-3p	INTS6	1	1	1	0	0	0
hsa-miR-520d-3p	SLC2A2	1	1	1	0	0	0
hsa-miR-520d-3p	HOXD8	1	1	1	0	0	0
hsa-miR-520d-3p	SLC22A23	1	1	1	0	0	0
hsa-miR-520d-3p	NFIB	1	1	1	0	0	0
hsa-miR-520d-3p	MTCP1	1	1	1	0	0	0
hsa-miR-520d-3p	MTCH2	1	1	1	0	0	0
hsa-miR-520d-3p	HN1	1	1	1	0	0	0
hsa-miR-520d-3p	RBBP7	1	1	1	0	0	0
hsa-miR-520d-3p	DNAJA2	1	1	1	0	0	0
hsa-miR-520d-3p	GPR34	1	1	1	0	0	0
hsa-miR-520d-3p	MLL	1	1	1	0	0	0
hsa-miR-520d-3p	BCL2L15	1	1	1	0	0	0
hsa-miR-520d-3p	LRRC66	1	1	1	0	0	0
hsa-miR-520d-3p	KIAA0317	1	1	1	0	0	0
hsa-miR-520d-3p	AK2	1	1	1	0	0	0
hsa-miR-520d-3p	BCL6	1	1	1	0	0	0
hsa-miR-520d-3p	PPP6C	1	1	1	0	0	0
hsa-miR-520d-3p	UBE2B	1	1	1	0	0	0
hsa-miR-520d-3p	JRKL	1	1	1	0	0	0
hsa-miR-520d-3p	CTSS	1	1	1	0	0	0
hsa-miR-520d-3p	EPS8	1	1	1	0	0	0
hsa-miR-520d-3p	GPR6	1	1	1	0	0	1
hsa-miR-520d-3p	IRF9	1	1	1	0	0	0
hsa-miR-520d-3p	PIK3CA	1	1	1	0	0	0
hsa-miR-520d-3p	FGL2	1	1	1	0	0	0
hsa-miR-520d-3p	RABGAP1	1	1	1	0	0	0
hsa-miR-520d-3p	C20orf103	1	1	1	0	0	0
hsa-miR-520d-3p	RASSF2	1	1	1	0	0	0
hsa-miR-520d-3p	ZFYVE26	1	1	1	0	0	0
hsa-miR-520d-3p	DERL2	1	1	1	0	0	0
hsa-miR-520d-3p	CYB5R4	1	1	1	0	0	0
hsa-miR-520d-3p	TBC1D8B	1	1	1	0	0	0
hsa-miR-520d-3p	RSBN1	1	1	1	0	0	0
hsa-miR-520d-3p	CAMK2N1	1	1	1	0	0	0
hsa-miR-520d-3p	ZNFX1	1	1	1	0	0	0
hsa-miR-520d-3p	ITFG1	1	1	1	0	0	0
hsa-miR-520d-3p	ZNF474	1	1	1	0	0	0
hsa-miR-520d-3p	ESR1	1	1	1	0	0	0
hsa-miR-671-3p	TOMM40	1	1	1	0	0	0
hsa-miR-671-3p	SIN3A	1	1	1	0	0	0
hsa-miR-671-3p	PIP5K1A	1	1	1	0	0	0
hsa-miR-657	SPATS2	1	1	1	0	0	0
hsa-miR-657	TMC5	1	1	1	0	0	0
hsa-miR-657	CBLN2	1	1	1	0	0	0
hsa-miR-657	KIAA1324L	1	1	1	0	0	0
hsa-miR-657	ADH4	1	1	1	0	0	0
hsa-miR-657	ACCN1	1	1	1	0	0	0
hsa-miR-657	N6AMT1	1	1	1	0	0	0
hsa-miR-657	LSM3	1	1	1	0	0	0
hsa-miR-657	ZNF423	1	1	1	0	0	0
hsa-miR-657	PTGER3	1	1	1	0	0	0
hsa-miR-27b	PLCL2	1	1	1	0	0	0
hsa-miR-27b	FN1	1	1	1	0	0	0
hsa-miR-27b	MAP3K4	1	1	1	0	0	0
hsa-miR-27b	NXT2	1	1	1	0	0	0
hsa-miR-27b	BRSK1	1	1	1	0	0	0
hsa-miR-27b	PPARG	1	1	1	0	0	0
hsa-miR-27b	GPD2	1	0	0	1	0	1
hsa-miR-27b	ATXN10	1	1	1	0	0	0
hsa-miR-27b	ALCAM	1	1	1	0	0	0
hsa-miR-27b	ATP1A2	1	1	1	0	0	0
hsa-miR-27b	TMUB1	1	1	1	0	0	0
hsa-miR-27b	PLCH1	1	1	1	0	0	0
hsa-miR-27b	DYNC2LI1	1	1	1	0	0	0
hsa-miR-27b	GSPT1	1	1	1	0	0	0
hsa-miR-27b	B4GALT3	1	1	1	0	0	0
hsa-miR-27b	SRP19	1	1	1	0	0	0
hsa-miR-27b	ZNF100	1	1	1	0	0	0
hsa-miR-27b	PAIP2	1	1	1	0	0	0
hsa-miR-27b	NR2F2	1	1	1	0	0	0
hsa-miR-27b	TMEM126B	1	1	1	0	0	0
hsa-miR-27b	PPIF	1	1	1	0	0	0
hsa-miR-27b	ASB3	1	1	1	0	0	0
hsa-miR-27b	JMJD1C	1	1	1	0	0	0
hsa-miR-27b	FAM184A	1	1	1	0	0	0
hsa-miR-27b	RSBN1L	1	1	1	0	0	0
hsa-miR-27b	ERLEC1	1	1	1	0	0	0
hsa-miR-27b	PSMA1	1	1	1	0	0	0
hsa-miR-27b	GPR144	1	0	0	1	0	1
hsa-miR-27b	GK	1	1	1	0	0	0
hsa-miR-27b	HOXA13	1	1	1	0	0	0
hsa-miR-27b	ADORA2B	1	1	1	0	0	0
hsa-miR-27b	RARA	1	1	1	0	0	0
hsa-miR-27b	SLC9A4	1	1	1	0	0	0
hsa-miR-27b	UBE2NL	1	1	1	0	0	0
hsa-miR-27b	C1orf192	1	1	1	0	0	0
hsa-miR-27b	CCDC46	1	1	1	0	0	0
hsa-miR-27b	PSPC1	1	1	1	0	0	0
hsa-miR-27b	TMPRSS7	1	0	0	1	0	1
hsa-miR-27b	CDS1	1	1	1	0	0	0
hsa-miR-27b	TRIM23	1	1	1	0	0	0
hsa-miR-27b	NDUFS4	1	1	1	0	0	0
hsa-miR-27b	PF4	1	1	1	0	0	0
hsa-miR-27b	SOCS6	1	1	1	0	0	0
hsa-miR-27b	GFPT2	1	1	1	0	0	0
hsa-miR-27b	NR2F6	1	1	1	0	0	0
hsa-miR-27b	VEGFC	1	1	1	0	0	0
hsa-miR-27b	ITSN2	1	1	1	0	0	0
hsa-miR-27b	PLK2	1	1	1	0	0	0
hsa-miR-27b	GCA	1	1	1	0	0	0
hsa-miR-27b	MMD	1	1	1	0	0	0
hsa-miR-27b	RGS17	1	1	1	0	0	0
hsa-miR-27b	NGFRAP1	1	1	1	0	0	0
hsa-miR-27b	AFF4	1	1	1	0	0	0
hsa-miR-27b	USP31	1	1	1	0	0	0
hsa-miR-27b	C9orf80	1	1	1	0	0	0
hsa-miR-27b	HOXB8	1	1	1	0	0	0
hsa-miR-27b	RSPO3	1	1	1	0	0	0
hsa-miR-27b	SLFN5	1	1	1	0	0	0
hsa-miR-27b	C15orf43	1	1	1	0	0	0
hsa-miR-27b	PM20D1	1	1	1	0	0	0
hsa-miR-27b	ST6GALNAC3	1	1	1	0	0	0
hsa-miR-27b	AQP11	1	1	1	0	0	0
hsa-miR-27b	KCTD4	1	0	1	1	0	0
hsa-miR-27b	APOOL	1	1	1	0	0	0
hsa-miR-27b	TMEM189-UBE2V1	1	0	0	1	0	1
hsa-let-7f	ABCC5	1	1	1	0	0	0
hsa-let-7f	TMEM2	1	1	1	0	0	0
hsa-let-7f	ADAMTS8	1	1	1	0	0	0
hsa-let-7f	C14orf28	1	1	1	0	0	0
hsa-let-7f	NEK3	1	1	1	0	0	0
hsa-let-7f	LPP	1	0	0	1	0	1
hsa-let-7f	BZW2	1	1	1	0	0	0
hsa-let-7f	MAP4K3	1	1	1	0	0	0
hsa-let-7f	DDX19B	1	1	1	0	0	0
hsa-let-7f	SLC35D2	1	1	1	0	0	0
hsa-let-7f	E2F5	1	1	1	0	0	0
hsa-let-7f	IQCB1	1	1	1	0	0	0
hsa-let-7f	TRIM71	1	1	1	0	0	0
hsa-let-7f	SLC20A1	1	1	1	0	0	0
hsa-let-7f	LRIG2	1	1	1	0	0	0
hsa-let-7f	HOXD1	1	1	1	0	0	0
hsa-let-7f	MED28	1	1	1	0	0	0
hsa-let-7f	ZNF583	1	1	1	0	0	0
hsa-let-7f	UHRF2	1	1	1	0	0	0
hsa-let-7f	LRIG3	1	1	1	0	0	0
hsa-let-7f	PRTG	1	1	1	0	0	0
hsa-let-7f	ANKRD43	1	1	1	0	0	0
hsa-miR-133a	PPP1R12C	1	1	1	0	0	0
hsa-miR-133a	ELF2	1	1	1	0	0	0
hsa-miR-133a	SGMS2	1	1	1	0	0	0
hsa-miR-133a	RBMX	1	1	0	1	0	1
hsa-miR-133a	VPS54	1	1	1	0	0	0
hsa-miR-133a	UBA2	1	1	1	0	0	0
hsa-miR-133a	SLC50A1	1	1	1	0	0	0
hsa-miR-133a	SOLH	1	1	1	0	0	0
hsa-miR-133a	PTPRD	1	1	1	0	0	0
hsa-miR-133a	TAGLN2	1	1	1	0	0	0
hsa-miR-133a	GABPB2	1	1	1	0	0	0
hsa-miR-133a	SLC30A7	1	1	1	0	0	0
hsa-miR-133a	SUMO1	1	1	1	0	0	0
hsa-miR-133a	CCNC	1	1	1	0	0	0
hsa-miR-133a	FAIM	1	1	1	0	0	0
hsa-miR-133a	EFEMP1	1	1	1	0	0	0
hsa-miR-133a	CLTA	1	1	1	0	0	0
hsa-miR-133a	CTH	1	1	1	0	0	0
hsa-miR-133a	FLI1	1	1	1	0	0	0
hsa-miR-133a	SMARCD1	1	1	1	0	0	0
hsa-miR-133a	SQLE	1	1	1	0	0	0
hsa-miR-133a	ZNF131	1	1	1	0	0	0
hsa-miR-133a	PPP2CB	1	1	1	0	0	0
hsa-miR-133a	SEC61B	1	1	1	0	0	0
hsa-miR-133a	KIAA1429	1	1	1	0	0	0
hsa-miR-133a	NRIP3	1	1	1	0	0	0
hsa-miR-133a	PKHD1	1	1	1	0	0	0
hsa-miR-133a	TFAP2D	1	1	1	0	0	0
hsa-miR-133a	RAPH1	1	1	1	0	0	0
hsa-miR-548b-5p	SPAG9	1	1	1	0	0	0
hsa-miR-548b-5p	BAI3	1	1	1	0	0	0
hsa-miR-548b-5p	NRXN1	1	1	1	0	0	0
hsa-miR-548b-5p	UBR5	1	1	1	0	0	0
hsa-miR-548b-5p	ADARB1	1	1	1	0	0	0
hsa-miR-548b-5p	COL11A1	1	1	1	0	0	0
hsa-miR-548b-5p	MTA1	1	1	1	0	0	0
hsa-miR-548b-5p	HNRNPM	1	1	1	0	0	0
hsa-miR-548b-5p	ZFX	1	1	1	0	0	0
hsa-miR-548b-5p	MBNL2	1	1	1	0	0	0
hsa-miR-548b-5p	SON	1	1	1	0	0	0
hsa-miR-548b-5p	WAPAL	1	1	1	0	0	0
hsa-miR-548b-5p	CLDND1	1	1	1	0	0	0
hsa-miR-548b-5p	PPARG	1	1	1	0	0	0
hsa-miR-548b-5p	ABI3BP	1	1	1	0	0	0
hsa-miR-548b-5p	TTC13	1	1	1	0	0	0
hsa-miR-548b-5p	SETD2	1	1	1	0	0	0
hsa-miR-548b-5p	ANKRD10	1	1	1	0	0	0
hsa-miR-548b-5p	ZNF503	1	1	1	0	0	0
hsa-miR-548b-5p	ATXN2	1	1	1	0	0	0
hsa-miR-548b-5p	SHROOM3	1	1	1	0	0	0
hsa-miR-548b-5p	WTAP	1	1	1	0	0	0
hsa-miR-548b-5p	NOVA1	1	1	1	0	0	0
hsa-miR-548b-5p	MIER1	1	1	1	0	0	0
hsa-miR-548b-5p	C8orf34	1	1	1	0	0	0
hsa-miR-548b-5p	ANAPC1	1	1	1	0	0	0
hsa-miR-548b-5p	BBOX1	1	1	1	0	0	0
hsa-miR-548b-5p	OTUD5	1	1	1	0	0	0
hsa-miR-548b-5p	BTG3	1	1	1	0	0	0
hsa-miR-548b-5p	C7orf46	1	1	1	0	0	0
hsa-miR-548b-5p	LEF1	1	1	1	0	0	0
hsa-miR-548b-5p	CLOCK	1	1	1	0	0	0
hsa-miR-548b-5p	PTPRG	1	1	1	0	0	0
hsa-miR-548b-5p	SLC26A7	1	1	1	0	0	0
hsa-miR-548b-5p	ZMYND11	1	1	1	0	0	0
hsa-miR-548b-5p	NUP54	1	1	1	0	0	0
hsa-miR-548b-5p	HBS1L	1	1	1	0	0	0
hsa-miR-548b-5p	CCNT2	1	1	1	0	0	0
hsa-miR-548b-5p	LRRC42	1	1	1	0	0	0
hsa-miR-548b-5p	HSPB8	1	1	1	0	0	0
hsa-miR-548b-5p	CD9	1	1	1	0	0	0
hsa-miR-548b-5p	PPP5C	1	1	1	0	0	0
hsa-miR-548b-5p	ELF1	1	1	1	0	0	0
hsa-miR-548b-5p	MSH2	1	1	1	0	0	0
hsa-miR-548b-5p	MUT	1	1	1	0	0	0
hsa-miR-548b-5p	XDH	1	1	1	0	0	0
hsa-miR-548b-5p	UGT1A1	1	1	1	0	0	0
hsa-miR-548b-5p	AGTR1	1	1	1	0	0	0
hsa-miR-548b-5p	FCGR2B	1	1	1	0	0	0
hsa-miR-548b-5p	C1orf173	1	1	1	0	0	0
hsa-miR-548b-5p	SERP2	1	1	1	0	0	0
hsa-miR-548b-5p	KATNAL1	1	1	1	0	0	0
hsa-miR-548b-5p	SERBP1	1	1	1	0	0	0
hsa-miR-548b-5p	GALNTL6	1	1	1	0	0	0
hsa-miR-548b-5p	MAP9	1	1	1	0	0	0
hsa-miR-548b-5p	UGT1A6	1	1	1	0	0	0
hsa-miR-548b-5p	LRRC4B	1	1	1	0	0	0
hsa-miR-548b-5p	ADSS	1	1	1	0	0	0
hsa-miR-548b-5p	CCNA2	1	1	1	0	0	0
hsa-miR-548b-5p	EP300	1	1	1	0	0	0
hsa-miR-548b-5p	CKS2	1	1	1	0	0	0
hsa-miR-548b-5p	NOV	1	1	1	0	0	0
hsa-miR-548b-5p	NTF3	1	1	1	0	0	0
hsa-miR-548b-5p	EEA1	1	1	1	0	0	0
hsa-miR-548b-5p	SUPT3H	1	1	1	0	0	0
hsa-miR-548b-5p	C19orf2	1	1	1	0	0	0
hsa-miR-548b-5p	PEX11B	1	1	1	0	0	0
hsa-miR-548b-5p	RAB27B	1	1	1	0	0	0
hsa-miR-548b-5p	MTMR6	1	1	1	0	0	0
hsa-miR-548b-5p	DSC1	1	1	1	0	0	0
hsa-miR-548b-5p	RGPD5	1	1	1	0	0	0
hsa-miR-548b-5p	SEPP1	1	1	1	0	0	0
hsa-miR-548b-5p	HES1	1	1	1	0	0	0
hsa-miR-548b-5p	CD5L	1	1	1	0	0	0
hsa-miR-548b-5p	NXF1	1	1	1	0	0	0
hsa-miR-548b-5p	ANP32B	1	1	1	0	0	0
hsa-miR-548b-5p	WWP1	1	1	1	0	0	0
hsa-miR-548b-5p	SOX30	1	1	1	0	0	0
hsa-miR-548b-5p	UGT1A4	1	1	1	0	0	0
hsa-miR-548b-5p	WBP4	1	1	1	0	0	0
hsa-miR-548b-5p	CHIC2	1	1	1	0	0	0
hsa-miR-548b-5p	KLF15	1	1	1	0	0	0
hsa-miR-548b-5p	LYPD3	1	1	1	0	0	0
hsa-miR-548b-5p	LACTB2	1	1	1	0	0	0
hsa-miR-548b-5p	MRPS23	1	1	1	0	0	0
hsa-miR-548b-5p	VTA1	1	1	1	0	0	0
hsa-miR-548b-5p	PIGX	1	1	1	0	0	0
hsa-miR-548b-5p	THAP1	1	1	1	0	0	0
hsa-miR-548b-5p	C12orf35	1	1	1	0	0	0
hsa-miR-548b-5p	KRT24	1	1	1	0	0	0
hsa-miR-548b-5p	UGT1A10	1	1	1	0	0	0
hsa-miR-548b-5p	UGT1A8	1	1	1	0	0	0
hsa-miR-548b-5p	UGT1A7	1	1	1	0	0	0
hsa-miR-548b-5p	UGT1A5	1	1	1	0	0	0
hsa-miR-548b-5p	UGT1A3	1	1	1	0	0	0
hsa-miR-548b-5p	UGT1A9	1	1	1	0	0	0
hsa-miR-548b-5p	RFX7	1	1	1	0	0	0
hsa-miR-548b-5p	NUDT9	1	1	1	0	0	0
hsa-miR-548b-5p	C1orf129	1	1	1	0	0	0
hsa-miR-548b-5p	EFHC2	1	1	1	0	0	0
hsa-miR-548b-5p	SPACA1	1	1	1	0	0	0
hsa-miR-548b-5p	WFDC8	1	1	1	0	0	0
hsa-miR-548b-5p	C7orf60	1	1	1	0	0	0
hsa-miR-548b-5p	C6orf170	1	1	1	0	0	0
hsa-miR-548b-5p	IL29	1	1	1	0	0	0
hsa-miR-548b-5p	C10orf107	1	1	1	0	0	0
hsa-miR-548b-5p	PPIL6	1	1	1	0	0	0
hsa-miR-548b-5p	CHSY3	1	1	1	0	0	0
hsa-miR-548b-5p	LRRTM3	1	1	1	0	0	0
hsa-miR-548b-5p	CREM	1	1	1	0	0	0
hsa-miR-548b-5p	ZNF326	1	1	1	0	0	0
hsa-miR-548b-5p	PAQR9	1	1	1	0	0	0
hsa-miR-548b-5p	FAM174A	1	1	1	0	0	0
hsa-miR-548b-5p	C10orf140	1	1	1	0	0	0
hsa-miR-132	SMOC2	1	1	1	0	0	0
hsa-miR-132	AGTPBP1	1	1	1	0	0	0
hsa-miR-132	DGKI	1	1	1	0	0	0
hsa-miR-132	MFSD11	1	1	1	0	0	0
hsa-miR-132	EIF4A2	1	1	1	0	0	0
hsa-miR-132	MCOLN3	1	1	1	0	0	0
hsa-miR-132	SRP72	1	1	1	0	0	0
hsa-miR-132	GTF2H1	1	1	1	0	0	0
hsa-miR-132	ANKRD29	1	1	1	0	0	0
hsa-miR-132	SIRT1	1	1	1	0	0	0
hsa-miR-132	TGFBI	1	1	1	0	0	0
hsa-miR-132	GAPVD1	1	1	1	0	0	0
hsa-miR-132	AHCY	1	1	1	0	0	0
hsa-miR-132	TJAP1	1	1	1	0	0	0
hsa-miR-132	FANK1	1	1	1	0	0	0
hsa-miR-132	PNRC1	1	1	1	0	0	0
hsa-miR-132	CC2D1B	1	1	1	0	0	0
hsa-miR-132	CSDE1	1	1	1	0	0	0
hsa-miR-132	PIK3AP1	1	1	1	0	0	0
hsa-miR-132	H2AFZ	1	1	1	0	0	0
hsa-miR-132	PAIP2	1	1	1	0	0	0
hsa-miR-132	INTS6	1	1	1	0	0	0
hsa-miR-132	ACVR2B	1	1	1	0	0	0
hsa-miR-132	FAM184A	1	1	1	0	0	0
hsa-miR-132	MYCBP2	1	1	1	0	0	0
hsa-miR-132	GTDC1	1	1	1	0	0	0
hsa-miR-132	ZCCHC11	1	1	1	0	0	0
hsa-miR-132	VDAC2	1	1	1	0	0	0
hsa-miR-132	SLC25A20	1	1	1	0	0	0
hsa-miR-132	PHF12	1	1	1	0	0	0
hsa-miR-132	REPS2	1	1	1	0	0	0
hsa-miR-132	EIF2S3	1	1	1	0	0	0
hsa-miR-132	HBEGF	1	1	1	0	0	0
hsa-miR-132	PNN	1	1	1	0	0	0
hsa-miR-132	RASA1	1	1	1	0	0	0
hsa-miR-132	TTK	1	1	1	0	0	0
hsa-miR-132	GMFB	1	1	1	0	0	0
hsa-miR-132	FOXA1	1	1	1	0	0	0
hsa-miR-132	TCF15	1	1	1	0	0	0
hsa-miR-132	LAMC2	1	1	1	0	0	0
hsa-miR-132	SPRY1	1	1	1	0	0	0
hsa-miR-132	TMEM50B	1	1	1	0	0	0
hsa-miR-132	ANP32A	1	1	1	0	0	0
hsa-miR-132	SLC2A1	1	1	1	0	0	0
hsa-miR-132	RPP14	1	1	1	0	0	0
hsa-miR-132	TIMM9	1	1	1	0	0	0
hsa-miR-132	OLFM1	1	1	1	0	0	0
hsa-miR-132	LEMD3	1	1	1	0	0	0
hsa-miR-132	BRI3	1	1	1	0	0	0
hsa-miR-132	AZIN1	1	1	1	0	0	0
hsa-miR-132	CXorf26	1	1	1	0	0	0
hsa-miR-132	ZNF644	1	1	1	0	0	0
hsa-miR-132	TRIM44	1	1	1	0	0	0
hsa-miR-132	KCNJ12	1	1	1	0	0	0
hsa-miR-132	HHIP	1	1	1	0	0	0
hsa-miR-132	SAP30L	1	1	1	0	0	0
hsa-miR-132	GAL3ST4	1	1	1	0	0	0
hsa-miR-132	TRIB1	1	1	1	0	0	0
hsa-miR-132	C12orf26	1	1	1	0	0	0
hsa-miR-132	USP38	1	1	1	0	0	0
hsa-miR-132	MUC13	1	1	1	0	0	0
hsa-miR-132	MIA3	1	1	1	0	0	0
hsa-miR-132	C11orf87	1	1	1	0	0	0
hsa-miR-296-5p	KAZALD1	1	1	1	0	0	0
hsa-miR-296-5p	LYPLA2	1	1	1	0	0	0
hsa-miR-296-5p	FAM22G	1	1	1	0	0	0
hsa-miR-296-5p	TRPC4AP	1	1	1	0	0	0
hsa-miR-296-5p	JDP2	1	1	1	0	0	0
hsa-miR-512-3p	DYRK4	1	1	1	0	0	0
hsa-miR-512-3p	PHACTR4	1	1	1	0	0	0
hsa-miR-512-3p	BOC	1	1	1	0	0	0
hsa-miR-512-3p	APBB2	1	1	1	0	0	0
hsa-miR-512-3p	BVES	1	1	1	0	0	0
hsa-miR-512-3p	PARP8	1	1	1	0	0	0
hsa-miR-512-3p	SMTNL2	1	1	1	0	0	0
hsa-miR-512-3p	EPHA5	1	1	1	0	0	0
hsa-miR-512-3p	NFIB	1	1	1	0	0	0
hsa-miR-512-3p	RSBN1L	1	1	1	0	0	0
hsa-miR-512-3p	ALB	1	1	1	0	0	0
hsa-miR-512-3p	SFMBT1	1	1	1	0	0	0
hsa-miR-512-3p	PFKP	1	1	1	0	0	0
hsa-miR-512-3p	RNASE4	1	1	1	0	0	0
hsa-miR-512-3p	BARX2	1	1	1	0	0	0
hsa-miR-512-3p	FOXK2	1	1	1	0	0	0
hsa-miR-512-3p	FGL2	1	1	1	0	0	0
hsa-miR-512-3p	ZFR	1	1	1	0	0	0
hsa-miR-512-3p	C9orf40	1	1	1	0	0	0
hsa-miR-512-3p	C1orf135	1	1	1	0	0	0
hsa-miR-512-3p	C5orf32	1	1	1	0	0	0
hsa-miR-648	NOX4	1	1	1	0	0	0
hsa-miR-648	ARFGEF1	1	1	1	0	0	0
hsa-miR-648	SGK1	1	1	1	0	0	0
hsa-miR-648	MBD5	1	1	1	0	0	0
hsa-miR-648	BCAR3	1	1	1	0	0	0
hsa-miR-648	HBP1	1	1	1	0	0	0
hsa-miR-648	ADIPOR1	1	1	1	0	0	0
hsa-miR-648	RNF19B	1	1	1	0	0	0
hsa-miR-648	SOAT1	1	1	1	0	0	0
hsa-miR-648	LZIC	1	1	1	0	0	0
hsa-miR-648	FGF1	1	1	1	0	0	0
hsa-miR-648	USP34	1	1	1	0	0	0
hsa-miR-648	MLLT4	1	1	1	0	0	0
hsa-miR-648	CASZ1	1	1	1	0	0	0
hsa-miR-648	BNIP2	1	1	1	0	0	0
hsa-miR-648	ITGAD	1	1	1	0	0	0
hsa-miR-648	S100A11	1	1	1	0	0	0
hsa-miR-648	DIAPH2	1	1	1	0	0	0
hsa-miR-648	PHLDA1	1	1	1	0	0	0
hsa-miR-648	TRIAP1	1	1	1	0	0	0
hsa-miR-648	WDR45L	1	1	1	0	0	0
hsa-miR-648	TKTL2	1	1	1	0	0	0
hsa-miR-648	PANX3	1	1	1	0	0	0
hsa-miR-648	KCNE4	1	1	1	0	0	0
hsa-miR-648	KCNH5	1	1	1	0	0	0
hsa-miR-648	TIGD2	1	1	1	0	0	0
hsa-miR-542-5p	HAS3	1	1	1	0	0	0
hsa-miR-542-5p	SGCZ	1	1	1	0	0	0
hsa-miR-581	RBM15	1	1	1	0	0	0
hsa-miR-581	UBP1	1	1	1	0	0	0
hsa-miR-581	LMNA	1	1	1	0	0	0
hsa-miR-581	FAM5B	1	1	1	0	0	0
hsa-miR-581	ZNF131	1	1	1	0	0	0
hsa-miR-581	RBM3	1	1	1	0	0	0
hsa-miR-581	SMNDC1	1	1	1	0	0	0
hsa-miR-581	LGR4	1	1	1	0	0	0
hsa-miR-581	CHAC2	1	1	1	0	0	0
hsa-miR-581	LPP	1	1	1	0	0	0
hsa-miR-581	DNAJC13	1	1	1	0	0	0
hsa-miR-581	DMRT3	1	1	1	0	0	0
hsa-miR-581	C6orf105	1	1	1	0	0	0
hsa-miR-581	RSPO3	1	1	1	0	0	0
hsa-miR-581	C20orf72	1	1	1	0	0	0
hsa-miR-212	SMOC2	1	1	1	0	0	0
hsa-miR-212	SEMA4A	1	1	1	0	0	0
hsa-miR-212	PPM1G	1	1	1	0	0	0
hsa-miR-212	HNRNPM	1	1	1	0	0	0
hsa-miR-212	MFSD11	1	1	1	0	0	0
hsa-miR-212	EIF4A2	1	1	1	0	0	0
hsa-miR-212	CALU	1	1	1	0	0	0
hsa-miR-212	MCOLN3	1	1	1	0	0	0
hsa-miR-212	SRP72	1	1	1	0	0	0
hsa-miR-212	GTF2H1	1	1	1	0	0	0
hsa-miR-212	SLC25A28	1	1	1	0	0	0
hsa-miR-212	TGFBI	1	1	1	0	0	0
hsa-miR-212	GAPVD1	1	1	1	0	0	0
hsa-miR-212	TJAP1	1	1	1	0	0	0
hsa-miR-212	FAM54A	1	1	1	0	0	0
hsa-miR-212	MIPOL1	1	1	1	0	0	0
hsa-miR-212	FANK1	1	1	1	0	0	0
hsa-miR-212	CC2D1B	1	1	1	0	0	0
hsa-miR-212	PIK3AP1	1	1	1	0	0	0
hsa-miR-212	H2AFZ	1	1	1	0	0	0
hsa-miR-212	PAIP2	1	1	1	0	0	0
hsa-miR-212	INTS6	1	1	1	0	0	0
hsa-miR-212	ACVR2B	1	1	1	0	0	0
hsa-miR-212	FAM184A	1	1	1	0	0	0
hsa-miR-212	MYCBP2	1	1	1	0	0	0
hsa-miR-212	GTDC1	1	1	1	0	0	0
hsa-miR-212	ZCCHC11	1	1	1	0	0	0
hsa-miR-212	BNC2	1	1	1	0	0	0
hsa-miR-212	VDAC2	1	1	1	0	0	0
hsa-miR-212	SLC25A20	1	1	1	0	0	0
hsa-miR-212	HBEGF	1	1	1	0	0	0
hsa-miR-212	PNN	1	1	1	0	0	0
hsa-miR-212	RASA1	1	1	1	0	0	0
hsa-miR-212	TTK	1	1	1	0	0	0
hsa-miR-212	HIRA	1	1	1	0	0	0
hsa-miR-212	DDO	1	1	1	0	0	0
hsa-miR-212	TCF15	1	1	1	0	0	0
hsa-miR-212	SLC2A1	1	1	1	0	0	0
hsa-miR-212	RPP14	1	1	1	0	0	0
hsa-miR-212	TIMM9	1	1	1	0	0	0
hsa-miR-212	BRI3	1	1	1	0	0	0
hsa-miR-212	AZIN1	1	1	1	0	0	0
hsa-miR-212	CXorf26	1	1	1	0	0	0
hsa-miR-212	ZNF644	1	1	1	0	0	0
hsa-miR-212	SLC24A3	1	1	1	0	0	0
hsa-miR-212	KCNJ12	1	1	1	0	0	0
hsa-miR-212	HHIP	1	1	1	0	0	0
hsa-miR-212	SAP30L	1	1	1	0	0	0
hsa-miR-212	TRIB1	1	1	1	0	0	0
hsa-miR-212	C12orf26	1	1	1	0	0	0
hsa-miR-212	HAVCR2	1	1	1	0	0	0
hsa-miR-212	UBE2E2	1	1	1	0	0	0
hsa-miR-212	DCUN1D3	1	1	1	0	0	0
hsa-miR-212	MIA3	1	1	1	0	0	0
hsa-miR-212	ILDR2	1	1	1	0	0	0
hsa-miR-193a-3p	PLAU	1	1	1	0	0	0
hsa-miR-193a-3p	STX16	1	1	1	0	0	0
hsa-miR-193a-3p	GPR89B	1	1	1	0	0	0
hsa-miR-193a-3p	SON	1	1	1	0	0	0
hsa-miR-193a-3p	PSRC1	1	1	1	0	0	0
hsa-miR-193a-3p	STMN1	1	1	1	0	0	0
hsa-miR-193a-3p	XPNPEP1	1	1	1	0	0	0
hsa-miR-193a-3p	PIGA	1	1	1	0	0	0
hsa-miR-193a-3p	ALS2CR8	1	1	1	0	0	0
hsa-miR-193a-3p	AP2M1	1	1	1	0	0	0
hsa-miR-193a-3p	MORC4	1	1	1	0	0	0
hsa-miR-193a-3p	HOXD13	1	1	1	0	0	0
hsa-miR-193a-3p	TATDN3	1	1	1	0	0	0
hsa-miR-193a-3p	EN2	1	1	1	0	0	0
hsa-miR-193a-3p	FLI1	1	1	1	0	0	0
hsa-miR-193a-3p	ARPC5	1	1	1	0	0	0
hsa-miR-193a-3p	NSF	1	1	1	0	0	0
hsa-miR-193a-3p	ABCB10	1	1	1	0	0	0
hsa-miR-193a-3p	DNAJC13	1	1	1	0	0	0
hsa-miR-193a-3p	CCDC28A	1	1	1	0	0	0
hsa-miR-193a-3p	BCOR	1	1	1	0	0	0
hsa-miR-193a-3p	ST6GALNAC5	1	1	1	0	0	0
hsa-miR-647	FN1	1	1	1	0	0	0
hsa-miR-647	STRA6	1	1	1	0	0	0
hsa-miR-647	SYT6	1	1	1	0	0	0
hsa-miR-647	DENND5B	1	1	1	0	0	0
hsa-miR-647	BEND6	1	1	1	0	0	0
hsa-miR-647	CUEDC1	1	1	1	0	0	0
hsa-miR-647	TTN	1	1	1	0	0	0
hsa-miR-647	C1orf122	1	1	1	0	0	0
hsa-miR-647	YIPF3	1	1	1	0	0	0
hsa-miR-647	SPRR2G	1	1	1	0	0	0
hsa-miR-647	NR6A1	1	1	1	0	0	0
hsa-miR-647	SRF	1	1	1	0	0	0
hsa-miR-647	STAT5A	1	1	1	0	0	0
hsa-miR-647	ENDOU	1	1	1	0	0	0
hsa-miR-647	ALKBH5	1	1	1	0	0	0
hsa-miR-647	PKHD1	1	1	1	0	0	0
hsa-miR-647	C5orf46	1	1	1	0	0	0
hsa-miR-548c-3p	PLAU	1	1	1	0	0	0
hsa-miR-548c-3p	PPIP5K2	1	1	1	0	0	0
hsa-miR-548c-3p	MATR3	1	1	1	0	0	0
hsa-miR-548c-3p	RPGRIP1L	1	1	1	0	0	0
hsa-miR-548c-3p	SPIRE1	1	1	1	0	0	0
hsa-miR-548c-3p	PAN3	1	1	1	0	0	0
hsa-miR-548c-3p	GTF2IRD1	1	1	1	0	0	0
hsa-miR-548c-3p	PDLIM5	1	1	1	0	0	0
hsa-miR-548c-3p	IPO8	1	1	1	0	0	0
hsa-miR-548c-3p	GOLGA4	1	1	1	0	0	0
hsa-miR-548c-3p	DDX10	1	1	1	0	0	0
hsa-miR-548c-3p	CCNL1	1	1	1	0	0	0
hsa-miR-548c-3p	NXT2	1	1	1	0	0	0
hsa-miR-548c-3p	KIAA1704	1	1	1	0	0	0
hsa-miR-548c-3p	ZNF638	1	1	1	0	0	0
hsa-miR-548c-3p	BIVM	1	1	1	0	0	0
hsa-miR-548c-3p	WAPAL	1	1	1	0	0	0
hsa-miR-548c-3p	IQCK	1	1	1	0	0	0
hsa-miR-548c-3p	ZNF281	1	1	1	0	0	0
hsa-miR-548c-3p	CHST11	1	1	1	0	0	0
hsa-miR-548c-3p	ARHGAP12	1	1	1	0	0	0
hsa-miR-548c-3p	PRPF39	1	1	1	0	0	0
hsa-miR-548c-3p	UNKL	1	1	1	0	0	0
hsa-miR-548c-3p	LRRN1	1	1	1	0	0	0
hsa-miR-548c-3p	WDR67	1	1	1	0	0	0
hsa-miR-548c-3p	NAA30	1	1	1	0	0	0
hsa-miR-548c-3p	GORASP2	1	1	1	0	0	0
hsa-miR-548c-3p	FOXP1	1	1	1	0	0	0
hsa-miR-548c-3p	PDE1C	1	1	1	0	0	0
hsa-miR-548c-3p	LUC7L2	1	1	1	0	0	0
hsa-miR-548c-3p	HDAC2	1	1	1	0	0	0
hsa-miR-548c-3p	SNAP25	1	1	1	0	0	0
hsa-miR-548c-3p	RASGEF1A	1	1	1	0	0	0
hsa-miR-548c-3p	ANKRD10	1	1	1	0	0	0
hsa-miR-548c-3p	FAM98A	1	1	1	0	0	0
hsa-miR-548c-3p	DDX42	1	1	1	0	0	0
hsa-miR-548c-3p	HMGCL	1	1	1	0	0	0
hsa-miR-548c-3p	LYPLAL1	1	1	1	0	0	0
hsa-miR-548c-3p	HARS	1	1	1	0	0	0
hsa-miR-548c-3p	C17orf85	1	1	1	0	0	0
hsa-miR-548c-3p	DENND5A	1	1	1	0	0	0
hsa-miR-548c-3p	ODF2	1	1	1	0	0	0
hsa-miR-548c-3p	CLIP1	1	1	1	0	0	0
hsa-miR-548c-3p	SDCBP	1	1	1	0	0	0
hsa-miR-548c-3p	WTAP	1	1	1	0	0	0
hsa-miR-548c-3p	ARID1A	1	1	1	0	0	0
hsa-miR-548c-3p	ENPP3	1	1	1	0	0	0
hsa-miR-548c-3p	MYO9A	1	1	1	0	0	0
hsa-miR-548c-3p	KDM6A	1	1	1	0	0	0
hsa-miR-548c-3p	TMEM138	1	1	1	0	0	0
hsa-miR-548c-3p	INTS7	1	1	1	0	0	0
hsa-miR-548c-3p	FBXL5	1	1	1	0	0	0
hsa-miR-548c-3p	MIPOL1	1	1	1	0	0	0
hsa-miR-548c-3p	RBBP6	1	1	1	0	0	0
hsa-miR-548c-3p	PNRC1	1	1	1	0	0	0
hsa-miR-548c-3p	IL20	1	1	1	0	0	0
hsa-miR-548c-3p	CYFIP1	1	1	1	0	0	0
hsa-miR-548c-3p	C1orf94	1	1	1	0	0	0
hsa-miR-548c-3p	RBBP8	1	1	1	0	0	0
hsa-miR-548c-3p	ELAVL2	1	1	1	0	0	0
hsa-miR-548c-3p	NKAIN2	1	1	1	0	0	0
hsa-miR-548c-3p	SLC39A12	1	1	1	0	0	0
hsa-miR-548c-3p	DAAM1	1	1	1	0	0	0
hsa-miR-548c-3p	UNC13C	1	1	1	0	0	0
hsa-miR-548c-3p	EBF1	1	1	1	0	0	0
hsa-miR-548c-3p	SF3B1	1	1	1	0	0	0
hsa-miR-548c-3p	DDX4	1	1	1	0	0	0
hsa-miR-548c-3p	BRD1	1	1	1	0	0	0
hsa-miR-548c-3p	RANBP9	1	1	1	0	0	0
hsa-miR-548c-3p	DDR1	1	1	1	0	0	0
hsa-miR-548c-3p	TDRD5	1	1	1	0	0	0
hsa-miR-548c-3p	PTPRZ1	1	1	1	0	0	0
hsa-miR-548c-3p	DROSHA	1	1	1	0	0	0
hsa-miR-548c-3p	RECK	1	1	1	0	0	0
hsa-miR-548c-3p	IFRD1	1	1	1	0	0	0
hsa-miR-548c-3p	AP3S1	1	1	1	0	0	0
hsa-miR-548c-3p	SMARCE1	1	1	1	0	0	0
hsa-miR-548c-3p	DAZAP1	1	1	1	0	0	0
hsa-miR-548c-3p	BMPR1A	1	1	1	0	0	0
hsa-miR-548c-3p	ZDHHC16	1	1	1	0	0	0
hsa-miR-548c-3p	TANK	1	1	1	0	0	0
hsa-miR-548c-3p	ODC1	1	1	1	0	0	0
hsa-miR-548c-3p	ATP1A1	1	1	1	0	0	0
hsa-miR-548c-3p	PRSS22	1	1	1	0	0	0
hsa-miR-548c-3p	STAG2	1	1	1	0	0	0
hsa-miR-548c-3p	ARMCX1	1	1	1	0	0	0
hsa-miR-548c-3p	TIPARP	1	1	1	0	0	0
hsa-miR-548c-3p	PARP14	1	1	1	0	0	0
hsa-miR-548c-3p	FAS	1	1	1	0	0	0
hsa-miR-548c-3p	MSH2	1	1	1	0	0	0
hsa-miR-548c-3p	WAS	1	1	1	0	0	0
hsa-miR-548c-3p	FCGR2B	1	1	1	0	0	0
hsa-miR-548c-3p	KLHL31	1	1	1	0	0	0
hsa-miR-548c-3p	SUMO1	1	1	1	0	0	0
hsa-miR-548c-3p	WBP5	1	1	1	0	0	0
hsa-miR-548c-3p	SPOP	1	1	1	0	0	0
hsa-miR-548c-3p	LMBRD2	1	1	1	0	0	0
hsa-miR-548c-3p	DSTN	1	1	1	0	0	0
hsa-miR-548c-3p	SC4MOL	1	1	1	0	0	0
hsa-miR-548c-3p	CANX	1	1	1	0	0	0
hsa-miR-548c-3p	KIAA0101	1	1	1	0	0	0
hsa-miR-548c-3p	PLGLB1	1	1	1	0	0	0
hsa-miR-548c-3p	REV1	1	1	1	0	0	0
hsa-miR-548c-3p	SI	1	1	1	0	0	0
hsa-miR-548c-3p	NSL1	1	1	1	0	0	0
hsa-miR-548c-3p	POT1	1	1	1	0	0	0
hsa-miR-548c-3p	OCIAD1	1	1	1	0	0	0
hsa-miR-548c-3p	MGA	1	1	1	0	0	0
hsa-miR-548c-3p	ACYP1	1	1	1	0	0	0
hsa-miR-548c-3p	AMELX	1	1	1	0	0	0
hsa-miR-548c-3p	DARS	1	1	1	0	0	0
hsa-miR-548c-3p	CDO1	1	1	1	0	0	0
hsa-miR-548c-3p	CNTN1	1	1	1	0	0	0
hsa-miR-548c-3p	CPS1	1	1	1	0	0	0
hsa-miR-548c-3p	CTH	1	1	1	0	0	0
hsa-miR-548c-3p	KLRC1	1	1	1	0	0	0
hsa-miR-548c-3p	KLRC2	1	1	1	0	0	0
hsa-miR-548c-3p	KPNA5	1	1	1	0	0	0
hsa-miR-548c-3p	PLGLB2	1	1	1	0	0	0
hsa-miR-548c-3p	PPP1CB	1	1	1	0	0	0
hsa-miR-548c-3p	TAF15	1	1	1	0	0	0
hsa-miR-548c-3p	CDH12	1	1	1	0	0	0
hsa-miR-548c-3p	FLT3	1	1	1	0	0	0
hsa-miR-548c-3p	DUSP5	1	1	1	0	0	0
hsa-miR-548c-3p	DUSP8	1	1	1	0	0	0
hsa-miR-548c-3p	DCLK1	1	1	1	0	0	0
hsa-miR-548c-3p	GEM	1	1	1	0	0	0
hsa-miR-548c-3p	HCN4	1	1	1	0	0	0
hsa-miR-548c-3p	LNPEP	1	1	1	0	0	0
hsa-miR-548c-3p	LPP	1	1	1	0	0	0
hsa-miR-548c-3p	TOB1	1	1	1	0	0	0
hsa-miR-548c-3p	PRCC	1	1	1	0	0	0
hsa-miR-548c-3p	PLCD1	1	1	1	0	0	0
hsa-miR-548c-3p	SPTLC1	1	1	1	0	0	0
hsa-miR-548c-3p	ZIC2	1	1	1	0	0	0
hsa-miR-548c-3p	TSPAN12	1	1	1	0	0	0
hsa-miR-548c-3p	UBQLN2	1	1	1	0	0	0
hsa-miR-548c-3p	CELSR1	1	1	1	0	0	0
hsa-miR-548c-3p	C11orf58	1	1	1	0	0	0
hsa-miR-548c-3p	KIAA0649	1	1	1	0	0	0
hsa-miR-548c-3p	TOMM70A	1	1	1	0	0	0
hsa-miR-548c-3p	TBC1D9	1	1	1	0	0	0
hsa-miR-548c-3p	EIF5B	1	1	1	0	0	0
hsa-miR-548c-3p	CDH9	1	1	1	0	0	0
hsa-miR-548c-3p	CMPK1	1	1	1	0	0	0
hsa-miR-548c-3p	CYP39A1	1	1	1	0	0	0
hsa-miR-548c-3p	IMPAD1	1	1	1	0	0	0
hsa-miR-548c-3p	MNS1	1	1	1	0	0	0
hsa-miR-548c-3p	BEX1	1	1	1	0	0	0
hsa-miR-548c-3p	MLL5	1	1	1	0	0	0
hsa-miR-548c-3p	CBX8	1	1	1	0	0	0
hsa-miR-548c-3p	CLDN1	1	1	1	0	0	0
hsa-miR-548c-3p	NR0B2	1	1	1	0	0	0
hsa-miR-548c-3p	ZNF606	1	1	1	0	0	0
hsa-miR-548c-3p	ZBTB46	1	1	1	0	0	0
hsa-miR-548c-3p	FBXO30	1	1	1	0	0	0
hsa-miR-548c-3p	YIPF4	1	1	1	0	0	0
hsa-miR-548c-3p	TRIM63	1	1	1	0	0	0
hsa-miR-548c-3p	MICALCL	1	1	1	0	0	0
hsa-miR-548c-3p	PCDH11Y	1	1	1	0	0	0
hsa-miR-548c-3p	CTCFL	1	1	1	0	0	0
hsa-miR-548c-3p	MED30	1	1	1	0	0	0
hsa-miR-548c-3p	PKD1L1	1	1	1	0	0	0
hsa-miR-548c-3p	NAF1	1	1	1	0	0	0
hsa-miR-548c-3p	MS4A6E	1	1	1	0	0	0
hsa-miR-548c-3p	NACC2	1	1	1	0	0	0
hsa-miR-548c-3p	OAF	1	1	1	0	0	0
hsa-let-7a	ABCC5	1	1	1	0	0	0
hsa-let-7a	TMEM2	1	1	1	0	0	0
hsa-let-7a	GATM	1	1	1	0	0	0
hsa-let-7a	ADAMTS8	1	1	1	0	0	0
hsa-let-7a	NEK3	1	1	1	0	0	0
hsa-let-7a	LPP	1	0	0	1	0	1
hsa-let-7a	BZW2	1	1	1	0	0	0
hsa-let-7a	RPUSD3	1	1	1	0	0	0
hsa-let-7a	DDX19B	1	1	1	0	0	0
hsa-let-7a	C8orf58	1	1	1	0	0	0
hsa-let-7a	SLC35D2	1	1	1	0	0	0
hsa-let-7a	TRIM71	1	1	1	0	1	0
hsa-let-7a	COIL	1	1	1	0	0	0
hsa-let-7a	LRIG2	1	1	1	0	0	0
hsa-let-7a	GCNT4	1	1	1	0	0	0
hsa-let-7a	MED28	1	1	1	0	0	0
hsa-let-7a	FAM103A1	1	1	1	0	0	0
hsa-let-7a	ZNF583	1	1	1	0	0	0
hsa-let-7a	UHRF2	1	1	1	0	0	0
hsa-let-7a	LRIG3	1	1	1	0	0	0
hsa-let-7a	PRTG	1	1	1	0	0	0
hsa-let-7a	ANKRD43	1	1	1	0	0	0
hsa-let-7a	NF2	1	1	0	0	1	0
hsa-miR-219-1-3p	COL11A1	1	1	1	0	0	0
hsa-miR-219-1-3p	KTN1	1	1	1	0	0	0
hsa-miR-219-1-3p	ENPP3	1	1	1	0	0	0
hsa-miR-219-1-3p	MLLT10	1	1	1	0	0	0
hsa-miR-219-1-3p	FASLG	1	1	1	0	0	0
hsa-miR-219-1-3p	ANKRD55	1	1	1	0	0	0
hsa-miR-219-1-3p	SNRPC	1	1	1	0	0	0
hsa-miR-219-1-3p	PIN4	1	1	1	0	0	0
hsa-miR-219-1-3p	HECW1	1	1	1	0	0	0
hsa-miR-219-1-3p	SMG1	1	1	1	0	0	0
hsa-miR-219-1-3p	NIT2	1	1	1	0	0	0
hsa-miR-219-1-3p	ZBED2	1	1	1	0	0	0
hsa-miR-219-1-3p	TMEM99	1	1	1	0	0	0
hsa-miR-323-5p	DDB1	1	1	1	0	0	0
hsa-miR-323-5p	UQCR10	1	1	1	0	0	0
hsa-miR-323-5p	KRT79	1	1	1	0	0	0
hsa-miR-890	C3orf15	1	1	1	0	0	0
hsa-miR-890	C11orf17	1	1	1	0	0	0
hsa-miR-890	C1orf103	1	1	1	0	0	0
hsa-miR-890	RBMX	1	1	1	0	0	0
hsa-miR-890	IDH3A	1	1	1	0	0	0
hsa-miR-890	PROK2	1	1	1	0	0	0
hsa-miR-890	PTPLA	1	1	1	0	0	0
hsa-miR-890	C7orf46	1	1	1	0	0	0
hsa-miR-890	BVES	1	1	1	0	0	0
hsa-miR-890	SIAE	1	1	1	0	0	0
hsa-miR-890	CLVS1	1	1	1	0	0	0
hsa-miR-890	AP3M1	1	1	1	0	0	0
hsa-miR-890	OSBP2	1	1	1	0	0	0
hsa-miR-890	GLIPR1L2	1	1	1	0	0	0
hsa-miR-890	GAP43	1	1	1	0	0	0
hsa-miR-890	FANCL	1	1	1	0	0	0
hsa-miR-890	ZNF207	1	1	1	0	0	0
hsa-miR-890	ANKS6	1	1	1	0	0	0
hsa-miR-890	KIAA2018	1	1	1	0	0	0
hsa-miR-890	APOBEC3B	1	1	1	0	0	0
hsa-miR-890	PTH	1	1	1	0	0	0
hsa-miR-890	GAD2	1	1	1	0	0	0
hsa-miR-890	SEH1L	1	1	1	0	0	0
hsa-miR-890	CALM2	1	1	1	0	0	0
hsa-miR-890	SNAI2	1	1	1	0	0	0
hsa-miR-890	UBE2B	1	1	1	0	0	0
hsa-miR-890	YY1	1	1	1	0	0	0
hsa-miR-890	LDB1	1	1	1	0	0	0
hsa-miR-890	LHX2	1	1	1	0	0	0
hsa-miR-890	ELK3	1	1	1	0	0	0
hsa-miR-890	H3F3B	1	1	1	0	0	0
hsa-miR-890	MARCKSL1	1	1	1	0	0	0
hsa-miR-890	BOD1L	1	1	1	0	0	0
hsa-miR-768-5p	IL7	1	1	1	0	0	0
hsa-miR-768-5p	UBE4B	1	1	1	0	0	0
hsa-miR-768-5p	LRRN1	1	1	1	0	0	0
hsa-miR-768-5p	PUM1	1	1	1	0	0	0
hsa-miR-768-5p	NCOA7	1	1	1	0	0	0
hsa-miR-768-5p	HBP1	1	1	1	0	0	0
hsa-miR-768-5p	FGD5	1	1	1	0	0	0
hsa-miR-768-5p	BCAT1	1	1	1	0	0	0
hsa-miR-768-5p	AQP6	1	1	1	0	0	0
hsa-miR-768-5p	KIRREL2	1	1	1	0	0	0
hsa-miR-768-5p	SAMD4A	1	1	1	0	0	0
hsa-miR-768-5p	CCDC115	1	1	1	0	0	0
hsa-miR-768-5p	PRSS22	1	1	1	0	0	0
hsa-miR-768-5p	ALDH18A1	1	1	1	0	0	0
hsa-miR-768-5p	SST	1	1	1	0	0	0
hsa-miR-768-5p	ID4	1	1	1	0	0	0
hsa-miR-768-5p	E2F3	1	1	1	0	0	0
hsa-miR-768-5p	EIF2AK3	1	1	1	0	0	0
hsa-miR-768-5p	COX4NB	1	1	1	0	0	0
hsa-miR-768-5p	WFDC8	1	1	1	0	0	0
hsa-miR-768-5p	C11orf87	1	1	1	0	0	0
hsa-miR-520h	BAI2	1	1	1	0	0	0
hsa-miR-520h	SMOC2	1	1	1	0	0	0
hsa-miR-520h	VLDLR	1	1	1	0	0	0
hsa-miR-520h	EIF4G3	1	1	1	0	0	0
hsa-miR-520h	GPM6B	1	1	1	0	0	0
hsa-miR-520h	HEPH	1	1	1	0	0	0
hsa-miR-520h	PHACTR4	1	1	1	0	0	0
hsa-miR-520h	TNRC6A	1	1	1	0	0	0
hsa-miR-520h	DLG2	1	1	1	0	0	0
hsa-miR-520h	TBC1D15	1	1	1	0	0	0
hsa-miR-520h	NPAS3	1	1	1	0	0	0
hsa-miR-520h	KIAA1826	1	1	1	0	0	0
hsa-miR-520h	CCDC83	1	1	1	0	0	0
hsa-miR-520h	CPSF6	1	1	1	0	0	0
hsa-miR-520h	GDA	1	1	1	0	0	0
hsa-miR-520h	FAM176A	1	1	1	0	0	0
hsa-miR-520h	LHX8	1	1	1	0	0	0
hsa-miR-520h	C11orf88	1	1	1	0	0	0
hsa-miR-520h	BRD1	1	1	1	0	0	0
hsa-miR-520h	LRRFIP2	1	1	1	0	0	0
hsa-miR-520h	EIF4G2	1	1	1	0	0	0
hsa-miR-520h	KCTD18	1	1	1	0	0	0
hsa-miR-520h	LINGO1	1	1	1	0	0	0
hsa-miR-520h	PRKAR2A	1	1	1	0	0	0
hsa-miR-520h	RTCD1	1	1	1	0	0	0
hsa-miR-520h	OCRL	1	1	1	0	0	0
hsa-miR-520h	KLF10	1	1	1	0	0	0
hsa-miR-520h	MAP9	1	1	1	0	0	0
hsa-miR-520h	TCERG1	1	1	1	0	0	0
hsa-miR-520h	ZNF697	1	1	1	0	0	0
hsa-miR-520h	PPP6C	1	1	1	0	0	0
hsa-miR-520h	MAPK9	1	1	1	0	0	0
hsa-miR-520h	SORL1	1	1	1	0	0	0
hsa-miR-520h	FGF18	1	1	1	0	0	0
hsa-miR-520h	STK17A	1	1	1	0	0	0
hsa-miR-520h	SMAD6	1	1	1	0	1	0
hsa-miR-520h	MGAT4A	1	1	1	0	0	0
hsa-miR-520h	ZNF318	1	1	1	0	0	0
hsa-miR-520h	TAF5L	1	1	1	0	0	0
hsa-miR-520h	DYM	1	1	1	0	0	0
hsa-miR-520h	CAMK2N1	1	1	1	0	0	0
hsa-miR-520h	CRCT1	1	1	1	0	0	0
hsa-miR-520h	ITFG1	1	1	1	0	0	0
hsa-miR-520h	FBXO39	1	1	1	0	0	0
hsa-miR-520h	C19orf75	1	1	1	0	0	0
hsa-miR-520h	GMCL1	1	1	1	0	0	0
hsa-miR-638	TCERG1L	1	1	1	0	0	0
hsa-miR-421	PRUNE2	1	1	1	0	0	0
hsa-miR-421	RNMT	1	1	1	0	0	0
hsa-miR-421	HNRPDL	1	1	1	0	0	0
hsa-miR-421	GOLGA4	1	1	1	0	0	0
hsa-miR-421	FAM49B	1	1	1	0	0	0
hsa-miR-421	CHST9	1	1	1	0	0	0
hsa-miR-421	MED23	1	1	1	0	0	0
hsa-miR-421	RNF146	1	1	1	0	0	0
hsa-miR-421	TSN	1	1	1	0	0	0
hsa-miR-421	SLC25A3	1	1	1	0	0	0
hsa-miR-421	FAM9B	1	1	1	0	0	0
hsa-miR-421	FRMPD2	1	1	1	0	0	0
hsa-miR-421	RTTN	1	1	1	0	0	0
hsa-miR-421	IKZF2	1	1	1	0	0	0
hsa-miR-421	RHOBTB1	1	1	1	0	0	0
hsa-miR-421	NR1H4	1	1	1	0	0	0
hsa-miR-421	SMC1B	1	1	1	0	0	0
hsa-miR-421	SNRNP70	1	1	1	0	0	0
hsa-miR-421	RPL14	1	1	1	0	0	0
hsa-miR-421	PTGFR	1	1	1	0	0	0
hsa-miR-421	KIAA2026	1	1	1	0	0	0
hsa-miR-421	C3orf70	1	0	1	0	0	1
hsa-miR-421	PDE4B	1	1	1	0	0	0
hsa-miR-421	KDM5A	1	1	1	0	0	0
hsa-miR-421	CUL4B	1	1	1	0	0	0
hsa-miR-421	SCGB2A1	1	1	1	0	0	0
hsa-miR-421	NDUFC1	1	1	1	0	0	0
hsa-miR-421	PSMD10	1	1	1	0	0	0
hsa-miR-421	YWHAH	1	1	1	0	0	0
hsa-miR-421	SCG2	1	1	1	0	0	0
hsa-miR-421	TAF15	1	1	1	0	0	0
hsa-miR-421	IRS1	1	1	1	0	0	0
hsa-miR-421	PRCC	1	1	1	0	0	0
hsa-miR-421	S100A2	1	1	1	0	0	0
hsa-miR-421	CAPZA1	1	1	1	0	0	0
hsa-miR-421	PLK2	1	1	1	0	0	0
hsa-miR-421	TAF5	1	1	1	0	0	0
hsa-miR-421	VEZF1	1	1	1	0	0	0
hsa-miR-421	TESK2	1	1	1	0	0	0
hsa-miR-421	RAB3GAP1	1	1	1	0	0	0
hsa-miR-421	TOMM70A	1	1	1	0	0	0
hsa-miR-421	VPS29	1	1	1	0	0	0
hsa-miR-421	STYK1	1	1	1	0	0	0
hsa-miR-421	NEUROD6	1	1	1	0	0	0
hsa-miR-421	SEC11C	1	1	1	0	0	0
hsa-miR-421	SCAND3	1	1	1	0	0	0
hsa-miR-421	FAM9A	1	1	1	0	0	0
hsa-miR-421	PTF1A	1	1	1	0	0	0
hsa-miR-421	SYT15	1	1	1	0	0	0
hsa-miR-421	KRT40	1	1	1	0	0	0
hsa-miR-421	PTGER3	1	1	1	0	0	0
hsa-miR-628-5p	CASK	1	1	1	0	0	0
hsa-miR-628-5p	RLF	1	1	1	0	0	0
hsa-miR-628-5p	LMX1A	1	1	1	0	0	0
hsa-miR-628-5p	KTN1	1	1	1	0	0	0
hsa-miR-628-5p	CAMK2G	1	1	1	0	0	0
hsa-miR-628-5p	ARF6	1	1	1	0	0	0
hsa-miR-628-5p	SET	1	1	1	0	0	0
hsa-miR-628-5p	FAM71F1	1	1	1	0	0	0
hsa-miR-628-5p	FGFR2	1	1	1	0	0	0
hsa-miR-628-5p	PRKAR2A	1	1	1	0	0	0
hsa-miR-628-5p	ATP2A2	1	1	1	0	0	0
hsa-miR-628-5p	ALS2CR11	1	1	1	0	0	0
hsa-miR-628-5p	RSBN1L	1	1	1	0	0	0
hsa-miR-628-5p	ELOVL1	1	1	1	0	0	0
hsa-miR-628-5p	HPRT1	1	1	1	0	0	0
hsa-miR-628-5p	FAM168B	1	1	1	0	0	0
hsa-miR-628-5p	MTUS2	1	1	1	0	0	0
hsa-miR-628-5p	CDC14B	1	1	1	0	0	0
hsa-miR-628-5p	BCL6	1	1	1	0	0	0
hsa-miR-628-5p	COL4A1	1	1	1	0	0	0
hsa-miR-628-5p	TRAF3	1	1	1	0	0	0
hsa-miR-628-5p	PIGH	1	1	1	0	0	0
hsa-miR-628-5p	INSIG1	1	1	1	0	0	0
hsa-miR-628-5p	DMC1	1	1	1	0	0	0
hsa-miR-628-5p	MGEA5	1	1	1	0	0	0
hsa-miR-628-5p	SLC40A1	1	1	1	0	0	0
hsa-miR-628-5p	USP33	1	1	1	0	0	0
hsa-miR-628-5p	SETBP1	1	1	1	0	0	0
hsa-miR-628-5p	BIRC6	1	1	1	0	0	0
hsa-miR-628-5p	KLHL9	1	1	1	0	0	0
hsa-miR-628-5p	GAR1	1	1	1	0	0	0
hsa-miR-628-5p	CCBL2	1	1	1	0	0	0
hsa-miR-628-5p	MRAP2	1	1	1	0	0	0
hsa-miR-127-3p	MTCP1	1	1	1	0	0	0
hsa-miR-127-3p	VSX1	1	1	1	0	0	0
hsa-miR-127-5p	SPP1	1	1	1	0	0	0
hsa-miR-127-5p	CDK15	1	1	1	0	0	0
hsa-miR-127-5p	C20orf132	1	1	1	0	0	0
hsa-miR-127-5p	STAT4	1	1	1	0	0	0
hsa-miR-127-5p	HMGB2	1	1	1	0	0	0
hsa-miR-127-5p	HNRNPR	1	1	1	0	0	0
hsa-miR-127-5p	RAD17	1	1	1	0	0	0
hsa-miR-127-5p	FGG	1	1	1	0	0	0
hsa-miR-127-5p	SAMD3	1	1	1	0	0	0
hsa-miR-127-5p	ATP5B	1	1	1	0	0	0
hsa-miR-127-5p	SMC3	1	1	1	0	0	0
hsa-miR-127-5p	IPO7	1	1	1	0	0	0
hsa-miR-127-5p	WIF1	1	1	1	0	0	0
hsa-miR-127-5p	KRT24	1	1	1	0	0	0
hsa-miR-127-5p	TKTL2	1	1	1	0	0	0
hsa-miR-127-5p	FNDC1	1	1	1	0	0	0
hsa-miR-127-5p	ARID2	1	1	1	0	0	0
hsa-miR-655	HSPH1	1	1	1	0	0	0
hsa-miR-655	PCDH19	1	1	1	0	0	0
hsa-miR-655	LRRC7	1	1	1	0	0	0
hsa-miR-655	FAM135A	1	1	1	0	0	0
hsa-miR-655	CASK	1	1	1	0	0	0
hsa-miR-655	BAZ2B	1	1	1	0	0	0
hsa-miR-655	IL7	1	1	1	0	0	0
hsa-miR-655	LTBP1	1	1	1	0	0	0
hsa-miR-655	COL11A1	1	1	1	0	0	0
hsa-miR-655	RNF130	1	1	1	0	0	0
hsa-miR-655	SESN1	1	1	1	0	0	0
hsa-miR-655	RGS7	1	1	1	0	0	0
hsa-miR-655	DYRK4	1	1	1	0	0	0
hsa-miR-655	CALU	1	1	1	0	0	0
hsa-miR-655	F3	1	1	1	0	0	0
hsa-miR-655	PHACTR3	1	1	1	0	0	0
hsa-miR-655	ARHGAP17	1	1	1	0	0	0
hsa-miR-655	SMEK2	1	1	1	0	0	0
hsa-miR-655	C5orf42	1	1	1	0	0	0
hsa-miR-655	GPBP1L1	1	1	1	0	0	0
hsa-miR-655	TLE4	1	1	1	0	0	0
hsa-miR-655	CPNE8	1	1	1	0	0	0
hsa-miR-655	SETD2	1	1	1	0	0	0
hsa-miR-655	CDKN2AIP	1	1	1	0	0	0
hsa-miR-655	GOLGA8B	1	1	1	0	0	0
hsa-miR-655	OSBPL9	1	1	1	0	0	0
hsa-miR-655	KTN1	1	1	1	0	0	0
hsa-miR-655	BAAT1	1	1	1	0	0	0
hsa-miR-655	TBC1D3G	1	1	1	0	0	0
hsa-miR-655	TDRD9	1	1	1	0	0	0
hsa-miR-655	CAPRIN2	1	1	1	0	0	0
hsa-miR-655	RBM26	1	1	1	0	0	0
hsa-miR-655	BOLL	1	1	1	0	0	0
hsa-miR-655	WDR44	1	1	1	0	0	0
hsa-miR-655	RBBP6	1	1	1	0	0	0
hsa-miR-655	PNRC1	1	1	1	0	0	0
hsa-miR-655	HORMAD1	1	1	1	0	0	0
hsa-miR-655	ZNF521	1	1	1	0	0	0
hsa-miR-655	SCOC	1	1	1	0	0	0
hsa-miR-655	RANBP9	1	1	1	0	0	0
hsa-miR-655	CDKN1C	1	1	1	0	0	0
hsa-miR-655	ARFIP1	1	1	1	0	0	0
hsa-miR-655	TRAPPC8	1	1	1	0	0	0
hsa-miR-655	PAQR3	1	1	1	0	0	0
hsa-miR-655	PRDX1	1	1	1	0	0	0
hsa-miR-655	ADM	1	1	1	0	0	0
hsa-miR-655	WIPF1	1	1	1	0	0	0
hsa-miR-655	SSB	1	1	1	0	0	0
hsa-miR-655	UCHL3	1	1	1	0	0	0
hsa-miR-655	APOBEC3B	1	1	1	0	0	0
hsa-miR-655	ATF2	1	1	1	0	0	0
hsa-miR-655	IL6	1	1	1	0	0	0
hsa-miR-655	IFNG	1	1	1	0	0	0
hsa-miR-655	TBC1D3C	1	1	1	0	0	0
hsa-miR-655	ZDHHC9	1	1	1	0	0	0
hsa-miR-655	CXCR4	1	1	1	0	0	0
hsa-miR-655	ARHGAP28	1	1	1	0	0	0
hsa-miR-655	PPM1B	1	1	1	0	0	0
hsa-miR-655	CORT	1	1	1	0	0	0
hsa-miR-655	DARS	1	1	1	0	0	0
hsa-miR-655	ING2	1	1	1	0	0	0
hsa-miR-655	GADD45A	1	1	1	0	0	0
hsa-miR-655	GAB1	1	1	1	0	0	0
hsa-miR-655	KCNJ3	1	1	1	0	0	0
hsa-miR-655	NEUROD1	1	1	1	0	0	0
hsa-miR-655	PTX3	1	1	1	0	0	0
hsa-miR-655	RGS1	1	1	1	0	0	0
hsa-miR-655	BLZF1	1	1	1	0	0	0
hsa-miR-655	EIF3A	1	1	1	0	0	0
hsa-miR-655	GMFB	1	1	1	0	0	0
hsa-miR-655	PRLHR	1	1	1	0	0	0
hsa-miR-655	SCAF11	1	1	1	0	0	0
hsa-miR-655	SNRNP40	1	1	1	0	0	0
hsa-miR-655	NEFM	1	1	1	0	0	0
hsa-miR-655	HES1	1	1	1	0	0	0
hsa-miR-655	RGS4	1	1	1	0	0	0
hsa-miR-655	EIF1B	1	1	1	0	0	0
hsa-miR-655	PRKG2	1	1	1	0	0	0
hsa-miR-655	UBE2E3	1	1	1	0	0	0
hsa-miR-655	CHIC2	1	1	1	0	0	0
hsa-miR-655	H2AFV	1	1	1	0	0	0
hsa-miR-655	SNX10	1	1	1	0	0	0
hsa-miR-655	C11orf58	1	1	1	0	0	0
hsa-miR-655	ZNF423	1	1	1	0	0	0
hsa-miR-655	RFK	1	1	1	0	0	0
hsa-miR-655	DENND1B	1	1	1	0	0	0
hsa-miR-655	CCBL2	1	1	1	0	0	0
hsa-miR-655	RFPL1	1	1	1	0	0	0
hsa-miR-655	UBE2E2	1	1	1	0	0	0
hsa-miR-655	AQP11	1	1	1	0	0	0
hsa-miR-655	CMTM8	1	1	1	0	0	0
hsa-miR-655	ZNF326	1	1	1	0	0	0
hsa-miR-655	APITD1	1	1	1	0	0	0
hsa-miR-655	ZCCHC13	1	1	1	0	0	0
hsa-miR-655	C13orf36	1	1	1	0	0	0
hsa-miR-555	PAK3	1	1	1	0	0	0
hsa-miR-555	BVES	1	1	1	0	0	0
hsa-miR-555	SULF1	1	1	1	0	0	0
hsa-miR-555	HNRNPC	1	1	1	0	0	0
hsa-miR-555	YARS2	1	1	1	0	0	0
hsa-miR-555	MGA	1	1	1	0	0	0
hsa-miR-555	FAM59A	1	1	1	0	0	0
hsa-miR-555	PM20D1	1	1	1	0	0	0
hsa-miR-361-3p	CD3EAP	1	1	1	0	0	0
hsa-miR-361-3p	OSR2	1	1	1	0	0	0
hsa-miR-361-3p	PTDSS1	1	1	1	0	0	0
hsa-miR-361-3p	KDM5C	1	1	1	0	0	0
hsa-miR-361-3p	PCYT1A	1	1	1	0	0	0
hsa-miR-361-3p	COL7A1	1	1	1	0	0	0
hsa-miR-361-3p	SLC6A9	1	1	1	0	0	0
hsa-miR-361-3p	ENTPD3	1	1	1	0	0	0
hsa-miR-361-3p	NDST1	1	1	1	0	0	0
hsa-miR-361-3p	SNRPD3	1	1	1	0	0	0
hsa-miR-361-3p	HS3ST4	1	1	1	0	0	0
hsa-miR-361-3p	TMEM167B	1	1	1	0	0	0
hsa-miR-361-3p	YPEL4	1	1	1	0	0	0
hsa-miR-361-3p	CADM4	1	1	1	0	0	0
hsa-miR-15b	MKNK1	1	1	1	0	0	0
hsa-miR-15b	LPHN2	1	1	1	0	0	0
hsa-miR-15b	WWC1	1	1	1	0	0	0
hsa-miR-15b	SEMA6D	1	1	1	0	0	0
hsa-miR-15b	PDLIM5	1	1	1	0	0	0
hsa-miR-15b	GOLGA4	1	0	0	1	0	1
hsa-miR-15b	SESN1	1	1	1	0	0	0
hsa-miR-15b	NF2	1	1	1	0	0	0
hsa-miR-15b	C14orf129	1	1	1	0	0	0
hsa-miR-15b	SNTB2	1	1	1	0	0	0
hsa-miR-15b	STOX2	1	1	1	0	0	0
hsa-miR-15b	KLHDC8B	1	1	1	0	0	0
hsa-miR-15b	GPD2	1	0	0	1	0	1
hsa-miR-15b	SGK1	1	1	1	0	0	0
hsa-miR-15b	NRBP1	1	1	1	0	0	0
hsa-miR-15b	RBM6	1	1	1	0	0	0
hsa-miR-15b	SIAH1	1	1	1	0	0	0
hsa-miR-15b	TMEM100	1	1	1	0	0	0
hsa-miR-15b	CUL2	1	1	1	0	0	0
hsa-miR-15b	ST7L	1	1	1	0	0	0
hsa-miR-15b	GLUD1	1	0	1	1	0	1
hsa-miR-15b	RNF217	1	1	1	0	0	0
hsa-miR-15b	WEE1	1	1	1	0	0	0
hsa-miR-15b	KIF21A	1	1	1	0	0	0
hsa-miR-15b	ENAH	1	1	1	0	0	0
hsa-miR-15b	ATXN2	1	1	1	0	0	0
hsa-miR-15b	MAMSTR	1	1	1	0	0	0
hsa-miR-15b	ARPP21	1	1	1	0	0	0
hsa-miR-15b	SMPD1	1	1	1	0	0	0
hsa-miR-15b	MYB	1	1	1	0	0	0
hsa-miR-15b	POLR3F	1	1	1	0	0	0
hsa-miR-15b	CLDN12	1	1	1	0	0	0
hsa-miR-15b	RECK	1	1	1	0	0	0
hsa-miR-15b	IARS	1	1	1	0	0	0
hsa-miR-15b	PPIF	1	1	1	0	0	0
hsa-miR-15b	RASGEF1B	1	1	1	0	0	0
hsa-miR-15b	PCMT1	1	1	1	0	0	0
hsa-miR-15b	CHEK1	1	1	1	0	0	0
hsa-miR-15b	TARBP2	1	1	1	0	0	0
hsa-miR-15b	DOLPP1	1	1	1	0	0	0
hsa-miR-15b	COPS2	1	1	1	0	0	0
hsa-miR-15b	CCNE1	1	1	1	0	0	0
hsa-miR-15b	WIBG	1	1	1	0	0	0
hsa-miR-15b	YWHAQ	1	1	1	0	0	0
hsa-miR-15b	TMEM55B	1	1	1	0	0	0
hsa-miR-15b	INSR	1	1	1	0	0	0
hsa-miR-15b	PTH	1	1	1	0	0	0
hsa-miR-15b	HTR4	1	1	1	0	0	0
hsa-miR-15b	SP5	1	1	1	0	0	0
hsa-miR-15b	UMOD	1	1	1	0	0	0
hsa-miR-15b	C1QL3	1	1	1	0	0	0
hsa-miR-15b	TTC14	1	1	1	0	0	0
hsa-miR-15b	ARL2	1	1	1	0	0	0
hsa-miR-15b	LRP6	1	1	1	0	0	0
hsa-miR-15b	PEX13	1	1	1	0	0	0
hsa-miR-15b	MAP2K1	1	1	1	0	0	0
hsa-miR-15b	SMARCD2	1	1	1	0	0	0
hsa-miR-15b	SRPR	1	1	1	0	0	0
hsa-miR-15b	ITGA10	1	1	1	0	0	0
hsa-miR-15b	TBPL1	1	1	1	0	0	0
hsa-miR-15b	DLL1	1	1	1	0	0	0
hsa-miR-15b	CAPZA2	1	1	1	0	0	0
hsa-miR-15b	SIRT4	1	1	1	0	0	0
hsa-miR-15b	IL1RAPL1	1	1	1	0	0	0
hsa-miR-15b	HSPA4L	1	1	1	0	0	0
hsa-miR-15b	HELZ	1	1	1	0	0	0
hsa-miR-15b	CCDC28A	1	1	1	0	0	0
hsa-miR-15b	KBTBD2	1	1	1	0	0	0
hsa-miR-15b	ST8SIA3	1	1	1	0	0	0
hsa-miR-15b	WBP11	1	1	1	0	0	0
hsa-miR-15b	C2orf42	1	1	1	0	0	0
hsa-miR-15b	CDCA4	1	1	1	0	0	0
hsa-miR-15b	RSBN1	1	1	1	0	0	0
hsa-miR-15b	TMEM55A	1	1	1	0	0	0
hsa-miR-15b	PPP1R11	1	1	1	0	0	0
hsa-miR-15b	FCRL2	1	1	1	0	0	0
hsa-miR-15b	SON	1	1	1	0	0	0
hsa-miR-15b	PHF20L1	1	1	1	0	0	0
hsa-miR-15b	SETD3	1	1	1	0	0	0
hsa-miR-15b	RSPO3	1	1	1	0	0	0
hsa-miR-15b	SPRYD3	1	1	1	0	0	0
hsa-miR-15b	ZNF622	1	1	1	0	0	0
hsa-miR-15b	PANK1	1	1	1	0	0	0
hsa-miR-15b	MBNL2	1	1	1	0	0	0
hsa-miR-15b	FAM91A1	1	1	1	0	0	0
hsa-miR-15b	SVEP1	1	1	1	0	0	0
hsa-miR-15b	TFAP2D	1	1	1	0	0	0
hsa-miR-15b	AQP11	1	1	1	0	0	0
hsa-miR-15b	LSM11	1	1	1	0	0	0
hsa-miR-15b	OTOGL	1	0	0	1	0	1
hsa-miR-15b	NOMO2	1	1	0	0	0	1
hsa-miR-15b	BCL9L	1	0	0	1	0	1
hsa-miR-15b	EFCAB5	1	1	1	0	0	0
hsa-miR-15b	PPAPDC2	1	1	1	0	0	0
hsa-miR-15b	APOBEC4	1	0	0	1	0	1
hsa-miR-140-5p	CACNB1	1	1	1	0	0	0
hsa-miR-140-5p	EGR2	1	1	1	0	0	0
hsa-miR-140-5p	PITX2	1	1	1	0	0	0
hsa-miR-140-5p	SHROOM3	1	1	1	0	0	0
hsa-miR-140-5p	CAND1	1	1	1	0	0	0
hsa-miR-140-5p	NPL	1	1	1	0	0	0
hsa-miR-140-5p	NFYA	1	1	1	0	0	0
hsa-miR-140-5p	MYCBP2	1	1	1	0	0	0
hsa-miR-140-5p	PRR14L	1	1	1	0	0	0
hsa-miR-140-5p	CASP3	1	1	1	0	0	0
hsa-miR-140-5p	GDA	1	1	1	0	0	0
hsa-miR-140-5p	FBN1	1	1	1	0	0	0
hsa-miR-140-5p	VPS13A	1	1	1	0	0	0
hsa-miR-140-5p	CEP63	1	1	1	0	0	0
hsa-miR-140-5p	KCNJ6	1	1	1	0	0	0
hsa-miR-140-5p	SCGB2A1	1	1	1	0	0	0
hsa-miR-140-5p	PPP1CC	1	1	1	0	0	0
hsa-miR-140-5p	SNX2	1	1	1	0	0	0
hsa-miR-140-5p	TTK	1	1	1	0	0	0
hsa-miR-140-5p	IFI44L	1	1	1	0	0	0
hsa-miR-140-5p	BIRC6	1	1	1	0	0	0
hsa-miR-140-5p	STRADB	1	1	1	0	0	0
hsa-miR-140-5p	LRRC2	1	1	1	0	0	0
hsa-miR-140-5p	GABARAPL1	1	1	1	0	0	0
hsa-miR-140-5p	ADAMTS6	1	1	1	0	0	0
hsa-miR-595	CSMD3	1	1	1	0	0	0
hsa-miR-595	COL24A1	1	1	1	0	0	0
hsa-miR-595	LGI1	1	1	1	0	0	0
hsa-miR-595	SPATA5L1	1	1	1	0	0	0
hsa-miR-595	MBD5	1	1	1	0	0	0
hsa-miR-595	BCAR3	1	1	1	0	0	0
hsa-miR-595	C2orf63	1	1	1	0	0	0
hsa-miR-595	TGFBI	1	1	1	0	0	0
hsa-miR-595	CTNNA1	1	1	1	0	0	0
hsa-miR-595	ADIPOR1	1	1	1	0	0	0
hsa-miR-595	RNF19B	1	1	1	0	0	0
hsa-miR-595	ZFP91	1	1	1	0	0	0
hsa-miR-595	PRRG1	1	1	1	0	0	0
hsa-miR-595	IARS	1	1	1	0	0	0
hsa-miR-595	USP34	1	1	1	0	0	0
hsa-miR-595	C18orf34	1	1	1	0	0	0
hsa-miR-595	KLHL2	1	1	1	0	0	0
hsa-miR-595	APOH	1	1	1	0	0	0
hsa-miR-595	MLLT4	1	1	1	0	0	0
hsa-miR-595	LRP2	1	1	1	0	0	0
hsa-miR-595	KIAA0753	1	1	1	0	0	0
hsa-miR-595	AJAP1	1	1	1	0	0	0
hsa-miR-595	COQ10B	1	1	1	0	0	0
hsa-miR-595	PPIL3	1	1	1	0	0	0
hsa-miR-595	REXO1L1	1	1	1	0	0	0
hsa-miR-450b-3p	BAHD1	1	1	1	0	0	0
hsa-miR-450b-3p	KIF20B	1	1	1	0	0	0
hsa-miR-450b-3p	KIAA0174	1	1	1	0	0	0
hsa-miR-450b-3p	TMEM139	1	1	1	0	0	0
hsa-miR-450b-3p	CCDC30	1	1	1	0	0	0
hsa-miR-450b-3p	LMBR1L	1	1	1	0	0	0
hsa-miR-450b-3p	TRIM2	1	1	1	0	0	0
hsa-miR-450b-3p	LRRC27	1	1	1	0	0	0
hsa-miR-450b-3p	TNFRSF1B	1	1	1	0	0	0
hsa-miR-450b-3p	SLC39A2	1	1	1	0	0	0
hsa-miR-450b-3p	GAP43	1	1	1	0	0	0
hsa-miR-450b-3p	CD55	1	1	1	0	0	0
hsa-miR-450b-3p	DIO2	1	1	1	0	0	0
hsa-miR-450b-3p	C11orf58	1	1	1	0	0	0
hsa-miR-450b-3p	ZNF169	1	1	1	0	0	0
hsa-miR-620	PHF8	1	1	1	0	0	0
hsa-miR-620	PRSS37	1	1	1	0	0	0
hsa-miR-620	BBOX1	1	1	1	0	0	0
hsa-miR-620	CIR1	1	1	1	0	0	0
hsa-miR-620	C1orf101	1	1	1	0	0	0
hsa-miR-620	RASAL2	1	1	1	0	0	0
hsa-miR-620	PIKFYVE	1	1	1	0	0	0
hsa-miR-620	CCNT2	1	1	1	0	0	0
hsa-miR-620	APH1A	1	1	1	0	0	0
hsa-miR-620	SETDB1	1	1	1	0	0	0
hsa-miR-620	ENTPD3	1	1	1	0	0	0
hsa-miR-620	CTSE	1	1	1	0	0	0
hsa-miR-620	SLC1A1	1	1	1	0	0	0
hsa-miR-620	DDX10	1	1	1	0	0	0
hsa-miR-620	GPC5	1	1	1	0	0	0
hsa-miR-620	ACTR3	1	1	1	0	0	0
hsa-miR-620	KLRF1	1	1	1	0	0	0
[truncated: 17,639 more rows]
