# Supplementary material for: Dysfunctions Associated with Methylation, MicroRNA Expression and Gene Expression in Lung Cancer
Source: PLoS One. 2012 Aug 17;7(8):e43441. doi: 10.1371/journal.pone.0043441 (PMC3422260; doi:10.1371/journal.pone.0043441)
Supplement: Table S2 — The methylation, microRNA and mRNA dysfunction groups of the 4,381 Gene Ontology (GO) gene sets. (XLSX) [file pone.0043441.s005.xlsx]

## Sheet: TableS2
Table S2 - The methylation, microRNA and mRNA dysfunction groups of the 4,381 Gene Ontology (GO) gene sets.
Rank	Gene Ontology Gene Set	Dysfunction Group	Sum of mRNA, microRNA and methylation rank	mRNA rank	microRNA rank	methylation rank	mRNA MCC	miR MCC	methylation MCC
1	GO:0048585_negative regulation of response to stimulus	microRNA is better than methylation and methylation is better than mRNA	342	223	28	91	1	0.894135	0.853725
2	GO:0007517_muscle organ development	methylation is better than microRNA and microRNA is better than mRNA	423	223	135	65	1	0.883907	0.858832
3	GO:0048514_blood vessel morphogenesis	methylation is better than microRNA and microRNA is better than mRNA	449	223	135	91	1	0.883907	0.853725
4	GO:0051146_striated muscle cell differentiation	methylation is better than microRNA and microRNA is better than mRNA	478.5	223	194.5	61	1	0.883108	0.863151
5	GO:0001525_angiogenesis	microRNA is better than methylation and methylation is better than mRNA	544	223	157	164	1	0.883457	0.836199
6	GO:0045595_regulation of cell differentiation	methylation is better than microRNA and microRNA is better than mRNA	581.5	223	194.5	164	1	0.883108	0.836199
7	GO:0007162_negative regulation of cell adhesion	methylation is better than mRNA and mRNA is better than microRNA	661.5	223	390.5	48	1	0.877343	0.871544
8	GO:0060191_regulation of lipase activity	microRNA is better than mRNA and mRNA is better than methylation	723	223	15.5	484.5	1	0.898777	0.799461
9	GO:0006275_regulation of DNA replication	methylation is better than mRNA and mRNA is better than microRNA	740.5	223	320.5	197	1	0.877932	0.834794
10	GO:0061061_muscle structure development	methylation is better than mRNA and mRNA is better than microRNA	759.5	223	521	15.5	1	0.872435	0.890462
11	GO:0022008_neurogenesis	microRNA is better than mRNA and mRNA is better than methylation	780.5	223	157	400.5	1	0.883457	0.816127
13	GO:0008543_fibroblast growth factor receptor signaling pathway	methylation is better than mRNA and mRNA is better than microRNA	792	223	521	48	1	0.872435	0.871544
13	GO:0035107_appendage morphogenesis	methylation is better than mRNA and mRNA is better than microRNA	792	223	521	48	1	0.872435	0.871544
13	GO:0035108_limb morphogenesis	methylation is better than mRNA and mRNA is better than microRNA	792	223	521	48	1	0.872435	0.871544
15	GO:0001568_blood vessel development	microRNA is better than mRNA and mRNA is better than methylation	796.5	223	28	545.5	1	0.894135	0.798045
16	GO:0005576_extracellular region	methylation is better than mRNA and mRNA is better than microRNA	809.5	223	454	132.5	1	0.87278	0.838731
17	GO:0050793_regulation of developmental process	methylation is better than mRNA and mRNA is better than microRNA	841	223	454	164	1	0.87278	0.836199
18.5	GO:0010648_negative regulation of cell communication	mRNA is better than microRNA and microRNA is better than methylation	855.5	223	280	352.5	1	0.878329	0.816987
18.5	GO:0023057_negative regulation of signaling	mRNA is better than microRNA and microRNA is better than methylation	855.5	223	280	352.5	1	0.878329	0.816987
20	GO:0019216_regulation of lipid metabolic process	microRNA is better than mRNA and mRNA is better than methylation	885.5	223	117	545.5	1	0.888108	0.798045
21	GO:0060485_mesenchyme development	microRNA is better than mRNA and mRNA is better than methylation	901	223	77.5	600.5	1	0.888608	0.785208
22	GO:0001944_vasculature development	microRNA is better than mRNA and mRNA is better than methylation	914	223	28	663	1	0.894135	0.782198
23	GO:0051270_regulation of cellular component movement	mRNA is better than methylation and methylation is better than microRNA	921	223	411.5	286.5	1	0.873224	0.818948
24	GO:0032569_gene-specific transcription from RNA polymerase II promoter	mRNA is better than methylation and methylation is better than microRNA	954	223	378.5	352.5	1	0.87744	0.816987
25	GO:0032101_regulation of response to external stimulus	methylation is better than mRNA and mRNA is better than microRNA	958	223	670	65	1	0.867649	0.858832
26	GO:0005694_chromosome	microRNA is better than methylation and methylation is better than mRNA	961	938.5	7	15.5	0.978261	0.9042	0.890462
27	GO:0007399_nervous system development	microRNA is better than mRNA and mRNA is better than methylation	963	223	194.5	545.5	1	0.883108	0.798045
28	GO:0048699_generation of neurons	mRNA is better than methylation and methylation is better than microRNA	1077.5	223	454	400.5	1	0.87278	0.816127
29	GO:0060537_muscle tissue development	methylation is better than mRNA and mRNA is better than microRNA	1081.5	223	726	132.5	1	0.867257	0.838731
30.5	GO:0030326_embryonic limb morphogenesis	methylation is better than mRNA and mRNA is better than microRNA	1096.5	223	798.5	75	1	0.866771	0.855698
30.5	GO:0035113_embryonic appendage morphogenesis	methylation is better than mRNA and mRNA is better than microRNA	1096.5	223	798.5	75	1	0.866771	0.855698
32.5	GO:0072358_cardiovascular system development	microRNA is better than mRNA and mRNA is better than methylation	1106	223	28	855	1	0.894135	0.765182
32.5	GO:0072359_circulatory system development	microRNA is better than mRNA and mRNA is better than methylation	1106	223	28	855	1	0.894135	0.765182
34	GO:0042476_odontogenesis	microRNA is better than methylation and methylation is better than mRNA	1121	938.5	50	132.5	0.978261	0.89338	0.838731
35	GO:0050795_regulation of behavior	microRNA is better than mRNA and mRNA is better than methylation	1122	223	101	798	1	0.888307	0.779352
36	GO:0042493_response to drug	microRNA is better than mRNA and mRNA is better than methylation	1126.5	223	157	746.5	1	0.883457	0.78025
37	GO:0042803_protein homodimerization activity	methylation is better than microRNA and microRNA is better than mRNA	1143.5	938.5	157	48	0.978261	0.883457	0.871544
38	GO:0010551_regulation of gene-specific transcription from RNA polymerase II promoter	mRNA is better than microRNA and microRNA is better than methylation	1147	223	378.5	545.5	1	0.87744	0.798045
39	GO:0006814_sodium ion transport	methylation is better than mRNA and mRNA is better than microRNA	1168	223	726	219	1	0.867257	0.834516
40	GO:0046983_protein dimerization activity	microRNA is better than methylation and methylation is better than mRNA	1180	938.5	77.5	164	0.978261	0.888608	0.836199
41	GO:0007389_pattern specification process	methylation is better than microRNA and microRNA is better than mRNA	1197	938.5	157	101.5	0.978261	0.883457	0.853232
42	GO:0042802_identical protein binding	methylation is better than microRNA and microRNA is better than mRNA	1205	938.5	157	109.5	0.978261	0.883457	0.852901
43	GO:0044427_chromosomal part	methylation is better than microRNA and microRNA is better than mRNA	1224	938.5	194.5	91	0.978261	0.883108	0.853725
44	GO:0031300_intrinsic to organelle membrane	methylation is better than microRNA and microRNA is better than mRNA	1226	938.5	280	7.5	0.978261	0.878329	0.892448
45	GO:0007565_female pregnancy	methylation is better than microRNA and microRNA is better than mRNA	1228	938.5	241.5	48	0.978261	0.882713	0.871544
46	GO:0003712_transcription cofactor activity	methylation is better than microRNA and microRNA is better than mRNA	1242.5	938.5	194.5	109.5	0.978261	0.883108	0.852901
47	GO:0003002_regionalization	methylation is better than microRNA and microRNA is better than mRNA	1260.5	938.5	263.5	58.5	0.978261	0.878827	0.871328
48.5	GO:0009889_regulation of biosynthetic process	methylation is better than microRNA and microRNA is better than mRNA	1265.5	938.5	194.5	132.5	0.978261	0.883108	0.838731
48.5	GO:0031326_regulation of cellular biosynthetic process	methylation is better than microRNA and microRNA is better than mRNA	1265.5	938.5	194.5	132.5	0.978261	0.883108	0.838731
50	GO:0006520_cellular amino acid metabolic process	microRNA is better than methylation and methylation is better than mRNA	1275	938.5	50	286.5	0.978261	0.89338	0.818948
51	GO:0044420_extracellular matrix part	mRNA is better than microRNA and microRNA is better than methylation	1280	223	394	663	1	0.875164	0.782198
52	GO:0007218_neuropeptide signaling pathway	mRNA is better than methylation and methylation is better than microRNA	1280.5	223	622.5	435	1	0.868732	0.801957
53	GO:0045596_negative regulation of cell differentiation	methylation is better than microRNA and microRNA is better than mRNA	1297	938.5	194.5	164	0.978261	0.883108	0.836199
54	GO:0009897_external side of plasma membrane	mRNA is better than methylation and methylation is better than microRNA	1301.5	223	726	352.5	1	0.867257	0.816987
56	GO:0000988_protein binding transcription factor activity	microRNA is better than methylation and methylation is better than mRNA	1330	938.5	194.5	197	0.978261	0.883108	0.834794
56	GO:0000989_transcription factor binding transcription factor activity	microRNA is better than methylation and methylation is better than mRNA	1330	938.5	194.5	197	0.978261	0.883108	0.834794
56	GO:0003713_transcription coactivator activity	microRNA is better than methylation and methylation is better than mRNA	1330	938.5	194.5	197	0.978261	0.883108	0.834794
58.5	GO:0009890_negative regulation of biosynthetic process	methylation is better than microRNA and microRNA is better than mRNA	1334	938.5	320.5	75	0.978261	0.877932	0.855698
58.5	GO:0031327_negative regulation of cellular biosynthetic process	methylation is better than microRNA and microRNA is better than mRNA	1334	938.5	320.5	75	0.978261	0.877932	0.855698
60	GO:0035295_tube development	mRNA is better than methylation and methylation is better than microRNA	1348	223	772.5	352.5	1	0.866965	0.816987
61	GO:0060284_regulation of cell development	methylation is better than mRNA and mRNA is better than microRNA	1359.5	223	939.5	197	1	0.861762	0.834794
62	GO:0048583_regulation of response to stimulus	microRNA is better than methylation and methylation is better than mRNA	1382	938.5	157	286.5	0.978261	0.883457	0.818948
63	GO:0016791_phosphatase activity	methylation is better than microRNA and microRNA is better than mRNA	1384	938.5	226.5	219	0.978261	0.88286	0.834516
64	GO:0033043_regulation of organelle organization	methylation is better than microRNA and microRNA is better than mRNA	1398	938.5	411.5	48	0.978261	0.873224	0.871544
65.5	GO:0048736_appendage development	methylation is better than mRNA and mRNA is better than microRNA	1419	223	1148	48	1	0.856102	0.871544
65.5	GO:0060173_limb development	methylation is better than mRNA and mRNA is better than microRNA	1419	223	1148	48	1	0.856102	0.871544
67	GO:0002521_leukocyte differentiation	methylation is better than microRNA and microRNA is better than mRNA	1426.5	938.5	250.5	237.5	0.978261	0.880128	0.82202
68	GO:0060541_respiratory system development	mRNA is better than methylation and methylation is better than microRNA	1438.5	223	670	545.5	1	0.867649	0.798045
69	GO:0050790_regulation of catalytic activity	microRNA is better than methylation and methylation is better than mRNA	1448	938.5	157	352.5	0.978261	0.883457	0.816987
70	GO:0009986_cell surface	mRNA is better than methylation and methylation is better than microRNA	1449	223	939.5	286.5	1	0.861762	0.818948
71	GO:0000122_negative regulation of transcription from RNA polymerase II promoter	microRNA is better than mRNA and mRNA is better than methylation	1455.5	223	157	1075.5	1	0.883457	0.745449
72	GO:0016568_chromatin modification	microRNA is better than methylation and methylation is better than mRNA	1460.5	938.5	37.5	484.5	0.978261	0.893781	0.799461
73	GO:0051259_protein oligomerization	mRNA is better than microRNA and microRNA is better than methylation	1462	223	576	663	1	0.87219	0.782198
74	GO:0045177_apical part of cell	mRNA is better than methylation and methylation is better than microRNA	1466	223	842.5	400.5	1	0.862541	0.816127
75	GO:0051276_chromosome organization	methylation is better than microRNA and microRNA is better than mRNA	1478	938.5	320.5	219	0.978261	0.877932	0.834516
76	GO:0016569_covalent chromatin modification	microRNA is better than methylation and methylation is better than mRNA	1479.5	938.5	254.5	286.5	0.978261	0.879427	0.818948
77	GO:0044255_cellular lipid metabolic process	mRNA is better than methylation and methylation is better than microRNA	1480	223	772.5	484.5	1	0.866965	0.799461
78	GO:0010639_negative regulation of organelle organization	mRNA is better than methylation and methylation is better than microRNA	1482	223	1021.5	237.5	1	0.858038	0.82202
79	GO:0000785_chromatin	methylation is better than microRNA and microRNA is better than mRNA	1483	938.5	521	23.5	0.978261	0.872435	0.889676
80.5	GO:0006935_chemotaxis	microRNA is better than methylation and methylation is better than mRNA	1484	938.5	61	484.5	0.978261	0.88901	0.799461
80.5	GO:0042330_taxis	microRNA is better than methylation and methylation is better than mRNA	1484	938.5	61	484.5	0.978261	0.88901	0.799461
82.5	GO:0010558_negative regulation of macromolecule biosynthetic process	microRNA is better than methylation and methylation is better than mRNA	1485.5	938.5	194.5	352.5	0.978261	0.883108	0.816987
82.5	GO:0051128_regulation of cellular component organization	microRNA is better than methylation and methylation is better than mRNA	1485.5	938.5	194.5	352.5	0.978261	0.883108	0.816987
84	GO:0008134_transcription factor binding	microRNA is better than methylation and methylation is better than mRNA	1494.5	938.5	10.5	545.5	0.978261	0.899283	0.798045
85	GO:0046982_protein heterodimerization activity	methylation is better than microRNA and microRNA is better than mRNA	1496.5	938.5	320.5	237.5	0.978261	0.877932	0.82202
86	GO:0051641_cellular localization	microRNA is better than methylation and methylation is better than mRNA	1500.5	938.5	77.5	484.5	0.978261	0.888608	0.799461
87	GO:0051338_regulation of transferase activity	microRNA is better than methylation and methylation is better than mRNA	1524	938.5	101	484.5	0.978261	0.888307	0.799461
88	GO:0060255_regulation of macromolecule metabolic process	methylation is better than microRNA and microRNA is better than mRNA	1525	938.5	454	132.5	0.978261	0.87278	0.838731
89	GO:0040017_positive regulation of locomotion	microRNA is better than mRNA and mRNA is better than methylation	1535.5	223	135	1177.5	1	0.883907	0.731825
90	GO:0005615_extracellular space	microRNA is better than mRNA and mRNA is better than methylation	1536.5	223	157	1156.5	1	0.883457	0.742578
91	GO:0007186_G-protein coupled receptor protein signaling pathway	mRNA is better than methylation and methylation is better than microRNA	1542.5	223	884.5	435	1	0.862102	0.801957
92	GO:0050769_positive regulation of neurogenesis	microRNA is better than methylation and methylation is better than mRNA	1545	938.5	6	600.5	0.978261	0.904211	0.785208
94	GO:0051129_negative regulation of cellular component organization	methylation is better than microRNA and microRNA is better than mRNA	1545.5	938.5	320.5	286.5	0.978261	0.877932	0.818948
94	GO:0016021_integral to membrane	methylation is better than microRNA and microRNA is better than mRNA	1545.5	938.5	320.5	286.5	0.978261	0.877932	0.818948
94	GO:0031224_intrinsic to membrane	methylation is better than microRNA and microRNA is better than mRNA	1545.5	938.5	320.5	286.5	0.978261	0.877932	0.818948
96.5	GO:0045893_positive regulation of transcription, DNA-dependent	methylation is better than microRNA and microRNA is better than mRNA	1549	938.5	576	34.5	0.978261	0.87219	0.872936
96.5	GO:0051254_positive regulation of RNA metabolic process	methylation is better than microRNA and microRNA is better than mRNA	1549	938.5	576	34.5	0.978261	0.87219	0.872936
98	GO:0040012_regulation of locomotion	methylation is better than mRNA and mRNA is better than microRNA	1554.5	223	1199	132.5	1	0.851857	0.838731
99	GO:0033002_muscle cell proliferation	mRNA is better than microRNA and microRNA is better than methylation	1574	223	226.5	1124.5	1	0.88286	0.743512
100	GO:0051345_positive regulation of hydrolase activity	mRNA is better than methylation and methylation is better than microRNA	1603.5	223	980	400.5	1	0.861521	0.816127
101	GO:0001501_skeletal system development	methylation is better than mRNA and mRNA is better than microRNA	1607.5	223	1187.5	197	1	0.852388	0.834794
102.5	GO:0009968_negative regulation of signal transduction	microRNA is better than methylation and methylation is better than mRNA	1611.5	938.5	320.5	352.5	0.978261	0.877932	0.816987
102.5	GO:0019538_protein metabolic process	microRNA is better than methylation and methylation is better than mRNA	1611.5	938.5	320.5	352.5	0.978261	0.877932	0.816987
104	GO:0002573_myeloid leukocyte differentiation	methylation is better than microRNA and microRNA is better than mRNA	1616	938.5	670	7.5	0.978261	0.867649	0.892448
105	GO:0050767_regulation of neurogenesis	microRNA is better than methylation and methylation is better than mRNA	1617.5	938.5	194.5	484.5	0.978261	0.883108	0.799461
106.5	GO:0030154_cell differentiation	microRNA is better than methylation and methylation is better than mRNA	1619	938.5	280	400.5	0.978261	0.878329	0.816127
106.5	GO:0048869_cellular developmental process	microRNA is better than methylation and methylation is better than mRNA	1619	938.5	280	400.5	0.978261	0.878329	0.816127
108	GO:0030855_epithelial cell differentiation	methylation is better than microRNA and microRNA is better than mRNA	1623.5	938.5	521	164	0.978261	0.872435	0.836199
109.5	GO:0030335_positive regulation of cell migration	mRNA is better than microRNA and microRNA is better than methylation	1627	223	226.5	1177.5	1	0.88286	0.731825
109.5	GO:2000147_positive regulation of cell motility	mRNA is better than microRNA and microRNA is better than methylation	1627	223	226.5	1177.5	1	0.88286	0.731825
111	GO:0009611_response to wounding	microRNA is better than methylation and methylation is better than mRNA	1641	938.5	157	545.5	0.978261	0.883457	0.798045
112	GO:0005975_carbohydrate metabolic process	microRNA is better than mRNA and mRNA is better than methylation	1645	223	135	1287	1	0.883907	0.725986
113	GO:0010876_lipid localization	mRNA is better than microRNA and microRNA is better than methylation	1651.5	223	263.5	1165	1	0.878827	0.736266
114	GO:0001558_regulation of cell growth	microRNA is better than methylation and methylation is better than mRNA	1653.5	938.5	280	435	0.978261	0.878329	0.801957
115	GO:0003007_heart morphogenesis	mRNA is better than microRNA and microRNA is better than methylation	1654	223	576	855	1	0.87219	0.765182
116	GO:0009888_tissue development	microRNA is better than methylation and methylation is better than mRNA	1659.5	938.5	320.5	400.5	0.978261	0.877932	0.816127
117	GO:0032582_negative regulation of gene-specific transcription	mRNA is better than microRNA and microRNA is better than methylation	1660.5	223	362	1075.5	1	0.877636	0.745449
118	GO:0008285_negative regulation of cell proliferation	methylation is better than mRNA and mRNA is better than microRNA	1667	223	1280	164	1	0.850851	0.836199
119	GO:0071702_organic substance transport	mRNA is better than microRNA and microRNA is better than methylation	1670	223	454	993	1	0.87278	0.760892
120	GO:0048468_cell development	mRNA is better than methylation and methylation is better than microRNA	1677	223	1053.5	400.5	1	0.856969	0.816127
123	GO:0019222_regulation of metabolic process	methylation is better than microRNA and microRNA is better than mRNA	1679	938.5	454	286.5	0.978261	0.87278	0.818948
123	GO:0031323_regulation of cellular metabolic process	methylation is better than microRNA and microRNA is better than mRNA	1679	938.5	454	286.5	0.978261	0.87278	0.818948
123	GO:0045892_negative regulation of transcription, DNA-dependent	microRNA is better than methylation and methylation is better than mRNA	1679	938.5	77.5	663	0.978261	0.888608	0.782198
123	GO:0051253_negative regulation of RNA metabolic process	microRNA is better than methylation and methylation is better than mRNA	1679	938.5	77.5	663	0.978261	0.888608	0.782198
123	GO:0080090_regulation of primary metabolic process	methylation is better than microRNA and microRNA is better than mRNA	1679	938.5	454	286.5	0.978261	0.87278	0.818948
126	GO:0048634_regulation of muscle organ development	methylation is better than microRNA and microRNA is better than mRNA	1683.5	938.5	670	75	0.978261	0.867649	0.855698
127	GO:0010517_regulation of phospholipase activity	mRNA is better than methylation and methylation is better than microRNA	1687.5	223	980	484.5	1	0.861521	0.799461
128	GO:0005509_calcium ion binding	mRNA is better than microRNA and microRNA is better than methylation	1691	223	670	798	1	0.867649	0.779352
129	GO:0040008_regulation of growth	microRNA is better than methylation and methylation is better than mRNA	1696	938.5	157	600.5	0.978261	0.883457	0.785208
130	GO:0006508_proteolysis	methylation is better than microRNA and microRNA is better than mRNA	1699	938.5	726	34.5	0.978261	0.867257	0.872936
132	GO:0043549_regulation of kinase activity	microRNA is better than methylation and methylation is better than mRNA	1702.5	938.5	101	663	0.978261	0.888307	0.782198
132	GO:0031410_cytoplasmic vesicle	microRNA is better than methylation and methylation is better than mRNA	1702.5	938.5	101	663	0.978261	0.888307	0.782198
132	GO:0031982_vesicle	microRNA is better than methylation and methylation is better than mRNA	1702.5	938.5	101	663	0.978261	0.888307	0.782198
134	GO:0033674_positive regulation of kinase activity	microRNA is better than methylation and methylation is better than mRNA	1703	938.5	280	484.5	0.978261	0.878329	0.799461
135	GO:0030324_lung development	mRNA is better than methylation and methylation is better than microRNA	1708	223	939.5	545.5	1	0.861762	0.798045
136	GO:0007160_cell-matrix adhesion	mRNA is better than methylation and methylation is better than microRNA	1714	223	1090.5	400.5	1	0.856582	0.816127
137.5	GO:0009966_regulation of signal transduction	methylation is better than microRNA and microRNA is better than mRNA	1745	938.5	454	352.5	0.978261	0.87278	0.816987
137.5	GO:0016787_hydrolase activity	methylation is better than microRNA and microRNA is better than mRNA	1745	938.5	454	352.5	0.978261	0.87278	0.816987
140.5	GO:0006915_apoptosis	methylation is better than microRNA and microRNA is better than mRNA	1746	938.5	521	286.5	0.978261	0.872435	0.818948
140.5	GO:0008219_cell death	methylation is better than microRNA and microRNA is better than mRNA	1746	938.5	521	286.5	0.978261	0.872435	0.818948
140.5	GO:0012501_programmed cell death	methylation is better than microRNA and microRNA is better than mRNA	1746	938.5	521	286.5	0.978261	0.872435	0.818948
140.5	GO:0016265_death	methylation is better than microRNA and microRNA is better than mRNA	1746	938.5	521	286.5	0.978261	0.872435	0.818948
143	GO:0014706_striated muscle tissue development	mRNA is better than methylation and methylation is better than microRNA	1748.5	223	1090.5	435	1	0.856582	0.801957
144	GO:0002009_morphogenesis of an epithelium	methylation is better than microRNA and microRNA is better than mRNA	1750.5	938.5	411.5	400.5	0.978261	0.873224	0.816127
145.5	GO:0032268_regulation of cellular protein metabolic process	microRNA is better than methylation and methylation is better than mRNA	1758.5	938.5	157	663	0.978261	0.883457	0.782198
145.5	GO:0051246_regulation of protein metabolic process	microRNA is better than methylation and methylation is better than mRNA	1758.5	938.5	157	663	0.978261	0.883457	0.782198
147	GO:0004620_phospholipase activity	methylation is better than microRNA and microRNA is better than mRNA	1759	938.5	772.5	48	0.978261	0.866965	0.871544
148	GO:0032147_activation of protein kinase activity	microRNA is better than methylation and methylation is better than mRNA	1762.5	938.5	77.5	746.5	0.978261	0.888608	0.78025
149	GO:0046364_monosaccharide biosynthetic process	microRNA is better than mRNA and mRNA is better than methylation	1770	223	21.5	1525.5	1	0.894591	0.706734
150	GO:0007507_heart development	microRNA is better than methylation and methylation is better than mRNA	1774	938.5	400.5	435	0.978261	0.873769	0.801957
151	GO:0018193_peptidyl-amino acid modification	microRNA is better than methylation and methylation is better than mRNA	1776.5	938.5	263.5	574.5	0.978261	0.878827	0.797704
152	GO:0044459_plasma membrane part	microRNA is better than methylation and methylation is better than mRNA	1785	938.5	362	484.5	0.978261	0.877636	0.799461
153	GO:0051649_establishment of localization in cell	microRNA is better than methylation and methylation is better than mRNA	1796	938.5	194.5	663	0.978261	0.883108	0.782198
154	GO:0016324_apical plasma membrane	methylation is better than mRNA and mRNA is better than microRNA	1798.5	223	1356.5	219	1	0.846288	0.834516
155.5	GO:0009891_positive regulation of biosynthetic process	methylation is better than microRNA and microRNA is better than mRNA	1801	938.5	576	286.5	0.978261	0.87219	0.818948
155.5	GO:0031328_positive regulation of cellular biosynthetic process	methylation is better than microRNA and microRNA is better than mRNA	1801	938.5	576	286.5	0.978261	0.87219	0.818948
157	GO:0044092_negative regulation of molecular function	microRNA is better than methylation and methylation is better than mRNA	1802	938.5	117	746.5	0.978261	0.888108	0.78025
158	GO:0016788_hydrolase activity, acting on ester bonds	microRNA is better than methylation and methylation is better than mRNA	1802.5	938.5	263.5	600.5	0.978261	0.878827	0.785208
159	GO:0019838_growth factor binding	mRNA is better than methylation and methylation is better than microRNA	1812	223	842.5	746.5	1	0.862541	0.78025
160	GO:0006325_chromatin organization	microRNA is better than methylation and methylation is better than mRNA	1819	938.5	280	600.5	0.978261	0.878329	0.785208
161	GO:0009792_embryo development ending in birth or egg hatching	microRNA is better than methylation and methylation is better than mRNA	1820	938.5	135	746.5	0.978261	0.883907	0.78025
163	GO:0001655_urogenital system development	methylation is better than microRNA and microRNA is better than mRNA	1827.5	938.5	670	219	0.978261	0.867649	0.834516
163	GO:0008152_metabolic process	methylation is better than microRNA and microRNA is better than mRNA	1827.5	938.5	454	435	0.978261	0.87278	0.801957
163	GO:0065009_regulation of molecular function	methylation is better than microRNA and microRNA is better than mRNA	1827.5	938.5	454	435	0.978261	0.87278	0.801957
165	GO:0031589_cell-substrate adhesion	mRNA is better than methylation and methylation is better than microRNA	1828	223	1120.5	484.5	1	0.856293	0.799461
166	GO:0048523_negative regulation of cellular process	methylation is better than microRNA and microRNA is better than mRNA	1828.5	938.5	726	164	0.978261	0.867257	0.836199
167	GO:0005789_endoplasmic reticulum membrane	mRNA is better than microRNA and microRNA is better than methylation	1829.5	223	632.5	974	1	0.868141	0.761295
168.5	GO:0008270_zinc ion binding	methylation is better than microRNA and microRNA is better than mRNA	1830.5	938.5	884.5	7.5	0.978261	0.862102	0.892448
168.5	GO:0044421_extracellular region part	mRNA is better than microRNA and microRNA is better than methylation	1830.5	223	320.5	1287	1	0.877932	0.725986
170	GO:0030182_neuron differentiation	microRNA is better than methylation and methylation is better than mRNA	1834.5	938.5	411.5	484.5	0.978261	0.873224	0.799461
171.5	GO:0007417_central nervous system development	microRNA is better than methylation and methylation is better than mRNA	1842	938.5	157	746.5	0.978261	0.883457	0.78025
171.5	GO:0043009_chordate embryonic development	microRNA is better than methylation and methylation is better than mRNA	1842	938.5	157	746.5	0.978261	0.883457	0.78025
173	GO:0055074_calcium ion homeostasis	methylation is better than microRNA and microRNA is better than mRNA	1844	938.5	619	286.5	0.978261	0.871999	0.818948
174	GO:0070482_response to oxygen levels	mRNA is better than microRNA and microRNA is better than methylation	1855.5	223	411.5	1221	1	0.873224	0.728408
175	GO:0016570_histone modification	methylation is better than microRNA and microRNA is better than mRNA	1857.5	938.5	632.5	286.5	0.978261	0.868141	0.818948
176.5	GO:0050789_regulation of biological process	microRNA is better than methylation and methylation is better than mRNA	1859.5	938.5	320.5	600.5	0.978261	0.877932	0.785208
176.5	GO:0051046_regulation of secretion	microRNA is better than methylation and methylation is better than mRNA	1859.5	938.5	320.5	600.5	0.978261	0.877932	0.785208
178.5	GO:0007050_cell cycle arrest	methylation is better than microRNA and microRNA is better than mRNA	1861.5	938.5	726	197	0.978261	0.867257	0.834794
178.5	GO:2000026_regulation of multicellular organismal development	methylation is better than microRNA and microRNA is better than mRNA	1861.5	938.5	726	197	0.978261	0.867257	0.834794
180	GO:0033273_response to vitamin	microRNA is better than mRNA and mRNA is better than methylation	1863.5	223	135	1505.5	1	0.883907	0.706775
181	GO:0051130_positive regulation of cellular component organization	methylation is better than microRNA and microRNA is better than mRNA	1869.5	938.5	798.5	132.5	0.978261	0.866771	0.838731
182	GO:0043167_ion binding	methylation is better than microRNA and microRNA is better than mRNA	1872	938.5	842.5	91	0.978261	0.862541	0.853725
183	GO:0032103_positive regulation of response to external stimulus	methylation is better than mRNA and mRNA is better than microRNA	1874.5	223	1623	28.5	1	0.834951	0.875506
184	GO:0051179_localization	microRNA is better than methylation and methylation is better than mRNA	1877	938.5	454	484.5	0.978261	0.87278	0.799461
185	GO:0031399_regulation of protein modification process	microRNA is better than methylation and methylation is better than mRNA	1881.5	938.5	280	663	0.978261	0.878329	0.782198
186.5	GO:0030334_regulation of cell migration	mRNA is better than methylation and methylation is better than microRNA	1882	223	1224	435	1	0.851424	0.801957
186.5	GO:2000145_regulation of cell motility	mRNA is better than methylation and methylation is better than microRNA	1882	223	1224	435	1	0.851424	0.801957
188	GO:0046486_glycerolipid metabolic process	microRNA is better than methylation and methylation is better than mRNA	1885.5	938.5	127	820	0.978261	0.88446	0.768687
189	GO:0035239_tube morphogenesis	methylation is better than microRNA and microRNA is better than mRNA	1898.5	938.5	607.5	352.5	0.978261	0.872045	0.816987
190	GO:0045787_positive regulation of cell cycle	mRNA is better than microRNA and microRNA is better than methylation	1900.5	223	521	1156.5	1	0.872435	0.742578
191	GO:0034622_cellular macromolecular complex assembly	methylation is better than mRNA and mRNA is better than microRNA	1901.5	938.5	939.5	23.5	0.978261	0.861762	0.889676
192	GO:0014031_mesenchymal cell development	mRNA is better than microRNA and microRNA is better than methylation	1906	223	607.5	1075.5	1	0.872045	0.745449
193.5	GO:0007420_brain development	microRNA is better than methylation and methylation is better than mRNA	1921.5	938.5	61	922	0.978261	0.88901	0.762724
193.5	GO:0045765_regulation of angiogenesis	microRNA is better than methylation and methylation is better than mRNA	1921.5	938.5	61	922	0.978261	0.88901	0.762724
195	GO:0005575_cellular_component	microRNA is better than methylation and methylation is better than mRNA	1922	938.5	320.5	663	0.978261	0.877932	0.782198
197	GO:0002682_regulation of immune system process	microRNA is better than methylation and methylation is better than mRNA	1938	938.5	454	545.5	0.978261	0.87278	0.798045
197	GO:0042578_phosphoric ester hydrolase activity	microRNA is better than methylation and methylation is better than mRNA	1938	938.5	77.5	922	0.978261	0.888608	0.762724
197	GO:0005737_cytoplasm	microRNA is better than methylation and methylation is better than mRNA	1938	938.5	454	545.5	0.978261	0.87278	0.798045
199	GO:0031175_neuron projection development	microRNA is better than methylation and methylation is better than mRNA	1939.5	938.5	254.5	746.5	0.978261	0.879427	0.78025
202	GO:0006468_protein phosphorylation	methylation is better than microRNA and microRNA is better than mRNA	1944	938.5	521	484.5	0.978261	0.872435	0.799461
202	GO:0009893_positive regulation of metabolic process	methylation is better than microRNA and microRNA is better than mRNA	1944	938.5	521	484.5	0.978261	0.872435	0.799461
202	GO:0016043_cellular component organization	methylation is better than microRNA and microRNA is better than mRNA	1944	938.5	521	484.5	0.978261	0.872435	0.799461
202	GO:0051094_positive regulation of developmental process	methylation is better than microRNA and microRNA is better than mRNA	1944	938.5	521	484.5	0.978261	0.872435	0.799461
202	GO:0016740_transferase activity	methylation is better than microRNA and microRNA is better than mRNA	1944	938.5	521	484.5	0.978261	0.872435	0.799461
205.5	GO:0043169_cation binding	methylation is better than microRNA and microRNA is better than mRNA	1945	938.5	842.5	164	0.978261	0.862541	0.836199
205.5	GO:0046872_metal ion binding	methylation is better than microRNA and microRNA is better than mRNA	1945	938.5	842.5	164	0.978261	0.862541	0.836199
207.5	GO:0048584_positive regulation of response to stimulus	microRNA is better than methylation and methylation is better than mRNA	1948.5	938.5	263.5	746.5	0.978261	0.878827	0.78025
207.5	GO:0048638_regulation of developmental growth	microRNA is better than methylation and methylation is better than mRNA	1948.5	938.5	263.5	746.5	0.978261	0.878827	0.78025
209	GO:0043269_regulation of ion transport	methylation is better than mRNA and mRNA is better than microRNA	1950.5	223	1563.5	164	1	0.839999	0.836199
210.5	GO:0007204_elevation of cytosolic calcium ion concentration	methylation is better than microRNA and microRNA is better than mRNA	1951	938.5	726	286.5	0.978261	0.867257	0.818948
210.5	GO:0016202_regulation of striated muscle tissue development	methylation is better than microRNA and microRNA is better than mRNA	1951	938.5	726	286.5	0.978261	0.867257	0.818948
212.5	GO:0022612_gland morphogenesis	methylation is better than microRNA and microRNA is better than mRNA	1961	938.5	670	352.5	0.978261	0.867649	0.816987
212.5	GO:0044093_positive regulation of molecular function	methylation is better than microRNA and microRNA is better than mRNA	1961	938.5	670	352.5	0.978261	0.867649	0.816987
214	GO:0005125_cytokine activity	mRNA is better than methylation and methylation is better than microRNA	1962.5	223	884.5	855	1	0.862102	0.765182
215.5	GO:0009892_negative regulation of metabolic process	microRNA is better than methylation and methylation is better than mRNA	1963.5	938.5	362	663	0.978261	0.877636	0.782198
215.5	GO:0031324_negative regulation of cellular metabolic process	microRNA is better than methylation and methylation is better than mRNA	1963.5	938.5	362	663	0.978261	0.877636	0.782198
217	GO:0006952_defense response	microRNA is better than methylation and methylation is better than mRNA	1965	938.5	280	746.5	0.978261	0.878329	0.78025
218	GO:0010959_regulation of metal ion transport	mRNA is better than methylation and methylation is better than microRNA	1970	223	1460.5	286.5	1	0.845342	0.818948
219.5	GO:0007178_transmembrane receptor protein serine/threonine kinase signaling pathway	mRNA is better than microRNA and microRNA is better than methylation	1975	223	726	1026	1	0.867257	0.748396
219.5	GO:0051272_positive regulation of cellular component movement	mRNA is better than microRNA and microRNA is better than methylation	1975	223	726	1026	1	0.867257	0.748396
221	GO:0003824_catalytic activity	methylation is better than microRNA and microRNA is better than mRNA	1978	938.5	842.5	197	0.978261	0.862541	0.834794
222	GO:0004714_transmembrane receptor protein tyrosine kinase activity	microRNA is better than methylation and methylation is better than mRNA	1980	938.5	378.5	663	0.978261	0.87744	0.782198
223	GO:0044106_cellular amine metabolic process	microRNA is better than methylation and methylation is better than mRNA	1983.5	938.5	123	922	0.978261	0.88801	0.762724
225	GO:0006928_cellular component movement	methylation is better than microRNA and microRNA is better than mRNA	1999	938.5	576	484.5	0.978261	0.87219	0.799461
225	GO:0032583_regulation of gene-specific transcription	methylation is better than microRNA and microRNA is better than mRNA	1999	938.5	576	484.5	0.978261	0.87219	0.799461
225	GO:0048041_focal adhesion assembly	mRNA is better than methylation and methylation is better than microRNA	1999	223	1341	435	1	0.846327	0.801957
227	GO:0022607_cellular component assembly	microRNA is better than methylation and methylation is better than mRNA	2005	938.5	521	545.5	0.978261	0.872435	0.798045
228	GO:0007167_enzyme linked receptor protein signaling pathway	methylation is better than microRNA and microRNA is better than mRNA	2009	938.5	670	400.5	0.978261	0.867649	0.816127
229	GO:0002376_immune system process	microRNA is better than methylation and methylation is better than mRNA	2013	938.5	411.5	663	0.978261	0.873224	0.782198
230	GO:0044430_cytoskeletal part	microRNA is better than mRNA and mRNA is better than methylation	2013.5	938.5	101	974	0.978261	0.888307	0.761295
231	GO:0022603_regulation of anatomical structure morphogenesis	microRNA is better than methylation and methylation is better than mRNA	2015	1836	77.5	101.5	0.956984	0.888608	0.853232
233	GO:0000279_M phase	methylation is better than microRNA and microRNA is better than mRNA	2017	938.5	726	352.5	0.978261	0.867257	0.816987
233	GO:0006996_organelle organization	methylation is better than microRNA and microRNA is better than mRNA	2017	938.5	726	352.5	0.978261	0.867257	0.816987
233	GO:0010638_positive regulation of organelle organization	methylation is better than microRNA and microRNA is better than mRNA	2017	938.5	726	352.5	0.978261	0.867257	0.816987
235	GO:0005887_integral to plasma membrane	microRNA is better than methylation and methylation is better than mRNA	2017.5	938.5	157	922	0.978261	0.883457	0.762724
236	GO:0006874_cellular calcium ion homeostasis	methylation is better than microRNA and microRNA is better than mRNA	2023.5	938.5	798.5	286.5	0.978261	0.866771	0.818948
237	GO:0048732_gland development	methylation is better than microRNA and microRNA is better than mRNA	2027.5	1836	157	34.5	0.956984	0.883457	0.872936
238	GO:0046165_alcohol biosynthetic process	methylation is better than mRNA and mRNA is better than microRNA	2028	938.5	980	109.5	0.978261	0.861521	0.852901
239	GO:0031347_regulation of defense response	microRNA is better than methylation and methylation is better than mRNA	2047	938.5	362	746.5	0.978261	0.877636	0.78025
240	GO:0045184_establishment of protein localization	microRNA is better than methylation and methylation is better than mRNA	2055	938.5	194.5	922	0.978261	0.883108	0.762724
245.5	GO:0006464_protein modification process	microRNA is better than methylation and methylation is better than mRNA	2055.5	938.5	454	663	0.978261	0.87278	0.782198
245.5	GO:0008150_biological_process	microRNA is better than methylation and methylation is better than mRNA	2055.5	938.5	454	663	0.978261	0.87278	0.782198
245.5	GO:0009987_cellular process	microRNA is better than methylation and methylation is better than mRNA	2055.5	938.5	454	663	0.978261	0.87278	0.782198
245.5	GO:0010033_response to organic substance	microRNA is better than methylation and methylation is better than mRNA	2055.5	938.5	454	663	0.978261	0.87278	0.782198
245.5	GO:0043085_positive regulation of catalytic activity	microRNA is better than methylation and methylation is better than mRNA	2055.5	938.5	454	663	0.978261	0.87278	0.782198
245.5	GO:0044237_cellular metabolic process	microRNA is better than methylation and methylation is better than mRNA	2055.5	938.5	454	663	0.978261	0.87278	0.782198
245.5	GO:0003674_molecular_function	microRNA is better than methylation and methylation is better than mRNA	2055.5	938.5	454	663	0.978261	0.87278	0.782198
245.5	GO:0005524_ATP binding	microRNA is better than methylation and methylation is better than mRNA	2055.5	938.5	454	663	0.978261	0.87278	0.782198
245.5	GO:0019901_protein kinase binding	methylation is better than microRNA and microRNA is better than mRNA	2055.5	938.5	632.5	484.5	0.978261	0.868141	0.799461
245.5	GO:0016023_cytoplasmic membrane-bounded vesicle	microRNA is better than methylation and methylation is better than mRNA	2055.5	938.5	454	663	0.978261	0.87278	0.782198
251	GO:0019932_second-messenger-mediated signaling	methylation is better than microRNA and microRNA is better than mRNA	2060	938.5	576	545.5	0.978261	0.87219	0.798045
252	GO:0032870_cellular response to hormone stimulus	microRNA is better than methylation and methylation is better than mRNA	2063.5	938.5	378.5	746.5	0.978261	0.87744	0.78025
253	GO:0046914_transition metal ion binding	methylation is better than microRNA and microRNA is better than mRNA	2065	938.5	726	400.5	0.978261	0.867257	0.816127
254	GO:0051239_regulation of multicellular organismal process	methylation is better than microRNA and microRNA is better than mRNA	2067.5	938.5	842.5	286.5	0.978261	0.862541	0.818948
255	GO:0000267_cell fraction	mRNA is better than microRNA and microRNA is better than methylation	2069.5	223	454	1392.5	1	0.87278	0.715453
256.5	GO:0043066_negative regulation of apoptosis	methylation is better than mRNA and mRNA is better than microRNA	2075	938.5	939.5	197	0.978261	0.861762	0.834794
256.5	GO:0043069_negative regulation of programmed cell death	methylation is better than mRNA and mRNA is better than microRNA	2075	938.5	939.5	197	0.978261	0.861762	0.834794
259.5	GO:0007165_signal transduction	microRNA is better than methylation and methylation is better than mRNA	2079	938.5	320.5	820	0.978261	0.877932	0.768687
259.5	GO:0033554_cellular response to stress	microRNA is better than methylation and methylation is better than mRNA	2079	938.5	320.5	820	0.978261	0.877932	0.768687
259.5	GO:0050794_regulation of cellular process	microRNA is better than methylation and methylation is better than mRNA	2079	938.5	320.5	820	0.978261	0.877932	0.768687
259.5	GO:0065007_biological regulation	microRNA is better than methylation and methylation is better than mRNA	2079	938.5	320.5	820	0.978261	0.877932	0.768687
262	GO:0060548_negative regulation of cell death	methylation is better than mRNA and mRNA is better than microRNA	2082.5	938.5	980	164	0.978261	0.861521	0.836199
263	GO:0001817_regulation of cytokine production	microRNA is better than methylation and methylation is better than mRNA	2087	938.5	226.5	922	0.978261	0.88286	0.762724
264.5	GO:0001932_regulation of protein phosphorylation	microRNA is better than mRNA and mRNA is better than methylation	2091.5	938.5	77.5	1075.5	0.978261	0.888608	0.745449
264.5	GO:0010720_positive regulation of cell development	microRNA is better than methylation and methylation is better than mRNA	2091.5	1836	123	132.5	0.956984	0.88801	0.838731
267.5	GO:0007166_cell surface receptor linked signaling pathway	methylation is better than microRNA and microRNA is better than mRNA	2093	938.5	670	484.5	0.978261	0.867649	0.799461
267.5	GO:0017076_purine nucleotide binding	methylation is better than microRNA and microRNA is better than mRNA	2093	938.5	670	484.5	0.978261	0.867649	0.799461
267.5	GO:0032553_ribonucleotide binding	methylation is better than microRNA and microRNA is better than mRNA	2093	938.5	670	484.5	0.978261	0.867649	0.799461
267.5	GO:0032555_purine ribonucleotide binding	methylation is better than microRNA and microRNA is better than mRNA	2093	938.5	670	484.5	0.978261	0.867649	0.799461
270	GO:0016491_oxidoreductase activity	mRNA is better than microRNA and microRNA is better than methylation	2096	223	320.5	1552.5	1	0.877932	0.699266
272.5	GO:0007155_cell adhesion	microRNA is better than methylation and methylation is better than mRNA	2096.5	938.5	411.5	746.5	0.978261	0.873224	0.78025
272.5	GO:0022610_biological adhesion	microRNA is better than methylation and methylation is better than mRNA	2096.5	938.5	411.5	746.5	0.978261	0.873224	0.78025
272.5	GO:0045860_positive regulation of protein kinase activity	microRNA is better than methylation and methylation is better than mRNA	2096.5	938.5	411.5	746.5	0.978261	0.873224	0.78025
272.5	GO:0035639_purine ribonucleoside triphosphate binding	microRNA is better than methylation and methylation is better than mRNA	2096.5	938.5	411.5	746.5	0.978261	0.873224	0.78025
275.5	GO:0002252_immune effector process	mRNA is better than methylation and methylation is better than microRNA	2099.5	223	1021.5	855	1	0.858038	0.765182
275.5	GO:0048519_negative regulation of biological process	methylation is better than microRNA and microRNA is better than mRNA	2099.5	938.5	726	435	0.978261	0.867257	0.801957
277	GO:0006812_cation transport	methylation is better than microRNA and microRNA is better than mRNA	2103	938.5	619	545.5	0.978261	0.871999	0.798045
278	GO:0030522_intracellular receptor mediated signaling pathway	mRNA is better than microRNA and microRNA is better than methylation	2107	223	378.5	1505.5	1	0.87744	0.706775
280	GO:0005623_cell	microRNA is better than methylation and methylation is better than mRNA	2114	938.5	320.5	855	0.978261	0.877932	0.765182
280	GO:0044425_membrane part	microRNA is better than methylation and methylation is better than mRNA	2114	938.5	320.5	855	0.978261	0.877932	0.765182
280	GO:0044464_cell part	microRNA is better than methylation and methylation is better than mRNA	2114	938.5	320.5	855	0.978261	0.877932	0.765182
282	GO:0042692_muscle cell differentiation	methylation is better than mRNA and mRNA is better than microRNA	2115.5	938.5	939.5	237.5	0.978261	0.861762	0.82202
283	GO:0005102_receptor binding	microRNA is better than mRNA and mRNA is better than methylation	2121.5	938.5	157	1026	0.978261	0.883457	0.748396
286	GO:0006955_immune response	microRNA is better than methylation and methylation is better than mRNA	2122.5	938.5	521	663	0.978261	0.872435	0.782198
286	GO:0023051_regulation of signaling	microRNA is better than methylation and methylation is better than mRNA	2122.5	938.5	521	663	0.978261	0.872435	0.782198
286	GO:0070887_cellular response to chemical stimulus	microRNA is better than methylation and methylation is better than mRNA	2122.5	938.5	521	663	0.978261	0.872435	0.782198
286	GO:0004175_endopeptidase activity	microRNA is better than methylation and methylation is better than mRNA	2122.5	938.5	521	663	0.978261	0.872435	0.782198
286	GO:0008022_protein C-terminus binding	microRNA is better than methylation and methylation is better than mRNA	2122.5	938.5	521	663	0.978261	0.872435	0.782198
289	GO:0043565_sequence-specific DNA binding	methylation is better than microRNA and microRNA is better than mRNA	2123.5	1836	280	7.5	0.956984	0.878329	0.892448
290	GO:0045121_membrane raft	microRNA is better than methylation and methylation is better than mRNA	2127	938.5	390.5	798	0.978261	0.877343	0.779352
291	GO:0005624_membrane fraction	mRNA is better than microRNA and microRNA is better than methylation	2133.5	223	884.5	1026	1	0.862102	0.748396
292	GO:0044444_cytoplasmic part	microRNA is better than methylation and methylation is better than mRNA	2139	938.5	454	746.5	0.978261	0.87278	0.78025
293	GO:0048762_mesenchymal cell differentiation	microRNA is better than mRNA and mRNA is better than methylation	2140.5	938.5	77.5	1124.5	0.978261	0.888608	0.743512
294	GO:0010518_positive regulation of phospholipase activity	mRNA is better than methylation and methylation is better than microRNA	2142	223	1434.5	484.5	1	0.845434	0.799461
295	GO:0050678_regulation of epithelial cell proliferation	methylation is better than microRNA and microRNA is better than mRNA	2146	938.5	772.5	435	0.978261	0.866965	0.801957
296	GO:0040011_locomotion	methylation is better than microRNA and microRNA is better than mRNA	2149	938.5	726	484.5	0.978261	0.867257	0.799461
297	GO:0006629_lipid metabolic process	methylation is better than mRNA and mRNA is better than microRNA	2161.5	938.5	1090.5	132.5	0.978261	0.856582	0.838731
298	GO:0045785_positive regulation of cell adhesion	methylation is better than mRNA and mRNA is better than microRNA	2162	223	1900	39	1	0.81907	0.872297
299.5	GO:0034404_nucleobase, nucleoside and nucleotide biosynthetic process	microRNA is better than methylation and methylation is better than mRNA	2174.5	1836	101	237.5	0.956984	0.888307	0.82202
299.5	GO:0034654_nucleobase, nucleoside, nucleotide and nucleic acid biosynthetic process	microRNA is better than methylation and methylation is better than mRNA	2174.5	1836	101	237.5	0.956984	0.888307	0.82202
302.5	GO:0001775_cell activation	microRNA is better than methylation and methylation is better than mRNA	2177.5	938.5	576	663	0.978261	0.87219	0.782198
302.5	GO:0016477_cell migration	microRNA is better than methylation and methylation is better than mRNA	2177.5	938.5	576	663	0.978261	0.87219	0.782198
302.5	GO:0048870_cell motility	microRNA is better than methylation and methylation is better than mRNA	2177.5	938.5	576	663	0.978261	0.87219	0.782198
302.5	GO:0051674_localization of cell	microRNA is better than methylation and methylation is better than mRNA	2177.5	938.5	576	663	0.978261	0.87219	0.782198
305	GO:0051050_positive regulation of transport	microRNA is better than mRNA and mRNA is better than methylation	2180	223	28	1929	1	0.894135	0.658101
306	GO:0045935_positive regulation of nucleobase, nucleoside, nucleotide and nucleic acid metabolic process	methylation is better than microRNA and microRNA is better than mRNA	2180.5	1836	226.5	118	0.956984	0.88286	0.84241
309	GO:0008104_protein localization	microRNA is better than methylation and methylation is better than mRNA	2181	938.5	320.5	922	0.978261	0.877932	0.762724
309	GO:0032502_developmental process	microRNA is better than methylation and methylation is better than mRNA	2181	938.5	320.5	922	0.978261	0.877932	0.762724
309	GO:0005622_intracellular	microRNA is better than methylation and methylation is better than mRNA	2181	938.5	320.5	922	0.978261	0.877932	0.762724
309	GO:0031226_intrinsic to plasma membrane	microRNA is better than methylation and methylation is better than mRNA	2181	938.5	320.5	922	0.978261	0.877932	0.762724
309	GO:0044424_intracellular part	microRNA is better than methylation and methylation is better than mRNA	2181	938.5	320.5	922	0.978261	0.877932	0.762724
312	GO:0043062_extracellular structure organization	mRNA is better than microRNA and microRNA is better than methylation	2183	223	884.5	1075.5	1	0.862102	0.745449
313.5	GO:0042325_regulation of phosphorylation	microRNA is better than mRNA and mRNA is better than methylation	2187.5	938.5	28	1221	0.978261	0.894135	0.728408
313.5	GO:0042623_ATPase activity, coupled	microRNA is better than mRNA and mRNA is better than methylation	2187.5	938.5	28	1221	0.978261	0.894135	0.728408
315	GO:0018130_heterocycle biosynthetic process	microRNA is better than methylation and methylation is better than mRNA	2190.5	1836	117	237.5	0.956984	0.888108	0.82202
316	GO:2000113_negative regulation of cellular macromolecule biosynthetic process	methylation is better than microRNA and microRNA is better than mRNA	2194.5	1836	194.5	164	0.956984	0.883108	0.836199
318	GO:0022402_cell cycle process	methylation is better than microRNA and microRNA is better than mRNA	2195.5	938.5	772.5	484.5	0.978261	0.866965	0.799461
318	GO:0045597_positive regulation of cell differentiation	methylation is better than microRNA and microRNA is better than mRNA	2195.5	938.5	772.5	484.5	0.978261	0.866965	0.799461
318	GO:0071840_cellular component organization or biogenesis	methylation is better than microRNA and microRNA is better than mRNA	2195.5	938.5	772.5	484.5	0.978261	0.866965	0.799461
320.5	GO:0048518_positive regulation of biological process	methylation is better than microRNA and microRNA is better than mRNA	2198	938.5	842.5	417	0.978261	0.862541	0.805548
320.5	GO:0048522_positive regulation of cellular process	methylation is better than microRNA and microRNA is better than mRNA	2198	938.5	842.5	417	0.978261	0.862541	0.805548
322.5	GO:0010863_positive regulation of phospholipase C activity	mRNA is better than methylation and methylation is better than microRNA	2203	223	1434.5	545.5	1	0.845434	0.798045
322.5	GO:0055002_striated muscle cell development	mRNA is better than microRNA and microRNA is better than methylation	2203	223	411.5	1568.5	1	0.873224	0.694963
324	GO:0042175_nuclear membrane-endoplasmic reticulum network	mRNA is better than microRNA and microRNA is better than methylation	2203.5	223	632.5	1348	1	0.868141	0.724545
325	GO:0031325_positive regulation of cellular metabolic process	microRNA is better than methylation and methylation is better than mRNA	2206	938.5	521	746.5	0.978261	0.872435	0.78025
326.5	GO:0015031_protein transport	microRNA is better than mRNA and mRNA is better than methylation	2208.5	938.5	194.5	1075.5	0.978261	0.883108	0.745449
326.5	GO:0071495_cellular response to endogenous stimulus	microRNA is better than mRNA and mRNA is better than methylation	2208.5	938.5	194.5	1075.5	0.978261	0.883108	0.745449
328	GO:0051716_cellular response to stimulus	methylation is better than microRNA and microRNA is better than mRNA	2209	938.5	670	600.5	0.978261	0.867649	0.785208
330.5	GO:0007169_transmembrane receptor protein tyrosine kinase signaling pathway	methylation is better than microRNA and microRNA is better than mRNA	2210	938.5	726	545.5	0.978261	0.867257	0.798045
330.5	GO:0070838_divalent metal ion transport	methylation is better than microRNA and microRNA is better than mRNA	2210	1836	241.5	132.5	0.956984	0.882713	0.838731
330.5	GO:0072511_divalent inorganic cation transport	methylation is better than microRNA and microRNA is better than mRNA	2210	1836	241.5	132.5	0.956984	0.882713	0.838731
330.5	GO:0000139_Golgi membrane	methylation is better than microRNA and microRNA is better than mRNA	2210	938.5	726	545.5	0.978261	0.867257	0.798045
333	GO:0016298_lipase activity	methylation is better than mRNA and mRNA is better than microRNA	2210.5	938.5	1224	48	0.978261	0.851424	0.871544
334	GO:0023052_signaling	microRNA is better than methylation and methylation is better than mRNA	2212.5	938.5	454	820	0.978261	0.87278	0.768687
335	GO:0060193_positive regulation of lipase activity	mRNA is better than methylation and methylation is better than microRNA	2215	223	1507.5	484.5	1	0.840416	0.799461
336.5	GO:0030802_regulation of cyclic nucleotide biosynthetic process	methylation is better than mRNA and mRNA is better than microRNA	2219	938.5	1148	132.5	0.978261	0.856102	0.838731
336.5	GO:0030808_regulation of nucleotide biosynthetic process	methylation is better than mRNA and mRNA is better than microRNA	2219	938.5	1148	132.5	0.978261	0.856102	0.838731
338	GO:0010721_negative regulation of cell development	methylation is better than mRNA and mRNA is better than microRNA	2228.5	938.5	1199	91	0.978261	0.851857	0.853725
339	GO:0072507_divalent inorganic cation homeostasis	methylation is better than mRNA and mRNA is better than microRNA	2230.5	938.5	1005.5	286.5	0.978261	0.861377	0.818948
340.5	GO:0019220_regulation of phosphate metabolic process	microRNA is better than mRNA and mRNA is better than methylation	2237	938.5	77.5	1221	0.978261	0.888608	0.728408
340.5	GO:0051174_regulation of phosphorus metabolic process	microRNA is better than mRNA and mRNA is better than methylation	2237	938.5	77.5	1221	0.978261	0.888608	0.728408
342	GO:0050778_positive regulation of immune response	microRNA is better than mRNA and mRNA is better than methylation	2240.5	938.5	226.5	1075.5	0.978261	0.88286	0.745449
343	GO:0050679_positive regulation of epithelial cell proliferation	mRNA is better than methylation and methylation is better than microRNA	2242.5	223	1356.5	663	1	0.846288	0.782198
346	GO:0043412_macromolecule modification	microRNA is better than methylation and methylation is better than mRNA	2247.5	938.5	454	855	0.978261	0.87278	0.765182
346	GO:0050896_response to stimulus	microRNA is better than methylation and methylation is better than mRNA	2247.5	938.5	454	855	0.978261	0.87278	0.765182
346	GO:0005488_binding	microRNA is better than methylation and methylation is better than mRNA	2247.5	938.5	454	855	0.978261	0.87278	0.765182
346	GO:0016020_membrane	microRNA is better than methylation and methylation is better than mRNA	2247.5	938.5	454	855	0.978261	0.87278	0.765182
346	GO:0031988_membrane-bounded vesicle	microRNA is better than methylation and methylation is better than mRNA	2247.5	938.5	454	855	0.978261	0.87278	0.765182
349	GO:0019899_enzyme binding	methylation is better than mRNA and mRNA is better than microRNA	2248	938.5	1090.5	219	0.978261	0.856582	0.834516
350.5	GO:0007409_axonogenesis	methylation is better than microRNA and microRNA is better than mRNA	2254.5	1836	254.5	164	0.956984	0.879427	0.836199
350.5	GO:0050768_negative regulation of neurogenesis	mRNA is better than microRNA and microRNA is better than methylation	2254.5	223	1005.5	1026	1	0.861377	0.748396
352	GO:0009308_amine metabolic process	microRNA is better than mRNA and mRNA is better than methylation	2255.5	938.5	241.5	1075.5	0.978261	0.882713	0.745449
353	GO:0050920_regulation of chemotaxis	microRNA is better than methylation and methylation is better than mRNA	2257.5	938.5	521	798	0.978261	0.872435	0.779352
354	GO:0009165_nucleotide biosynthetic process	microRNA is better than methylation and methylation is better than mRNA	2258.5	1836	194.5	228	0.956984	0.883108	0.826226
355	GO:0005654_nucleoplasm	microRNA is better than methylation and methylation is better than mRNA	2266	1836	77.5	352.5	0.956984	0.888608	0.816987
356.5	GO:0006094_gluconeogenesis	mRNA is better than microRNA and microRNA is better than methylation	2269.5	223	521	1525.5	1	0.872435	0.706734
356.5	GO:0019319_hexose biosynthetic process	mRNA is better than microRNA and microRNA is better than methylation	2269.5	223	521	1525.5	1	0.872435	0.706734
358	GO:0000166_nucleotide binding	methylation is better than microRNA and microRNA is better than mRNA	2271.5	938.5	670	663	0.978261	0.867649	0.782198
359	GO:0045944_positive regulation of transcription from RNA polymerase II promoter	methylation is better than microRNA and microRNA is better than mRNA	2273	1836	362	75	0.956984	0.877636	0.855698
360	GO:0001837_epithelial to mesenchymal transition	mRNA is better than microRNA and microRNA is better than methylation	2275	223	237	1815	1	0.882719	0.671949
361	GO:0007017_microtubule-based process	methylation is better than mRNA and mRNA is better than microRNA	2278.5	938.5	1053.5	286.5	0.978261	0.856969	0.818948
362	GO:0055085_transmembrane transport	microRNA is better than mRNA and mRNA is better than methylation	2282.5	938.5	123	1221	0.978261	0.88801	0.728408
364	GO:0006139_nucleobase, nucleoside, nucleotide and nucleic acid metabolic process	methylation is better than microRNA and microRNA is better than mRNA	2289	1836	320.5	132.5	0.956984	0.877932	0.838731
364	GO:0006807_nitrogen compound metabolic process	methylation is better than microRNA and microRNA is better than mRNA	2289	1836	320.5	132.5	0.956984	0.877932	0.838731
364	GO:0034641_cellular nitrogen compound metabolic process	methylation is better than microRNA and microRNA is better than mRNA	2289	1836	320.5	132.5	0.956984	0.877932	0.838731
366.5	GO:0006164_purine nucleotide biosynthetic process	microRNA is better than methylation and methylation is better than mRNA	2290.5	1836	226.5	228	0.956984	0.88286	0.826226
366.5	GO:0072522_purine-containing compound biosynthetic process	microRNA is better than methylation and methylation is better than mRNA	2290.5	1836	226.5	228	0.956984	0.88286	0.826226
368	GO:0022857_transmembrane transporter activity	microRNA is better than methylation and methylation is better than mRNA	2292.5	938.5	607.5	746.5	0.978261	0.872045	0.78025
370.5	GO:0030336_negative regulation of cell migration	methylation is better than microRNA and microRNA is better than mRNA	2294	938.5	755	600.5	0.978261	0.866984	0.785208
370.5	GO:0032880_regulation of protein localization	microRNA is better than mRNA and mRNA is better than methylation	2294	938.5	280	1075.5	0.978261	0.878329	0.745449
370.5	GO:2000146_negative regulation of cell motility	methylation is better than microRNA and microRNA is better than mRNA	2294	938.5	755	600.5	0.978261	0.866984	0.785208
370.5	GO:0070161_anchoring junction	microRNA is better than mRNA and mRNA is better than methylation	2294	938.5	280	1075.5	0.978261	0.878329	0.745449
373.5	GO:0000902_cell morphogenesis	methylation is better than microRNA and microRNA is better than mRNA	2295	1836	400.5	58.5	0.956984	0.873769	0.871328
373.5	GO:0004857_enzyme inhibitor activity	methylation is better than mRNA and mRNA is better than microRNA	2295	938.5	939.5	417	0.978261	0.861762	0.805548
375.5	GO:0006811_ion transport	microRNA is better than mRNA and mRNA is better than methylation	2298	938.5	385.5	974	0.978261	0.877347	0.761295
375.5	GO:0016566_specific transcriptional repressor activity	mRNA is better than methylation and methylation is better than microRNA	2298	223	1255	820	1	0.851089	0.768687
377.5	GO:0008643_carbohydrate transport	mRNA is better than microRNA and microRNA is better than methylation	2299	223	400.5	1675.5	1	0.873769	0.687795
377.5	GO:0050670_regulation of lymphocyte proliferation	mRNA is better than methylation and methylation is better than microRNA	2299	223	1641	435	1	0.834765	0.801957
379	GO:0051494_negative regulation of cytoskeleton organization	methylation is better than mRNA and mRNA is better than microRNA	2299.5	938.5	1332.5	28.5	0.978261	0.846767	0.875506
380	GO:0051173_positive regulation of nitrogen compound metabolic process	microRNA is better than methylation and methylation is better than mRNA	2300	1836	226.5	237.5	0.956984	0.88286	0.82202
381	GO:0001933_negative regulation of protein phosphorylation	mRNA is better than microRNA and microRNA is better than methylation	2304	223	1005.5	1075.5	1	0.861377	0.745449
382	GO:0055001_muscle cell development	mRNA is better than microRNA and microRNA is better than methylation	2312.5	223	521	1568.5	1	0.872435	0.694963
383	GO:0008283_cell proliferation	methylation is better than mRNA and mRNA is better than microRNA	2313	938.5	939.5	435	0.978261	0.861762	0.801957
384	GO:0044431_Golgi apparatus part	microRNA is better than methylation and methylation is better than mRNA	2314.5	938.5	454	922	0.978261	0.87278	0.762724
386	GO:0010467_gene expression	microRNA is better than methylation and methylation is better than mRNA	2317	1836	194.5	286.5	0.956984	0.883108	0.818948
386	GO:0010556_regulation of macromolecule biosynthetic process	microRNA is better than methylation and methylation is better than mRNA	2317	1836	194.5	286.5	0.956984	0.883108	0.818948
386	GO:2000112_regulation of cellular macromolecule biosynthetic process	microRNA is better than methylation and methylation is better than mRNA	2317	1836	194.5	286.5	0.956984	0.883108	0.818948
388	GO:0007411_axon guidance	methylation is better than microRNA and microRNA is better than mRNA	2318.5	1836	263.5	219	0.956984	0.878827	0.834516
389	GO:0050900_leukocyte migration	methylation is better than mRNA and mRNA is better than microRNA	2319	938.5	980	400.5	0.978261	0.861521	0.816127
392	GO:0016310_phosphorylation	methylation is better than microRNA and microRNA is better than mRNA	2327.5	938.5	726	663	0.978261	0.867257	0.782198
392	GO:0070011_peptidase activity, acting on L-amino acid peptides	methylation is better than microRNA and microRNA is better than mRNA	2327.5	938.5	726	663	0.978261	0.867257	0.782198
392	GO:0005794_Golgi apparatus	methylation is better than microRNA and microRNA is better than mRNA	2327.5	938.5	726	663	0.978261	0.867257	0.782198
392	GO:0005856_cytoskeleton	methylation is better than microRNA and microRNA is better than mRNA	2327.5	938.5	726	663	0.978261	0.867257	0.782198
392	GO:0005886_plasma membrane	methylation is better than microRNA and microRNA is better than mRNA	2327.5	938.5	726	663	0.978261	0.867257	0.782198
395.5	GO:0007088_regulation of mitosis	mRNA is better than microRNA and microRNA is better than methylation	2328.5	223	884.5	1221	1	0.862102	0.728408
395.5	GO:0051783_regulation of nuclear division	mRNA is better than microRNA and microRNA is better than methylation	2328.5	223	884.5	1221	1	0.862102	0.728408
398	GO:0007275_multicellular organismal development	microRNA is better than mRNA and mRNA is better than methylation	2334.5	938.5	320.5	1075.5	0.978261	0.877932	0.745449
398	GO:0048731_system development	microRNA is better than mRNA and mRNA is better than methylation	2334.5	938.5	320.5	1075.5	0.978261	0.877932	0.745449
398	GO:0048856_anatomical structure development	microRNA is better than mRNA and mRNA is better than methylation	2334.5	938.5	320.5	1075.5	0.978261	0.877932	0.745449
401	GO:0007519_skeletal muscle tissue development	methylation is better than mRNA and mRNA is better than microRNA	2336	938.5	1332.5	65	0.978261	0.846767	0.858832
401	GO:0042326_negative regulation of phosphorylation	mRNA is better than microRNA and microRNA is better than methylation	2336	223	607.5	1505.5	1	0.872045	0.706775
401	GO:0060538_skeletal muscle organ development	methylation is better than mRNA and mRNA is better than microRNA	2336	938.5	1332.5	65	0.978261	0.846767	0.858832
403	GO:0031012_extracellular matrix	mRNA is better than methylation and methylation is better than microRNA	2339.5	223	1090.5	1026	1	0.856582	0.748396
404	GO:0005626_insoluble fraction	mRNA is better than microRNA and microRNA is better than methylation	2340	223	939.5	1177.5	1	0.861762	0.731825
405	GO:0030141_stored secretory granule	methylation is better than mRNA and mRNA is better than microRNA	2344.5	938.5	1053.5	352.5	0.978261	0.856969	0.816987
406	GO:0045941_positive regulation of transcription	microRNA is better than methylation and methylation is better than mRNA	2349	1836	226.5	286.5	0.956984	0.88286	0.818948
407	GO:0042598_vesicular fraction	microRNA is better than mRNA and mRNA is better than methylation	2351	223	77.5	2050.5	1	0.888608	0.646162
408.5	GO:0006810_transport	microRNA is better than methylation and methylation is better than mRNA	2355	938.5	670	746.5	0.978261	0.867649	0.78025
408.5	GO:0051234_establishment of localization	microRNA is better than methylation and methylation is better than mRNA	2355	938.5	670	746.5	0.978261	0.867649	0.78025
410	GO:0003676_nucleic acid binding	methylation is better than microRNA and microRNA is better than mRNA	2362	1836	362	164	0.956984	0.877636	0.836199
412.5	GO:0000278_mitotic cell cycle	methylation is better than mRNA and mRNA is better than microRNA	2362.5	938.5	939.5	484.5	0.978261	0.861762	0.799461
412.5	GO:0003013_circulatory system process	methylation is better than mRNA and mRNA is better than microRNA	2362.5	938.5	939.5	484.5	0.978261	0.861762	0.799461
412.5	GO:0008015_blood circulation	methylation is better than mRNA and mRNA is better than microRNA	2362.5	938.5	939.5	484.5	0.978261	0.861762	0.799461
412.5	GO:0032844_regulation of homeostatic process	methylation is better than mRNA and mRNA is better than microRNA	2362.5	938.5	939.5	484.5	0.978261	0.861762	0.799461
415	GO:0007611_learning or memory	microRNA is better than mRNA and mRNA is better than methylation	2364	938.5	77.5	1348	0.978261	0.888608	0.724545
416.5	GO:0048659_smooth muscle cell proliferation	methylation is better than microRNA and microRNA is better than mRNA	2368.5	938.5	884.5	545.5	0.978261	0.862102	0.798045
416.5	GO:0048660_regulation of smooth muscle cell proliferation	methylation is better than microRNA and microRNA is better than mRNA	2368.5	938.5	884.5	545.5	0.978261	0.862102	0.798045
418	GO:0048729_tissue morphogenesis	microRNA is better than methylation and methylation is better than mRNA	2369	938.5	632.5	798	0.978261	0.868141	0.779352
419.5	GO:0022804_active transmembrane transporter activity	microRNA is better than mRNA and mRNA is better than methylation	2372	223	194.5	1954.5	1	0.883108	0.654858
419.5	GO:0042641_actomyosin	microRNA is better than mRNA and mRNA is better than methylation	2372	223	194.5	1954.5	1	0.883108	0.654858
421	GO:0051093_negative regulation of developmental process	methylation is better than microRNA and microRNA is better than mRNA	2372.5	1836	521	15.5	0.956984	0.872435	0.890462
422.5	GO:0030799_regulation of cyclic nucleotide metabolic process	methylation is better than mRNA and mRNA is better than microRNA	2373	938.5	1148	286.5	0.978261	0.856102	0.818948
422.5	GO:0072503_cellular divalent inorganic cation homeostasis	methylation is better than mRNA and mRNA is better than microRNA	2373	938.5	1148	286.5	0.978261	0.856102	0.818948
424	GO:0000075_cell cycle checkpoint	microRNA is better than mRNA and mRNA is better than methylation	2375.5	938.5	44.5	1392.5	0.978261	0.89353	0.715453
425	GO:0001666_response to hypoxia	microRNA is better than mRNA and mRNA is better than methylation	2376	938.5	411.5	1026	0.978261	0.873224	0.748396
426	GO:0009124_nucleoside monophosphate biosynthetic process	methylation is better than mRNA and mRNA is better than microRNA	2379	938.5	1005.5	435	0.978261	0.861377	0.801957
427	GO:0009101_glycoprotein biosynthetic process	mRNA is better than microRNA and microRNA is better than methylation	2379.5	223	521	1635.5	1	0.872435	0.689249
429	GO:0010604_positive regulation of macromolecule metabolic process	microRNA is better than methylation and methylation is better than mRNA	2381.5	938.5	521	922	0.978261	0.872435	0.762724
429	GO:0045859_regulation of protein kinase activity	microRNA is better than methylation and methylation is better than mRNA	2381.5	938.5	521	922	0.978261	0.872435	0.762724
429	GO:0042995_cell projection	methylation is better than mRNA and mRNA is better than microRNA	2381.5	938.5	1090.5	352.5	0.978261	0.856582	0.816987
431	GO:0048011_nerve growth factor receptor signaling pathway	microRNA is better than mRNA and mRNA is better than methylation	2382.5	938.5	157	1287	0.978261	0.883457	0.725986
432	GO:0051247_positive regulation of protein metabolic process	microRNA is better than mRNA and mRNA is better than methylation	2387.5	938.5	101	1348	0.978261	0.888307	0.724545
433	GO:0003682_chromatin binding	microRNA is better than mRNA and mRNA is better than methylation	2395.5	938.5	37.5	1419.5	0.978261	0.893781	0.711584
434	GO:0007610_behavior	microRNA is better than methylation and methylation is better than mRNA	2397	1836	15.5	545.5	0.956984	0.898777	0.798045
435	GO:0048646_anatomical structure formation involved in morphogenesis	microRNA is better than methylation and methylation is better than mRNA	2402.5	1836	280	286.5	0.956984	0.878329	0.818948
436	GO:0061134_peptidase regulator activity	microRNA is better than mRNA and mRNA is better than methylation	2404	223	101	2080	1	0.888307	0.637961
437	GO:0071844_cellular component assembly at cellular level	methylation is better than microRNA and microRNA is better than mRNA	2405	1836	521	48	0.956984	0.872435	0.871544
438	GO:0042060_wound healing	microRNA is better than methylation and methylation is better than mRNA	2411	938.5	726	746.5	0.978261	0.867257	0.78025
439.5	GO:0044257_cellular protein catabolic process	methylation is better than microRNA and microRNA is better than mRNA	2411.5	1836	411.5	164	0.956984	0.873224	0.836199
439.5	GO:0051603_proteolysis involved in cellular protein catabolic process	methylation is better than microRNA and microRNA is better than mRNA	2411.5	1836	411.5	164	0.956984	0.873224	0.836199
441	GO:0042063_gliogenesis	mRNA is better than methylation and methylation is better than microRNA	2414	223	1528	663	1	0.840181	0.782198
442	GO:0001763_morphogenesis of a branching structure	microRNA is better than methylation and methylation is better than mRNA	2415	1836	226.5	352.5	0.956984	0.88286	0.816987
443	GO:0061135_endopeptidase regulator activity	mRNA is better than microRNA and microRNA is better than methylation	2419.5	223	521	1675.5	1	0.872435	0.687795
444	GO:0045792_negative regulation of cell size	microRNA is better than mRNA and mRNA is better than methylation	2421.5	938.5	135	1348	0.978261	0.883907	0.724545
445	GO:0030323_respiratory tube development	methylation is better than mRNA and mRNA is better than microRNA	2423.5	938.5	939.5	545.5	0.978261	0.861762	0.798045
446.5	GO:0007498_mesoderm development	methylation is better than mRNA and mRNA is better than microRNA	2427	938.5	1053.5	435	0.978261	0.856969	0.801957
446.5	GO:0052547_regulation of peptidase activity	mRNA is better than methylation and methylation is better than microRNA	2427	223	1803.5	400.5	1	0.824556	0.816127
448	GO:0046483_heterocycle metabolic process	methylation is better than microRNA and microRNA is better than mRNA	2435.5	1836	362	237.5	0.956984	0.877636	0.82202
449	GO:0008544_epidermis development	microRNA is better than methylation and methylation is better than mRNA	2436.5	938.5	576	922	0.978261	0.87219	0.762724
452.5	GO:0000904_cell morphogenesis involved in differentiation	microRNA is better than methylation and methylation is better than mRNA	2443	1836	254.5	352.5	0.956984	0.879427	0.816987
452.5	GO:0006350_transcription	methylation is better than microRNA and microRNA is better than mRNA	2443	1836	320.5	286.5	0.956984	0.877932	0.818948
452.5	GO:0009058_biosynthetic process	methylation is better than microRNA and microRNA is better than mRNA	2443	1836	320.5	286.5	0.956984	0.877932	0.818948
452.5	GO:0016070_RNA metabolic process	methylation is better than microRNA and microRNA is better than mRNA	2443	1836	320.5	286.5	0.956984	0.877932	0.818948
452.5	GO:0034645_cellular macromolecule biosynthetic process	methylation is better than microRNA and microRNA is better than mRNA	2443	1836	320.5	286.5	0.956984	0.877932	0.818948
452.5	GO:0044249_cellular biosynthetic process	methylation is better than microRNA and microRNA is better than mRNA	2443	1836	320.5	286.5	0.956984	0.877932	0.818948
456	GO:0050890_cognition	microRNA is better than mRNA and mRNA is better than methylation	2443.5	938.5	157	1348	0.978261	0.883457	0.724545
457.5	GO:0006575_cellular modified amino acid metabolic process	mRNA is better than methylation and methylation is better than microRNA	2446.5	223	1148	1075.5	1	0.856102	0.745449
457.5	GO:0010557_positive regulation of macromolecule biosynthetic process	methylation is better than microRNA and microRNA is better than mRNA	2446.5	1836	576	34.5	0.956984	0.87219	0.872936
459	GO:0002761_regulation of myeloid leukocyte differentiation	methylation is better than mRNA and mRNA is better than microRNA	2447	938.5	1493	15.5	0.978261	0.840746	0.890462
460	GO:0044433_cytoplasmic vesicle part	microRNA is better than mRNA and mRNA is better than methylation	2452.5	938.5	521	993	0.978261	0.872435	0.760892
461	GO:0044451_nucleoplasm part	methylation is better than microRNA and microRNA is better than mRNA	2454	1836	454	164	0.956984	0.87278	0.836199
462	GO:0002683_negative regulation of immune system process	methylation is better than mRNA and mRNA is better than microRNA	2455	223	2157	75	1	0.797502	0.855698
463	GO:0034097_response to cytokine stimulus	methylation is better than microRNA and microRNA is better than mRNA	2457.5	938.5	772.5	746.5	0.978261	0.866965	0.78025
464	GO:0034329_cell junction assembly	methylation is better than mRNA and mRNA is better than microRNA	2458	938.5	1300.5	219	0.978261	0.85071	0.834516
465	GO:0060828_regulation of canonical Wnt receptor signaling pathway	methylation is better than mRNA and mRNA is better than microRNA	2459.5	938.5	1120.5	400.5	0.978261	0.856293	0.816127
466	GO:0045017_glycerolipid biosynthetic process	mRNA is better than microRNA and microRNA is better than methylation	2461.5	223	670	1568.5	1	0.867649	0.694963
467	GO:0005515_protein binding	microRNA is better than methylation and methylation is better than mRNA	2463.5	938.5	670	855	0.978261	0.867649	0.765182
468.5	GO:0045934_negative regulation of nucleobase, nucleoside, nucleotide and nucleic acid metabolic process	microRNA is better than methylation and methylation is better than mRNA	2465.5	1836	194.5	435	0.956984	0.883108	0.801957
468.5	GO:0051172_negative regulation of nitrogen compound metabolic process	microRNA is better than methylation and methylation is better than mRNA	2465.5	1836	194.5	435	0.956984	0.883108	0.801957
471	GO:0044238_primary metabolic process	microRNA is better than mRNA and mRNA is better than methylation	2468	938.5	454	1075.5	0.978261	0.87278	0.745449
471	GO:0050708_regulation of protein secretion	mRNA is better than microRNA and microRNA is better than methylation	2468	223	1120.5	1124.5	1	0.856293	0.743512
471	GO:0022891_substrate-specific transmembrane transporter activity	microRNA is better than methylation and methylation is better than mRNA	2468	938.5	607.5	922	0.978261	0.872045	0.762724
473	GO:0070371_ERK1 and ERK2 cascade	mRNA is better than microRNA and microRNA is better than methylation	2473.5	223	1029.5	1221	1	0.857454	0.728408
474.5	GO:0009855_determination of bilateral symmetry	methylation is better than mRNA and mRNA is better than microRNA	2476.5	938.5	1053.5	484.5	0.978261	0.856969	0.799461
474.5	GO:0065003_macromolecular complex assembly	methylation is better than mRNA and mRNA is better than microRNA	2476.5	938.5	1053.5	484.5	0.978261	0.856969	0.799461
476	GO:0051222_positive regulation of protein transport	microRNA is better than mRNA and mRNA is better than methylation	2477.5	938.5	77.5	1461.5	0.978261	0.888608	0.708699
477	GO:0045137_development of primary sexual characteristics	methylation is better than mRNA and mRNA is better than microRNA	2478.5	938.5	939.5	600.5	0.978261	0.861762	0.785208
478.5	GO:0046058_cAMP metabolic process	methylation is better than mRNA and mRNA is better than microRNA	2485.5	938.5	1383	164	0.978261	0.845907	0.836199
478.5	GO:0050714_positive regulation of protein secretion	mRNA is better than methylation and methylation is better than microRNA	2485.5	223	1778	484.5	1	0.825393	0.799461
481	GO:0042127_regulation of cell proliferation	methylation is better than microRNA and microRNA is better than mRNA	2486	938.5	884.5	663	0.978261	0.862102	0.782198
481	GO:0030554_adenyl nucleotide binding	methylation is better than microRNA and microRNA is better than mRNA	2486	938.5	884.5	663	0.978261	0.862102	0.782198
481	GO:0032559_adenyl ribonucleotide binding	methylation is better than microRNA and microRNA is better than mRNA	2486	938.5	884.5	663	0.978261	0.862102	0.782198
483	GO:0070997_neuron death	microRNA is better than mRNA and mRNA is better than methylation	2489.5	223	8.5	2258	1	0.89969	0.615774
484	GO:0051090_regulation of transcription factor activity	microRNA is better than mRNA and mRNA is better than methylation	2497.5	223	194.5	2080	1	0.883108	0.637961
485	GO:0043523_regulation of neuron apoptosis	microRNA is better than mRNA and mRNA is better than methylation	2498.5	938.5	54.5	1505.5	0.978261	0.889514	0.706775
488	GO:0044087_regulation of cellular component biogenesis	methylation is better than microRNA and microRNA is better than mRNA	2501	1836	378.5	286.5	0.956984	0.87744	0.818948
488	GO:0016462_pyrophosphatase activity	microRNA is better than mRNA and mRNA is better than methylation	2501	938.5	101	1461.5	0.978261	0.888307	0.708699
488	GO:0016564_transcription repressor activity	microRNA is better than mRNA and mRNA is better than methylation	2501	938.5	101	1461.5	0.978261	0.888307	0.708699
488	GO:0016817_hydrolase activity, acting on acid anhydrides	microRNA is better than mRNA and mRNA is better than methylation	2501	938.5	101	1461.5	0.978261	0.888307	0.708699
488	GO:0016818_hydrolase activity, acting on acid anhydrides, in phosphorus-containing anhydrides	microRNA is better than mRNA and mRNA is better than methylation	2501	938.5	101	1461.5	0.978261	0.888307	0.708699
491	GO:0031090_organelle membrane	microRNA is better than mRNA and mRNA is better than methylation	2505.5	938.5	280	1287	0.978261	0.878329	0.725986
492	GO:0006954_inflammatory response	methylation is better than mRNA and mRNA is better than microRNA	2513.5	938.5	1090.5	484.5	0.978261	0.856582	0.799461
493	GO:0090046_regulation of transcription regulator activity	mRNA is better than microRNA and microRNA is better than methylation	2514	223	362	1929	1	0.877636	0.658101
495	GO:0009719_response to endogenous stimulus	methylation is better than mRNA and mRNA is better than microRNA	2515	938.5	1224	352.5	0.978261	0.851424	0.816987
495	GO:0009725_response to hormone stimulus	methylation is better than mRNA and mRNA is better than microRNA	2515	938.5	1224	352.5	0.978261	0.851424	0.816987
495	GO:0051960_regulation of nervous system development	microRNA is better than methylation and methylation is better than mRNA	2515	1836	194.5	484.5	0.956984	0.883108	0.799461
497	GO:0004713_protein tyrosine kinase activity	methylation is better than mRNA and mRNA is better than microRNA	2518.5	938.5	1005.5	574.5	0.978261	0.861377	0.797704
498	GO:0050673_epithelial cell proliferation	methylation is better than mRNA and mRNA is better than microRNA	2519	938.5	980	600.5	0.978261	0.861521	0.785208
500	GO:0002684_positive regulation of immune system process	microRNA is better than mRNA and mRNA is better than methylation	2521.5	938.5	362	1221	0.978261	0.877636	0.728408
500	GO:0009056_catabolic process	microRNA is better than mRNA and mRNA is better than methylation	2521.5	938.5	362	1221	0.978261	0.877636	0.728408
500	GO:0030817_regulation of cAMP biosynthetic process	methylation is better than mRNA and mRNA is better than microRNA	2521.5	938.5	1148	435	0.978261	0.856102	0.801957
502	GO:0031329_regulation of cellular catabolic process	microRNA is better than mRNA and mRNA is better than methylation	2528.5	938.5	21.5	1568.5	0.978261	0.894591	0.694963
503	GO:0050866_negative regulation of cell activation	methylation is better than mRNA and mRNA is better than microRNA	2533.5	223	2295	15.5	1	0.786832	0.890462
504	GO:0002520_immune system development	microRNA is better than methylation and methylation is better than mRNA	2537.5	1836	101	600.5	0.956984	0.888307	0.785208
505	GO:0040007_growth	methylation is better than mRNA and mRNA is better than microRNA	2541	938.5	939.5	663	0.978261	0.861762	0.782198
506	GO:0033036_macromolecule localization	microRNA is better than mRNA and mRNA is better than methylation	2545	938.5	632.5	974	0.978261	0.868141	0.761295
507.5	GO:0071841_cellular component organization or biogenesis at cellular level	methylation is better than microRNA and microRNA is better than mRNA	2554	1836	521	197	0.956984	0.872435	0.834794
507.5	GO:0071842_cellular component organization at cellular level	methylation is better than microRNA and microRNA is better than mRNA	2554	1836	521	197	0.956984	0.872435	0.834794
509	GO:0010001_glial cell differentiation	methylation is better than mRNA and mRNA is better than microRNA	2555.5	938.5	1507.5	109.5	0.978261	0.840416	0.852901
510	GO:0043176_amine binding	methylation is better than microRNA and microRNA is better than mRNA	2556	2471.5	50	34.5	0.93614	0.89338	0.872936
511	GO:0044463_cell projection part	methylation is better than microRNA and microRNA is better than mRNA	2559.5	1836	632.5	91	0.956984	0.868141	0.853725
512.5	GO:0018108_peptidyl-tyrosine phosphorylation	mRNA is better than methylation and methylation is better than microRNA	2564.5	223	1419.5	922	1	0.845447	0.762724
512.5	GO:0018212_peptidyl-tyrosine modification	mRNA is better than methylation and methylation is better than microRNA	2564.5	223	1419.5	922	1	0.845447	0.762724
514	GO:0008237_metallopeptidase activity	methylation is better than microRNA and microRNA is better than mRNA	2569.5	938.5	884.5	746.5	0.978261	0.862102	0.78025
515	GO:0046777_protein autophosphorylation	methylation is better than mRNA and mRNA is better than microRNA	2571	938.5	1148	484.5	0.978261	0.856102	0.799461
516	GO:0051336_regulation of hydrolase activity	methylation is better than mRNA and mRNA is better than microRNA	2574.5	938.5	1090.5	545.5	0.978261	0.856582	0.798045
517.5	GO:0016481_negative regulation of transcription	methylation is better than microRNA and microRNA is better than mRNA	2576.5	1836	454	286.5	0.956984	0.87278	0.818948
517.5	GO:0090304_nucleic acid metabolic process	methylation is better than microRNA and microRNA is better than mRNA	2576.5	1836	454	286.5	0.956984	0.87278	0.818948
519	GO:0032989_cellular component morphogenesis	methylation is better than microRNA and microRNA is better than mRNA	2578	1836	632.5	109.5	0.956984	0.868141	0.852901
520	GO:0044454_nuclear chromosome part	methylation is better than microRNA and microRNA is better than mRNA	2581	1836	670	75	0.956984	0.867649	0.855698
521.5	GO:0071310_cellular response to organic substance	microRNA is better than methylation and methylation is better than mRNA	2586.5	938.5	726	922	0.978261	0.867257	0.762724
521.5	GO:0071944_cell periphery	microRNA is better than methylation and methylation is better than mRNA	2586.5	938.5	726	922	0.978261	0.867257	0.762724
523	GO:0010629_negative regulation of gene expression	microRNA is better than methylation and methylation is better than mRNA	2591.5	1836	320.5	435	0.956984	0.877932	0.801957
524	GO:0050730_regulation of peptidyl-tyrosine phosphorylation	mRNA is better than microRNA and microRNA is better than methylation	2592	223	1148	1221	1	0.856102	0.728408
525	GO:0019904_protein domain specific binding	methylation is better than mRNA and mRNA is better than microRNA	2594	938.5	1255	400.5	0.978261	0.851089	0.816127
526	GO:0016032_viral reproduction	methylation is better than microRNA and microRNA is better than mRNA	2594.5	1836	521	237.5	0.956984	0.872435	0.82202
527	GO:0048666_neuron development	methylation is better than microRNA and microRNA is better than mRNA	2600	1836	411.5	352.5	0.956984	0.873224	0.816987
528	GO:0007623_circadian rhythm	mRNA is better than methylation and methylation is better than microRNA	2602.5	223	1405.5	974	1	0.845622	0.761295
529	GO:0007267_cell-cell signaling	microRNA is better than mRNA and mRNA is better than methylation	2604	938.5	378.5	1287	0.978261	0.87744	0.725986
530	GO:0040013_negative regulation of locomotion	microRNA is better than methylation and methylation is better than mRNA	2610	938.5	816.5	855	0.978261	0.866676	0.765182
531	GO:0048285_organelle fission	methylation is better than mRNA and mRNA is better than microRNA	2623.5	938.5	1332.5	352.5	0.978261	0.846767	0.816987
532	GO:0051049_regulation of transport	methylation is better than mRNA and mRNA is better than microRNA	2624.5	938.5	939.5	746.5	0.978261	0.861762	0.78025
534	GO:0048871_multicellular organismal homeostasis	methylation is better than microRNA and microRNA is better than mRNA	2633	2262	280	91	0.956039	0.878329	0.853725
534	GO:0005215_transporter activity	microRNA is better than methylation and methylation is better than mRNA	2633	938.5	772.5	922	0.978261	0.866965	0.762724
534	GO:0015075_ion transmembrane transporter activity	microRNA is better than mRNA and mRNA is better than methylation	2633	938.5	619	1075.5	0.978261	0.871999	0.745449
536.5	GO:0030099_myeloid cell differentiation	microRNA is better than methylation and methylation is better than mRNA	2634	1836	135	663	0.956984	0.883907	0.782198
536.5	GO:0030198_extracellular matrix organization	mRNA is better than microRNA and microRNA is better than methylation	2634	223	842.5	1568.5	1	0.862541	0.694963
538.5	GO:0006950_response to stress	microRNA is better than methylation and methylation is better than mRNA	2636	938.5	842.5	855	0.978261	0.862541	0.765182
538.5	GO:0048667_cell morphogenesis involved in neuron differentiation	microRNA is better than methylation and methylation is better than mRNA	2636	1836	254.5	545.5	0.956984	0.879427	0.798045
540	GO:0007219_Notch signaling pathway	microRNA is better than mRNA and mRNA is better than methylation	2637	938.5	521	1177.5	0.978261	0.872435	0.731825
541	GO:0010564_regulation of cell cycle process	microRNA is better than mRNA and mRNA is better than methylation	2638	938.5	280	1419.5	0.978261	0.878329	0.711584
542	GO:0044262_cellular carbohydrate metabolic process	microRNA is better than mRNA and mRNA is better than methylation	2638.5	938.5	194.5	1505.5	0.978261	0.883108	0.706775
543	GO:0009059_macromolecule biosynthetic process	microRNA is better than methylation and methylation is better than mRNA	2641	1836	320.5	484.5	0.956984	0.877932	0.799461
544	GO:0060429_epithelium development	methylation is better than microRNA and microRNA is better than mRNA	2642.5	1836	454	352.5	0.956984	0.87278	0.816987
546	GO:0009141_nucleoside triphosphate metabolic process	microRNA is better than methylation and methylation is better than mRNA	2643.5	1836	61	746.5	0.956984	0.88901	0.78025
546	GO:0010468_regulation of gene expression	methylation is better than microRNA and microRNA is better than mRNA	2643.5	1836	521	286.5	0.956984	0.872435	0.818948
546	GO:0045321_leukocyte activation	methylation is better than microRNA and microRNA is better than mRNA	2643.5	1836	521	286.5	0.956984	0.872435	0.818948
548.5	GO:0032879_regulation of localization	methylation is better than mRNA and mRNA is better than microRNA	2647	938.5	1224	484.5	0.978261	0.851424	0.799461
548.5	GO:0019199_transmembrane receptor protein kinase activity	methylation is better than mRNA and mRNA is better than microRNA	2647	938.5	1224	484.5	0.978261	0.851424	0.799461
550	GO:0030155_regulation of cell adhesion	methylation is better than mRNA and mRNA is better than microRNA	2647.5	938.5	1356.5	352.5	0.978261	0.846288	0.816987
551	GO:0051346_negative regulation of hydrolase activity	microRNA is better than mRNA and mRNA is better than methylation	2648.5	938.5	362	1348	0.978261	0.877636	0.724545
552	GO:0016810_hydrolase activity, acting on carbon-nitrogen (but not peptide) bonds	mRNA is better than methylation and methylation is better than microRNA	2650.5	223	2027	400.5	1	0.808396	0.816127
553	GO:0009190_cyclic nucleotide biosynthetic process	methylation is better than mRNA and mRNA is better than microRNA	2656	938.5	1300.5	417	0.978261	0.85071	0.805548
554	GO:0045761_regulation of adenylate cyclase activity	methylation is better than mRNA and mRNA is better than microRNA	2659.5	938.5	1434.5	286.5	0.978261	0.845434	0.818948
555	GO:0032269_negative regulation of cellular protein metabolic process	microRNA is better than methylation and methylation is better than mRNA	2661.5	1836	280	545.5	0.956984	0.878329	0.798045
556	GO:0050776_regulation of immune response	microRNA is better than mRNA and mRNA is better than methylation	2664	938.5	157	1568.5	0.978261	0.883457	0.694963
557	GO:0001948_glycoprotein binding	mRNA is better than methylation and methylation is better than microRNA	2664.5	223	1695	746.5	1	0.830069	0.78025
558	GO:0017111_nucleoside-triphosphatase activity	microRNA is better than mRNA and mRNA is better than methylation	2675	938.5	101	1635.5	0.978261	0.888307	0.689249
559	GO:2000027_regulation of organ morphogenesis	methylation is better than microRNA and microRNA is better than mRNA	2677.5	1836	622.5	219	0.956984	0.868732	0.834516
560	GO:0009605_response to external stimulus	methylation is better than microRNA and microRNA is better than mRNA	2678	938.5	884.5	855	0.978261	0.862102	0.765182
561	GO:0044281_small molecule metabolic process	microRNA is better than mRNA and mRNA is better than methylation	2680.5	938.5	521	1221	0.978261	0.872435	0.728408
562	GO:0071900_regulation of protein serine/threonine kinase activity	microRNA is better than methylation and methylation is better than mRNA	2682.5	1836	362	484.5	0.956984	0.877636	0.799461
563	GO:0004222_metalloendopeptidase activity	mRNA is better than methylation and methylation is better than microRNA	2686.5	223	1541.5	922	1	0.840051	0.762724
565	GO:0006793_phosphorus metabolic process	microRNA is better than mRNA and mRNA is better than methylation	2690.5	938.5	726	1026	0.978261	0.867257	0.748396
565	GO:0006796_phosphate metabolic process	microRNA is better than mRNA and mRNA is better than methylation	2690.5	938.5	726	1026	0.978261	0.867257	0.748396
565	GO:0045444_fat cell differentiation	microRNA is better than mRNA and mRNA is better than methylation	2690.5	938.5	726	1026	0.978261	0.867257	0.748396
567	GO:0030003_cellular cation homeostasis	methylation is better than mRNA and mRNA is better than microRNA	2691.5	938.5	1171.5	581.5	0.978261	0.856009	0.789302
568	GO:0044248_cellular catabolic process	microRNA is better than mRNA and mRNA is better than methylation	2692	938.5	576	1177.5	0.978261	0.87219	0.731825
569.5	GO:0051017_actin filament bundle assembly	microRNA is better than mRNA and mRNA is better than methylation	2693	938.5	598	1156.5	0.978261	0.872052	0.742578
569.5	GO:0019900_kinase binding	microRNA is better than mRNA and mRNA is better than methylation	2693	938.5	362	1392.5	0.978261	0.877636	0.715453
571	GO:0051171_regulation of nitrogen compound metabolic process	methylation is better than microRNA and microRNA is better than mRNA	2694.5	1836	726	132.5	0.956984	0.867257	0.838731
572	GO:0005976_polysaccharide metabolic process	mRNA is better than microRNA and microRNA is better than methylation	2696	223	362	2111	1	0.877636	0.635199
573	GO:0007010_cytoskeleton organization	methylation is better than microRNA and microRNA is better than mRNA	2698.5	1836	576	286.5	0.956984	0.87219	0.818948
574	GO:0048608_reproductive structure development	methylation is better than microRNA and microRNA is better than mRNA	2699.5	1836	772.5	91	0.956984	0.866965	0.853725
575	GO:0008144_drug binding	methylation is better than mRNA and mRNA is better than microRNA	2701.5	938.5	1016.5	746.5	0.978261	0.861332	0.78025
576	GO:0030030_cell projection organization	methylation is better than mRNA and mRNA is better than microRNA	2706.5	938.5	1021.5	746.5	0.978261	0.858038	0.78025
577	GO:0051223_regulation of protein transport	microRNA is better than mRNA and mRNA is better than methylation	2709	938.5	135	1635.5	0.978261	0.883907	0.689249
578	GO:0021700_developmental maturation	mRNA is better than methylation and methylation is better than microRNA	2710	223	1483	1004	1	0.841174	0.752378
579	GO:0070167_regulation of biomineral tissue development	mRNA is better than microRNA and microRNA is better than methylation	2714	223	1029.5	1461.5	1	0.857454	0.708699
580	GO:0010627_regulation of intracellular protein kinase cascade	microRNA is better than methylation and methylation is better than mRNA	2717.5	1836	135	746.5	0.956984	0.883907	0.78025
581	GO:0005625_soluble fraction	methylation is better than microRNA and microRNA is better than mRNA	2725	1836	670	219	0.956984	0.867649	0.834516
582	GO:0045786_negative regulation of cell cycle	methylation is better than microRNA and microRNA is better than mRNA	2726	1836	726	164	0.956984	0.867257	0.836199
583	GO:0070663_regulation of leukocyte proliferation	mRNA is better than methylation and methylation is better than microRNA	2733	223	1434.5	1075.5	1	0.845434	0.745449
584	GO:0001816_cytokine production	microRNA is better than mRNA and mRNA is better than methylation	2737	938.5	824.5	974	0.978261	0.863079	0.761295
585	GO:0000087_M phase of mitotic cell cycle	methylation is better than mRNA and mRNA is better than microRNA	2738.5	938.5	1053.5	746.5	0.978261	0.856969	0.78025
586.5	GO:0009967_positive regulation of signal transduction	microRNA is better than methylation and methylation is better than mRNA	2739.5	1836	157	746.5	0.956984	0.883457	0.78025
586.5	GO:0010647_positive regulation of cell communication	microRNA is better than methylation and methylation is better than mRNA	2739.5	1836	157	746.5	0.956984	0.883457	0.78025
588	GO:0008324_cation transmembrane transporter activity	microRNA is better than mRNA and mRNA is better than methylation	2743.5	938.5	385.5	1419.5	0.978261	0.877347	0.711584
589.5	GO:0002695_negative regulation of leukocyte activation	mRNA is better than methylation and methylation is better than microRNA	2744	223	2234.5	286.5	1	0.792265	0.818948
589.5	GO:0051250_negative regulation of lymphocyte activation	mRNA is better than methylation and methylation is better than microRNA	2744	223	2234.5	286.5	1	0.792265	0.818948
591.5	GO:0010769_regulation of cell morphogenesis involved in differentiation	microRNA is better than mRNA and mRNA is better than methylation	2746.5	938.5	37.5	1770.5	0.978261	0.893781	0.674772
591.5	GO:0022604_regulation of cell morphogenesis	microRNA is better than mRNA and mRNA is better than methylation	2746.5	938.5	37.5	1770.5	0.978261	0.893781	0.674772
593	GO:0019751_polyol metabolic process	methylation is better than mRNA and mRNA is better than microRNA	2748.5	223	2328.5	197	1	0.781625	0.834794
594	GO:0030814_regulation of cAMP metabolic process	methylation is better than mRNA and mRNA is better than microRNA	2749.5	938.5	1148	663	0.978261	0.856102	0.782198
595	GO:0008202_steroid metabolic process	mRNA is better than methylation and methylation is better than microRNA	2750	223	1672	855	1	0.831007	0.765182
596	GO:0030001_metal ion transport	microRNA is better than methylation and methylation is better than mRNA	2751	1836	117	798	0.956984	0.888108	0.779352
597	GO:0045638_negative regulation of myeloid cell differentiation	mRNA is better than methylation and methylation is better than microRNA	2752.5	223	2045	484.5	1	0.80805	0.799461
598	GO:0000228_nuclear chromosome	methylation is better than microRNA and microRNA is better than mRNA	2755	1836	632.5	286.5	0.956984	0.868141	0.818948
600.5	GO:0051704_multi-organism process	microRNA is better than methylation and methylation is better than mRNA	2757	1836	320.5	600.5	0.956984	0.877932	0.785208
600.5	GO:0003677_DNA binding	methylation is better than microRNA and microRNA is better than mRNA	2757	2471.5	194.5	91	0.93614	0.883108	0.853725
600.5	GO:0030246_carbohydrate binding	mRNA is better than methylation and methylation is better than microRNA	2757	223	1356.5	1177.5	1	0.846288	0.731825
600.5	GO:0070013_intracellular organelle lumen	microRNA is better than methylation and methylation is better than mRNA	2757	1836	320.5	600.5	0.956984	0.877932	0.785208
603	GO:0016192_vesicle-mediated transport	methylation is better than microRNA and microRNA is better than mRNA	2759	1836	726	197	0.956984	0.867257	0.834794
604.5	GO:0043542_endothelial cell migration	methylation is better than mRNA and mRNA is better than microRNA	2764	938.5	1280	545.5	0.978261	0.850851	0.798045
604.5	GO:0050863_regulation of T cell activation	methylation is better than mRNA and mRNA is better than microRNA	2764	938.5	1280	545.5	0.978261	0.850851	0.798045
606	GO:0002576_platelet degranulation	methylation is better than mRNA and mRNA is better than microRNA	2765.5	223	2345.5	197	1	0.781346	0.834794
607	GO:0005539_glycosaminoglycan binding	mRNA is better than microRNA and microRNA is better than methylation	2766	223	772.5	1770.5	1	0.866965	0.674772
608.5	GO:0004866_endopeptidase inhibitor activity	mRNA is better than microRNA and microRNA is better than methylation	2772	223	521	2028	1	0.872435	0.651045
608.5	GO:0030414_peptidase inhibitor activity	mRNA is better than microRNA and microRNA is better than methylation	2772	223	521	2028	1	0.872435	0.651045
610	GO:0034621_cellular macromolecular complex subunit organization	methylation is better than microRNA and microRNA is better than mRNA	2772.5	1836	772.5	164	0.956984	0.866965	0.836199
611	GO:0016323_basolateral plasma membrane	mRNA is better than methylation and methylation is better than microRNA	2773.5	223	1475	1075.5	1	0.841698	0.745449
612.5	GO:0006412_translation	microRNA is better than methylation and methylation is better than mRNA	2774.5	1836	454	484.5	0.956984	0.87278	0.799461
612.5	GO:0044267_cellular protein metabolic process	microRNA is better than methylation and methylation is better than mRNA	2774.5	1836	454	484.5	0.956984	0.87278	0.799461
614	GO:0071705_nitrogen compound transport	methylation is better than mRNA and mRNA is better than microRNA	2775.5	938.5	1090.5	746.5	0.978261	0.856582	0.78025
615	GO:0043254_regulation of protein complex assembly	methylation is better than mRNA and mRNA is better than microRNA	2776.5	938.5	1641	197	0.978261	0.834765	0.834794
616	GO:0048812_neuron projection morphogenesis	microRNA is better than methylation and methylation is better than mRNA	2778	1836	396.5	545.5	0.956984	0.874416	0.798045
617	GO:0051347_positive regulation of transferase activity	microRNA is better than methylation and methylation is better than mRNA	2779	1836	280	663	0.956984	0.878329	0.782198
618	GO:0046620_regulation of organ growth	mRNA is better than methylation and methylation is better than microRNA	2780	223	2072.5	484.5	1	0.803566	0.799461
619	GO:0046907_intracellular transport	microRNA is better than mRNA and mRNA is better than methylation	2786.5	938.5	772.5	1075.5	0.978261	0.866965	0.745449
620	GO:0005912_adherens junction	microRNA is better than mRNA and mRNA is better than methylation	2789	938.5	726	1124.5	0.978261	0.867257	0.743512
621	GO:0006644_phospholipid metabolic process	microRNA is better than methylation and methylation is better than mRNA	2795.5	1836	37.5	922	0.956984	0.893781	0.762724
622	GO:0005901_caveola	mRNA is better than methylation and methylation is better than microRNA	2801	223	1552	1026	1	0.840042	0.748396
623	GO:0016311_dephosphorylation	microRNA is better than methylation and methylation is better than mRNA	2809	1836	226.5	746.5	0.956984	0.88286	0.78025
624	GO:0005882_intermediate filament	mRNA is better than methylation and methylation is better than microRNA	2810	223	2234.5	352.5	1	0.792265	0.816987
625	GO:0000287_magnesium ion binding	microRNA is better than methylation and methylation is better than mRNA	2815	1836	5	974	0.956984	0.904454	0.761295
626	GO:0030674_protein binding, bridging	mRNA is better than microRNA and microRNA is better than methylation	2818	223	824.5	1770.5	1	0.863079	0.674772
627	GO:0045178_basal part of cell	methylation is better than mRNA and mRNA is better than microRNA	2819	938.5	1280	600.5	0.978261	0.850851	0.785208
628	GO:0031981_nuclear lumen	microRNA is better than methylation and methylation is better than mRNA	2819.5	1836	320.5	663	0.956984	0.877932	0.782198
629	GO:0043543_protein acylation	microRNA is better than mRNA and mRNA is better than methylation	2820.5	938.5	19.5	1862.5	0.978261	0.89515	0.670037
630	GO:0010843_promoter binding	methylation is better than microRNA and microRNA is better than mRNA	2824.5	1836	824.5	164	0.956984	0.863079	0.836199
631	GO:0015629_actin cytoskeleton	microRNA is better than mRNA and mRNA is better than methylation	2827	223	157	2447	1	0.883457	0.584378
632	GO:0010035_response to inorganic substance	microRNA is better than mRNA and mRNA is better than methylation	2833	938.5	607.5	1287	0.978261	0.872045	0.725986
633	GO:0019637_organophosphate metabolic process	microRNA is better than methylation and methylation is better than mRNA	2835.5	1836	77.5	922	0.956984	0.888608	0.762724
634	GO:0043434_response to peptide hormone stimulus	methylation is better than mRNA and mRNA is better than microRNA	2840.5	938.5	980	922	0.978261	0.861521	0.762724
635	GO:0051248_negative regulation of protein metabolic process	microRNA is better than methylation and methylation is better than mRNA	2846	1836	263.5	746.5	0.956984	0.878827	0.78025
636.5	GO:0019219_regulation of nucleobase, nucleoside, nucleotide and nucleic acid metabolic process	methylation is better than microRNA and microRNA is better than mRNA	2848.5	1836	726	286.5	0.956984	0.867257	0.818948
636.5	GO:0045449_regulation of transcription	methylation is better than microRNA and microRNA is better than mRNA	2848.5	1836	726	286.5	0.956984	0.867257	0.818948
638	GO:0005578_proteinaceous extracellular matrix	microRNA is better than mRNA and mRNA is better than methylation	2849	938.5	884.5	1026	0.978261	0.862102	0.748396
639	GO:0032944_regulation of mononuclear cell proliferation	mRNA is better than methylation and methylation is better than microRNA	2850.5	223	1552	1075.5	1	0.840042	0.745449
640	GO:0030316_osteoclast differentiation	methylation is better than mRNA and mRNA is better than microRNA	2851	938.5	1821.5	91	0.978261	0.824279	0.853725
641	GO:0046879_hormone secretion	mRNA is better than microRNA and microRNA is better than methylation	2853.5	223	320.5	2310	1	0.877932	0.609073
642	GO:0060041_retina development in camera-type eye	mRNA is better than methylation and methylation is better than microRNA	2858	223	2234.5	400.5	1	0.792265	0.816127
643.5	GO:0006366_transcription from RNA polymerase II promoter	microRNA is better than methylation and methylation is better than mRNA	2861	1836	362	663	0.956984	0.877636	0.782198
643.5	GO:0010628_positive regulation of gene expression	microRNA is better than methylation and methylation is better than mRNA	2861	1836	362	663	0.956984	0.877636	0.782198
645	GO:0045088_regulation of innate immune response	microRNA is better than mRNA and mRNA is better than methylation	2861.5	938.5	247.5	1675.5	0.978261	0.882666	0.687795
646	GO:0061008_hepaticobiliary system development	mRNA is better than methylation and methylation is better than microRNA	2866	223	1788	855	1	0.824927	0.765182
647	GO:0006887_exocytosis	methylation is better than mRNA and mRNA is better than microRNA	2867	938.5	1528	400.5	0.978261	0.840181	0.816127
648	GO:0016887_ATPase activity	microRNA is better than mRNA and mRNA is better than methylation	2870.5	938.5	3	1929	0.978261	0.910371	0.658101
649	GO:0030071_regulation of mitotic metaphase/anaphase transition	mRNA is better than microRNA and microRNA is better than methylation	2877.5	223	241.5	2413	1	0.882713	0.595199
650.5	GO:0001871_pattern binding	mRNA is better than microRNA and microRNA is better than methylation	2878	223	884.5	1770.5	1	0.862102	0.674772
650.5	GO:0030247_polysaccharide binding	mRNA is better than microRNA and microRNA is better than methylation	2878	223	884.5	1770.5	1	0.862102	0.674772
652	GO:0046545_development of primary female sexual characteristics	mRNA is better than microRNA and microRNA is better than methylation	2882	938.5	939.5	1004	0.978261	0.861762	0.752378
653	GO:0010553_negative regulation of gene-specific transcription from RNA polymerase II promoter	mRNA is better than microRNA and microRNA is better than methylation	2883.5	223	1199	1461.5	1	0.851857	0.708699
654.5	GO:0000280_nuclear division	methylation is better than mRNA and mRNA is better than microRNA	2884	938.5	1199	746.5	0.978261	0.851857	0.78025
654.5	GO:0007067_mitosis	methylation is better than mRNA and mRNA is better than microRNA	2884	938.5	1199	746.5	0.978261	0.851857	0.78025
657	GO:0000975_regulatory region DNA binding	methylation is better than microRNA and microRNA is better than mRNA	2889	1836	1029.5	23.5	0.956984	0.857454	0.889676
657	GO:0001067_regulatory region nucleic acid binding	methylation is better than microRNA and microRNA is better than mRNA	2889	1836	1029.5	23.5	0.956984	0.857454	0.889676
657	GO:0044212_transcription regulatory region DNA binding	methylation is better than microRNA and microRNA is better than mRNA	2889	1836	1029.5	23.5	0.956984	0.857454	0.889676
659.5	GO:0005634_nucleus	microRNA is better than methylation and methylation is better than mRNA	2890.5	1836	454	600.5	0.956984	0.87278	0.785208
659.5	GO:0043233_organelle lumen	microRNA is better than methylation and methylation is better than mRNA	2890.5	1836	454	600.5	0.956984	0.87278	0.785208
661.5	GO:0015672_monovalent inorganic cation transport	mRNA is better than methylation and methylation is better than microRNA	2892.5	938.5	980	974	0.978261	0.861521	0.761295
661.5	GO:0051271_negative regulation of cellular component movement	methylation is better than mRNA and mRNA is better than microRNA	2892.5	938.5	1134	820	0.978261	0.856115	0.768687
663	GO:0001649_osteoblast differentiation	mRNA is better than methylation and methylation is better than microRNA	2893	223	1383	1287	1	0.845907	0.725986
664	GO:0012505_endomembrane system	microRNA is better than mRNA and mRNA is better than methylation	2894.5	938.5	320.5	1635.5	0.978261	0.877932	0.689249
665.5	GO:0032990_cell part morphogenesis	microRNA is better than methylation and methylation is better than mRNA	2895.5	1836	396.5	663	0.956984	0.874416	0.782198
665.5	GO:0048858_cell projection morphogenesis	microRNA is better than methylation and methylation is better than mRNA	2895.5	1836	396.5	663	0.956984	0.874416	0.782198
667	GO:0009306_protein secretion	mRNA is better than methylation and methylation is better than microRNA	2899.5	223	1821.5	855	1	0.824279	0.765182
668	GO:0031214_biomineral tissue development	mRNA is better than microRNA and microRNA is better than methylation	2900	223	1171.5	1505.5	1	0.856009	0.706775
669.5	GO:0031344_regulation of cell projection organization	microRNA is better than methylation and methylation is better than mRNA	2902.5	1836	521	545.5	0.956984	0.872435	0.798045
669.5	GO:0044085_cellular component biogenesis	microRNA is better than methylation and methylation is better than mRNA	2902.5	1836	521	545.5	0.956984	0.872435	0.798045
672	GO:0009144_purine nucleoside triphosphate metabolic process	microRNA is better than methylation and methylation is better than mRNA	2903	1836	320.5	746.5	0.956984	0.877932	0.78025
672	GO:0009199_ribonucleoside triphosphate metabolic process	microRNA is better than methylation and methylation is better than mRNA	2903	1836	320.5	746.5	0.956984	0.877932	0.78025
672	GO:0009205_purine ribonucleoside triphosphate metabolic process	microRNA is better than methylation and methylation is better than mRNA	2903	1836	320.5	746.5	0.956984	0.877932	0.78025
674	GO:0008233_peptidase activity	mRNA is better than microRNA and microRNA is better than methylation	2904	938.5	939.5	1026	0.978261	0.861762	0.748396
675	GO:0006974_response to DNA damage stimulus	methylation is better than mRNA and mRNA is better than microRNA	2913.5	938.5	1090.5	884.5	0.978261	0.856582	0.763597
676	GO:0001503_ossification	mRNA is better than methylation and methylation is better than microRNA	2915.5	223	1405.5	1287	1	0.845622	0.725986
677	GO:0002694_regulation of leukocyte activation	methylation is better than mRNA and mRNA is better than microRNA	2918.5	938.5	1434.5	545.5	0.978261	0.845434	0.798045
678	GO:0004888_transmembrane receptor activity	methylation is better than mRNA and mRNA is better than microRNA	2920	938.5	1695	286.5	0.978261	0.830069	0.818948
679	GO:0048678_response to axon injury	microRNA is better than mRNA and mRNA is better than methylation	2922.5	938.5	385.5	1598.5	0.978261	0.877347	0.691633
680	GO:0022414_reproductive process	methylation is better than microRNA and microRNA is better than mRNA	2924.5	2471.5	320.5	132.5	0.93614	0.877932	0.838731
681	GO:0048864_stem cell development	methylation is better than microRNA and microRNA is better than mRNA	2928	1836	607.5	484.5	0.956984	0.872045	0.799461
682	GO:0045087_innate immune response	microRNA is better than mRNA and mRNA is better than methylation	2934	938.5	576	1419.5	0.978261	0.87219	0.711584
683	GO:0015630_microtubule cytoskeleton	microRNA is better than mRNA and mRNA is better than methylation	2935.5	938.5	226.5	1770.5	0.978261	0.88286	0.674772
684	GO:0006473_protein acetylation	microRNA is better than mRNA and mRNA is better than methylation	2936	938.5	135	1862.5	0.978261	0.883907	0.670037
685	GO:0071902_positive regulation of protein serine/threonine kinase activity	methylation is better than microRNA and microRNA is better than mRNA	2937.5	1836	1053.5	48	0.956984	0.856969	0.871544
686	GO:0050801_ion homeostasis	methylation is better than microRNA and microRNA is better than mRNA	2939.5	1836	939.5	164	0.956984	0.861762	0.836199
687.5	GO:0001658_branching involved in ureteric bud morphogenesis	microRNA is better than methylation and methylation is better than mRNA	2942	2695	50	197	0.934299	0.89338	0.834794
687.5	GO:0055114_oxidation-reduction process	mRNA is better than microRNA and microRNA is better than methylation	2942	223	1120.5	1598.5	1	0.856293	0.691633
690.5	GO:0006351_transcription, DNA-dependent	microRNA is better than methylation and methylation is better than mRNA	2952.5	2471.5	194.5	286.5	0.93614	0.883108	0.818948
690.5	GO:0006355_regulation of transcription, DNA-dependent	microRNA is better than methylation and methylation is better than mRNA	2952.5	2471.5	194.5	286.5	0.93614	0.883108	0.818948
690.5	GO:0032774_RNA biosynthetic process	microRNA is better than methylation and methylation is better than mRNA	2952.5	2471.5	194.5	286.5	0.93614	0.883108	0.818948
690.5	GO:0051252_regulation of RNA metabolic process	microRNA is better than methylation and methylation is better than mRNA	2952.5	2471.5	194.5	286.5	0.93614	0.883108	0.818948
694	GO:0000187_activation of MAPK activity	microRNA is better than methylation and methylation is better than mRNA	2953	1836	454	663	0.956984	0.87278	0.782198
694	GO:0044422_organelle part	microRNA is better than methylation and methylation is better than mRNA	2953	1836	454	663	0.956984	0.87278	0.782198
694	GO:0044446_intracellular organelle part	microRNA is better than methylation and methylation is better than mRNA	2953	1836	454	663	0.956984	0.87278	0.782198
696	GO:0007423_sensory organ development	methylation is better than microRNA and microRNA is better than mRNA	2957.5	1836	1120.5	1	0.956984	0.856293	0.946411
697	GO:0045664_regulation of neuron differentiation	microRNA is better than mRNA and mRNA is better than methylation	2958	938.5	798.5	1221	0.978261	0.866771	0.728408
698	GO:0043408_regulation of MAPKKK cascade	methylation is better than microRNA and microRNA is better than mRNA	2965	1836	842.5	286.5	0.956984	0.862541	0.818948
699	GO:0043086_negative regulation of catalytic activity	microRNA is better than mRNA and mRNA is better than methylation	2965.5	938.5	607.5	1419.5	0.978261	0.872045	0.711584
700	GO:0030234_enzyme regulator activity	microRNA is better than methylation and methylation is better than mRNA	2971	1836	280	855	0.956984	0.878329	0.765182
701	GO:0006665_sphingolipid metabolic process	mRNA is better than microRNA and microRNA is better than methylation	2973.5	223	980	1770.5	1	0.861521	0.674772
702	GO:0044429_mitochondrial part	microRNA is better than methylation and methylation is better than mRNA	2976	1836	15.5	1124.5	0.956984	0.898777	0.743512
703	GO:0044283_small molecule biosynthetic process	methylation is better than mRNA and mRNA is better than microRNA	2981	938.5	1120.5	922	0.978261	0.856293	0.762724
704	GO:0060249_anatomical structure homeostasis	methylation is better than microRNA and microRNA is better than mRNA	2981.5	2471.5	400.5	109.5	0.93614	0.873769	0.852901
705.5	GO:0048598_embryonic morphogenesis	microRNA is better than mRNA and mRNA is better than methylation	2984	938.5	824.5	1221	0.978261	0.863079	0.728408
705.5	GO:0080134_regulation of response to stress	microRNA is better than mRNA and mRNA is better than methylation	2984	938.5	824.5	1221	0.978261	0.863079	0.728408
707	GO:0010565_regulation of cellular ketone metabolic process	mRNA is better than methylation and methylation is better than microRNA	2990.5	223	1419.5	1348	1	0.845447	0.724545
708	GO:0009617_response to bacterium	methylation is better than mRNA and mRNA is better than microRNA	2991.5	938.5	1507.5	545.5	0.978261	0.840416	0.798045
709	GO:0009952_anterior/posterior pattern formation	methylation is better than microRNA and microRNA is better than mRNA	2992.5	2471.5	411.5	109.5	0.93614	0.873224	0.852901
710.5	GO:0023056_positive regulation of signaling	microRNA is better than methylation and methylation is better than mRNA	2994	1836	411.5	746.5	0.956984	0.873224	0.78025
710.5	GO:0050727_regulation of inflammatory response	mRNA is better than microRNA and microRNA is better than methylation	2994	938.5	980	1075.5	0.978261	0.861521	0.745449
712	GO:0030054_cell junction	microRNA is better than mRNA and mRNA is better than methylation	2998	938.5	772.5	1287	0.978261	0.866965	0.725986
713	GO:0005667_transcription factor complex	methylation is better than microRNA and microRNA is better than mRNA	2999	1836	1053.5	109.5	0.956984	0.856969	0.852901
714	GO:0043566_structure-specific DNA binding	microRNA is better than mRNA and mRNA is better than methylation	3002	938.5	842.5	1221	0.978261	0.862541	0.728408
715	GO:0046651_lymphocyte proliferation	mRNA is better than methylation and methylation is better than microRNA	3012.5	223	1714	1075.5	1	0.829743	0.745449
716	GO:0007179_transforming growth factor beta receptor signaling pathway	mRNA is better than microRNA and microRNA is better than methylation	3017	223	1332.5	1461.5	1	0.846767	0.708699
717	GO:0031668_cellular response to extracellular stimulus	methylation is better than mRNA and mRNA is better than microRNA	3017.5	938.5	1224	855	0.978261	0.851424	0.765182
718	GO:0007015_actin filament organization	mRNA is better than microRNA and microRNA is better than methylation	3019.5	938.5	1005.5	1075.5	0.978261	0.861377	0.745449
719.5	GO:0010563_negative regulation of phosphorus metabolic process	microRNA is better than mRNA and mRNA is better than methylation	3020	938.5	576	1505.5	0.978261	0.87219	0.706775
719.5	GO:0045936_negative regulation of phosphate metabolic process	microRNA is better than mRNA and mRNA is better than methylation	3020	938.5	576	1505.5	0.978261	0.87219	0.706775
721	GO:0033044_regulation of chromosome organization	mRNA is better than methylation and methylation is better than microRNA	3022.5	223	1877.5	922	1	0.820317	0.762724
722	GO:0010948_negative regulation of cell cycle process	microRNA is better than mRNA and mRNA is better than methylation	3028	938.5	454	1635.5	0.978261	0.87278	0.689249
725	GO:0043170_macromolecule metabolic process	microRNA is better than methylation and methylation is better than mRNA	3036.5	1836	454	746.5	0.956984	0.87278	0.78025
725	GO:0043226_organelle	microRNA is better than methylation and methylation is better than mRNA	3036.5	1836	454	746.5	0.956984	0.87278	0.78025
725	GO:0043227_membrane-bounded organelle	microRNA is better than methylation and methylation is better than mRNA	3036.5	1836	454	746.5	0.956984	0.87278	0.78025
725	GO:0043229_intracellular organelle	microRNA is better than methylation and methylation is better than mRNA	3036.5	1836	454	746.5	0.956984	0.87278	0.78025
725	GO:0043231_intracellular membrane-bounded organelle	microRNA is better than methylation and methylation is better than mRNA	3036.5	1836	454	746.5	0.956984	0.87278	0.78025
728.5	GO:0050770_regulation of axonogenesis	microRNA is better than mRNA and mRNA is better than methylation	3044	938.5	44.5	2061	0.978261	0.89353	0.641604
728.5	GO:0031301_integral to organelle membrane	microRNA is better than mRNA and mRNA is better than methylation	3044	938.5	884.5	1221	0.978261	0.862102	0.728408
730	GO:0030282_bone mineralization	mRNA is better than microRNA and microRNA is better than methylation	3049.5	223	798.5	2028	1	0.866771	0.651045
731	GO:0007568_aging	mRNA is better than methylation and methylation is better than microRNA	3050	223	1434.5	1392.5	1	0.845434	0.715453
732.5	GO:0016044_cellular membrane organization	methylation is better than microRNA and microRNA is better than mRNA	3051.5	1836	670	545.5	0.956984	0.867649	0.798045
732.5	GO:0061024_membrane organization	methylation is better than microRNA and microRNA is better than mRNA	3051.5	1836	670	545.5	0.956984	0.867649	0.798045
734	GO:0002763_positive regulation of myeloid leukocyte differentiation	methylation is better than mRNA and mRNA is better than microRNA	3052	938.5	2098	15.5	0.978261	0.802937	0.890462
735	GO:0009100_glycoprotein metabolic process	mRNA is better than microRNA and microRNA is better than methylation	3054	223	362	2469	1	0.877636	0.581309
736	GO:0046942_carboxylic acid transport	mRNA is better than microRNA and microRNA is better than methylation	3057.5	223	939.5	1895	1	0.861762	0.669028
737	GO:0016049_cell growth	methylation is better than mRNA and mRNA is better than microRNA	3059.5	938.5	1199	922	0.978261	0.851857	0.762724
738	GO:0006163_purine nucleotide metabolic process	methylation is better than microRNA and microRNA is better than mRNA	3062	1836	939.5	286.5	0.956984	0.861762	0.818948
739	GO:0034637_cellular carbohydrate biosynthetic process	mRNA is better than microRNA and microRNA is better than methylation	3065.5	223	980	1862.5	1	0.861521	0.670037
740	GO:0001657_ureteric bud development	microRNA is better than methylation and methylation is better than mRNA	3066.5	1455	390.5	1221	0.978251	0.877343	0.728408
741	GO:0045926_negative regulation of growth	microRNA is better than methylation and methylation is better than mRNA	3067.5	1836	10.5	1221	0.956984	0.899283	0.728408
742	GO:0045453_bone resorption	methylation is better than mRNA and mRNA is better than microRNA	3070.5	938.5	2084	48	0.978261	0.803206	0.871544
743	GO:0050865_regulation of cell activation	methylation is better than mRNA and mRNA is better than microRNA	3073.5	938.5	1280	855	0.978261	0.850851	0.765182
744	GO:0019725_cellular homeostasis	microRNA is better than methylation and methylation is better than mRNA	3075	1836	576	663	0.956984	0.87219	0.782198
745	GO:0030900_forebrain development	microRNA is better than methylation and methylation is better than mRNA	3076.5	1836	19.5	1221	0.956984	0.89515	0.728408
746	GO:0030518_steroid hormone receptor signaling pathway	mRNA is better than microRNA and microRNA is better than methylation	3077.5	223	1148	1706.5	1	0.856102	0.687268
747	GO:0000003_reproduction	methylation is better than microRNA and microRNA is better than mRNA	3078.5	2471.5	320.5	286.5	0.93614	0.877932	0.818948
748	GO:0005126_cytokine receptor binding	microRNA is better than mRNA and mRNA is better than methylation	3083	938.5	576	1568.5	0.978261	0.87219	0.694963
749	GO:0001934_positive regulation of protein phosphorylation	microRNA is better than mRNA and mRNA is better than methylation	3084	938.5	726	1419.5	0.978261	0.867257	0.711584
750	GO:0007264_small GTPase mediated signal transduction	methylation is better than microRNA and microRNA is better than mRNA	3086.5	1836	1053.5	197	0.956984	0.856969	0.834794
751	GO:0016773_phosphotransferase activity, alcohol group as acceptor	microRNA is better than methylation and methylation is better than mRNA	3088	1836	454	798	0.956984	0.87278	0.779352
752	GO:0009896_positive regulation of catabolic process	mRNA is better than microRNA and microRNA is better than methylation	3088.5	223	607.5	2258	1	0.872045	0.615774
753	GO:0043392_negative regulation of DNA binding	mRNA is better than microRNA and microRNA is better than methylation	3092.5	938.5	1029.5	1124.5	0.978261	0.857454	0.743512
754	GO:0001889_liver development	mRNA is better than methylation and methylation is better than microRNA	3094	223	2016	855	1	0.808713	0.765182
755.5	GO:0006082_organic acid metabolic process	mRNA is better than microRNA and microRNA is better than methylation	3099	938.5	939.5	1221	0.978261	0.861762	0.728408
755.5	GO:0042221_response to chemical stimulus	mRNA is better than microRNA and microRNA is better than methylation	3099	938.5	939.5	1221	0.978261	0.861762	0.728408
757	GO:0072001_renal system development	methylation is better than microRNA and microRNA is better than mRNA	3108.5	1836	1053.5	219	0.956984	0.856969	0.834516
758	GO:0061138_morphogenesis of a branching epithelium	microRNA is better than methylation and methylation is better than mRNA	3109.5	1836	117	1156.5	0.956984	0.888108	0.742578
759	GO:0009894_regulation of catabolic process	microRNA is better than mRNA and mRNA is better than methylation	3110	938.5	884.5	1287	0.978261	0.862102	0.725986
760.5	GO:0001071_nucleic acid binding transcription factor activity	methylation is better than microRNA and microRNA is better than mRNA	3111.5	2471.5	632.5	7.5	0.93614	0.868141	0.892448
760.5	GO:0003700_sequence-specific DNA binding transcription factor activity	methylation is better than microRNA and microRNA is better than mRNA	3111.5	2471.5	632.5	7.5	0.93614	0.868141	0.892448
762	GO:0000302_response to reactive oxygen species	mRNA is better than methylation and methylation is better than microRNA	3112.5	938.5	1148	1026	0.978261	0.856102	0.748396
763.5	GO:0009266_response to temperature stimulus	mRNA is better than methylation and methylation is better than microRNA	3114	938.5	1171.5	1004	0.978261	0.856009	0.752378
763.5	GO:0051051_negative regulation of transport	methylation is better than mRNA and mRNA is better than microRNA	3114	938.5	1575	600.5	0.978261	0.83608	0.785208
765	GO:0003012_muscle system process	microRNA is better than methylation and methylation is better than mRNA	3126.5	2262	44.5	820	0.956039	0.89353	0.768687
766	GO:0060675_ureteric bud morphogenesis	methylation is better than microRNA and microRNA is better than mRNA	3133.5	2695	241.5	197	0.934299	0.882713	0.834794
767.5	GO:0030426_growth cone	microRNA is better than mRNA and mRNA is better than methylation	3135	938.5	521	1675.5	0.978261	0.872435	0.687795
767.5	GO:0030427_site of polarized growth	microRNA is better than mRNA and mRNA is better than methylation	3135	938.5	521	1675.5	0.978261	0.872435	0.687795
769	GO:0002443_leukocyte mediated immunity	mRNA is better than microRNA and microRNA is better than methylation	3138	223	1180	1735	1	0.853747	0.678529
770	GO:0007156_homophilic cell adhesion	microRNA is better than methylation and methylation is better than mRNA	3140	2471.5	123	545.5	0.93614	0.88801	0.798045
771	GO:0008585_female gonad development	methylation is better than mRNA and mRNA is better than microRNA	3141.5	938.5	1383	820	0.978261	0.845907	0.768687
772.5	GO:0048513_organ development	microRNA is better than methylation and methylation is better than mRNA	3145	1836	454	855	0.956984	0.87278	0.765182
772.5	GO:0031974_membrane-enclosed lumen	microRNA is better than methylation and methylation is better than mRNA	3145	1836	454	855	0.956984	0.87278	0.765182
774	GO:0005792_microsome	microRNA is better than mRNA and mRNA is better than methylation	3146	938.5	157	2050.5	0.978261	0.883457	0.646162
775.5	GO:0030168_platelet activation	microRNA is better than mRNA and mRNA is better than methylation	3150	938.5	576	1635.5	0.978261	0.87219	0.689249
775.5	GO:0031099_regeneration	microRNA is better than mRNA and mRNA is better than methylation	3150	938.5	576	1635.5	0.978261	0.87219	0.689249
777.5	GO:0030308_negative regulation of cell growth	microRNA is better than methylation and methylation is better than mRNA	3151	1836	28	1287	0.956984	0.894135	0.725986
777.5	GO:0005518_collagen binding	mRNA is better than methylation and methylation is better than microRNA	3151	223	1803.5	1124.5	1	0.824556	0.743512
779	GO:0003008_system process	methylation is better than microRNA and microRNA is better than mRNA	3152.5	2262	772.5	118	0.956039	0.866965	0.84241
780	GO:0051216_cartilage development	methylation is better than mRNA and mRNA is better than microRNA	3160	938.5	1475	746.5	0.978261	0.841698	0.78025
781.5	GO:0010941_regulation of cell death	methylation is better than microRNA and microRNA is better than mRNA	3162.5	1836	726	600.5	0.956984	0.867257	0.785208
781.5	GO:0043067_regulation of programmed cell death	methylation is better than microRNA and microRNA is better than mRNA	3162.5	1836	726	600.5	0.956984	0.867257	0.785208
783	GO:0045927_positive regulation of growth	methylation is better than microRNA and microRNA is better than mRNA	3163	1836	842.5	484.5	0.956984	0.862541	0.799461
785.5	GO:0006643_membrane lipid metabolic process	mRNA is better than microRNA and microRNA is better than methylation	3165	223	1171.5	1770.5	1	0.856009	0.674772
785.5	GO:0007596_blood coagulation	mRNA is better than microRNA and microRNA is better than methylation	3165	938.5	939.5	1287	0.978261	0.861762	0.725986
785.5	GO:0030509_BMP signaling pathway	microRNA is better than mRNA and mRNA is better than methylation	3165	223	37.5	2904.5	1	0.893781	0.502448
785.5	GO:0050817_coagulation	mRNA is better than microRNA and microRNA is better than methylation	3165	938.5	939.5	1287	0.978261	0.861762	0.725986
788	GO:0005198_structural molecule activity	methylation is better than microRNA and microRNA is better than mRNA	3169	1836	670	663	0.956984	0.867649	0.782198
789	GO:0051329_interphase of mitotic cell cycle	mRNA is better than microRNA and microRNA is better than methylation	3169.5	938.5	1053.5	1177.5	0.978261	0.856969	0.731825
790	GO:0009790_embryo development	microRNA is better than methylation and methylation is better than mRNA	3175	1836	263.5	1075.5	0.956984	0.878827	0.745449
792	GO:0010942_positive regulation of cell death	methylation is better than microRNA and microRNA is better than mRNA	3176	1836	1053.5	286.5	0.956984	0.856969	0.818948
792	GO:0043065_positive regulation of apoptosis	methylation is better than microRNA and microRNA is better than mRNA	3176	1836	1053.5	286.5	0.956984	0.856969	0.818948
792	GO:0043068_positive regulation of programmed cell death	methylation is better than microRNA and microRNA is better than mRNA	3176	1836	1053.5	286.5	0.956984	0.856969	0.818948
794	GO:0032940_secretion by cell	methylation is better than mRNA and mRNA is better than microRNA	3176.5	938.5	1383	855	0.978261	0.845907	0.765182
795	GO:0070851_growth factor receptor binding	mRNA is better than microRNA and microRNA is better than methylation	3181	223	1187.5	1770.5	1	0.852388	0.674772
796	GO:0000981_sequence-specific DNA binding RNA polymerase II transcription factor activity	methylation is better than mRNA and mRNA is better than microRNA	3188	938.5	2174.5	75	0.978261	0.797372	0.855698
797	GO:0031345_negative regulation of cell projection organization	mRNA is better than microRNA and microRNA is better than methylation	3188.5	223	385.5	2580	1	0.877347	0.559825
798	GO:0048511_rhythmic process	methylation is better than mRNA and mRNA is better than microRNA	3189	938.5	1964	286.5	0.978261	0.813881	0.818948
799	GO:0006171_cAMP biosynthetic process	methylation is better than mRNA and mRNA is better than microRNA	3195	938.5	1821.5	435	0.978261	0.824279	0.801957
800	GO:0030029_actin filament-based process	microRNA is better than methylation and methylation is better than mRNA	3195.5	1836	194.5	1165	0.956984	0.883108	0.736266
801	GO:0048754_branching morphogenesis of a tube	microRNA is better than methylation and methylation is better than mRNA	3200.5	1836	390.5	974	0.956984	0.877343	0.761295
802	GO:0010811_positive regulation of cell-substrate adhesion	mRNA is better than methylation and methylation is better than microRNA	3202.5	223	2693	286.5	1	0.738672	0.818948
803.5	GO:0051402_neuron apoptosis	microRNA is better than mRNA and mRNA is better than methylation	3205	938.5	8.5	2258	0.978261	0.89969	0.615774
803.5	GO:0051781_positive regulation of cell division	mRNA is better than methylation and methylation is better than microRNA	3205	223	2060	922	1	0.807999	0.762724
805	GO:0006470_protein dephosphorylation	microRNA is better than methylation and methylation is better than mRNA	3210	1836	576	798	0.956984	0.87219	0.779352
807	GO:0044260_cellular macromolecule metabolic process	microRNA is better than methylation and methylation is better than mRNA	3212	1836	454	922	0.956984	0.87278	0.762724
807	GO:0051052_regulation of DNA metabolic process	microRNA is better than methylation and methylation is better than mRNA	3212	1836	521	855	0.956984	0.872435	0.765182
807	GO:0032991_macromolecular complex	microRNA is better than methylation and methylation is better than mRNA	3212	1836	454	922	0.956984	0.87278	0.762724
809	GO:0010975_regulation of neuron projection development	microRNA is better than mRNA and mRNA is better than methylation	3213	938.5	194.5	2080	0.978261	0.883108	0.637961
810	GO:0006875_cellular metal ion homeostasis	methylation is better than microRNA and microRNA is better than mRNA	3216	1836	798.5	581.5	0.956984	0.866771	0.789302
811	GO:0009887_organ morphogenesis	methylation is better than mRNA and mRNA is better than microRNA	3217	938.5	1356.5	922	0.978261	0.846288	0.762724
812	GO:0001659_temperature homeostasis	microRNA is better than mRNA and mRNA is better than methylation	3217.5	938.5	50	2229	0.978261	0.89338	0.618084
813	GO:0015837_amine transport	mRNA is better than methylation and methylation is better than microRNA	3219.5	938.5	1255	1026	0.978261	0.851089	0.748396
815	GO:0006897_endocytosis	methylation is better than microRNA and microRNA is better than mRNA	3224	1836	842.5	545.5	0.956984	0.862541	0.798045
815	GO:0010324_membrane invagination	methylation is better than microRNA and microRNA is better than mRNA	3224	1836	842.5	545.5	0.956984	0.862541	0.798045
815	GO:0044428_nuclear part	microRNA is better than methylation and methylation is better than mRNA	3224	1836	362	1026	0.956984	0.877636	0.748396
817.5	GO:0043228_non-membrane-bounded organelle	methylation is better than microRNA and microRNA is better than mRNA	3225	1836	726	663	0.956984	0.867257	0.782198
817.5	GO:0043232_intracellular non-membrane-bounded organelle	methylation is better than microRNA and microRNA is better than mRNA	3225	1836	726	663	0.956984	0.867257	0.782198
819	GO:0031349_positive regulation of defense response	mRNA is better than microRNA and microRNA is better than methylation	3226	938.5	939.5	1348	0.978261	0.861762	0.724545
820	GO:0010740_positive regulation of intracellular protein kinase cascade	microRNA is better than methylation and methylation is better than mRNA	3230.5	2471.5	12.5	746.5	0.93614	0.898979	0.78025
821	GO:0055065_metal ion homeostasis	methylation is better than microRNA and microRNA is better than mRNA	3234	1836	816.5	581.5	0.956984	0.866676	0.789302
822	GO:0030097_hemopoiesis	microRNA is better than methylation and methylation is better than mRNA	3235.5	2471.5	101	663	0.93614	0.888307	0.782198
823	GO:0044271_cellular nitrogen compound biosynthetic process	mRNA is better than methylation and methylation is better than microRNA	3238	938.5	1224	1075.5	0.978261	0.851424	0.745449
824.5	GO:0001822_kidney development	methylation is better than microRNA and microRNA is better than mRNA	3242	1836	1053.5	352.5	0.956984	0.856969	0.816987
824.5	GO:0043933_macromolecular complex subunit organization	methylation is better than microRNA and microRNA is better than mRNA	3242	1836	1053.5	352.5	0.956984	0.856969	0.816987
826	GO:0070169_positive regulation of biomineral tissue development	microRNA is better than mRNA and mRNA is better than methylation	3242.5	938.5	842.5	1461.5	0.978261	0.862541	0.708699
827	GO:0008284_positive regulation of cell proliferation	methylation is better than mRNA and mRNA is better than microRNA	3243.5	938.5	1383	922	0.978261	0.845907	0.762724
828	GO:0001819_positive regulation of cytokine production	microRNA is better than methylation and methylation is better than mRNA	3245	1836	61	1348	0.956984	0.88901	0.724545
829.5	GO:0046883_regulation of hormone secretion	mRNA is better than microRNA and microRNA is better than methylation	3245.5	223	816.5	2206	1	0.866676	0.621239
829.5	GO:0050927_positive regulation of positive chemotaxis	methylation is better than mRNA and mRNA is better than microRNA	3245.5	938.5	1761.5	545.5	0.978261	0.829332	0.798045
833	GO:0006461_protein complex assembly	mRNA is better than microRNA and microRNA is better than methylation	3250	938.5	1090.5	1221	0.978261	0.856582	0.728408
833	GO:0019752_carboxylic acid metabolic process	mRNA is better than microRNA and microRNA is better than methylation	3250	938.5	1090.5	1221	0.978261	0.856582	0.728408
833	GO:0042180_cellular ketone metabolic process	mRNA is better than microRNA and microRNA is better than methylation	3250	938.5	1090.5	1221	0.978261	0.856582	0.728408
833	GO:0043436_oxoacid metabolic process	mRNA is better than microRNA and microRNA is better than methylation	3250	938.5	1090.5	1221	0.978261	0.856582	0.728408
833	GO:0070271_protein complex biogenesis	mRNA is better than microRNA and microRNA is better than methylation	3250	938.5	1090.5	1221	0.978261	0.856582	0.728408
836	GO:0022602_ovulation cycle process	methylation is better than mRNA and mRNA is better than microRNA	3251	938.5	1877.5	435	0.978261	0.820317	0.801957
837	GO:0006140_regulation of nucleotide metabolic process	microRNA is better than methylation and methylation is better than mRNA	3252.5	1836	670	746.5	0.956984	0.867649	0.78025
838	GO:0016485_protein processing	mRNA is better than methylation and methylation is better than microRNA	3253.5	223	1955	1075.5	1	0.814247	0.745449
839	GO:0004721_phosphoprotein phosphatase activity	methylation is better than microRNA and microRNA is better than mRNA	3260	1836	939.5	484.5	0.956984	0.861762	0.799461
840	GO:0051302_regulation of cell division	mRNA is better than methylation and methylation is better than microRNA	3261	223	2116	922	1	0.802674	0.762724
841	GO:0007202_activation of phospholipase C activity	methylation is better than mRNA and mRNA is better than microRNA	3264.5	938.5	1528	798	0.978261	0.840181	0.779352
842	GO:0051241_negative regulation of multicellular organismal process	methylation is better than microRNA and microRNA is better than mRNA	3266	1836	884.5	545.5	0.956984	0.862102	0.798045
843	GO:0048589_developmental growth	methylation is better than microRNA and microRNA is better than mRNA	3271.5	1836	772.5	663	0.956984	0.866965	0.782198
846	GO:0009653_anatomical structure morphogenesis	microRNA is better than methylation and methylation is better than mRNA	3279	1836	521	922	0.956984	0.872435	0.762724
846	GO:0010605_negative regulation of macromolecule metabolic process	microRNA is better than methylation and methylation is better than mRNA	3279	1836	521	922	0.956984	0.872435	0.762724
846	GO:0051240_positive regulation of multicellular organismal process	mRNA is better than microRNA and microRNA is better than methylation	3279	938.5	1053.5	1287	0.978261	0.856969	0.725986
846	GO:0051301_cell division	mRNA is better than microRNA and microRNA is better than methylation	3279	938.5	1053.5	1287	0.978261	0.856969	0.725986
846	GO:0030528_transcription regulator activity	methylation is better than microRNA and microRNA is better than mRNA	3279	2471.5	521	286.5	0.93614	0.872435	0.818948
849	GO:0006873_cellular ion homeostasis	methylation is better than microRNA and microRNA is better than mRNA	3280	1836	1280	164	0.956984	0.850851	0.836199
850	GO:0031091_platelet alpha granule	methylation is better than mRNA and mRNA is better than microRNA	3282.5	938.5	2234.5	109.5	0.978261	0.792265	0.852901
851.5	GO:0010466_negative regulation of peptidase activity	mRNA is better than methylation and methylation is better than microRNA	3284	223	1985.5	1075.5	1	0.813428	0.745449
851.5	GO:0051604_protein maturation	mRNA is better than methylation and methylation is better than microRNA	3284	223	1985.5	1075.5	1	0.813428	0.745449
853	GO:0030218_erythrocyte differentiation	mRNA is better than methylation and methylation is better than microRNA	3285.5	938.5	1321	1026	0.978261	0.847344	0.748396
854	GO:0045202_synapse	methylation is better than microRNA and microRNA is better than mRNA	3292	2871.5	362	58.5	0.915701	0.877636	0.871328
855	GO:0031401_positive regulation of protein modification process	microRNA is better than methylation and methylation is better than mRNA	3300	1836	44.5	1419.5	0.956984	0.89353	0.711584
856.5	GO:0034220_ion transmembrane transport	microRNA is better than mRNA and mRNA is better than methylation	3305.5	938.5	798.5	1568.5	0.978261	0.866771	0.694963
856.5	GO:0042277_peptide binding	mRNA is better than microRNA and microRNA is better than methylation	3305.5	223	1312	1770.5	1	0.850666	0.674772
858	GO:0035257_nuclear hormone receptor binding	mRNA is better than microRNA and microRNA is better than methylation	3306	223	521	2562	1	0.872435	0.561699
859	GO:0050729_positive regulation of inflammatory response	mRNA is better than methylation and methylation is better than microRNA	3308	223	2422	663	1	0.770754	0.782198
861	GO:0042698_ovulation cycle	methylation is better than mRNA and mRNA is better than microRNA	3310.5	938.5	1955	417	0.978261	0.814247	0.805548
861	GO:0008236_serine-type peptidase activity	mRNA is better than methylation and methylation is better than microRNA	3310.5	223	1695	1392.5	1	0.830069	0.715453
861	GO:0017171_serine hydrolase activity	mRNA is better than methylation and methylation is better than microRNA	3310.5	223	1695	1392.5	1	0.830069	0.715453
863	GO:0030510_regulation of BMP signaling pathway	mRNA is better than microRNA and microRNA is better than methylation	3313.5	223	362	2728.5	1	0.877636	0.524949
864	GO:0016337_cell-cell adhesion	microRNA is better than methylation and methylation is better than mRNA	3316.5	1836	61	1419.5	0.956984	0.88901	0.711584
865.5	GO:0042981_regulation of apoptosis	methylation is better than microRNA and microRNA is better than mRNA	3321	1836	884.5	600.5	0.956984	0.862102	0.785208
865.5	GO:0071496_cellular response to external stimulus	mRNA is better than methylation and methylation is better than microRNA	3321	938.5	1356.5	1026	0.978261	0.846288	0.748396
867	GO:0007265_Ras protein signal transduction	methylation is better than microRNA and microRNA is better than mRNA	3327	1836	1090.5	400.5	0.956984	0.856582	0.816127
868.5	GO:0009150_purine ribonucleotide metabolic process	microRNA is better than methylation and methylation is better than mRNA	3331	1836	521	974	0.956984	0.872435	0.761295
868.5	GO:0009259_ribonucleotide metabolic process	microRNA is better than methylation and methylation is better than mRNA	3331	1836	521	974	0.956984	0.872435	0.761295
870.5	GO:0007243_intracellular protein kinase cascade	microRNA is better than methylation and methylation is better than mRNA	3333	1836	77.5	1419.5	0.956984	0.888608	0.711584
870.5	GO:0023014_signal transduction via phosphorylation event	microRNA is better than methylation and methylation is better than mRNA	3333	1836	77.5	1419.5	0.956984	0.888608	0.711584
872	GO:0030902_hindbrain development	methylation is better than mRNA and mRNA is better than microRNA	3334.5	938.5	2199	197	0.978261	0.793333	0.834794
873	GO:0005783_endoplasmic reticulum	mRNA is better than microRNA and microRNA is better than methylation	3336.5	223	884.5	2229	1	0.862102	0.618084
874	GO:0070647_protein modification by small protein conjugation or removal	microRNA is better than methylation and methylation is better than mRNA	3337	1836	280	1221	0.956984	0.878329	0.728408
875	GO:0016757_transferase activity, transferring glycosyl groups	microRNA is better than mRNA and mRNA is better than methylation	3339	938.5	320.5	2080	0.978261	0.877932	0.637961
876.5	GO:0032868_response to insulin stimulus	mRNA is better than microRNA and microRNA is better than methylation	3339.5	938.5	939.5	1461.5	0.978261	0.861762	0.708699
876.5	GO:0022892_substrate-specific transporter activity	mRNA is better than microRNA and microRNA is better than methylation	3339.5	938.5	939.5	1461.5	0.978261	0.861762	0.708699
879	GO:0051325_interphase	mRNA is better than methylation and methylation is better than microRNA	3340	938.5	1224	1177.5	0.978261	0.851424	0.731825
879	GO:0042470_melanosome	mRNA is better than microRNA and microRNA is better than methylation	3340	223	670	2447	1	0.867649	0.584378
879	GO:0048770_pigment granule	mRNA is better than microRNA and microRNA is better than methylation	3340	223	670	2447	1	0.867649	0.584378
881.5	GO:0042129_regulation of T cell proliferation	methylation is better than mRNA and mRNA is better than microRNA	3345	938.5	1660	746.5	0.978261	0.834675	0.78025
881.5	GO:0016301_kinase activity	methylation is better than microRNA and microRNA is better than mRNA	3345	2471.5	521	352.5	0.93614	0.872435	0.816987
883	GO:0048471_perinuclear region of cytoplasm	mRNA is better than microRNA and microRNA is better than methylation	3346	938.5	1120.5	1287	0.978261	0.856293	0.725986
884	GO:0032403_protein complex binding	microRNA is better than mRNA and mRNA is better than methylation	3346.5	938.5	772.5	1635.5	0.978261	0.866965	0.689249
885	GO:0030073_insulin secretion	mRNA is better than methylation and methylation is better than microRNA	3347	938.5	1434.5	974	0.978261	0.845434	0.761295
886	GO:0048592_eye morphogenesis	mRNA is better than methylation and methylation is better than microRNA	3349	223	1778	1348	1	0.825393	0.724545
887	GO:0005829_cytosol	methylation is better than microRNA and microRNA is better than mRNA	3350	1836	939.5	574.5	0.956984	0.861762	0.797704
888	GO:0055082_cellular chemical homeostasis	methylation is better than microRNA and microRNA is better than mRNA	3353.5	1836	1280	237.5	0.956984	0.850851	0.82202
889	GO:0031406_carboxylic acid binding	mRNA is better than microRNA and microRNA is better than methylation	3355	223	1563.5	1568.5	1	0.839999	0.694963
890	GO:0000165_MAPKKK cascade	microRNA is better than methylation and methylation is better than mRNA	3358.5	1836	61	1461.5	0.956984	0.88901	0.708699
891	GO:0004672_protein kinase activity	microRNA is better than methylation and methylation is better than mRNA	3360	1836	726	798	0.956984	0.867257	0.779352
893	GO:0055086_nucleobase, nucleoside and nucleotide metabolic process	microRNA is better than methylation and methylation is better than mRNA	3361	1836	670	855	0.956984	0.867649	0.765182
893	GO:0004871_signal transducer activity	microRNA is better than methylation and methylation is better than mRNA	3361	1836	670	855	0.956984	0.867649	0.765182
893	GO:0060089_molecular transducer activity	microRNA is better than methylation and methylation is better than mRNA	3361	1836	670	855	0.956984	0.867649	0.765182
895	GO:0016585_chromatin remodeling complex	methylation is better than microRNA and microRNA is better than mRNA	3361.5	1836	980	545.5	0.956984	0.861521	0.798045
896	GO:0045211_postsynaptic membrane	microRNA is better than methylation and methylation is better than mRNA	3364.5	2992	135	237.5	0.913002	0.883907	0.82202
897	GO:0070727_cellular macromolecule localization	microRNA is better than methylation and methylation is better than mRNA	3365.5	1836	454	1075.5	0.956984	0.87278	0.745449
898	GO:0051100_negative regulation of binding	microRNA is better than mRNA and mRNA is better than methylation	3367.5	938.5	521	1908	0.978261	0.872435	0.667391
899.5	GO:0006730_one-carbon metabolic process	mRNA is better than microRNA and microRNA is better than methylation	3368	223	250.5	2894.5	1	0.880128	0.503209
899.5	GO:0043281_regulation of caspase activity	methylation is better than mRNA and mRNA is better than microRNA	3368	938.5	1884	545.5	0.978261	0.819807	0.798045
901	GO:0051047_positive regulation of secretion	microRNA is better than mRNA and mRNA is better than methylation	3371	938.5	226.5	2206	0.978261	0.88286	0.621239
902	GO:0016741_transferase activity, transferring one-carbon groups	microRNA is better than mRNA and mRNA is better than methylation	3371.5	938.5	54.5	2378.5	0.978261	0.889514	0.596562
903.5	GO:0060348_bone development	mRNA is better than methylation and methylation is better than microRNA	3373	938.5	1460.5	974	0.978261	0.845342	0.761295
903.5	GO:0008083_growth factor activity	mRNA is better than methylation and methylation is better than microRNA	3373	223	1863	1287	1	0.824008	0.725986
905.5	GO:0007346_regulation of mitotic cell cycle	methylation is better than microRNA and microRNA is better than mRNA	3374	1836	1053.5	484.5	0.956984	0.856969	0.799461
905.5	GO:0048738_cardiac muscle tissue development	microRNA is better than mRNA and mRNA is better than methylation	3374	1455	320.5	1598.5	0.978251	0.877932	0.691633
907	GO:0007548_sex differentiation	methylation is better than microRNA and microRNA is better than mRNA	3376	1836	939.5	600.5	0.956984	0.861762	0.785208
908	GO:0048469_cell maturation	mRNA is better than methylation and methylation is better than microRNA	3378.5	223	1934.5	1221	1	0.816652	0.728408
910.5	GO:0006753_nucleoside phosphate metabolic process	methylation is better than microRNA and microRNA is better than mRNA	3383.5	1836	884.5	663	0.956984	0.862102	0.782198
910.5	GO:0009117_nucleotide metabolic process	methylation is better than microRNA and microRNA is better than mRNA	3383.5	1836	884.5	663	0.956984	0.862102	0.782198
910.5	GO:0050663_cytokine secretion	methylation is better than mRNA and mRNA is better than microRNA	3383.5	938.5	1660	785	0.978261	0.834675	0.779508
910.5	GO:0051101_regulation of DNA binding	mRNA is better than microRNA and microRNA is better than methylation	3383.5	938.5	939.5	1505.5	0.978261	0.861762	0.706775
913	GO:0034330_cell junction organization	methylation is better than microRNA and microRNA is better than mRNA	3384.5	1836	1148	400.5	0.956984	0.856102	0.816127
914	GO:0007528_neuromuscular junction development	mRNA is better than methylation and methylation is better than microRNA	3387	223	2138	1026	1	0.797758	0.748396
915	GO:0044432_endoplasmic reticulum part	mRNA is better than microRNA and microRNA is better than methylation	3387.5	223	1053.5	2111	1	0.856969	0.635199
916	GO:0019221_cytokine-mediated signaling pathway	methylation is better than microRNA and microRNA is better than mRNA	3391.5	1836	1120.5	435	0.956984	0.856293	0.801957
917	GO:0055080_cation homeostasis	methylation is better than microRNA and microRNA is better than mRNA	3397.5	1836	980	581.5	0.956984	0.861521	0.789302
918	GO:0009123_nucleoside monophosphate metabolic process	methylation is better than microRNA and microRNA is better than mRNA	3406	2262	980	164	0.956039	0.861521	0.836199
919	GO:0007584_response to nutrient	mRNA is better than methylation and methylation is better than microRNA	3414.5	938.5	1255	1221	0.978261	0.851089	0.728408
920	GO:0072521_purine-containing compound metabolic process	microRNA is better than methylation and methylation is better than mRNA	3417	1836	726	855	0.956984	0.867257	0.765182
921	GO:0070661_leukocyte proliferation	mRNA is better than methylation and methylation is better than microRNA	3419	223	1734.5	1461.5	1	0.829511	0.708699
923	GO:0006917_induction of apoptosis	methylation is better than microRNA and microRNA is better than mRNA	3425	1836	842.5	746.5	0.956984	0.862541	0.78025
923	GO:0012502_induction of programmed cell death	methylation is better than microRNA and microRNA is better than mRNA	3425	1836	842.5	746.5	0.956984	0.862541	0.78025
923	GO:0030163_protein catabolic process	methylation is better than microRNA and microRNA is better than mRNA	3425	1836	842.5	746.5	0.956984	0.862541	0.78025
926.5	GO:0007600_sensory perception	methylation is better than microRNA and microRNA is better than mRNA	3427.5	2262	1090.5	75	0.956039	0.856582	0.855698
926.5	GO:0060759_regulation of response to cytokine stimulus	microRNA is better than methylation and methylation is better than mRNA	3427.5	2471.5	101	855	0.93614	0.888307	0.765182
926.5	GO:0071156_regulation of cell cycle arrest	microRNA is better than mRNA and mRNA is better than methylation	3427.5	938.5	576	1913	0.978261	0.87219	0.662266
926.5	GO:0043235_receptor complex	microRNA is better than mRNA and mRNA is better than methylation	3427.5	938.5	576	1913	0.978261	0.87219	0.662266
929	GO:0043234_protein complex	microRNA is better than methylation and methylation is better than mRNA	3428	1836	670	922	0.956984	0.867649	0.762724
930.5	GO:0048015_phosphatidylinositol-mediated signaling	microRNA is better than methylation and methylation is better than mRNA	3431.5	1836	247.5	1348	0.956984	0.882666	0.724545
930.5	GO:0048017_inositol lipid-mediated signaling	microRNA is better than methylation and methylation is better than mRNA	3431.5	1836	247.5	1348	0.956984	0.882666	0.724545
932	GO:0008092_cytoskeletal protein binding	microRNA is better than methylation and methylation is better than mRNA	3432.5	1836	521	1075.5	0.956984	0.872435	0.745449
934	GO:0016820_hydrolase activity, acting on acid anhydrides, catalyzing transmembrane movement of substances	mRNA is better than microRNA and microRNA is better than methylation	3434.5	223	670	2541.5	1	0.867649	0.564337
934	GO:0042626_ATPase activity, coupled to transmembrane movement of substances	mRNA is better than microRNA and microRNA is better than methylation	3434.5	223	670	2541.5	1	0.867649	0.564337
934	GO:0043492_ATPase activity, coupled to movement of substances	mRNA is better than microRNA and microRNA is better than methylation	3434.5	223	670	2541.5	1	0.867649	0.564337
936	GO:0014910_regulation of smooth muscle cell migration	mRNA is better than methylation and methylation is better than microRNA	3440.5	223	2333	884.5	1	0.781594	0.763597
937	GO:0060349_bone morphogenesis	methylation is better than mRNA and mRNA is better than microRNA	3442	938.5	1840.5	663	0.978261	0.824097	0.782198
938	GO:0003006_developmental process involved in reproduction	methylation is better than microRNA and microRNA is better than mRNA	3443.5	1836	1255	352.5	0.956984	0.851089	0.816987
939	GO:0043583_ear development	microRNA is better than methylation and methylation is better than mRNA	3445	2262	157	1026	0.956039	0.883457	0.748396
940	GO:0008629_induction of apoptosis by intracellular signals	microRNA is better than methylation and methylation is better than mRNA	3446.5	2471.5	1	974	0.93614	0.914869	0.761295
941.5	GO:0022403_cell cycle phase	mRNA is better than microRNA and microRNA is better than methylation	3451.5	938.5	1120.5	1392.5	0.978261	0.856293	0.715453
941.5	GO:0060644_mammary gland epithelial cell differentiation	methylation is better than mRNA and mRNA is better than microRNA	3451.5	223	3096	132.5	1	0.673079	0.838731
943	GO:0010810_regulation of cell-substrate adhesion	mRNA is better than methylation and methylation is better than microRNA	3452.5	223	2084	1145.5	1	0.803206	0.742647
944	GO:0003690_double-stranded DNA binding	mRNA is better than microRNA and microRNA is better than methylation	3458	223	1090.5	2144.5	1	0.856582	0.6333
945	GO:0051726_regulation of cell cycle	methylation is better than microRNA and microRNA is better than mRNA	3460.5	1836	1224	400.5	0.956984	0.851424	0.816127
946	GO:0046849_bone remodeling	methylation is better than mRNA and mRNA is better than microRNA	3461.5	938.5	2464.5	58.5	0.978261	0.765704	0.871328
947	GO:0060350_endochondral bone morphogenesis	methylation is better than mRNA and mRNA is better than microRNA	3462.5	938.5	2142.5	381.5	0.978261	0.797723	0.81637
949	GO:0031281_positive regulation of cyclase activity	methylation is better than mRNA and mRNA is better than microRNA	3464.5	938.5	1863	663	0.978261	0.824008	0.782198
949	GO:0051249_regulation of lymphocyte activation	mRNA is better than methylation and methylation is better than microRNA	3464.5	938.5	1552	974	0.978261	0.840042	0.761295
949	GO:0051349_positive regulation of lyase activity	methylation is better than mRNA and mRNA is better than microRNA	3464.5	938.5	1863	663	0.978261	0.824008	0.782198
951.5	GO:0032446_protein modification by small protein conjugation	microRNA is better than methylation and methylation is better than mRNA	3468.5	1836	411.5	1221	0.956984	0.873224	0.728408
951.5	GO:0004725_protein tyrosine phosphatase activity	mRNA is better than methylation and methylation is better than microRNA	3468.5	938.5	1405.5	1124.5	0.978261	0.845622	0.743512
954	GO:0001654_eye development	methylation is better than microRNA and microRNA is better than mRNA	3472	1836	1588	48	0.956984	0.835608	0.871544
954	GO:0046903_secretion	mRNA is better than methylation and methylation is better than microRNA	3472	938.5	1507.5	1026	0.978261	0.840416	0.748396
954	GO:0019887_protein kinase regulator activity	mRNA is better than methylation and methylation is better than microRNA	3472	938.5	1507.5	1026	0.978261	0.840416	0.748396
956	GO:0007599_hemostasis	mRNA is better than microRNA and microRNA is better than methylation	3476.5	938.5	939.5	1598.5	0.978261	0.861762	0.691633
957	GO:0008037_cell recognition	mRNA is better than microRNA and microRNA is better than methylation	3480	223	939.5	2317.5	1	0.861762	0.60468
958	GO:0070372_regulation of ERK1 and ERK2 cascade	mRNA is better than microRNA and microRNA is better than methylation	3480.5	938.5	1255	1287	0.978261	0.851089	0.725986
959	GO:0014909_smooth muscle cell migration	mRNA is better than methylation and methylation is better than microRNA	3482	223	2374.5	884.5	1	0.776377	0.763597
960	GO:0006909_phagocytosis	mRNA is better than methylation and methylation is better than microRNA	3490.5	223	2345.5	922	1	0.781346	0.762724
961	GO:0043623_cellular protein complex assembly	methylation is better than microRNA and microRNA is better than mRNA	3492.5	1836	1641	15.5	0.956984	0.834765	0.890462
962	GO:0052548_regulation of endopeptidase activity	methylation is better than mRNA and mRNA is better than microRNA	3493	938.5	2009	545.5	0.978261	0.809123	0.798045
963	GO:0006066_alcohol metabolic process	microRNA is better than methylation and methylation is better than mRNA	3495.5	1836	61	1598.5	0.956984	0.88901	0.691633
964	GO:0016597_amino acid binding	mRNA is better than methylation and methylation is better than microRNA	3497	223	1812.5	1461.5	1	0.824304	0.708699
965	GO:0043405_regulation of MAP kinase activity	methylation is better than microRNA and microRNA is better than mRNA	3508	1836	1187.5	484.5	0.956984	0.852388	0.799461
966	GO:0009799_specification of symmetry	methylation is better than microRNA and microRNA is better than mRNA	3519.5	1836	1199	484.5	0.956984	0.851857	0.799461
967	GO:0050662_coenzyme binding	mRNA is better than microRNA and microRNA is better than methylation	3524	223	798.5	2502.5	1	0.866771	0.577546
968	GO:0010646_regulation of cell communication	microRNA is better than methylation and methylation is better than mRNA	3530.5	1836	772.5	922	0.956984	0.866965	0.762724
969	GO:0048872_homeostasis of number of cells	microRNA is better than methylation and methylation is better than mRNA	3533.5	1836	842.5	855	0.956984	0.862541	0.765182
970	GO:0032501_multicellular organismal process	microRNA is better than methylation and methylation is better than mRNA	3534.5	1836	521	1177.5	0.956984	0.872435	0.731825
971	GO:0016879_ligase activity, forming carbon-nitrogen bonds	mRNA is better than microRNA and microRNA is better than methylation	3535.5	938.5	939.5	1657.5	0.978261	0.861762	0.688983
972	GO:0006333_chromatin assembly or disassembly	methylation is better than mRNA and mRNA is better than microRNA	3548	938.5	1863	746.5	0.978261	0.824008	0.78025
973	GO:0051480_cytosolic calcium ion homeostasis	methylation is better than microRNA and microRNA is better than mRNA	3554	2262	1005.5	286.5	0.956039	0.861377	0.818948
974	GO:0046660_female sex differentiation	mRNA is better than microRNA and microRNA is better than methylation	3555	938.5	1224	1392.5	0.978261	0.851424	0.715453
975	GO:0031348_negative regulation of defense response	mRNA is better than methylation and methylation is better than microRNA	3556	223	1734.5	1598.5	1	0.829511	0.691633
977	GO:0018196_peptidyl-asparagine modification	microRNA is better than mRNA and mRNA is better than methylation	3557.5	938.5	77.5	2541.5	0.978261	0.888608	0.564337
977	GO:0018279_protein N-linked glycosylation via asparagine	microRNA is better than mRNA and mRNA is better than methylation	3557.5	938.5	77.5	2541.5	0.978261	0.888608	0.564337
977	GO:0040014_regulation of multicellular organism growth	mRNA is better than microRNA and microRNA is better than methylation	3557.5	223	1405.5	1929	1	0.845622	0.658101
980	GO:0006869_lipid transport	microRNA is better than mRNA and mRNA is better than methylation	3558	938.5	884.5	1735	0.978261	0.862102	0.678529
980	GO:0019867_outer membrane	methylation is better than mRNA and mRNA is better than microRNA	3558	938.5	1821.5	798	0.978261	0.824279	0.779352
980	GO:0031968_organelle outer membrane	methylation is better than mRNA and mRNA is better than microRNA	3558	938.5	1821.5	798	0.978261	0.824279	0.779352
982	GO:0048593_camera-type eye morphogenesis	mRNA is better than microRNA and microRNA is better than methylation	3564.5	223	1606.5	1735	1	0.835231	0.678529
983	GO:0043687_post-translational protein modification	microRNA is better than mRNA and mRNA is better than methylation	3567.5	223	101	3243.5	1	0.888307	0.417089
985	GO:0008645_hexose transport	mRNA is better than microRNA and microRNA is better than methylation	3570.5	223	1672	1675.5	1	0.831007	0.687795
985	GO:0015749_monosaccharide transport	mRNA is better than microRNA and microRNA is better than methylation	3570.5	223	1672	1675.5	1	0.831007	0.687795
985	GO:0015758_glucose transport	mRNA is better than microRNA and microRNA is better than methylation	3570.5	223	1672	1675.5	1	0.831007	0.687795
987	GO:0008509_anion transmembrane transporter activity	mRNA is better than methylation and methylation is better than microRNA	3572.5	223	2128.5	1221	1	0.79844	0.728408
988	GO:0001101_response to acid	mRNA is better than methylation and methylation is better than microRNA	3575.5	223	1891	1461.5	1	0.819391	0.708699
989	GO:0048534_hemopoietic or lymphoid organ development	microRNA is better than methylation and methylation is better than mRNA	3576.5	2471.5	101	1004	0.93614	0.888307	0.752378
990	GO:0010038_response to metal ion	microRNA is better than methylation and methylation is better than mRNA	3577	1836	454	1287	0.956984	0.87278	0.725986
991	GO:0008380_RNA splicing	microRNA is better than methylation and methylation is better than mRNA	3580	2471.5	362	746.5	0.93614	0.877636	0.78025
992	GO:0008168_methyltransferase activity	microRNA is better than mRNA and mRNA is better than methylation	3580.5	938.5	263.5	2378.5	0.978261	0.878827	0.596562
993	GO:0006487_protein N-linked glycosylation	microRNA is better than mRNA and mRNA is better than methylation	3581	938.5	101	2541.5	0.978261	0.888307	0.564337
994	GO:0032869_cellular response to insulin stimulus	mRNA is better than methylation and methylation is better than microRNA	3582	938.5	1356.5	1287	0.978261	0.846288	0.725986
995	GO:0006898_receptor-mediated endocytosis	methylation is better than mRNA and mRNA is better than microRNA	3585.5	938.5	2072.5	574.5	0.978261	0.803566	0.797704
996	GO:0006936_muscle contraction	microRNA is better than methylation and methylation is better than mRNA	3586.5	2262	37.5	1287	0.956039	0.893781	0.725986
997.5	GO:0017148_negative regulation of translation	microRNA is better than mRNA and mRNA is better than methylation	3593.5	938.5	884.5	1770.5	0.978261	0.862102	0.674772
997.5	GO:0030177_positive regulation of Wnt receptor signaling pathway	microRNA is better than mRNA and mRNA is better than methylation	3593.5	938.5	884.5	1770.5	0.978261	0.862102	0.674772
999	GO:0005516_calmodulin binding	microRNA is better than mRNA and mRNA is better than methylation	3596	938.5	842.5	1815	0.978261	0.862541	0.671949
1000	GO:0007276_gamete generation	methylation is better than microRNA and microRNA is better than mRNA	3600.5	2471.5	842.5	286.5	0.93614	0.862541	0.818948
1001	GO:0051493_regulation of cytoskeleton organization	mRNA is better than methylation and methylation is better than microRNA	3605.5	938.5	1641	1026	0.978261	0.834765	0.748396
1002	GO:0006281_DNA repair	mRNA is better than methylation and methylation is better than microRNA	3608.5	938.5	1383	1287	0.978261	0.845907	0.725986
1003	GO:0006979_response to oxidative stress	microRNA is better than mRNA and mRNA is better than methylation	3619	938.5	726	1954.5	0.978261	0.867257	0.654858
1004	GO:0048863_stem cell differentiation	methylation is better than microRNA and microRNA is better than mRNA	3621	1836	1300.5	484.5	0.956984	0.85071	0.799461
1005	GO:0006816_calcium ion transport	methylation is better than microRNA and microRNA is better than mRNA	3626	2695	798.5	132.5	0.934299	0.866771	0.838731
1006	GO:0001704_formation of primary germ layer	mRNA is better than methylation and methylation is better than microRNA	3631	938.5	1405.5	1287	0.978261	0.845622	0.725986
1007.5	GO:0030217_T cell differentiation	methylation is better than microRNA and microRNA is better than mRNA	3639.5	1836	1788	15.5	0.956984	0.824927	0.890462
1007.5	GO:0005604_basement membrane	mRNA is better than microRNA and microRNA is better than methylation	3639.5	223	1187.5	2229	1	0.852388	0.618084
1009	GO:2000021_regulation of ion homeostasis	microRNA is better than methylation and methylation is better than mRNA	3641	2262	632.5	746.5	0.956039	0.868141	0.78025
1010	GO:0065008_regulation of biological quality	microRNA is better than methylation and methylation is better than mRNA	3642.5	1836	884.5	922	0.956984	0.862102	0.762724
1011	GO:0022415_viral reproductive process	microRNA is better than methylation and methylation is better than mRNA	3647	2471.5	320.5	855	0.93614	0.877932	0.765182
1012	GO:0008217_regulation of blood pressure	mRNA is better than methylation and methylation is better than microRNA	3648.5	223	1964	1461.5	1	0.813881	0.708699
1014	GO:0010552_positive regulation of gene-specific transcription from RNA polymerase II promoter	methylation is better than microRNA and microRNA is better than mRNA	3649	1836	1460.5	352.5	0.956984	0.845342	0.816987
1014	GO:0015399_primary active transmembrane transporter activity	mRNA is better than microRNA and microRNA is better than methylation	3649	223	884.5	2541.5	1	0.862102	0.564337
1014	GO:0015405_P-P-bond-hydrolysis-driven transmembrane transporter activity	mRNA is better than microRNA and microRNA is better than methylation	3649	223	884.5	2541.5	1	0.862102	0.564337
1016	GO:0051099_positive regulation of binding	microRNA is better than mRNA and mRNA is better than methylation	3650.5	938.5	521	2191	0.978261	0.872435	0.625266
1017	GO:0009143_nucleoside triphosphate catabolic process	microRNA is better than methylation and methylation is better than mRNA	3651.5	1836	670	1145.5	0.956984	0.867649	0.742647
1018	GO:0045762_positive regulation of adenylate cyclase activity	methylation is better than mRNA and mRNA is better than microRNA	3656.5	938.5	1863	855	0.978261	0.824008	0.765182
1019	GO:0061041_regulation of wound healing	methylation is better than mRNA and mRNA is better than microRNA	3657.5	938.5	2234.5	484.5	0.978261	0.792265	0.799461
1020	GO:0007631_feeding behavior	methylation is better than microRNA and microRNA is better than mRNA	3663.5	1836	1695	132.5	0.956984	0.830069	0.838731
1021	GO:0071901_negative regulation of protein serine/threonine kinase activity	microRNA is better than mRNA and mRNA is better than methylation	3666	938.5	798.5	1929	0.978261	0.866771	0.658101
1022	GO:0071216_cellular response to biotic stimulus	microRNA is better than methylation and methylation is better than mRNA	3667.5	1836	61	1770.5	0.956984	0.88901	0.674772
1023.5	GO:0042098_T cell proliferation	methylation is better than microRNA and microRNA is better than mRNA	3668	2262	1005.5	400.5	0.956039	0.861377	0.816127
1023.5	GO:0051707_response to other organism	mRNA is better than microRNA and microRNA is better than methylation	3668	938.5	1224	1505.5	0.978261	0.851424	0.706775
1026	GO:0006486_protein glycosylation	mRNA is better than microRNA and microRNA is better than methylation	3675	223	1120.5	2331.5	1	0.856293	0.601149
1026	GO:0043413_macromolecule glycosylation	mRNA is better than microRNA and microRNA is better than methylation	3675	223	1120.5	2331.5	1	0.856293	0.601149
1026	GO:0070085_glycosylation	mRNA is better than microRNA and microRNA is better than methylation	3675	223	1120.5	2331.5	1	0.856293	0.601149
1028	GO:0030545_receptor regulator activity	mRNA is better than methylation and methylation is better than microRNA	3676.5	223	2166.5	1287	1	0.797383	0.725986
1029	GO:0050818_regulation of coagulation	methylation is better than mRNA and mRNA is better than microRNA	3677	938.5	2452	286.5	0.978261	0.766003	0.818948
1030	GO:0015980_energy derivation by oxidation of organic compounds	microRNA is better than mRNA and mRNA is better than methylation	3679	938.5	117	2623.5	0.978261	0.888108	0.547516
1031	GO:0006357_regulation of transcription from RNA polymerase II promoter	methylation is better than microRNA and microRNA is better than mRNA	3682	2471.5	726	484.5	0.93614	0.867257	0.799461
1032	GO:0031225_anchored to membrane	methylation is better than microRNA and microRNA is better than mRNA	3683	1455	1224	1004	0.978251	0.851424	0.752378
1033	GO:0016567_protein ubiquitination	microRNA is better than methylation and methylation is better than mRNA	3683.5	1836	670	1177.5	0.956984	0.867649	0.731825
1034.5	GO:0034613_cellular protein localization	microRNA is better than methylation and methylation is better than mRNA	3684	1836	772.5	1075.5	0.956984	0.866965	0.745449
1034.5	GO:0044282_small molecule catabolic process	microRNA is better than methylation and methylation is better than mRNA	3684	1836	772.5	1075.5	0.956984	0.866965	0.745449
1036	GO:0090047_positive regulation of transcription regulator activity	mRNA is better than microRNA and microRNA is better than methylation	3689.5	938.5	1182.5	1568.5	0.978261	0.853018	0.694963
1038	GO:0032270_positive regulation of cellular protein metabolic process	microRNA is better than methylation and methylation is better than mRNA	3698	1836	226.5	1635.5	0.956984	0.88286	0.689249
1038	GO:0008047_enzyme activator activity	methylation is better than microRNA and microRNA is better than mRNA	3698	2471.5	1029.5	197	0.93614	0.857454	0.834794
1038	GO:0000790_nuclear chromatin	methylation is better than microRNA and microRNA is better than mRNA	3698	1836	1665	197	0.956984	0.83162	0.834794
1040.5	GO:0007368_determination of left/right symmetry	mRNA is better than microRNA and microRNA is better than methylation	3698.5	938.5	1053.5	1706.5	0.978261	0.856969	0.687268
1040.5	GO:0014065_phosphatidylinositol 3-kinase cascade	methylation is better than mRNA and mRNA is better than microRNA	3698.5	938.5	2541	219	0.978261	0.757373	0.834516
1042	GO:0044265_cellular macromolecule catabolic process	microRNA is better than methylation and methylation is better than mRNA	3699	1836	576	1287	0.956984	0.87219	0.725986
1043	GO:0007259_JAK-STAT cascade	mRNA is better than methylation and methylation is better than microRNA	3704	938.5	1761.5	1004	0.978261	0.829332	0.752378
1044	GO:2000241_regulation of reproductive process	methylation is better than microRNA and microRNA is better than mRNA	3705.5	1836	1434.5	435	0.956984	0.845434	0.801957
1045	GO:0035556_intracellular signal transduction	microRNA is better than methylation and methylation is better than mRNA	3709.5	1836	454	1419.5	0.956984	0.87278	0.711584
1046	GO:0048878_chemical homeostasis	methylation is better than microRNA and microRNA is better than mRNA	3716.5	1836	1280	600.5	0.956984	0.850851	0.785208
1047	GO:0006006_glucose metabolic process	mRNA is better than microRNA and microRNA is better than methylation	3721	223	842.5	2655.5	1	0.862541	0.542299
1048.5	GO:0006396_RNA processing	microRNA is better than methylation and methylation is better than mRNA	3726.5	2471.5	77.5	1177.5	0.93614	0.888608	0.731825
1048.5	GO:0007091_mitotic metaphase/anaphase transition	mRNA is better than microRNA and microRNA is better than methylation	3726.5	223	1090.5	2413	1	0.856582	0.595199
1050	GO:0042592_homeostatic process	microRNA is better than methylation and methylation is better than mRNA	3728	1836	816.5	1075.5	0.956984	0.866676	0.745449
1051	GO:0051591_response to cAMP	mRNA is better than methylation and methylation is better than microRNA	3729.5	223	2045	1461.5	1	0.80805	0.708699
1052	GO:0002697_regulation of immune effector process	mRNA is better than microRNA and microRNA is better than methylation	3732.5	938.5	1332.5	1461.5	0.978261	0.846767	0.708699
1053	GO:0032355_response to estradiol stimulus	mRNA is better than microRNA and microRNA is better than methylation	3733	223	1695	1815	1	0.830069	0.671949
1054	GO:0051098_regulation of binding	mRNA is better than microRNA and microRNA is better than methylation	3733.5	938.5	980	1815	0.978261	0.861521	0.671949
1055	GO:0031253_cell projection membrane	mRNA is better than methylation and methylation is better than microRNA	3735	938.5	1672	1124.5	0.978261	0.831007	0.743512
1056	GO:0048662_negative regulation of smooth muscle cell proliferation	mRNA is better than methylation and methylation is better than microRNA	3738	223	2940.5	574.5	1	0.701363	0.797704
1057	GO:0009411_response to UV	mRNA is better than microRNA and microRNA is better than methylation	3741	223	996	2522	1	0.861385	0.571984
1058	GO:0035264_multicellular organism growth	methylation is better than mRNA and mRNA is better than microRNA	3745	938.5	2206	600.5	0.978261	0.792886	0.785208
1059	GO:0015631_tubulin binding	mRNA is better than microRNA and microRNA is better than methylation	3750	223	798.5	2728.5	1	0.866771	0.524949
1060	GO:0070201_regulation of establishment of protein localization	microRNA is better than methylation and methylation is better than mRNA	3751.5	1836	454	1461.5	0.956984	0.87278	0.708699
1061	GO:0008201_heparin binding	mRNA is better than microRNA and microRNA is better than methylation	3759	223	1623	1913	1	0.834951	0.662266
1062	GO:0060402_calcium ion transport into cytosol	methylation is better than mRNA and mRNA is better than microRNA	3762	1455	2174.5	132.5	0.978251	0.797372	0.838731
1063	GO:0045639_positive regulation of myeloid cell differentiation	methylation is better than microRNA and microRNA is better than mRNA	3762.5	2262	1148	352.5	0.956039	0.856102	0.816987
1064.5	GO:0001701_in utero embryonic development	microRNA is better than methylation and methylation is better than mRNA	3763.5	1836	157	1770.5	0.956984	0.883457	0.674772
1064.5	GO:0014070_response to organic cyclic compound	methylation is better than microRNA and microRNA is better than mRNA	3763.5	1836	1005.5	922	0.956984	0.861377	0.762724
1066	GO:0043112_receptor metabolic process	methylation is better than mRNA and mRNA is better than microRNA	3764.5	1836	1900	28.5	0.956984	0.81907	0.875506
1068	GO:0002791_regulation of peptide secretion	mRNA is better than microRNA and microRNA is better than methylation	3773	223	1171.5	2378.5	1	0.856009	0.596562
1068	GO:0015849_organic acid transport	mRNA is better than microRNA and microRNA is better than methylation	3773	938.5	939.5	1895	0.978261	0.861762	0.669028
1068	GO:0090087_regulation of peptide transport	mRNA is better than microRNA and microRNA is better than methylation	3773	223	1171.5	2378.5	1	0.856009	0.596562
1070	GO:0000079_regulation of cyclin-dependent protein kinase activity	mRNA is better than methylation and methylation is better than microRNA	3777.5	938.5	1552	1287	0.978261	0.840042	0.725986
1071	GO:0004872_receptor activity	methylation is better than microRNA and microRNA is better than mRNA	3778.5	1836	1507.5	435	0.956984	0.840416	0.801957
1072	GO:0001935_endothelial cell proliferation	mRNA is better than methylation and methylation is better than microRNA	3779.5	938.5	1493	1348	0.978261	0.840746	0.724545
1073.5	GO:0006886_intracellular protein transport	microRNA is better than methylation and methylation is better than mRNA	3783	1836	726	1221	0.956984	0.867257	0.728408
1073.5	GO:0030500_regulation of bone mineralization	mRNA is better than microRNA and microRNA is better than methylation	3783	938.5	1383	1461.5	0.978261	0.845907	0.708699
1075	GO:0006091_generation of precursor metabolites and energy	mRNA is better than microRNA and microRNA is better than methylation	3786.5	938.5	1300.5	1547.5	0.978261	0.85071	0.704582
1076	GO:0030193_regulation of blood coagulation	methylation is better than mRNA and mRNA is better than microRNA	3788.5	938.5	2563.5	286.5	0.978261	0.754823	0.818948
1077	GO:0043588_skin development	methylation is better than mRNA and mRNA is better than microRNA	3791	938.5	2743	109.5	0.978261	0.728479	0.852901
1078	GO:0061180_mammary gland epithelium development	mRNA is better than methylation and methylation is better than microRNA	3791.5	938.5	1460.5	1392.5	0.978261	0.845342	0.715453
1079	GO:0042542_response to hydrogen peroxide	mRNA is better than microRNA and microRNA is better than methylation	3794.5	223	1460.5	2111	1	0.845342	0.635199
1081	GO:0042058_regulation of epidermal growth factor receptor signaling pathway	methylation is better than mRNA and mRNA is better than microRNA	3795.5	938.5	2422	435	0.978261	0.770754	0.801957
1081	GO:0055017_cardiac muscle tissue growth	mRNA is better than methylation and methylation is better than microRNA	3795.5	223	2497	1075.5	1	0.761272	0.745449
1081	GO:0060038_cardiac muscle cell proliferation	mRNA is better than methylation and methylation is better than microRNA	3795.5	223	2497	1075.5	1	0.761272	0.745449
1083	GO:0060443_mammary gland morphogenesis	methylation is better than mRNA and mRNA is better than microRNA	3797	938.5	1936.5	922	0.978261	0.815908	0.762724
1084	GO:0071375_cellular response to peptide hormone stimulus	mRNA is better than microRNA and microRNA is better than methylation	3798	938.5	1224	1635.5	0.978261	0.851424	0.689249
1085	GO:0008406_gonad development	methylation is better than microRNA and microRNA is better than mRNA	3799.5	1836	1300.5	663	0.956984	0.85071	0.782198
1086	GO:0008286_insulin receptor signaling pathway	mRNA is better than microRNA and microRNA is better than methylation	3800.5	938.5	1356.5	1505.5	0.978261	0.846288	0.706775
1087	GO:0045766_positive regulation of angiogenesis	microRNA is better than mRNA and mRNA is better than methylation	3801	1455	884.5	1461.5	0.978251	0.862102	0.708699
1088	GO:0048016_inositol phosphate-mediated signaling	methylation is better than microRNA and microRNA is better than mRNA	3802.5	2695	1016.5	91	0.934299	0.861332	0.853725
1089.5	GO:0030501_positive regulation of bone mineralization	mRNA is better than microRNA and microRNA is better than methylation	3805.5	938.5	1405.5	1461.5	0.978261	0.845622	0.708699
1089.5	GO:0043193_positive regulation of gene-specific transcription	methylation is better than microRNA and microRNA is better than mRNA	3805.5	1836	1171.5	798	0.956984	0.856009	0.779352
1091	GO:0048545_response to steroid hormone stimulus	methylation is better than microRNA and microRNA is better than mRNA	3806.5	1836	1224	746.5	0.956984	0.851424	0.78025
1092	GO:0007049_cell cycle	methylation is better than microRNA and microRNA is better than mRNA	3811.5	1836	1053.5	922	0.956984	0.856969	0.762724
1093	GO:0030036_actin cytoskeleton organization	microRNA is better than methylation and methylation is better than mRNA	3812	1836	798.5	1177.5	0.956984	0.866771	0.731825
1094	GO:0005902_microvillus	mRNA is better than methylation and methylation is better than microRNA	3823	223	2815	785	1	0.717435	0.779508
1095	GO:0016055_Wnt receptor signaling pathway	methylation is better than microRNA and microRNA is better than mRNA	3824	1836	1606.5	381.5	0.956984	0.835231	0.81637
1096	GO:0009607_response to biotic stimulus	mRNA is better than microRNA and microRNA is better than methylation	3827	938.5	1383	1505.5	0.978261	0.845907	0.706775
1097	GO:0001959_regulation of cytokine-mediated signaling pathway	microRNA is better than methylation and methylation is better than mRNA	3827.5	2871.5	101	855	0.915701	0.888307	0.765182
1098.5	GO:0005740_mitochondrial envelope	microRNA is better than methylation and methylation is better than mRNA	3829.5	1836	772.5	1221	0.956984	0.866965	0.728408
1098.5	GO:0031966_mitochondrial membrane	microRNA is better than methylation and methylation is better than mRNA	3829.5	1836	772.5	1221	0.956984	0.866965	0.728408
1100	GO:0006195_purine nucleotide catabolic process	microRNA is better than methylation and methylation is better than mRNA	3831.5	1836	454	1541.5	0.956984	0.87278	0.705785
1101.5	GO:0007173_epidermal growth factor receptor signaling pathway	methylation is better than microRNA and microRNA is better than mRNA	3837.5	1836	1255	746.5	0.956984	0.851089	0.78025
1101.5	GO:0010463_mesenchymal cell proliferation	microRNA is better than mRNA and mRNA is better than methylation	3837.5	938.5	670	2229	0.978261	0.867649	0.618084
1103	GO:0022890_inorganic cation transmembrane transporter activity	microRNA is better than mRNA and mRNA is better than methylation	3838	938.5	521	2378.5	0.978261	0.872435	0.596562
1104	GO:0035303_regulation of dephosphorylation	mRNA is better than methylation and methylation is better than microRNA	3838.5	938.5	1552	1348	0.978261	0.840042	0.724545
1105	GO:0060021_palate development	microRNA is better than mRNA and mRNA is better than methylation	3841	938.5	390.5	2512	0.978261	0.877343	0.577062
1106	GO:0008289_lipid binding	mRNA is better than microRNA and microRNA is better than methylation	3841.5	223	1803.5	1815	1	0.824556	0.671949
1107	GO:0005813_centrosome	methylation is better than microRNA and microRNA is better than mRNA	3842	1836	1460.5	545.5	0.956984	0.845342	0.798045
1108	GO:0005635_nuclear envelope	microRNA is better than mRNA and mRNA is better than methylation	3846.5	938.5	632.5	2275.5	0.978261	0.868141	0.614369
1109	GO:0032787_monocarboxylic acid metabolic process	mRNA is better than methylation and methylation is better than microRNA	3848	223	2072.5	1552.5	1	0.803566	0.699266
1110	GO:0007266_Rho protein signal transduction	mRNA is better than methylation and methylation is better than microRNA	3848.5	938.5	1884	1026	0.978261	0.819807	0.748396
1111	GO:0051260_protein homooligomerization	mRNA is better than microRNA and microRNA is better than methylation	3849.5	938.5	1405.5	1505.5	0.978261	0.845622	0.706775
1112	GO:0060341_regulation of cellular localization	methylation is better than microRNA and microRNA is better than mRNA	3855.5	1836	1356.5	663	0.956984	0.846288	0.782198
1113	GO:0051091_positive regulation of transcription factor activity	mRNA is better than microRNA and microRNA is better than methylation	3856	938.5	1182.5	1735	0.978261	0.853018	0.678529
1114	GO:0005200_structural constituent of cytoskeleton	methylation is better than microRNA and microRNA is better than mRNA	3862.5	1836	1280	746.5	0.956984	0.850851	0.78025
1117	GO:0009146_purine nucleoside triphosphate catabolic process	microRNA is better than methylation and methylation is better than mRNA	3866	1836	884.5	1145.5	0.956984	0.862102	0.742647
1117	GO:0009154_purine ribonucleotide catabolic process	microRNA is better than methylation and methylation is better than mRNA	3866	1836	884.5	1145.5	0.956984	0.862102	0.742647
1117	GO:0009203_ribonucleoside triphosphate catabolic process	microRNA is better than methylation and methylation is better than mRNA	3866	1836	884.5	1145.5	0.956984	0.862102	0.742647
1117	GO:0009207_purine ribonucleoside triphosphate catabolic process	microRNA is better than methylation and methylation is better than mRNA	3866	1836	884.5	1145.5	0.956984	0.862102	0.742647
1117	GO:0009261_ribonucleotide catabolic process	microRNA is better than methylation and methylation is better than mRNA	3866	1836	884.5	1145.5	0.956984	0.862102	0.742647
1120	GO:0060401_cytosolic calcium ion transport	methylation is better than mRNA and mRNA is better than microRNA	3867	1455	2174.5	237.5	0.978251	0.797372	0.82202
1121	GO:0010608_posttranscriptional regulation of gene expression	microRNA is better than methylation and methylation is better than mRNA	3867.5	2471.5	320.5	1075.5	0.93614	0.877932	0.745449
1122	GO:0007187_G-protein signaling, coupled to cyclic nucleotide second messenger	methylation is better than microRNA and microRNA is better than mRNA	3868	2262	1005.5	600.5	0.956039	0.861377	0.785208
1123.5	GO:0010817_regulation of hormone levels	mRNA is better than microRNA and microRNA is better than methylation	3869.5	938.5	1332.5	1598.5	0.978261	0.846767	0.691633
1123.5	GO:0016327_apicolateral plasma membrane	mRNA is better than microRNA and microRNA is better than methylation	3869.5	938.5	1332.5	1598.5	0.978261	0.846767	0.691633
1125	GO:0031625_ubiquitin protein ligase binding	mRNA is better than methylation and methylation is better than microRNA	3873.5	938.5	1714	1221	0.978261	0.829743	0.728408
1126	GO:0045931_positive regulation of mitotic cell cycle	mRNA is better than methylation and methylation is better than microRNA	3874	223	2796	855	1	0.722698	0.765182
1128	GO:0035150_regulation of tube size	mRNA is better than methylation and methylation is better than microRNA	3876	938.5	1940	997.5	0.978261	0.81526	0.757428
1128	GO:0048610_cellular process involved in reproduction	methylation is better than microRNA and microRNA is better than mRNA	3876	2471.5	1356.5	48	0.93614	0.846288	0.871544
1128	GO:0050880_regulation of blood vessel size	mRNA is better than methylation and methylation is better than microRNA	3876	938.5	1940	997.5	0.978261	0.81526	0.757428
1130	GO:0031400_negative regulation of protein modification process	methylation is better than microRNA and microRNA is better than mRNA	3882.5	1836	1053.5	993	0.956984	0.856969	0.760892
1131.5	GO:0031100_organ regeneration	mRNA is better than methylation and methylation is better than microRNA	3890	223	2274.5	1392.5	1	0.788245	0.715453
1131.5	GO:0044456_synapse part	methylation is better than microRNA and microRNA is better than mRNA	3890	3198.5	454	237.5	0.892115	0.87278	0.82202
1133	GO:0034101_erythrocyte homeostasis	methylation is better than microRNA and microRNA is better than mRNA	3891.5	1836	1029.5	1026	0.956984	0.857454	0.748396
1134	GO:0019318_hexose metabolic process	microRNA is better than mRNA and mRNA is better than methylation	3892	938.5	135	2818.5	0.978261	0.883907	0.510654
1135	GO:0043406_positive regulation of MAP kinase activity	methylation is better than microRNA and microRNA is better than mRNA	3892.5	2471.5	1224	197	0.93614	0.851424	0.834794
1136.5	GO:0046578_regulation of Ras protein signal transduction	methylation is better than microRNA and microRNA is better than mRNA	3893.5	1836	1053.5	1004	0.956984	0.856969	0.752378
1136.5	GO:0043296_apical junction complex	mRNA is better than microRNA and microRNA is better than methylation	3893.5	938.5	1356.5	1598.5	0.978261	0.846288	0.691633
1138	GO:0009954_proximal/distal pattern formation	methylation is better than mRNA and mRNA is better than microRNA	3894.5	938.5	2940.5	15.5	0.978261	0.701363	0.890462
1139	GO:0033189_response to vitamin A	microRNA is better than mRNA and mRNA is better than methylation	3903	1455	454	1994	0.978251	0.87278	0.652511
1140	GO:0050808_synapse organization	microRNA is better than mRNA and mRNA is better than methylation	3904	938.5	798.5	2167	0.978261	0.866771	0.632254
1141	GO:0090068_positive regulation of cell cycle process	mRNA is better than microRNA and microRNA is better than methylation	3906	938.5	939.5	2028	0.978261	0.861762	0.651045
1142	GO:0006259_DNA metabolic process	mRNA is better than microRNA and microRNA is better than methylation	3914.5	938.5	1255	1721	0.978261	0.851089	0.68325
1143	GO:0043122_regulation of I-kappaB kinase/NF-kappaB cascade	microRNA is better than methylation and methylation is better than mRNA	3917.5	1836	576	1505.5	0.956984	0.87219	0.706775
1144	GO:0048037_cofactor binding	mRNA is better than microRNA and microRNA is better than methylation	3918	223	1528	2167	1	0.840181	0.632254
1145	GO:0009408_response to heat	mRNA is better than microRNA and microRNA is better than methylation	3919	223	1134	2562	1	0.856115	0.561699
1146	GO:0060562_epithelial tube morphogenesis	mRNA is better than microRNA and microRNA is better than methylation	3920	938.5	1383	1598.5	0.978261	0.845907	0.691633
1147	GO:0051147_regulation of muscle cell differentiation	mRNA is better than methylation and methylation is better than microRNA	3920.5	938.5	1695	1287	0.978261	0.830069	0.725986
1148	GO:0044419_interspecies interaction between organisms	microRNA is better than methylation and methylation is better than mRNA	3927	1836	320.5	1770.5	0.956984	0.877932	0.674772
1149	GO:0000084_S phase of mitotic cell cycle	microRNA is better than mRNA and mRNA is better than methylation	3934	938.5	884.5	2111	0.978261	0.862102	0.635199
1150	GO:0060512_prostate gland morphogenesis	methylation is better than mRNA and mRNA is better than microRNA	3936.5	1455	2284.5	197	0.978251	0.78705	0.834794
1151	GO:0046890_regulation of lipid biosynthetic process	methylation is better than mRNA and mRNA is better than microRNA	3942	938.5	2148.5	855	0.978261	0.797525	0.765182
1152	GO:0090092_regulation of transmembrane receptor protein serine/threonine kinase signaling pathway	microRNA is better than mRNA and mRNA is better than methylation	3943	938.5	576	2428.5	0.978261	0.87219	0.588266
1153	GO:0045598_regulation of fat cell differentiation	mRNA is better than microRNA and microRNA is better than methylation	3946.5	938.5	980	2028	0.978261	0.861521	0.651045
1154	GO:0005874_microtubule	microRNA is better than mRNA and mRNA is better than methylation	3951.5	938.5	194.5	2818.5	0.978261	0.883108	0.510654
1155	GO:0006725_cellular aromatic compound metabolic process	microRNA is better than mRNA and mRNA is better than methylation	3953	938.5	320.5	2694	0.978261	0.877932	0.539755
1156	GO:0007200_activation of phospholipase C activity by G-protein coupled receptor protein signaling pathway coupled to IP3 second messenger	methylation is better than microRNA and microRNA is better than mRNA	3957.5	2695	1171.5	91	0.934299	0.856009	0.853725
1157	GO:0005773_vacuole	microRNA is better than mRNA and mRNA is better than methylation	3958	1836	61	2061	0.956984	0.88901	0.641604
1158	GO:0050868_negative regulation of T cell activation	mRNA is better than methylation and methylation is better than microRNA	3964	223	2563.5	1177.5	1	0.754823	0.731825
1159	GO:0048771_tissue remodeling	methylation is better than microRNA and microRNA is better than mRNA	3968.5	2471.5	1493	4	0.93614	0.840746	0.908294
1160	GO:0009612_response to mechanical stimulus	microRNA is better than methylation and methylation is better than mRNA	3972	2262	362	1348	0.956039	0.877636	0.724545
1161	GO:0007249_I-kappaB kinase/NF-kappaB cascade	microRNA is better than methylation and methylation is better than mRNA	3976	1836	607.5	1532.5	0.956984	0.872045	0.705803
1162.5	GO:0031279_regulation of cyclase activity	methylation is better than microRNA and microRNA is better than mRNA	3983	2262	1434.5	286.5	0.956039	0.845434	0.818948
1162.5	GO:0051339_regulation of lyase activity	methylation is better than microRNA and microRNA is better than mRNA	3983	2262	1434.5	286.5	0.956039	0.845434	0.818948
1164	GO:0071845_cellular component disassembly at cellular level	methylation is better than microRNA and microRNA is better than mRNA	3988	1836	1606.5	545.5	0.956984	0.835231	0.798045
1165	GO:0018394_peptidyl-lysine acetylation	mRNA is better than microRNA and microRNA is better than methylation	3988.5	938.5	1187.5	1862.5	0.978261	0.852388	0.670037
1166.5	GO:0033077_T cell differentiation in thymus	methylation is better than mRNA and mRNA is better than microRNA	3990.5	938.5	2699.5	352.5	0.978261	0.734339	0.816987
1166.5	GO:0046039_GTP metabolic process	methylation is better than microRNA and microRNA is better than mRNA	3990.5	1836	1356.5	798	0.956984	0.846288	0.779352
1168	GO:0043388_positive regulation of DNA binding	mRNA is better than microRNA and microRNA is better than methylation	3994.5	938.5	1321	1735	0.978261	0.847344	0.678529
1170	GO:0002831_regulation of response to biotic stimulus	mRNA is better than methylation and methylation is better than microRNA	3999	938.5	1641	1419.5	0.978261	0.834765	0.711584
1170	GO:0030258_lipid modification	mRNA is better than microRNA and microRNA is better than methylation	3999	223	1120.5	2655.5	1	0.856293	0.542299
1170	GO:0050771_negative regulation of axonogenesis	microRNA is better than mRNA and mRNA is better than methylation	3999	938.5	576	2484.5	0.978261	0.87219	0.579036
1172	GO:0044057_regulation of system process	methylation is better than microRNA and microRNA is better than mRNA	4001.5	2262	1255	484.5	0.956039	0.851089	0.799461
1173	GO:0004842_ubiquitin-protein ligase activity	microRNA is better than methylation and methylation is better than mRNA	4014.5	1836	521	1657.5	0.956984	0.872435	0.688983
1174	GO:0030521_androgen receptor signaling pathway	mRNA is better than microRNA and microRNA is better than methylation	4015	223	1863	1929	1	0.824008	0.658101
1175	GO:0030659_cytoplasmic vesicle membrane	microRNA is better than mRNA and mRNA is better than methylation	4016	938.5	454	2623.5	0.978261	0.87278	0.547516
1176.5	GO:0005244_voltage-gated ion channel activity	mRNA is better than microRNA and microRNA is better than methylation	4017.5	223	1751	2043.5	1	0.829375	0.650456
1176.5	GO:0022832_voltage-gated channel activity	mRNA is better than microRNA and microRNA is better than methylation	4017.5	223	1751	2043.5	1	0.829375	0.650456
1178	GO:0006650_glycerophospholipid metabolic process	microRNA is better than methylation and methylation is better than mRNA	4018.5	2471.5	521	1026	0.93614	0.872435	0.748396
1180	GO:0034655_nucleobase, nucleoside, nucleotide and nucleic acid catabolic process	microRNA is better than mRNA and mRNA is better than methylation	4019	1836	320.5	1862.5	0.956984	0.877932	0.670037
1180	GO:0034656_nucleobase, nucleoside and nucleotide catabolic process	microRNA is better than mRNA and mRNA is better than methylation	4019	1836	320.5	1862.5	0.956984	0.877932	0.670037
1180	GO:0045165_cell fate commitment	methylation is better than microRNA and microRNA is better than mRNA	4019	2695	1321	3	0.934299	0.847344	0.926956
1182	GO:0007369_gastrulation	microRNA is better than methylation and methylation is better than mRNA	4022	1455	1280	1287	0.978251	0.850851	0.725986
1183	GO:0016051_carbohydrate biosynthetic process	mRNA is better than microRNA and microRNA is better than methylation	4025	938.5	1224	1862.5	0.978261	0.851424	0.670037
1184	GO:0030032_lamellipodium assembly	mRNA is better than methylation and methylation is better than microRNA	4025.5	223	1940	1862.5	1	0.81526	0.670037
1185	GO:0048705_skeletal system morphogenesis	methylation is better than microRNA and microRNA is better than mRNA	4026.5	2695	1199	132.5	0.934299	0.851857	0.838731
1186	GO:0032570_response to progesterone stimulus	methylation is better than mRNA and mRNA is better than microRNA	4027	938.5	2290.5	798	0.978261	0.786856	0.779352
1187	GO:0045637_regulation of myeloid cell differentiation	microRNA is better than methylation and methylation is better than mRNA	4027.5	2262	772.5	993	0.956039	0.866965	0.760892
1188	GO:0009314_response to radiation	microRNA is better than mRNA and mRNA is better than methylation	4030.5	938.5	670	2422	0.978261	0.867649	0.593009
1189	GO:0043149_stress fiber assembly	mRNA is better than microRNA and microRNA is better than methylation	4033	223	1552	2258	1	0.840042	0.615774
1190	GO:0006417_regulation of translation	microRNA is better than methylation and methylation is better than mRNA	4033.5	2871.5	37.5	1124.5	0.915701	0.893781	0.743512
1191	GO:0021675_nerve development	methylation is better than mRNA and mRNA is better than microRNA	4035.5	1455	1606.5	974	0.978251	0.835231	0.761295
1192	GO:0015291_secondary active transmembrane transporter activity	mRNA is better than microRNA and microRNA is better than methylation	4042.5	223	1641	2178.5	1	0.834765	0.632061
1193	GO:0009166_nucleotide catabolic process	microRNA is better than methylation and methylation is better than mRNA	4047.5	1836	670	1541.5	0.956984	0.867649	0.705785
1194	GO:0032432_actin filament bundle	mRNA is better than microRNA and microRNA is better than methylation	4055	223	1877.5	1954.5	1	0.820317	0.654858
1195	GO:0006338_chromatin remodeling	mRNA is better than methylation and methylation is better than microRNA	4061.5	223	2333	1505.5	1	0.781594	0.706775
1196	GO:0019935_cyclic-nucleotide-mediated signaling	methylation is better than microRNA and microRNA is better than mRNA	4062	2262	980	820	0.956039	0.861521	0.768687
1197	GO:0007154_cell communication	microRNA is better than methylation and methylation is better than mRNA	4062.5	1836	939.5	1287	0.956984	0.861762	0.725986
1198	GO:0009310_amine catabolic process	microRNA is better than mRNA and mRNA is better than methylation	4063	938.5	607.5	2517	0.978261	0.872045	0.576832
1199.5	GO:0009187_cyclic nucleotide metabolic process	methylation is better than microRNA and microRNA is better than mRNA	4067	2262	1641	164	0.956039	0.834765	0.836199
1199.5	GO:0060090_binding, bridging	microRNA is better than methylation and methylation is better than mRNA	4067	1836	632.5	1598.5	0.956984	0.868141	0.691633
1201	GO:0001726_ruffle	microRNA is better than mRNA and mRNA is better than methylation	4067.5	938.5	378.5	2750.5	0.978261	0.87744	0.523088
1202	GO:0005057_receptor signaling protein activity	microRNA is better than methylation and methylation is better than mRNA	4068	2471.5	28	1568.5	0.93614	0.894135	0.694963
1203	GO:0050821_protein stabilization	methylation is better than mRNA and mRNA is better than microRNA	4069	1836	1946.5	286.5	0.956984	0.814707	0.818948
1204	GO:0030072_peptide hormone secretion	microRNA is better than methylation and methylation is better than mRNA	4072	1836	816.5	1419.5	0.956984	0.866676	0.711584
1205	GO:0050840_extracellular matrix binding	mRNA is better than methylation and methylation is better than microRNA	4073	223	2174.5	1675.5	1	0.797372	0.687795
1206	GO:0019058_viral infectious cycle	methylation is better than microRNA and microRNA is better than mRNA	4074	2471.5	939.5	663	0.93614	0.861762	0.782198
1207	GO:0017038_protein import	microRNA is better than methylation and methylation is better than mRNA	4074.5	1836	670	1568.5	0.956984	0.867649	0.694963
1208	GO:0001906_cell killing	methylation is better than mRNA and mRNA is better than microRNA	4078	938.5	2217.5	922	0.978261	0.79253	0.762724
1209	GO:0034504_protein localization to nucleus	microRNA is better than methylation and methylation is better than mRNA	4078.5	1836	1021.5	1221	0.956984	0.858038	0.728408
1210.5	GO:0043433_negative regulation of transcription factor activity	mRNA is better than methylation and methylation is better than microRNA	4079	938.5	2016	1124.5	0.978261	0.808713	0.743512
1210.5	GO:0090048_negative regulation of transcription regulator activity	mRNA is better than methylation and methylation is better than microRNA	4079	938.5	2016	1124.5	0.978261	0.808713	0.743512
1212	GO:0006916_anti-apoptosis	microRNA is better than methylation and methylation is better than mRNA	4083	1836	1090.5	1156.5	0.956984	0.856582	0.742578
1213	GO:0030879_mammary gland development	methylation is better than mRNA and mRNA is better than microRNA	4086.5	1836	1964	286.5	0.956984	0.813881	0.818948
1214	GO:0043200_response to amino acid stimulus	mRNA is better than microRNA and microRNA is better than methylation	4090	223	1873	1994	1	0.820922	0.652511
1215	GO:0060740_prostate gland epithelium morphogenesis	methylation is better than mRNA and mRNA is better than microRNA	4092	1455	2284.5	352.5	0.978251	0.78705	0.816987
1216	GO:0019866_organelle inner membrane	microRNA is better than methylation and methylation is better than mRNA	4094.5	1836	884.5	1374	0.956984	0.862102	0.72408
1217	GO:0031669_cellular response to nutrient levels	mRNA is better than methylation and methylation is better than microRNA	4095	938.5	1695	1461.5	0.978261	0.830069	0.708699
1218	GO:0006944_cellular membrane fusion	methylation is better than mRNA and mRNA is better than microRNA	4096	1836	2041	219	0.956984	0.808172	0.834516
1219	GO:0051048_negative regulation of secretion	mRNA is better than methylation and methylation is better than microRNA	4098.5	938.5	1873	1287	0.978261	0.820922	0.725986
1220	GO:0048008_platelet-derived growth factor receptor signaling pathway	methylation is better than mRNA and mRNA is better than microRNA	4109	938.5	2350.5	820	0.978261	0.78134	0.768687
1221	GO:0031346_positive regulation of cell projection organization	methylation is better than mRNA and mRNA is better than microRNA	4111.5	1836	1840.5	435	0.956984	0.824097	0.801957
1222	GO:0014855_striated muscle cell proliferation	mRNA is better than methylation and methylation is better than microRNA	4112.5	223	2497	1392.5	1	0.761272	0.715453
1223.5	GO:0003018_vascular process in circulatory system	microRNA is better than methylation and methylation is better than mRNA	4113	1836	884.5	1392.5	0.956984	0.862102	0.715453
1223.5	GO:0043535_regulation of blood vessel endothelial cell migration	microRNA is better than methylation and methylation is better than mRNA	4113	1836	1120.5	1156.5	0.956984	0.856293	0.742578
1225	GO:0061351_neural precursor cell proliferation	methylation is better than microRNA and microRNA is better than mRNA	4116	1836	1734.5	545.5	0.956984	0.829511	0.798045
1226	GO:0006865_amino acid transport	mRNA is better than methylation and methylation is better than microRNA	4118	938.5	2104	1075.5	0.978261	0.802776	0.745449
1227.5	GO:0043270_positive regulation of ion transport	mRNA is better than microRNA and microRNA is better than methylation	4118.5	223	1448.5	2447	1	0.845347	0.584378
1227.5	GO:0060419_heart growth	methylation is better than mRNA and mRNA is better than microRNA	4118.5	1455	1588	1075.5	0.978251	0.835608	0.745449
1229	GO:0048010_vascular endothelial growth factor receptor signaling pathway	methylation is better than microRNA and microRNA is better than mRNA	4122	1836	1312	974	0.956984	0.850666	0.761295
1230	GO:0032231_regulation of actin filament bundle assembly	methylation is better than microRNA and microRNA is better than mRNA	4122.5	1836	1162	1124.5	0.956984	0.856013	0.743512
1231.5	GO:0000323_lytic vacuole	microRNA is better than mRNA and mRNA is better than methylation	4123.5	1836	226.5	2061	0.956984	0.88286	0.641604
1231.5	GO:0005764_lysosome	microRNA is better than mRNA and mRNA is better than methylation	4123.5	1836	226.5	2061	0.956984	0.88286	0.641604
1233	GO:0043900_regulation of multi-organism process	methylation is better than microRNA and microRNA is better than mRNA	4124	1836	1803.5	484.5	0.956984	0.824556	0.799461
1234	GO:0006184_GTP catabolic process	methylation is better than microRNA and microRNA is better than mRNA	4127	1836	1493	798	0.956984	0.840746	0.779352
1236.5	GO:0001838_embryonic epithelial tube formation	mRNA is better than methylation and methylation is better than microRNA	4128	223	2134.5	1770.5	1	0.798036	0.674772
1236.5	GO:0032102_negative regulation of response to external stimulus	microRNA is better than mRNA and mRNA is better than methylation	4128	1836	101	2191	0.956984	0.888307	0.625266
1236.5	GO:0035148_tube formation	mRNA is better than methylation and methylation is better than microRNA	4128	223	2134.5	1770.5	1	0.798036	0.674772
1236.5	GO:0072175_epithelial tube formation	mRNA is better than methylation and methylation is better than microRNA	4128	223	2134.5	1770.5	1	0.798036	0.674772
1239	GO:0002274_myeloid leukocyte activation	microRNA is better than mRNA and mRNA is better than methylation	4130.5	938.5	576	2616	0.978261	0.87219	0.551266
1240	GO:0070374_positive regulation of ERK1 and ERK2 cascade	mRNA is better than methylation and methylation is better than microRNA	4134.5	938.5	1734.5	1461.5	0.978261	0.829511	0.708699
1241	GO:0006576_cellular biogenic amine metabolic process	mRNA is better than microRNA and microRNA is better than methylation	4136.5	938.5	1053.5	2144.5	0.978261	0.856969	0.6333
1242	GO:0048706_embryonic skeletal system development	methylation is better than microRNA and microRNA is better than mRNA	4140	2262	1714	164	0.956039	0.829743	0.836199
1243	GO:0046661_male sex differentiation	methylation is better than mRNA and mRNA is better than microRNA	4142.5	1836	2142.5	164	0.956984	0.797723	0.836199
1244.5	GO:0050926_regulation of positive chemotaxis	methylation is better than microRNA and microRNA is better than mRNA	4143	1836	1761.5	545.5	0.956984	0.829332	0.798045
1244.5	GO:0080135_regulation of cellular response to stress	microRNA is better than mRNA and mRNA is better than methylation	4143	1836	101	2206	0.956984	0.888307	0.621239
1246.5	GO:0002237_response to molecule of bacterial origin	mRNA is better than methylation and methylation is better than microRNA	4146	938.5	1788	1419.5	0.978261	0.824927	0.711584
1246.5	GO:0032496_response to lipopolysaccharide	mRNA is better than methylation and methylation is better than microRNA	4146	938.5	1788	1419.5	0.978261	0.824927	0.711584
1248	GO:0035258_steroid hormone receptor binding	mRNA is better than microRNA and microRNA is better than methylation	4151.5	223	1224	2704.5	1	0.851424	0.530831
1249	GO:0016772_transferase activity, transferring phosphorus-containing groups	methylation is better than microRNA and microRNA is better than mRNA	4154	2471.5	884.5	798	0.93614	0.862102	0.779352
1250.5	GO:0006913_nucleocytoplasmic transport	microRNA is better than methylation and methylation is better than mRNA	4154.5	2471.5	263.5	1419.5	0.93614	0.878827	0.711584
1250.5	GO:0051169_nuclear transport	microRNA is better than methylation and methylation is better than mRNA	4154.5	2471.5	263.5	1419.5	0.93614	0.878827	0.711584
1252	GO:0006631_fatty acid metabolic process	mRNA is better than methylation and methylation is better than microRNA	4157	223	2005	1929	1	0.809626	0.658101
1253	GO:0006754_ATP biosynthetic process	microRNA is better than mRNA and mRNA is better than methylation	4159.5	938.5	842.5	2378.5	0.978261	0.862541	0.596562
1254	GO:0000118_histone deacetylase complex	methylation is better than mRNA and mRNA is better than microRNA	4161.5	1836	2234.5	91	0.956984	0.792265	0.853725
1255	GO:0030055_cell-substrate junction	mRNA is better than microRNA and microRNA is better than methylation	4162	938.5	1588	1635.5	0.978261	0.835608	0.689249
1256	GO:0022803_passive transmembrane transporter activity	methylation is better than microRNA and microRNA is better than mRNA	4162.5	1836	1300.5	1026	0.956984	0.85071	0.748396
1257	GO:0071822_protein complex subunit organization	methylation is better than microRNA and microRNA is better than mRNA	4166.5	1836	1356.5	974	0.956984	0.846288	0.761295
1258	GO:0048806_genitalia development	mRNA is better than microRNA and microRNA is better than methylation	4176	223	1695	2258	1	0.830069	0.615774
1259	GO:0034612_response to tumor necrosis factor	microRNA is better than methylation and methylation is better than mRNA	4176.5	1836	1053.5	1287	0.956984	0.856969	0.725986
1260.5	GO:0019941_modification-dependent protein catabolic process	microRNA is better than methylation and methylation is better than mRNA	4181.5	1836	670	1675.5	0.956984	0.867649	0.687795
1260.5	GO:0043632_modification-dependent macromolecule catabolic process	microRNA is better than methylation and methylation is better than mRNA	4181.5	1836	670	1675.5	0.956984	0.867649	0.687795
1262	GO:0051384_response to glucocorticoid stimulus	microRNA is better than methylation and methylation is better than mRNA	4182	1836	884.5	1461.5	0.956984	0.862102	0.708699
1263	GO:0042110_T cell activation	methylation is better than microRNA and microRNA is better than mRNA	4187.5	2695	1383	109.5	0.934299	0.845907	0.852901
1264	GO:0044264_cellular polysaccharide metabolic process	mRNA is better than microRNA and microRNA is better than methylation	4190	223	1280	2687	1	0.850851	0.540021
1265	GO:0016331_morphogenesis of embryonic epithelium	mRNA is better than microRNA and microRNA is better than methylation	4202	223	1788	2191	1	0.824927	0.625266
1266	GO:0050877_neurological system process	methylation is better than microRNA and microRNA is better than mRNA	4202.5	2262	1120.5	820	0.956039	0.856293	0.768687
1267	GO:0045834_positive regulation of lipid metabolic process	methylation is better than microRNA and microRNA is better than mRNA	4204	1836	1394	974	0.956984	0.845644	0.761295
1268	GO:0090101_negative regulation of transmembrane receptor protein serine/threonine kinase signaling pathway	microRNA is better than mRNA and mRNA is better than methylation	4205	938.5	241.5	3025	0.978261	0.882713	0.470985
1270	GO:0031016_pancreas development	methylation is better than microRNA and microRNA is better than mRNA	4210.5	2471.5	1575	164	0.93614	0.83608	0.836199
1270	GO:0032504_multicellular organism reproduction	methylation is better than microRNA and microRNA is better than mRNA	4210.5	2471.5	1575	164	0.93614	0.83608	0.836199
1270	GO:0048609_multicellular organismal reproductive process	methylation is better than microRNA and microRNA is better than mRNA	4210.5	2471.5	1575	164	0.93614	0.83608	0.836199
1272	GO:0042391_regulation of membrane potential	methylation is better than microRNA and microRNA is better than mRNA	4214	1836	1803.5	574.5	0.956984	0.824556	0.797704
1273.5	GO:0035270_endocrine system development	microRNA is better than methylation and methylation is better than mRNA	4217	2471.5	670	1075.5	0.93614	0.867649	0.745449
1273.5	GO:0046579_positive regulation of Ras protein signal transduction	methylation is better than mRNA and mRNA is better than microRNA	4217	1836	1964	417	0.956984	0.813881	0.805548
1275	GO:0072523_purine-containing compound catabolic process	microRNA is better than mRNA and mRNA is better than methylation	4219.5	1836	521	1862.5	0.956984	0.872435	0.670037
1276	GO:0042246_tissue regeneration	mRNA is better than methylation and methylation is better than microRNA	4220	938.5	2206	1075.5	0.978261	0.792886	0.745449
1277.5	GO:0009914_hormone transport	microRNA is better than mRNA and mRNA is better than methylation	4221.5	1836	194.5	2191	0.956984	0.883108	0.625266
1277.5	GO:0032943_mononuclear cell proliferation	mRNA is better than methylation and methylation is better than microRNA	4221.5	938.5	1821.5	1461.5	0.978261	0.824279	0.708699
1279	GO:0031227_intrinsic to endoplasmic reticulum membrane	mRNA is better than microRNA and microRNA is better than methylation	4228	223	980	3025	1	0.861521	0.470985
1280	GO:0032259_methylation	microRNA is better than mRNA and mRNA is better than methylation	4229.5	938.5	396.5	2894.5	0.978261	0.874416	0.503209
1281	GO:0001764_neuron migration	mRNA is better than methylation and methylation is better than microRNA	4232.5	223	2411	1598.5	1	0.770923	0.691633
1282	GO:0005911_cell-cell junction	microRNA is better than methylation and methylation is better than mRNA	4234	1836	1005.5	1392.5	0.956984	0.861377	0.715453
1283	GO:0009057_macromolecule catabolic process	microRNA is better than methylation and methylation is better than mRNA	4235.5	1836	980	1419.5	0.956984	0.861521	0.711584
1284	GO:0003723_RNA binding	microRNA is better than mRNA and mRNA is better than methylation	4236.5	1836	194.5	2206	0.956984	0.883108	0.621239
1285.5	GO:0001841_neural tube formation	mRNA is better than methylation and methylation is better than microRNA	4244	223	2206	1815	1	0.792886	0.671949
1285.5	GO:0043010_camera-type eye development	methylation is better than microRNA and microRNA is better than mRNA	4244	1836	1588	820	0.956984	0.835608	0.768687
1287	GO:0031667_response to nutrient levels	methylation is better than microRNA and microRNA is better than mRNA	4247.5	1836	1255	1156.5	0.956984	0.851089	0.742578
1288.5	GO:0051054_positive regulation of DNA metabolic process	methylation is better than microRNA and microRNA is better than mRNA	4251	1836	1493	922	0.956984	0.840746	0.762724
1288.5	GO:0005815_microtubule organizing center	methylation is better than microRNA and microRNA is better than mRNA	4251	1836	1493	922	0.956984	0.840746	0.762724
1290	GO:0002253_activation of immune response	microRNA is better than mRNA and mRNA is better than methylation	4251.5	938.5	884.5	2428.5	0.978261	0.862102	0.588266
1291	GO:0008610_lipid biosynthetic process	microRNA is better than methylation and methylation is better than mRNA	4256	1836	1199	1221	0.956984	0.851857	0.728408
1292	GO:0035051_cardiac cell differentiation	mRNA is better than methylation and methylation is better than microRNA	4258	938.5	1751	1568.5	0.978261	0.829375	0.694963
1293.5	GO:0007283_spermatogenesis	methylation is better than microRNA and microRNA is better than mRNA	4260	1836	1569	855	0.956984	0.836649	0.765182
1293.5	GO:0048232_male gamete generation	methylation is better than microRNA and microRNA is better than mRNA	4260	1836	1569	855	0.956984	0.836649	0.765182
1295	GO:0002685_regulation of leukocyte migration	mRNA is better than microRNA and microRNA is better than methylation	4262.5	223	1434.5	2605	1	0.845434	0.558338
1296	GO:0019787_small conjugating protein ligase activity	microRNA is better than methylation and methylation is better than mRNA	4266	1836	772.5	1657.5	0.956984	0.866965	0.688983
1297	GO:0045216_cell-cell junction organization	methylation is better than microRNA and microRNA is better than mRNA	4268	1836	1356.5	1075.5	0.956984	0.846288	0.745449
1298.5	GO:0006260_DNA replication	microRNA is better than methylation and methylation is better than mRNA	4268.5	2471.5	576	1221	0.93614	0.87219	0.728408
1298.5	GO:0006605_protein targeting	microRNA is better than methylation and methylation is better than mRNA	4268.5	2471.5	576	1221	0.93614	0.87219	0.728408
1300	GO:0002699_positive regulation of immune effector process	mRNA is better than methylation and methylation is better than microRNA	4272.5	223	2234.5	1815	1	0.792265	0.671949
1301	GO:0031960_response to corticosteroid stimulus	microRNA is better than methylation and methylation is better than mRNA	4274.5	1836	1090.5	1348	0.956984	0.856582	0.724545
1302	GO:0014812_muscle cell migration	methylation is better than mRNA and mRNA is better than microRNA	4275	938.5	2452	884.5	0.978261	0.766003	0.763597
1303.5	GO:0048839_inner ear development	microRNA is better than methylation and methylation is better than mRNA	4276	2695	726	855	0.934299	0.867257	0.765182
1303.5	GO:0071345_cellular response to cytokine stimulus	microRNA is better than methylation and methylation is better than mRNA	4276	2695	726	855	0.934299	0.867257	0.765182
1305.5	GO:0044270_cellular nitrogen compound catabolic process	microRNA is better than methylation and methylation is better than mRNA	4276.5	1836	670	1770.5	0.956984	0.867649	0.674772
1305.5	GO:0046700_heterocycle catabolic process	microRNA is better than methylation and methylation is better than mRNA	4276.5	1836	670	1770.5	0.956984	0.867649	0.674772
1307	GO:0050878_regulation of body fluid levels	microRNA is better than methylation and methylation is better than mRNA	4277.5	1836	980	1461.5	0.956984	0.861521	0.708699
1308	GO:0008361_regulation of cell size	microRNA is better than methylation and methylation is better than mRNA	4278	2471.5	884.5	922	0.93614	0.862102	0.762724
1310	GO:0006112_energy reserve metabolic process	mRNA is better than microRNA and microRNA is better than methylation	4281	223	1434.5	2623.5	1	0.845434	0.547516
1310	GO:0009743_response to carbohydrate stimulus	methylation is better than microRNA and microRNA is better than mRNA	4281	1836	1224	1221	0.956984	0.851424	0.728408
1310	GO:0033365_protein localization to organelle	methylation is better than microRNA and microRNA is better than mRNA	4281	1836	1224	1221	0.956984	0.851424	0.728408
1313.5	GO:0006475_internal protein amino acid acetylation	mRNA is better than microRNA and microRNA is better than methylation	4284	938.5	1483	1862.5	0.978261	0.841174	0.670037
1313.5	GO:0016573_histone acetylation	mRNA is better than microRNA and microRNA is better than methylation	4284	938.5	1483	1862.5	0.978261	0.841174	0.670037
1313.5	GO:0018393_internal peptidyl-lysine acetylation	mRNA is better than microRNA and microRNA is better than methylation	4284	938.5	1483	1862.5	0.978261	0.841174	0.670037
1313.5	GO:0031647_regulation of protein stability	mRNA is better than methylation and methylation is better than microRNA	4284	938.5	1884	1461.5	0.978261	0.819807	0.708699
1316	GO:0007585_respiratory gaseous exchange	mRNA is better than methylation and methylation is better than microRNA	4284.5	938.5	1840.5	1505.5	0.978261	0.824097	0.706775
1317	GO:0012506_vesicle membrane	microRNA is better than mRNA and mRNA is better than methylation	4288	938.5	726	2623.5	0.978261	0.867257	0.547516
1318	GO:0042113_B cell activation	microRNA is better than methylation and methylation is better than mRNA	4296.5	2871.5	44.5	1380.5	0.915701	0.89353	0.720339
1319	GO:0006790_sulfur compound metabolic process	mRNA is better than microRNA and microRNA is better than methylation	4314.5	938.5	1641	1735	0.978261	0.834765	0.678529
1320.5	GO:0060749_mammary gland alveolus development	mRNA is better than methylation and methylation is better than microRNA	4316.5	223	2872.5	1221	1	0.707443	0.728408
1320.5	GO:0061377_mammary gland lobule development	mRNA is better than methylation and methylation is better than microRNA	4316.5	223	2872.5	1221	1	0.707443	0.728408
1322	GO:0031644_regulation of neurological system process	methylation is better than microRNA and microRNA is better than mRNA	4318.5	2992	726	600.5	0.913002	0.867257	0.785208
1323	GO:0003779_actin binding	mRNA is better than microRNA and microRNA is better than methylation	4325	938.5	939.5	2447	0.978261	0.861762	0.584378
1324	GO:0007005_mitochondrion organization	methylation is better than mRNA and mRNA is better than microRNA	4328.5	1836	2206	286.5	0.956984	0.792886	0.818948
1325	GO:0009260_ribonucleotide biosynthetic process	mRNA is better than microRNA and microRNA is better than methylation	4329.5	938.5	1280	2111	0.978261	0.850851	0.635199
1326	GO:0043410_positive regulation of MAPKKK cascade	microRNA is better than methylation and methylation is better than mRNA	4330	2471.5	884.5	974	0.93614	0.862102	0.761295
1327	GO:0031331_positive regulation of cellular catabolic process	microRNA is better than mRNA and mRNA is better than methylation	4333	938.5	390.5	3004	0.978261	0.877343	0.477266
1328	GO:0050728_negative regulation of inflammatory response	mRNA is better than microRNA and microRNA is better than methylation	4334	223	2050	2061	1	0.808039	0.641604
1329	GO:0090263_positive regulation of canonical Wnt receptor signaling pathway	mRNA is better than microRNA and microRNA is better than methylation	4336	223	1884	2229	1	0.819807	0.618084
1330	GO:0022836_gated channel activity	microRNA is better than methylation and methylation is better than mRNA	4337.5	1836	996	1505.5	0.956984	0.861385	0.706775
1331	GO:0003702_RNA polymerase II transcription factor activity	mRNA is better than microRNA and microRNA is better than methylation	4338	938.5	1255	2144.5	0.978261	0.851089	0.6333
1332	GO:0042439_ethanolamine-containing compound metabolic process	mRNA is better than methylation and methylation is better than microRNA	4339	223	2480.5	1635.5	1	0.765369	0.689249
1333	GO:0019915_lipid storage	mRNA is better than methylation and methylation is better than microRNA	4340.5	223	2123.5	1994	1	0.798936	0.652511
1334	GO:0015718_monocarboxylic acid transport	mRNA is better than microRNA and microRNA is better than methylation	4342.5	223	1788	2331.5	1	0.824927	0.601149
1335	GO:0043005_neuron projection	methylation is better than microRNA and microRNA is better than mRNA	4343.5	1836	1383	1124.5	0.956984	0.845907	0.743512
1336	GO:0042445_hormone metabolic process	mRNA is better than methylation and methylation is better than microRNA	4344	938.5	1873	1532.5	0.978261	0.820922	0.705803
1337	GO:0007220_Notch receptor processing	microRNA is better than methylation and methylation is better than mRNA	4346.5	2695	53	1598.5	0.934299	0.893333	0.691633
1338	GO:0005253_anion channel activity	mRNA is better than methylation and methylation is better than microRNA	4349	223	2098	2028	1	0.802937	0.651045
1339.5	GO:0001653_peptide receptor activity	methylation is better than mRNA and mRNA is better than microRNA	4350	1455	2608.5	286.5	0.978251	0.749346	0.818948
1339.5	GO:0008528_peptide receptor activity, G-protein coupled	methylation is better than mRNA and mRNA is better than microRNA	4350	1455	2608.5	286.5	0.978251	0.749346	0.818948
1341	GO:0007093_mitotic cell cycle checkpoint	mRNA is better than microRNA and microRNA is better than methylation	4351	938.5	1332.5	2080	0.978261	0.846767	0.637961
1342	GO:0005506_iron ion binding	mRNA is better than microRNA and microRNA is better than methylation	4354.5	223	1821.5	2310	1	0.824279	0.609073
1343	GO:0032272_negative regulation of protein polymerization	mRNA is better than microRNA and microRNA is better than methylation	4357	223	607.5	3526.5	1	0.872045	0.355961
1345	GO:0005977_glycogen metabolic process	mRNA is better than microRNA and microRNA is better than methylation	4358	223	1356.5	2778.5	1	0.846288	0.521734
1345	GO:0006073_cellular glucan metabolic process	mRNA is better than microRNA and microRNA is better than methylation	4358	223	1356.5	2778.5	1	0.846288	0.521734
1345	GO:0044042_glucan metabolic process	mRNA is better than microRNA and microRNA is better than methylation	4358	223	1356.5	2778.5	1	0.846288	0.521734
1347	GO:0005730_nucleolus	microRNA is better than methylation and methylation is better than mRNA	4363.5	2471.5	157	1735	0.93614	0.883457	0.678529
1348	GO:0009925_basal plasma membrane	methylation is better than mRNA and mRNA is better than microRNA	4367	938.5	2765.5	663	0.978261	0.728005	0.782198
1349.5	GO:0000080_G1 phase of mitotic cell cycle	mRNA is better than methylation and methylation is better than microRNA	4368.5	938.5	1831.5	1598.5	0.978261	0.824112	0.691633
1349.5	GO:0006397_mRNA processing	microRNA is better than methylation and methylation is better than mRNA	4368.5	2471.5	772.5	1124.5	0.93614	0.866965	0.743512
1351	GO:0051492_regulation of stress fiber assembly	methylation is better than microRNA and microRNA is better than mRNA	4370.5	1836	1541.5	993	0.956984	0.840051	0.760892
1352	GO:0046324_regulation of glucose import	mRNA is better than microRNA and microRNA is better than methylation	4376.5	223	2009	2144.5	1	0.809123	0.6333
1353	GO:0005739_mitochondrion	microRNA is better than methylation and methylation is better than mRNA	4377	1836	726	1815	0.956984	0.867257	0.671949
1354	GO:0051056_regulation of small GTPase mediated signal transduction	microRNA is better than methylation and methylation is better than mRNA	4382	2471.5	884.5	1026	0.93614	0.862102	0.748396
1355	GO:0007626_locomotory behavior	mRNA is better than microRNA and microRNA is better than methylation	4383.5	938.5	1300.5	2144.5	0.978261	0.85071	0.6333
1356	GO:0016071_mRNA metabolic process	microRNA is better than methylation and methylation is better than mRNA	4387	2471.5	454	1461.5	0.93614	0.87278	0.708699
1357	GO:0090066_regulation of anatomical structure size	methylation is better than microRNA and microRNA is better than mRNA	4389.5	2471.5	1255	663	0.93614	0.851089	0.782198
1358	GO:0046649_lymphocyte activation	microRNA is better than methylation and methylation is better than mRNA	4391	2695	670	1026	0.934299	0.867649	0.748396
1359	GO:0002526_acute inflammatory response	microRNA is better than mRNA and mRNA is better than methylation	4391.5	938.5	521	2932	0.978261	0.872435	0.490713
1360	GO:0048568_embryonic organ development	microRNA is better than methylation and methylation is better than mRNA	4397.5	2262	320.5	1815	0.956039	0.877932	0.671949
1361	GO:0006939_smooth muscle contraction	mRNA is better than microRNA and microRNA is better than methylation	4399.5	938.5	1148	2313	0.978261	0.856102	0.605258
1362	GO:0030100_regulation of endocytosis	methylation is better than mRNA and mRNA is better than microRNA	4400.5	1836	2278	286.5	0.956984	0.787756	0.818948
1363	GO:0001570_vasculogenesis	microRNA is better than methylation and methylation is better than mRNA	4403	2695	454	1254	0.934299	0.87278	0.72629
1364	GO:0019955_cytokine binding	mRNA is better than microRNA and microRNA is better than methylation	4408	223	1434.5	2750.5	1	0.845434	0.523088
1365	GO:0031098_stress-activated protein kinase signaling cascade	microRNA is better than mRNA and mRNA is better than methylation	4418	1836	135	2447	0.956984	0.883907	0.584378
1366	GO:0001894_tissue homeostasis	methylation is better than microRNA and microRNA is better than mRNA	4420	2695	1528	197	0.934299	0.840181	0.834794
1367	GO:0032271_regulation of protein polymerization	mRNA is better than methylation and methylation is better than microRNA	4421	938.5	1761.5	1721	0.978261	0.829332	0.68325
1368	GO:0016563_transcription activator activity	methylation is better than microRNA and microRNA is better than mRNA	4422.5	2471.5	1405.5	545.5	0.93614	0.845622	0.798045
1369	GO:0003205_cardiac chamber development	mRNA is better than microRNA and microRNA is better than methylation	4423	223	1821.5	2378.5	1	0.824279	0.596562
1370	GO:0003714_transcription corepressor activity	microRNA is better than methylation and methylation is better than mRNA	4423.5	1836	772.5	1815	0.956984	0.866965	0.671949
1371	GO:0045740_positive regulation of DNA replication	methylation is better than mRNA and mRNA is better than microRNA	4426.5	1836	1927.5	663	0.956984	0.818665	0.782198
1372	GO:0004674_protein serine/threonine kinase activity	microRNA is better than methylation and methylation is better than mRNA	4427	1836	884.5	1706.5	0.956984	0.862102	0.687268
1373.5	GO:0051924_regulation of calcium ion transport	methylation is better than microRNA and microRNA is better than mRNA	4430.5	2695	1383	352.5	0.934299	0.845907	0.816987
1373.5	GO:0001664_G-protein-coupled receptor binding	microRNA is better than methylation and methylation is better than mRNA	4430.5	2262	1005.5	1163	0.956039	0.861377	0.741773
1375	GO:0016881_acid-amino acid ligase activity	microRNA is better than methylation and methylation is better than mRNA	4433	1836	939.5	1657.5	0.956984	0.861762	0.688983
1376	GO:0034762_regulation of transmembrane transport	microRNA is better than methylation and methylation is better than mRNA	4434	1836	1029.5	1568.5	0.956984	0.857454	0.694963
1377	GO:0048730_epidermis morphogenesis	mRNA is better than microRNA and microRNA is better than methylation	4442	938.5	1641	1862.5	0.978261	0.834765	0.670037
1379	GO:0010562_positive regulation of phosphorus metabolic process	methylation is better than microRNA and microRNA is better than mRNA	4447	2471.5	1053.5	922	0.93614	0.856969	0.762724
1379	GO:0045937_positive regulation of phosphate metabolic process	methylation is better than microRNA and microRNA is better than mRNA	4447	2471.5	1053.5	922	0.93614	0.856969	0.762724
1379	GO:0003705_sequence-specific enhancer binding RNA polymerase II transcription factor activity	mRNA is better than methylation and methylation is better than microRNA	4447	938.5	2116	1392.5	0.978261	0.802674	0.715453
1381	GO:0019207_kinase regulator activity	mRNA is better than methylation and methylation is better than microRNA	4448	938.5	1911	1598.5	0.978261	0.818841	0.691633
1382	GO:0030133_transport vesicle	mRNA is better than microRNA and microRNA is better than methylation	4452	223	810.5	3418.5	1	0.86668	0.37795
1384	GO:0009410_response to xenobiotic stimulus	mRNA is better than methylation and methylation is better than microRNA	4460	938.5	2234.5	1287	0.978261	0.792265	0.725986
1384	GO:0016053_organic acid biosynthetic process	mRNA is better than microRNA and microRNA is better than methylation	4460	938.5	1460.5	2061	0.978261	0.845342	0.641604
1384	GO:0046394_carboxylic acid biosynthetic process	mRNA is better than microRNA and microRNA is better than methylation	4460	938.5	1460.5	2061	0.978261	0.845342	0.641604
1386	GO:0042327_positive regulation of phosphorylation	methylation is better than microRNA and microRNA is better than mRNA	4467	2471.5	1332.5	663	0.93614	0.846767	0.782198
1387.5	GO:0031967_organelle envelope	microRNA is better than methylation and methylation is better than mRNA	4474	1836	1090.5	1547.5	0.956984	0.856582	0.704582
1387.5	GO:0031975_envelope	microRNA is better than methylation and methylation is better than mRNA	4474	1836	1090.5	1547.5	0.956984	0.856582	0.704582
1389	GO:0008624_induction of apoptosis by extracellular signals	mRNA is better than methylation and methylation is better than microRNA	4475.5	938.5	2189	1348	0.978261	0.795225	0.724545
1390	GO:0019933_cAMP-mediated signaling	microRNA is better than methylation and methylation is better than mRNA	4477	2262	1090.5	1124.5	0.956039	0.856582	0.743512
1391.5	GO:0048565_digestive tract development	mRNA is better than microRNA and microRNA is better than methylation	4477.5	938.5	1768.5	1770.5	0.978261	0.826612	0.674772
1391.5	GO:0004386_helicase activity	microRNA is better than mRNA and mRNA is better than methylation	4477.5	1836	194.5	2447	0.956984	0.883108	0.584378
1393.5	GO:0061039_ovum-producing ovary development	mRNA is better than methylation and methylation is better than microRNA	4488.5	938.5	1997.5	1552.5	0.978261	0.813341	0.699266
1393.5	GO:0090276_regulation of peptide hormone secretion	mRNA is better than microRNA and microRNA is better than methylation	4488.5	938.5	1171.5	2378.5	0.978261	0.856009	0.596562
1395	GO:0008277_regulation of G-protein coupled receptor protein signaling pathway	mRNA is better than microRNA and microRNA is better than methylation	4489.5	938.5	1507.5	2043.5	0.978261	0.840416	0.650456
1396	GO:0044449_contractile fiber part	mRNA is better than microRNA and microRNA is better than methylation	4492	223	1653	2616	1	0.83468	0.551266
1397	GO:0061025_membrane fusion	methylation is better than microRNA and microRNA is better than mRNA	4494	2471.5	1803.5	219	0.93614	0.824556	0.834516
1398	GO:0006929_substrate-dependent cell migration	mRNA is better than microRNA and microRNA is better than methylation	4495.5	223	1788	2484.5	1	0.824927	0.579036
1399	GO:0046034_ATP metabolic process	mRNA is better than microRNA and microRNA is better than methylation	4496	223	1029.5	3243.5	1	0.857454	0.417089
1400	GO:0002700_regulation of production of molecular mediator of immune response	mRNA is better than methylation and methylation is better than microRNA	4501	223	2234.5	2043.5	1	0.792265	0.650456
1401	GO:0009991_response to extracellular stimulus	methylation is better than microRNA and microRNA is better than mRNA	4510	2471.5	1493	545.5	0.93614	0.840746	0.798045
1402	GO:0042826_histone deacetylase binding	methylation is better than mRNA and mRNA is better than microRNA	4511.5	1836	2584.5	91	0.956984	0.749616	0.853725
1403	GO:0015908_fatty acid transport	mRNA is better than methylation and methylation is better than microRNA	4512	223	2295	1994	1	0.786832	0.652511
1404	GO:0032535_regulation of cellular component size	methylation is better than microRNA and microRNA is better than mRNA	4514	2471.5	1120.5	922	0.93614	0.856293	0.762724
1405	GO:0022411_cellular component disassembly	methylation is better than microRNA and microRNA is better than mRNA	4518	1836	1606.5	1075.5	0.956984	0.835231	0.745449
1406.5	GO:0051427_hormone receptor binding	microRNA is better than mRNA and mRNA is better than methylation	4519.5	938.5	884.5	2696.5	0.978261	0.862102	0.534895
1406.5	GO:0031985_Golgi cisterna	mRNA is better than microRNA and microRNA is better than methylation	4519.5	223	1734.5	2562	1	0.829511	0.561699
1408	GO:0046323_glucose import	mRNA is better than methylation and methylation is better than microRNA	4524.5	223	2157	2144.5	1	0.797502	0.6333
1409	GO:0008360_regulation of cell shape	microRNA is better than methylation and methylation is better than mRNA	4525	1836	1090.5	1598.5	0.956984	0.856582	0.691633
1410	GO:0016525_negative regulation of angiogenesis	microRNA is better than methylation and methylation is better than mRNA	4527	2471.5	980	1075.5	0.93614	0.861521	0.745449
1411.5	GO:0051057_positive regulation of small GTPase mediated signal transduction	methylation is better than microRNA and microRNA is better than mRNA	4529.5	2471.5	1641	417	0.93614	0.834765	0.805548
1411.5	GO:0051235_maintenance of location	methylation is better than microRNA and microRNA is better than mRNA	4529.5	2471.5	1623	435	0.93614	0.834951	0.801957
1413	GO:0031983_vesicle lumen	mRNA is better than methylation and methylation is better than microRNA	4531.5	938.5	2517.5	1075.5	0.978261	0.760252	0.745449
1414.5	GO:0019226_transmission of nerve impulse	methylation is better than microRNA and microRNA is better than mRNA	4532	2695	1090.5	746.5	0.934299	0.856582	0.78025
1414.5	GO:0035637_multicellular organismal signaling	methylation is better than microRNA and microRNA is better than mRNA	4532	2695	1090.5	746.5	0.934299	0.856582	0.78025
1416	GO:0006921_cellular component disassembly involved in apoptosis	mRNA is better than methylation and methylation is better than microRNA	4536	938.5	2571.5	1026	0.978261	0.754665	0.748396
1417	GO:0016874_ligase activity	microRNA is better than mRNA and mRNA is better than methylation	4537.5	1836	772.5	1929	0.956984	0.866965	0.658101
1418	GO:0016829_lyase activity	mRNA is better than microRNA and microRNA is better than methylation	4539	223	1916.5	2399.5	1	0.818717	0.595479
1419	GO:0019953_sexual reproduction	methylation is better than microRNA and microRNA is better than mRNA	4544	2471.5	1588	484.5	0.93614	0.835608	0.799461
1420	GO:0021915_neural tube development	mRNA is better than methylation and methylation is better than microRNA	4548.5	938.5	2217.5	1392.5	0.978261	0.79253	0.715453
1421	GO:0045471_response to ethanol	methylation is better than microRNA and microRNA is better than mRNA	4552.5	1836	1641	1075.5	0.956984	0.834765	0.745449
1422	GO:0045111_intermediate filament cytoskeleton	methylation is better than mRNA and mRNA is better than microRNA	4554	1836	2365.5	352.5	0.956984	0.77668	0.816987
1423	GO:0034754_cellular hormone metabolic process	mRNA is better than methylation and methylation is better than microRNA	4555.5	938.5	2396	1221	0.978261	0.773095	0.728408
1424.5	GO:0002696_positive regulation of leukocyte activation	methylation is better than microRNA and microRNA is better than mRNA	4557	1836	1695	1026	0.956984	0.830069	0.748396
1424.5	GO:0071706_tumor necrosis factor superfamily cytokine production	microRNA is better than methylation and methylation is better than mRNA	4557	2471.5	798.5	1287	0.93614	0.866771	0.725986
1426.5	GO:0071445_cellular response to protein stimulus	mRNA is better than microRNA and microRNA is better than methylation	4561.5	223	1588	2750.5	1	0.835608	0.523088
1426.5	GO:0005254_chloride channel activity	mRNA is better than methylation and methylation is better than microRNA	4561.5	223	2310.5	2028	1	0.783177	0.651045
1428	GO:0005770_late endosome	mRNA is better than microRNA and microRNA is better than methylation	4563	938.5	1053.5	2571	0.978261	0.856969	0.561216
1429	GO:0007044_cell-substrate junction assembly	methylation is better than microRNA and microRNA is better than mRNA	4563.5	1836	1734.5	993	0.956984	0.829511	0.760892
1430	GO:0010952_positive regulation of peptidase activity	mRNA is better than methylation and methylation is better than microRNA	4564.5	938.5	2278	1348	0.978261	0.787756	0.724545
1431	GO:0060326_cell chemotaxis	mRNA is better than methylation and methylation is better than microRNA	4565	938.5	1920	1706.5	0.978261	0.818707	0.687268
1432	GO:0030135_coated vesicle	microRNA is better than mRNA and mRNA is better than methylation	4572	1836	194.5	2541.5	0.956984	0.883108	0.564337
1433	GO:0005924_cell-substrate adherens junction	mRNA is better than microRNA and microRNA is better than methylation	4573.5	938.5	1772.5	1862.5	0.978261	0.825955	0.670037
1434	GO:0042742_defense response to bacterium	mRNA is better than methylation and methylation is better than microRNA	4577	938.5	2290.5	1348	0.978261	0.786856	0.724545
1435	GO:0050660_flavin adenine dinucleotide binding	mRNA is better than microRNA and microRNA is better than methylation	4577.5	223	1955	2399.5	1	0.814247	0.595479
1436	GO:0018209_peptidyl-serine modification	microRNA is better than mRNA and mRNA is better than methylation	4579.5	1836	632.5	2111	0.956984	0.868141	0.635199
1437.5	GO:0007601_visual perception	methylation is better than microRNA and microRNA is better than mRNA	4582	2262	1316	1004	0.956039	0.848018	0.752378
1437.5	GO:0050953_sensory perception of light stimulus	methylation is better than microRNA and microRNA is better than mRNA	4582	2262	1316	1004	0.956039	0.848018	0.752378
1439	GO:0031032_actomyosin structure organization	mRNA is better than microRNA and microRNA is better than methylation	4584.5	223	521	3840.5	1	0.872435	0.252622
1440	GO:0030374_ligand-dependent nuclear receptor transcription coactivator activity	mRNA is better than microRNA and microRNA is better than methylation	4589	938.5	1148	2502.5	0.978261	0.856102	0.577546
1441	GO:0048645_organ formation	methylation is better than microRNA and microRNA is better than mRNA	4602	2471.5	1778	352.5	0.93614	0.825393	0.816987
1442.5	GO:0006606_protein import into nucleus	microRNA is better than methylation and methylation is better than mRNA	4603.5	1836	1199	1568.5	0.956984	0.851857	0.694963
1442.5	GO:0051170_nuclear import	microRNA is better than methylation and methylation is better than mRNA	4603.5	1836	1199	1568.5	0.956984	0.851857	0.694963
1444	GO:0045445_myoblast differentiation	methylation is better than microRNA and microRNA is better than mRNA	4604	2471.5	2098	34.5	0.93614	0.802937	0.872936
1445	GO:0048741_skeletal muscle fiber development	microRNA is better than methylation and methylation is better than mRNA	4608	2262	884.5	1461.5	0.956039	0.862102	0.708699
1446	GO:0008757_S-adenosylmethionine-dependent methyltransferase activity	microRNA is better than mRNA and mRNA is better than methylation	4608.5	1836	135	2637.5	0.956984	0.883907	0.544534
1447.5	GO:0048747_muscle fiber development	mRNA is better than methylation and methylation is better than microRNA	4611.5	1455	1588	1568.5	0.978251	0.835608	0.694963
1447.5	GO:0016758_transferase activity, transferring hexosyl groups	microRNA is better than mRNA and mRNA is better than methylation	4611.5	1455	247.5	2909	0.978251	0.882666	0.497806
1450	GO:0001843_neural tube closure	mRNA is better than methylation and methylation is better than microRNA	4617.5	938.5	2217.5	1461.5	0.978261	0.79253	0.708699
1450	GO:0014020_primary neural tube formation	mRNA is better than methylation and methylation is better than microRNA	4617.5	938.5	2217.5	1461.5	0.978261	0.79253	0.708699
1450	GO:0060606_tube closure	mRNA is better than methylation and methylation is better than microRNA	4617.5	938.5	2217.5	1461.5	0.978261	0.79253	0.708699
1452	GO:0010828_positive regulation of glucose transport	mRNA is better than microRNA and microRNA is better than methylation	4618	938.5	1280	2399.5	0.978261	0.850851	0.595479
1453	GO:0045646_regulation of erythrocyte differentiation	mRNA is better than methylation and methylation is better than microRNA	4619.5	938.5	2128.5	1552.5	0.978261	0.79844	0.699266
1454	GO:0003707_steroid hormone receptor activity	mRNA is better than methylation and methylation is better than microRNA	4621	938.5	2084	1598.5	0.978261	0.803206	0.691633
1455	GO:0019827_stem cell maintenance	methylation is better than microRNA and microRNA is better than mRNA	4623.5	2871.5	1005.5	746.5	0.915701	0.861377	0.78025
1456	GO:0033293_monocarboxylic acid binding	mRNA is better than microRNA and microRNA is better than methylation	4624.5	223	2084	2317.5	1	0.803206	0.60468
1457	GO:0035023_regulation of Rho protein signal transduction	mRNA is better than microRNA and microRNA is better than methylation	4625	938.5	1606.5	2080	0.978261	0.835231	0.637961
1458	GO:0030162_regulation of proteolysis	mRNA is better than methylation and methylation is better than microRNA	4631	938.5	1877.5	1815	0.978261	0.820317	0.671949
1459	GO:0051789_response to protein stimulus	methylation is better than microRNA and microRNA is better than mRNA	4632.5	1836	1672	1124.5	0.956984	0.831007	0.743512
1460	GO:0043154_negative regulation of caspase activity	mRNA is better than methylation and methylation is better than microRNA	4635	223	2549.5	1862.5	1	0.755706	0.670037
1461	GO:0048566_embryonic digestive tract development	mRNA is better than methylation and methylation is better than microRNA	4638	223	2739.5	1675.5	1	0.728804	0.687795
1463	GO:0005216_ion channel activity	microRNA is better than methylation and methylation is better than mRNA	4642	1836	1300.5	1505.5	0.956984	0.85071	0.706775
1463	GO:0015267_channel activity	microRNA is better than methylation and methylation is better than mRNA	4642	1836	1300.5	1505.5	0.956984	0.85071	0.706775
1463	GO:0022838_substrate-specific channel activity	microRNA is better than methylation and methylation is better than mRNA	4642	1836	1300.5	1505.5	0.956984	0.85071	0.706775
1465	GO:0030111_regulation of Wnt receptor signaling pathway	methylation is better than microRNA and microRNA is better than mRNA	4651.5	2471.5	1660	520	0.93614	0.834675	0.798448
1466	GO:0003073_regulation of systemic arterial blood pressure	mRNA is better than methylation and methylation is better than microRNA	4654	938.5	2640	1075.5	0.978261	0.744182	0.745449
1467	GO:0010827_regulation of glucose transport	mRNA is better than microRNA and microRNA is better than methylation	4658	938.5	1575	2144.5	0.978261	0.83608	0.6333
1468.5	GO:0019228_regulation of action potential in neuron	methylation is better than microRNA and microRNA is better than mRNA	4659	2262	1475	922	0.956039	0.841698	0.762724
1468.5	GO:0008081_phosphoric diester hydrolase activity	methylation is better than microRNA and microRNA is better than mRNA	4659	1836	1475	1348	0.956984	0.841698	0.724545
1470	GO:0048588_developmental cell growth	microRNA is better than methylation and methylation is better than mRNA	4661.5	1836	1090.5	1735	0.956984	0.856582	0.678529
1471	GO:0006820_anion transport	mRNA is better than microRNA and microRNA is better than methylation	4666.5	223	1788	2655.5	1	0.824927	0.542299
1472	GO:0004930_G-protein coupled receptor activity	methylation is better than microRNA and microRNA is better than mRNA	4671.5	2793.5	1714	164	0.934268	0.829743	0.836199
1473.5	GO:0002250_adaptive immune response	mRNA is better than microRNA and microRNA is better than methylation	4674	223	2193	2258	1	0.793871	0.615774
1473.5	GO:0002460_adaptive immune response based on somatic recombination of immune receptors built from immunoglobulin superfamily domains	mRNA is better than microRNA and microRNA is better than methylation	4674	223	2193	2258	1	0.793871	0.615774
1475	GO:0005996_monosaccharide metabolic process	microRNA is better than mRNA and mRNA is better than methylation	4682.5	1836	28	2818.5	0.956984	0.894135	0.510654
1476	GO:0048562_embryonic organ morphogenesis	microRNA is better than methylation and methylation is better than mRNA	4685	2262	824.5	1598.5	0.956039	0.863079	0.691633
1477	GO:0007224_smoothened signaling pathway	mRNA is better than methylation and methylation is better than microRNA	4690.5	223	3006	1461.5	1	0.686927	0.708699
1478	GO:0060420_regulation of heart growth	methylation is better than microRNA and microRNA is better than mRNA	4693	2262	1946.5	484.5	0.956039	0.814707	0.799461
1479.5	GO:0006469_negative regulation of protein kinase activity	microRNA is better than methylation and methylation is better than mRNA	4695.5	1836	1224	1635.5	0.956984	0.851424	0.689249
1479.5	GO:0005261_cation channel activity	mRNA is better than microRNA and microRNA is better than methylation	4695.5	938.5	1528	2229	0.978261	0.840181	0.618084
1481	GO:0042770_signal transduction in response to DNA damage	microRNA is better than methylation and methylation is better than mRNA	4697	1836	1090.5	1770.5	0.956984	0.856582	0.674772
1482	GO:0016798_hydrolase activity, acting on glycosyl bonds	mRNA is better than microRNA and microRNA is better than methylation	4698.5	223	824.5	3651	1	0.863079	0.318147
1483	GO:0035265_organ growth	mRNA is better than methylation and methylation is better than microRNA	4700	938.5	1946.5	1815	0.978261	0.814707	0.671949
1484.5	GO:0001952_regulation of cell-matrix adhesion	mRNA is better than methylation and methylation is better than microRNA	4700.5	938.5	2388	1374	0.978261	0.776036	0.72408
1484.5	GO:0004879_ligand-dependent nuclear receptor activity	mRNA is better than methylation and methylation is better than microRNA	4700.5	938.5	2027	1735	0.978261	0.808396	0.678529
1486	GO:0030031_cell projection assembly	methylation is better than microRNA and microRNA is better than mRNA	4702.5	2471.5	2067	164	0.93614	0.805205	0.836199
1487	GO:0050921_positive regulation of chemotaxis	methylation is better than microRNA and microRNA is better than mRNA	4703	1836	1493	1374	0.956984	0.840746	0.72408
1488.5	GO:0051348_negative regulation of transferase activity	microRNA is better than methylation and methylation is better than mRNA	4704.5	1836	1053.5	1815	0.956984	0.856969	0.671949
1488.5	GO:0005768_endosome	microRNA is better than methylation and methylation is better than mRNA	4704.5	1836	1053.5	1815	0.956984	0.856969	0.671949
1490	GO:0005925_focal adhesion	mRNA is better than microRNA and microRNA is better than methylation	4705	938.5	1772.5	1994	0.978261	0.825955	0.652511
1491	GO:0019842_vitamin binding	mRNA is better than microRNA and microRNA is better than methylation	4705.5	223	1778	2704.5	1	0.825393	0.530831
1492	GO:0031984_organelle subcompartment	mRNA is better than microRNA and microRNA is better than methylation	4712.5	223	1927.5	2562	1	0.818665	0.561699
1493	GO:0010718_positive regulation of epithelial to mesenchymal transition	mRNA is better than microRNA and microRNA is better than methylation	4713	938.5	1516.5	2258	0.978261	0.840199	0.615774
1494	GO:0045778_positive regulation of ossification	microRNA is better than mRNA and mRNA is better than methylation	4714.5	1836	884.5	1994	0.956984	0.862102	0.652511
1495	GO:0043491_protein kinase B signaling cascade	mRNA is better than microRNA and microRNA is better than methylation	4717.5	938.5	1884	1895	0.978261	0.819807	0.669028
1496	GO:0009152_purine ribonucleotide biosynthetic process	microRNA is better than mRNA and mRNA is better than methylation	4719.5	1836	772.5	2111	0.956984	0.866965	0.635199
1497	GO:0018105_peptidyl-serine phosphorylation	microRNA is better than methylation and methylation is better than mRNA	4720	2471.5	254.5	1994	0.93614	0.879427	0.652511
1499	GO:0002819_regulation of adaptive immune response	mRNA is better than methylation and methylation is better than microRNA	4723.5	938.5	2411	1374	0.978261	0.770923	0.72408
1499	GO:0002822_regulation of adaptive immune response based on somatic recombination of immune receptors built from immunoglobulin superfamily domains	mRNA is better than methylation and methylation is better than microRNA	4723.5	938.5	2411	1374	0.978261	0.770923	0.72408
1499	GO:0004867_serine-type endopeptidase inhibitor activity	mRNA is better than microRNA and microRNA is better than methylation	4723.5	223	2217.5	2283	1	0.79253	0.614295
1501	GO:0042733_embryonic digit morphogenesis	methylation is better than microRNA and microRNA is better than mRNA	4725	2793.5	1734.5	197	0.934268	0.829511	0.834794
1502	GO:0003206_cardiac chamber morphogenesis	mRNA is better than methylation and methylation is better than microRNA	4727	223	2337	2167	1	0.781441	0.632254
1503	GO:0031110_regulation of microtubule polymerization or depolymerization	mRNA is better than microRNA and microRNA is better than methylation	4734.5	223	1507.5	3004	1	0.840416	0.477266
1504	GO:0000082_G1/S transition of mitotic cell cycle	mRNA is better than microRNA and microRNA is better than methylation	4744.5	938.5	1695	2111	0.978261	0.830069	0.635199
1505	GO:0045667_regulation of osteoblast differentiation	microRNA is better than methylation and methylation is better than mRNA	4747.5	2262	980	1505.5	0.956039	0.861521	0.706775
1506	GO:0009628_response to abiotic stimulus	methylation is better than microRNA and microRNA is better than mRNA	4748.5	1836	1493	1419.5	0.956984	0.840746	0.711584
1507	GO:0034339_regulation of transcription from RNA polymerase II promoter by nuclear hormone receptor	microRNA is better than methylation and methylation is better than mRNA	4755.5	1836	1321	1598.5	0.956984	0.847344	0.691633
1508	GO:0002053_positive regulation of mesenchymal cell proliferation	mRNA is better than methylation and methylation is better than microRNA	4758	938.5	2184	1635.5	0.978261	0.797332	0.689249
1509	GO:0051897_positive regulation of protein kinase B signaling cascade	mRNA is better than methylation and methylation is better than microRNA	4762	938.5	1920	1903.5	0.978261	0.818707	0.668923
1510	GO:0043393_regulation of protein binding	mRNA is better than microRNA and microRNA is better than methylation	4765.5	938.5	1300.5	2526.5	0.978261	0.85071	0.567755
1511	GO:0051153_regulation of striated muscle cell differentiation	mRNA is better than methylation and methylation is better than microRNA	4775	223	2472	2080	1	0.765493	0.637961
1512	GO:0001912_positive regulation of leukocyte mediated cytotoxicity	methylation is better than mRNA and mRNA is better than microRNA	4777.5	1836	2907	34.5	0.956984	0.703966	0.872936
1513	GO:0010741_negative regulation of intracellular protein kinase cascade	mRNA is better than methylation and methylation is better than microRNA	4780.5	938.5	2027	1815	0.978261	0.808396	0.671949
1514	GO:0043536_positive regulation of blood vessel endothelial cell migration	methylation is better than mRNA and mRNA is better than microRNA	4782	938.5	3180.5	663	0.978261	0.658664	0.782198
1515	GO:0016328_lateral plasma membrane	mRNA is better than methylation and methylation is better than microRNA	4796.5	938.5	2782.5	1075.5	0.978261	0.723292	0.745449
1516	GO:0048520_positive regulation of behavior	methylation is better than microRNA and microRNA is better than mRNA	4798	1836	1588	1374	0.956984	0.835608	0.72408
1517	GO:0008654_phospholipid biosynthetic process	methylation is better than mRNA and mRNA is better than microRNA	4801	1836	1840.5	1124.5	0.956984	0.824097	0.743512
1518	GO:0009953_dorsal/ventral pattern formation	methylation is better than microRNA and microRNA is better than mRNA	4805	2471.5	1788	545.5	0.93614	0.824927	0.798045
1519	GO:0019210_kinase inhibitor activity	methylation is better than mRNA and mRNA is better than microRNA	4808	1836	2050	922	0.956984	0.808039	0.762724
1520	GO:0002449_lymphocyte mediated immunity	mRNA is better than methylation and methylation is better than microRNA	4810.5	223	2403	2184.5	1	0.771525	0.6302
1522	GO:0007094_mitotic cell cycle spindle assembly checkpoint	mRNA is better than microRNA and microRNA is better than methylation	4812	938.5	1460.5	2413	0.978261	0.845342	0.595199
1522	GO:0045841_negative regulation of mitotic metaphase/anaphase transition	mRNA is better than microRNA and microRNA is better than methylation	4812	938.5	1460.5	2413	0.978261	0.845342	0.595199
1522	GO:0071173_spindle assembly checkpoint	mRNA is better than microRNA and microRNA is better than methylation	4812	938.5	1460.5	2413	0.978261	0.845342	0.595199
1524	GO:0005507_copper ion binding	mRNA is better than microRNA and microRNA is better than methylation	4814.5	223	1863	2728.5	1	0.824008	0.524949
1525	GO:0031113_regulation of microtubule polymerization	mRNA is better than microRNA and microRNA is better than methylation	4815	223	1588	3004	1	0.835608	0.477266
1526	GO:0042383_sarcolemma	mRNA is better than microRNA and microRNA is better than methylation	4818	938.5	1768.5	2111	0.978261	0.826612	0.635199
1527	GO:0043534_blood vessel endothelial cell migration	methylation is better than microRNA and microRNA is better than mRNA	4821.5	2471.5	1552	798	0.93614	0.840042	0.779352
1528	GO:0048641_regulation of skeletal muscle tissue development	mRNA is better than methylation and methylation is better than microRNA	4827	1455	1803.5	1568.5	0.978251	0.824556	0.694963
1529	GO:0051145_smooth muscle cell differentiation	mRNA is better than microRNA and microRNA is better than methylation	4832	938.5	1090.5	2803	0.978261	0.856582	0.514266
1530	GO:0045446_endothelial cell differentiation	methylation is better than microRNA and microRNA is better than mRNA	4844.5	2695	1863	286.5	0.934299	0.824008	0.818948
1531	GO:0006959_humoral immune response	mRNA is better than methylation and methylation is better than microRNA	4845.5	223	2542.5	2080	1	0.756729	0.637961
1532.5	GO:0009201_ribonucleoside triphosphate biosynthetic process	microRNA is better than mRNA and mRNA is better than methylation	4847	1836	632.5	2378.5	0.956984	0.868141	0.596562
1532.5	GO:0009206_purine ribonucleoside triphosphate biosynthetic process	microRNA is better than mRNA and mRNA is better than methylation	4847	1836	632.5	2378.5	0.956984	0.868141	0.596562
1534	GO:0043407_negative regulation of MAP kinase activity	mRNA is better than microRNA and microRNA is better than methylation	4848	938.5	1383	2526.5	0.978261	0.845907	0.567755
1535	GO:0005769_early endosome	mRNA is better than microRNA and microRNA is better than methylation	4849.5	938.5	1224	2687	0.978261	0.851424	0.540021
1536	GO:0001910_regulation of leukocyte mediated cytotoxicity	methylation is better than mRNA and mRNA is better than microRNA	4853	938.5	3059.5	855	0.978261	0.680171	0.765182
1537	GO:0019217_regulation of fatty acid metabolic process	mRNA is better than microRNA and microRNA is better than methylation	4857.5	223	1840.5	2794	1	0.824097	0.518627
1538.5	GO:0003015_heart process	mRNA is better than microRNA and microRNA is better than methylation	4859	938.5	1224	2696.5	0.978261	0.851424	0.534895
1538.5	GO:0060047_heart contraction	mRNA is better than microRNA and microRNA is better than methylation	4859	938.5	1224	2696.5	0.978261	0.851424	0.534895
1540	GO:0003704_specific RNA polymerase II transcription factor activity	mRNA is better than microRNA and microRNA is better than methylation	4859.5	223	939.5	3697	1	0.861762	0.301282
1541	GO:0006694_steroid biosynthetic process	mRNA is better than methylation and methylation is better than microRNA	4866	938.5	2157	1770.5	0.978261	0.797502	0.674772
1542	GO:0051341_regulation of oxidoreductase activity	mRNA is better than methylation and methylation is better than microRNA	4871	938.5	2776	1156.5	0.978261	0.724633	0.742578
1543	GO:0060070_canonical Wnt receptor signaling pathway	methylation is better than microRNA and microRNA is better than mRNA	4876	2471.5	2004	400.5	0.93614	0.810914	0.816127
1544	GO:0034707_chloride channel complex	mRNA is better than methylation and methylation is better than microRNA	4877.5	223	3019	1635.5	1	0.685531	0.689249
1545	GO:0050707_regulation of cytokine secretion	microRNA is better than methylation and methylation is better than mRNA	4885	1836	1507.5	1541.5	0.956984	0.840416	0.705785
1546	GO:0060560_developmental growth involved in morphogenesis	microRNA is better than mRNA and mRNA is better than methylation	4893.5	1836	726	2331.5	0.956984	0.867257	0.601149
1547	GO:0060627_regulation of vesicle-mediated transport	methylation is better than microRNA and microRNA is better than mRNA	4895	2262	1778	855	0.956039	0.825393	0.765182
1548	GO:0006940_regulation of smooth muscle contraction	mRNA is better than microRNA and microRNA is better than methylation	4903	223	1528	3152	1	0.840181	0.444245
1549	GO:0016705_oxidoreductase activity, acting on paired donors, with incorporation or reduction of molecular oxygen	mRNA is better than microRNA and microRNA is better than methylation	4913.5	938.5	1120.5	2854.5	0.978261	0.856293	0.505561
1550.5	GO:0002705_positive regulation of leukocyte mediated immunity	mRNA is better than methylation and methylation is better than microRNA	4914	223	3015.5	1675.5	1	0.68584	0.687795
1550.5	GO:0002708_positive regulation of lymphocyte mediated immunity	mRNA is better than methylation and methylation is better than microRNA	4914	223	3015.5	1675.5	1	0.68584	0.687795
1552	GO:0030203_glycosaminoglycan metabolic process	mRNA is better than microRNA and microRNA is better than methylation	4919.5	223	1120.5	3576	1	0.856293	0.338057
1553.5	GO:0030098_lymphocyte differentiation	methylation is better than microRNA and microRNA is better than mRNA	4920.5	2992	1900	28.5	0.913002	0.81907	0.875506
1553.5	GO:0030667_secretory granule membrane	mRNA is better than methylation and methylation is better than microRNA	4920.5	223	2835	1862.5	1	0.713934	0.670037
1555	GO:0050804_regulation of synaptic transmission	microRNA is better than methylation and methylation is better than mRNA	4921.5	2695	939.5	1287	0.934299	0.861762	0.725986
1556	GO:0046470_phosphatidylcholine metabolic process	mRNA is better than methylation and methylation is better than microRNA	4924.5	938.5	2350.5	1635.5	0.978261	0.78134	0.689249
1557	GO:0050688_regulation of defense response to virus	mRNA is better than methylation and methylation is better than microRNA	4926.5	938.5	2217.5	1770.5	0.978261	0.79253	0.674772
1558	GO:0051403_stress-activated MAPK cascade	microRNA is better than mRNA and mRNA is better than methylation	4929	1836	576	2517	0.956984	0.87219	0.576832
1559	GO:0045089_positive regulation of innate immune response	microRNA is better than methylation and methylation is better than mRNA	4932.5	2471.5	726	1735	0.93614	0.867257	0.678529
1560	GO:0090257_regulation of muscle system process	mRNA is better than microRNA and microRNA is better than methylation	4933	938.5	1803.5	2191	0.978261	0.824556	0.625266
1561	GO:0010212_response to ionizing radiation	microRNA is better than mRNA and mRNA is better than methylation	4934.5	1836	670	2428.5	0.956984	0.867649	0.588266
1562	GO:0030595_leukocyte chemotaxis	methylation is better than mRNA and mRNA is better than microRNA	4939	1836	1946.5	1156.5	0.956984	0.814707	0.742578
1563.5	GO:0006766_vitamin metabolic process	microRNA is better than mRNA and mRNA is better than methylation	4943	1836	996	2111	0.956984	0.861385	0.635199
1563.5	GO:0010869_regulation of receptor biosynthetic process	mRNA is better than methylation and methylation is better than microRNA	4943	223	3499	1221	1	0.558756	0.728408
1565.5	GO:0030278_regulation of ossification	microRNA is better than methylation and methylation is better than mRNA	4943.5	2471.5	939.5	1532.5	0.93614	0.861762	0.705803
1565.5	GO:0043627_response to estrogen stimulus	mRNA is better than methylation and methylation is better than microRNA	4943.5	938.5	2142.5	1862.5	0.978261	0.797723	0.670037
1567	GO:0045580_regulation of T cell differentiation	methylation is better than mRNA and mRNA is better than microRNA	4960	1836	2796	328	0.956984	0.722698	0.817734
1568	GO:0003158_endothelium development	methylation is better than microRNA and microRNA is better than mRNA	4966.5	3271.5	1630	65	0.890338	0.834779	0.858832
1569	GO:0051607_defense response to virus	methylation is better than mRNA and mRNA is better than microRNA	4971	1836	2472	663	0.956984	0.765493	0.782198
1570	GO:0071363_cellular response to growth factor stimulus	mRNA is better than methylation and methylation is better than microRNA	4972.5	223	3244	1505.5	1	0.642668	0.706775
1571	GO:0006511_ubiquitin-dependent protein catabolic process	microRNA is better than mRNA and mRNA is better than methylation	4975	1836	670	2469	0.956984	0.867649	0.581309
1572	GO:0005070_SH3/SH2 adaptor activity	microRNA is better than mRNA and mRNA is better than methylation	4978.5	1836	884.5	2258	0.956984	0.862102	0.615774
1573	GO:0008194_UDP-glycosyltransferase activity	microRNA is better than mRNA and mRNA is better than methylation	4983.5	1455	607.5	2921	0.978251	0.872045	0.493907
1574	GO:0050715_positive regulation of cytokine secretion	methylation is better than microRNA and microRNA is better than mRNA	4984	2695	1743.5	545.5	0.934299	0.829384	0.798045
1575	GO:0031333_negative regulation of protein complex assembly	microRNA is better than mRNA and mRNA is better than methylation	4986	938.5	521	3526.5	0.978261	0.872435	0.355961
1576	GO:0018205_peptidyl-lysine modification	microRNA is better than mRNA and mRNA is better than methylation	4989.5	1836	1199	1954.5	0.956984	0.851857	0.654858
1577	GO:0010595_positive regulation of endothelial cell migration	mRNA is better than methylation and methylation is better than microRNA	4990.5	938.5	3078	974	0.978261	0.675103	0.761295
1578	GO:0034381_plasma lipoprotein particle clearance	mRNA is better than methylation and methylation is better than microRNA	4992	223	2590.5	2178.5	1	0.74958	0.632061
1579.5	GO:0006986_response to unfolded protein	microRNA is better than mRNA and mRNA is better than methylation	4992.5	938.5	726	3328	0.978261	0.867257	0.410891
1579.5	GO:0071174_mitotic cell cycle spindle checkpoint	mRNA is better than microRNA and microRNA is better than methylation	4992.5	938.5	1641	2413	0.978261	0.834765	0.595199
1581.5	GO:0033500_carbohydrate homeostasis	mRNA is better than microRNA and microRNA is better than methylation	4995	938.5	1383	2673.5	0.978261	0.845907	0.540796
1581.5	GO:0042593_glucose homeostasis	mRNA is better than microRNA and microRNA is better than methylation	4995	938.5	1383	2673.5	0.978261	0.845907	0.540796
1583	GO:0050864_regulation of B cell activation	mRNA is better than methylation and methylation is better than microRNA	4996	938.5	2422	1635.5	0.978261	0.770754	0.689249
1584	GO:0009055_electron carrier activity	mRNA is better than microRNA and microRNA is better than methylation	4998	223	1356.5	3418.5	1	0.846288	0.37795
1585	GO:0046873_metal ion transmembrane transporter activity	microRNA is better than mRNA and mRNA is better than methylation	5002	938.5	101	3962.5	0.978261	0.888307	0.210047
1586	GO:0009913_epidermal cell differentiation	microRNA is better than methylation and methylation is better than mRNA	5009	2262	884.5	1862.5	0.956039	0.862102	0.670037
1587	GO:0045124_regulation of bone resorption	methylation is better than microRNA and microRNA is better than mRNA	5009.5	2695	2266.5	48	0.934299	0.792007	0.871544
1589	GO:0019233_sensory perception of pain	methylation is better than microRNA and microRNA is better than mRNA	5010	2992	1900	118	0.913002	0.81907	0.84241
1589	GO:0048483_autonomic nervous system development	methylation is better than microRNA and microRNA is better than mRNA	5010	2471.5	2374.5	164	0.93614	0.776377	0.836199
1589	GO:0048675_axon extension	microRNA is better than mRNA and mRNA is better than methylation	5010	1836	842.5	2331.5	0.956984	0.862541	0.601149
1591	GO:0046209_nitric oxide metabolic process	mRNA is better than microRNA and microRNA is better than methylation	5010.5	223	2318.5	2469	1	0.782206	0.581309
1592	GO:0002440_production of molecular mediator of immune response	mRNA is better than methylation and methylation is better than microRNA	5013	223	2437	2353	1	0.768081	0.598449
1593	GO:0009615_response to virus	methylation is better than microRNA and microRNA is better than mRNA	5015.5	1836	1831.5	1348	0.956984	0.824112	0.724545
1594	GO:0008138_protein tyrosine/serine/threonine phosphatase activity	mRNA is better than microRNA and microRNA is better than methylation	5017	938.5	1224	2854.5	0.978261	0.851424	0.505561
1595	GO:0000186_activation of MAPKK activity	microRNA is better than methylation and methylation is better than mRNA	5018	2871.5	2	2144.5	0.915701	0.914716	0.6333
1596	GO:0043123_positive regulation of I-kappaB kinase/NF-kappaB cascade	microRNA is better than methylation and methylation is better than mRNA	5020.5	2871.5	194.5	1954.5	0.915701	0.883108	0.654858
1597	GO:0035115_embryonic forelimb morphogenesis	methylation is better than mRNA and mRNA is better than microRNA	5024.5	1836	2902	286.5	0.956984	0.70667	0.818948
1598	GO:0048146_positive regulation of fibroblast proliferation	mRNA is better than methylation and methylation is better than microRNA	5025	938.5	2365.5	1721	0.978261	0.77668	0.68325
1599	GO:0032580_Golgi cisterna membrane	mRNA is better than microRNA and microRNA is better than methylation	5028.5	938.5	1528	2562	0.978261	0.840181	0.561699
1600	GO:0007566_embryo implantation	methylation is better than mRNA and mRNA is better than microRNA	5034	1836	3088.5	109.5	0.956984	0.674679	0.852901
1601	GO:0050796_regulation of insulin secretion	mRNA is better than microRNA and microRNA is better than methylation	5036.5	938.5	1460.5	2637.5	0.978261	0.845342	0.544534
1602	GO:0050839_cell adhesion molecule binding	methylation is better than microRNA and microRNA is better than mRNA	5038.5	2471.5	2434.5	132.5	0.93614	0.770673	0.838731
1603	GO:0002062_chondrocyte differentiation	methylation is better than microRNA and microRNA is better than mRNA	5043.5	1836	1788	1419.5	0.956984	0.824927	0.711584
1604	GO:0015850_organic alcohol transport	methylation is better than microRNA and microRNA is better than mRNA	5047.5	2695	1778	574.5	0.934299	0.825393	0.797704
1605	GO:0030512_negative regulation of transforming growth factor beta receptor signaling pathway	mRNA is better than microRNA and microRNA is better than methylation	5054.5	938.5	980	3136	0.978261	0.861521	0.448381
1606	GO:0046546_development of primary male sexual characteristics	methylation is better than microRNA and microRNA is better than mRNA	5058.5	2471.5	1840.5	746.5	0.93614	0.824097	0.78025
1607	GO:0022843_voltage-gated cation channel activity	methylation is better than microRNA and microRNA is better than mRNA	5059	1836	1803.5	1419.5	0.956984	0.824556	0.711584
1608	GO:0002706_regulation of lymphocyte mediated immunity	mRNA is better than methylation and methylation is better than microRNA	5060	938.5	2616	1505.5	0.978261	0.749339	0.706775
1609	GO:0045995_regulation of embryonic development	methylation is better than microRNA and microRNA is better than mRNA	5065.5	3198.5	1120.5	746.5	0.892115	0.856293	0.78025
1610.5	GO:0005923_tight junction	mRNA is better than methylation and methylation is better than microRNA	5066.5	938.5	2313	1815	0.978261	0.782646	0.671949
1610.5	GO:0070160_occluding junction	mRNA is better than methylation and methylation is better than microRNA	5066.5	938.5	2313	1815	0.978261	0.782646	0.671949
1612.5	GO:0002790_peptide secretion	microRNA is better than mRNA and mRNA is better than methylation	5068.5	1836	1171.5	2061	0.956984	0.856009	0.641604
1612.5	GO:0051258_protein polymerization	methylation is better than mRNA and mRNA is better than microRNA	5068.5	1836	1852	1380.5	0.956984	0.824013	0.720339
1614	GO:0030856_regulation of epithelial cell differentiation	methylation is better than mRNA and mRNA is better than microRNA	5070.5	2262	2806.5	2	0.956039	0.717804	0.929198
1615	GO:0007268_synaptic transmission	methylation is better than microRNA and microRNA is better than mRNA	5074.5	2695	1255	1124.5	0.934299	0.851089	0.743512
1616.5	GO:0009064_glutamine family amino acid metabolic process	mRNA is better than methylation and methylation is better than microRNA	5076.5	938.5	2234.5	1903.5	0.978261	0.792265	0.668923
1616.5	GO:0051320_S phase	mRNA is better than microRNA and microRNA is better than methylation	5076.5	938.5	2027	2111	0.978261	0.808396	0.635199
1618	GO:0035050_embryonic heart tube development	mRNA is better than methylation and methylation is better than microRNA	5077.5	938.5	2324	1815	0.978261	0.781855	0.671949
1619	GO:0032526_response to retinoic acid	mRNA is better than microRNA and microRNA is better than methylation	5082.5	1455	1483	2144.5	0.978251	0.841174	0.6333
1620	GO:0047485_protein N-terminus binding	microRNA is better than mRNA and mRNA is better than methylation	5092	938.5	670	3483.5	0.978261	0.867649	0.363207
1621	GO:0007190_activation of adenylate cyclase activity	methylation is better than microRNA and microRNA is better than mRNA	5102.5	2262	1985.5	855	0.956039	0.813428	0.765182
1622.5	GO:0001818_negative regulation of cytokine production	microRNA is better than mRNA and mRNA is better than methylation	5104	1836	1405.5	1862.5	0.956984	0.845622	0.670037
1622.5	GO:0033267_axon part	methylation is better than microRNA and microRNA is better than mRNA	5104	3128.5	1053.5	922	0.895642	0.856969	0.762724
1624	GO:0071407_cellular response to organic cyclic compound	mRNA is better than methylation and methylation is better than microRNA	5107.5	223	2989.5	1895	1	0.690992	0.669028
1625	GO:0005581_collagen	mRNA is better than methylation and methylation is better than microRNA	5108	938.5	2274.5	1895	0.978261	0.788245	0.669028
1626	GO:0005158_insulin receptor binding	mRNA is better than microRNA and microRNA is better than methylation	5115.5	938.5	1300.5	2876.5	0.978261	0.85071	0.504046
1627	GO:0061035_regulation of cartilage development	microRNA is better than methylation and methylation is better than mRNA	5120	2471.5	1300.5	1348	0.93614	0.85071	0.724545
1628	GO:0032845_negative regulation of homeostatic process	methylation is better than mRNA and mRNA is better than microRNA	5122	1836	2933.5	352.5	0.956984	0.701474	0.816987
1629	GO:0050918_positive chemotaxis	microRNA is better than methylation and methylation is better than mRNA	5125.5	2471.5	1280	1374	0.93614	0.850851	0.72408
1630	GO:0031965_nuclear membrane	mRNA is better than microRNA and microRNA is better than methylation	5126	938.5	1483	2704.5	0.978261	0.841174	0.530831
1631.5	GO:0006805_xenobiotic metabolic process	mRNA is better than methylation and methylation is better than microRNA	5127.5	938.5	2234.5	1954.5	0.978261	0.792265	0.654858
1631.5	GO:0071466_cellular response to xenobiotic stimulus	mRNA is better than methylation and methylation is better than microRNA	5127.5	938.5	2234.5	1954.5	0.978261	0.792265	0.654858
1633	GO:0019903_protein phosphatase binding	microRNA is better than mRNA and mRNA is better than methylation	5129	1836	1255	2038	0.956984	0.851089	0.650751
1634	GO:0045103_intermediate filament-based process	mRNA is better than microRNA and microRNA is better than methylation	5129.5	223	2384.5	2522	1	0.776049	0.571984
1635	GO:0048639_positive regulation of developmental growth	methylation is better than microRNA and microRNA is better than mRNA	5131	2262	2206	663	0.956039	0.792886	0.782198
1636	GO:0003279_cardiac septum development	mRNA is better than microRNA and microRNA is better than methylation	5144	223	1973	2948	1	0.813608	0.4882
1637.5	GO:0045839_negative regulation of mitosis	mRNA is better than microRNA and microRNA is better than methylation	5150	938.5	1606.5	2605	0.978261	0.835231	0.558338
1637.5	GO:0051784_negative regulation of nuclear division	mRNA is better than microRNA and microRNA is better than methylation	5150	938.5	1606.5	2605	0.978261	0.835231	0.558338
1639	GO:0046474_glycerophospholipid biosynthetic process	methylation is better than mRNA and mRNA is better than microRNA	5155.5	1836	2397.5	922	0.956984	0.772482	0.762724
1640	GO:0005529_sugar binding	microRNA is better than mRNA and mRNA is better than methylation	5163	938.5	241.5	3983	0.978261	0.882713	0.206881
1641	GO:0002703_regulation of leukocyte mediated immunity	mRNA is better than methylation and methylation is better than microRNA	5166.5	938.5	2365.5	1862.5	0.978261	0.77668	0.670037
1642	GO:0005179_hormone activity	methylation is better than microRNA and microRNA is better than mRNA	5167.5	2992	1575	600.5	0.913002	0.83608	0.785208
1643	GO:0051605_protein maturation by peptide bond cleavage	mRNA is better than methylation and methylation is better than microRNA	5172	223	2743	2206	1	0.728479	0.621239
1644	GO:0050731_positive regulation of peptidyl-tyrosine phosphorylation	methylation is better than microRNA and microRNA is better than mRNA	5172.5	3128.5	1224	820	0.895642	0.851424	0.768687
1645	GO:0060425_lung morphogenesis	mRNA is better than methylation and methylation is better than microRNA	5181	938.5	2644	1598.5	0.978261	0.744153	0.691633
1646	GO:0007229_integrin-mediated signaling pathway	mRNA is better than microRNA and microRNA is better than methylation	5183.5	938.5	2016	2229	0.978261	0.808713	0.618084
1647	GO:0060333_interferon-gamma-mediated signaling pathway	microRNA is better than methylation and methylation is better than mRNA	5192	2992	913	1287	0.913002	0.861785	0.725986
1648	GO:0043255_regulation of carbohydrate biosynthetic process	mRNA is better than microRNA and microRNA is better than methylation	5193.5	938.5	1660	2595	0.978261	0.834675	0.558705
1649	GO:0007043_cell-cell junction assembly	mRNA is better than microRNA and microRNA is better than methylation	5194.5	938.5	2111.5	2144.5	0.978261	0.802679	0.6333
1650	GO:0000793_condensed chromosome	microRNA is better than mRNA and mRNA is better than methylation	5198.5	938.5	576	3684	0.978261	0.87219	0.302663
1651	GO:0007612_learning	microRNA is better than mRNA and mRNA is better than methylation	5199.5	1836	1434.5	1929	0.956984	0.845434	0.658101
1652	GO:0001709_cell fate determination	methylation is better than microRNA and microRNA is better than mRNA	5201	2262	2128.5	810.5	0.956039	0.79844	0.773266
1653	GO:0030048_actin filament-based movement	mRNA is better than microRNA and microRNA is better than methylation	5202.5	938.5	1224	3040	0.978261	0.851424	0.468824
1654	GO:0051656_establishment of organelle localization	mRNA is better than microRNA and microRNA is better than methylation	5205	223	798.5	4183.5	1	0.866771	0.0944656
1655	GO:0010243_response to organic nitrogen	mRNA is better than microRNA and microRNA is better than methylation	5210	938.5	1940	2331.5	0.978261	0.81526	0.601149
1656	GO:0043279_response to alkaloid	methylation is better than mRNA and mRNA is better than microRNA	5210.5	1836	1955	1419.5	0.956984	0.814247	0.711584
1657	GO:0007422_peripheral nervous system development	methylation is better than microRNA and microRNA is better than mRNA	5211	2262	2027	922	0.956039	0.808396	0.762724
1658	GO:0050829_defense response to Gram-negative bacterium	mRNA is better than methylation and methylation is better than microRNA	5213	938.5	3199	1075.5	0.978261	0.648359	0.745449
1659	GO:0045670_regulation of osteoclast differentiation	methylation is better than microRNA and microRNA is better than mRNA	5217	3128.5	1997.5	91	0.895642	0.813341	0.853725
1660	GO:0071103_DNA conformation change	mRNA is better than microRNA and microRNA is better than methylation	5218	223	2266.5	2728.5	1	0.792007	0.524949
1661	GO:0045619_regulation of lymphocyte differentiation	methylation is better than mRNA and mRNA is better than microRNA	5221	2471.5	2640	109.5	0.93614	0.744182	0.852901
1662	GO:0010812_negative regulation of cell-substrate adhesion	methylation is better than microRNA and microRNA is better than mRNA	5221.5	2262	2174.5	785	0.956039	0.797372	0.779508
1663	GO:0046822_regulation of nucleocytoplasmic transport	microRNA is better than mRNA and mRNA is better than methylation	5224	1836	1475	1913	0.956984	0.841698	0.662266
1664	GO:0035591_signaling adaptor activity	microRNA is better than methylation and methylation is better than mRNA	5224.5	2471.5	798.5	1954.5	0.93614	0.866771	0.654858
1665	GO:0071346_cellular response to interferon-gamma	microRNA is better than methylation and methylation is better than mRNA	5228.5	2695	1072	1461.5	0.934299	0.85661	0.708699
1666	GO:0046850_regulation of bone remodeling	methylation is better than microRNA and microRNA is better than mRNA	5229	2871.5	2266.5	91	0.915701	0.792007	0.853725
1667	GO:0050772_positive regulation of axonogenesis	mRNA is better than methylation and methylation is better than microRNA	5229.5	938.5	2829.5	1461.5	0.978261	0.717337	0.708699
1668	GO:0051020_GTPase binding	microRNA is better than mRNA and mRNA is better than methylation	5235.5	1836	226.5	3173	0.956984	0.88286	0.43421
1669	GO:0051969_regulation of transmission of nerve impulse	microRNA is better than methylation and methylation is better than mRNA	5237	2695	1255	1287	0.934299	0.851089	0.725986
1670	GO:0016604_nuclear body	microRNA is better than methylation and methylation is better than mRNA	5238.5	2471.5	576	2191	0.93614	0.87219	0.625266
1671	GO:0010008_endosome membrane	microRNA is better than methylation and methylation is better than mRNA	5239	1836	1588	1815	0.956984	0.835608	0.671949
1672	GO:0043414_macromolecule methylation	microRNA is better than mRNA and mRNA is better than methylation	5241.5	938.5	126	4177	0.978261	0.885114	0.0968843
1673	GO:0042506_tyrosine phosphorylation of Stat5 protein	methylation is better than microRNA and microRNA is better than mRNA	5245	3527	1653	65	0.84809	0.83468	0.858832
1674	GO:0005319_lipid transporter activity	microRNA is better than methylation and methylation is better than mRNA	5247.5	2471.5	1005.5	1770.5	0.93614	0.861377	0.674772
1675	GO:0035272_exocrine system development	microRNA is better than methylation and methylation is better than mRNA	5250.5	2992	726	1532.5	0.913002	0.867257	0.705803
1676	GO:0040036_regulation of fibroblast growth factor receptor signaling pathway	mRNA is better than methylation and methylation is better than microRNA	5252	938.5	2678	1635.5	0.978261	0.738909	0.689249
1677	GO:0004252_serine-type endopeptidase activity	mRNA is better than methylation and methylation is better than microRNA	5252.5	938.5	2921.5	1392.5	0.978261	0.701937	0.715453
1678.5	GO:0002717_positive regulation of natural killer cell mediated immunity	mRNA is better than methylation and methylation is better than microRNA	5254.5	223	3037.5	1994	1	0.683234	0.652511
1678.5	GO:0045954_positive regulation of natural killer cell mediated cytotoxicity	mRNA is better than methylation and methylation is better than microRNA	5254.5	223	3037.5	1994	1	0.683234	0.652511
1680	GO:0010594_regulation of endothelial cell migration	microRNA is better than methylation and methylation is better than mRNA	5259.5	1836	1653	1770.5	0.956984	0.83468	0.674772
1681	GO:0042472_inner ear morphogenesis	microRNA is better than methylation and methylation is better than mRNA	5265.5	2262	1090.5	1913	0.956039	0.856582	0.662266
1682	GO:0043292_contractile fiber	mRNA is better than microRNA and microRNA is better than methylation	5268.5	938.5	1714	2616	0.978261	0.829743	0.551266
1683.5	GO:0003001_generation of a signal involved in cell-cell signaling	methylation is better than microRNA and microRNA is better than mRNA	5272.5	2695	1356.5	1221	0.934299	0.846288	0.728408
1683.5	GO:0023061_signal release	methylation is better than microRNA and microRNA is better than mRNA	5272.5	2695	1356.5	1221	0.934299	0.846288	0.728408
1685	GO:0034599_cellular response to oxidative stress	mRNA is better than microRNA and microRNA is better than methylation	5273.5	938.5	1606.5	2728.5	0.978261	0.835231	0.524949
1686	GO:0031252_cell leading edge	mRNA is better than microRNA and microRNA is better than methylation	5276	938.5	1623	2714.5	0.978261	0.834951	0.527525
1687	GO:0019902_phosphatase binding	microRNA is better than mRNA and mRNA is better than methylation	5279.5	1836	1405.5	2038	0.956984	0.845622	0.650751
1688	GO:0001725_stress fiber	mRNA is better than microRNA and microRNA is better than methylation	5287	1455	1877.5	1954.5	0.978251	0.820317	0.654858
1689	GO:0008234_cysteine-type peptidase activity	microRNA is better than mRNA and mRNA is better than methylation	5289	1836	1224	2229	0.956984	0.851424	0.618084
1690	GO:0034341_response to interferon-gamma	microRNA is better than methylation and methylation is better than mRNA	5290.5	2695	1134	1461.5	0.934299	0.856115	0.708699
1691	GO:0044236_multicellular organismal metabolic process	methylation is better than microRNA and microRNA is better than mRNA	5292.5	2695	1934.5	663	0.934299	0.816652	0.782198
1692	GO:0005543_phospholipid binding	mRNA is better than methylation and methylation is better than microRNA	5298	938.5	2464.5	1895	0.978261	0.765704	0.669028
1693	GO:0042312_regulation of vasodilation	methylation is better than mRNA and mRNA is better than microRNA	5298.5	1836	3439	23.5	0.956984	0.584106	0.889676
1694	GO:0001936_regulation of endothelial cell proliferation	microRNA is better than mRNA and mRNA is better than methylation	5299	1836	1383	2080	0.956984	0.845907	0.637961
1695	GO:0051149_positive regulation of muscle cell differentiation	methylation is better than mRNA and mRNA is better than microRNA	5304.5	1836	1900	1568.5	0.956984	0.81907	0.694963
1696	GO:0005759_mitochondrial matrix	microRNA is better than mRNA and mRNA is better than methylation	5305.5	938.5	670	3697	0.978261	0.867649	0.301282
1697.5	GO:0008652_cellular amino acid biosynthetic process	microRNA is better than mRNA and mRNA is better than methylation	5307	938.5	576	3792.5	0.978261	0.87219	0.267701
1697.5	GO:0050830_defense response to Gram-positive bacterium	mRNA is better than methylation and methylation is better than microRNA	5307	938.5	2863	1505.5	0.978261	0.71203	0.706775
1699	GO:0034103_regulation of tissue remodeling	methylation is better than microRNA and microRNA is better than mRNA	5308.5	3423	1794.5	91	0.869019	0.824591	0.853725
1700.5	GO:0002715_regulation of natural killer cell mediated immunity	mRNA is better than methylation and methylation is better than microRNA	5311.5	223	3094.5	1994	1	0.674088	0.652511
1700.5	GO:0042269_regulation of natural killer cell mediated cytotoxicity	mRNA is better than methylation and methylation is better than microRNA	5311.5	223	3094.5	1994	1	0.674088	0.652511
1702	GO:0014033_neural crest cell differentiation	microRNA is better than mRNA and mRNA is better than methylation	5318	1836	1224	2258	0.956984	0.851424	0.615774
1703	GO:0032319_regulation of Rho GTPase activity	mRNA is better than microRNA and microRNA is better than methylation	5320	938.5	1460.5	2921	0.978261	0.845342	0.493907
1704	GO:0009636_response to toxin	mRNA is better than microRNA and microRNA is better than methylation	5330	938.5	2060	2331.5	0.978261	0.807999	0.601149
1705	GO:0016458_gene silencing	mRNA is better than microRNA and microRNA is better than methylation	5330.5	938.5	1332.5	3059.5	0.978261	0.846767	0.466502
1706	GO:0001707_mesoderm formation	microRNA is better than mRNA and mRNA is better than methylation	5336.5	1455	1405.5	2476	0.978251	0.845622	0.579457
1707	GO:0005096_GTPase activator activity	microRNA is better than methylation and methylation is better than mRNA	5345.5	2471.5	521	2353	0.93614	0.872435	0.598449
1708	GO:0033673_negative regulation of kinase activity	microRNA is better than methylation and methylation is better than mRNA	5346	1836	1695	1815	0.956984	0.830069	0.671949
1709	GO:0008038_neuron recognition	mRNA is better than microRNA and microRNA is better than methylation	5348	938.5	1606.5	2803	0.978261	0.835231	0.514266
1710	GO:0032956_regulation of actin cytoskeleton organization	microRNA is better than mRNA and mRNA is better than methylation	5349	1836	1255	2258	0.956984	0.851089	0.615774
1711	GO:0060042_retina morphogenesis in camera-type eye	mRNA is better than microRNA and microRNA is better than methylation	5352	223	2252.5	2876.5	1	0.792091	0.504046
1712	GO:0016247_channel regulator activity	microRNA is better than mRNA and mRNA is better than methylation	5352.5	1836	1405.5	2111	0.956984	0.845622	0.635199
1713	GO:0043526_neuroprotection	methylation is better than mRNA and mRNA is better than microRNA	5357.5	1836	2016	1505.5	0.956984	0.808713	0.706775
1714	GO:0006302_double-strand break repair	mRNA is better than microRNA and microRNA is better than methylation	5362	938.5	1695	2728.5	0.978261	0.830069	0.524949
1715	GO:0007492_endoderm development	methylation is better than microRNA and microRNA is better than mRNA	5371.5	2471.5	1507.5	1392.5	0.93614	0.840416	0.715453
1716.5	GO:0009746_response to hexose stimulus	methylation is better than microRNA and microRNA is better than mRNA	5373	2471.5	1979.5	922	0.93614	0.813444	0.762724
1716.5	GO:0034284_response to monosaccharide stimulus	methylation is better than microRNA and microRNA is better than mRNA	5373	2471.5	1979.5	922	0.93614	0.813444	0.762724
1718	GO:0005099_Ras GTPase activator activity	methylation is better than microRNA and microRNA is better than mRNA	5381.5	2471.5	1623	1287	0.93614	0.834951	0.725986
1719	GO:0019208_phosphatase regulator activity	mRNA is better than microRNA and microRNA is better than methylation	5383	938.5	1927.5	2517	0.978261	0.818665	0.576832
1720	GO:0048704_embryonic skeletal system morphogenesis	methylation is better than microRNA and microRNA is better than mRNA	5385	2695	2027	663	0.934299	0.808396	0.782198
1721	GO:0000723_telomere maintenance	mRNA is better than methylation and methylation is better than microRNA	5407	938.5	2963	1505.5	0.978261	0.696224	0.706775
1722	GO:0000226_microtubule cytoskeleton organization	microRNA is better than mRNA and mRNA is better than methylation	5413	1836	939.5	2637.5	0.956984	0.861762	0.544534
1723	GO:0030010_establishment of cell polarity	mRNA is better than microRNA and microRNA is better than methylation	5414	938.5	1852	2623.5	0.978261	0.824013	0.547516
1724	GO:0060441_epithelial tube branching involved in lung morphogenesis	mRNA is better than methylation and methylation is better than microRNA	5416	938.5	2333	2144.5	0.978261	0.781594	0.6333
1725.5	GO:0030833_regulation of actin filament polymerization	mRNA is better than microRNA and microRNA is better than methylation	5418.5	223	1964	3231.5	1	0.813881	0.420058
1725.5	GO:0032856_activation of Ras GTPase activity	mRNA is better than microRNA and microRNA is better than methylation	5418.5	938.5	1255	3225	0.978261	0.851089	0.423629
1727.5	GO:0048144_fibroblast proliferation	mRNA is better than methylation and methylation is better than microRNA	5424.5	938.5	2295	2191	0.978261	0.786832	0.625266
1727.5	GO:0048145_regulation of fibroblast proliferation	mRNA is better than methylation and methylation is better than microRNA	5424.5	938.5	2295	2191	0.978261	0.786832	0.625266
1729.5	GO:0015833_peptide transport	microRNA is better than mRNA and mRNA is better than methylation	5425	1836	1528	2061	0.956984	0.840181	0.641604
1729.5	GO:0034702_ion channel complex	microRNA is better than mRNA and mRNA is better than methylation	5425	1836	1528	2061	0.956984	0.840181	0.641604
1731.5	GO:0060415_muscle tissue morphogenesis	microRNA is better than methylation and methylation is better than mRNA	5427.5	2262	1171.5	1994	0.956039	0.856009	0.652511
1731.5	GO:0016638_oxidoreductase activity, acting on the CH-NH2 group of donors	microRNA is better than mRNA and mRNA is better than methylation	5427.5	1455	980	2992.5	0.978251	0.861521	0.484614
1733	GO:0001708_cell fate specification	methylation is better than microRNA and microRNA is better than mRNA	5428	3527	1090.5	810.5	0.84809	0.856582	0.773266
1735	GO:0031093_platelet alpha granule lumen	methylation is better than mRNA and mRNA is better than microRNA	5429	1836	2517.5	1075.5	0.956984	0.760252	0.745449
1735	GO:0034774_secretory granule lumen	methylation is better than mRNA and mRNA is better than microRNA	5429	1836	2517.5	1075.5	0.956984	0.760252	0.745449
1735	GO:0060205_cytoplasmic membrane-bounded vesicle lumen	methylation is better than mRNA and mRNA is better than microRNA	5429	1836	2517.5	1075.5	0.956984	0.760252	0.745449
1737	GO:0005741_mitochondrial outer membrane	mRNA is better than microRNA and microRNA is better than methylation	5434	938.5	2142.5	2353	0.978261	0.797723	0.598449
1738.5	GO:0051291_protein heterooligomerization	mRNA is better than microRNA and microRNA is better than methylation	5434.5	938.5	1840.5	2655.5	0.978261	0.824097	0.542299
1738.5	GO:0070848_response to growth factor stimulus	mRNA is better than methylation and methylation is better than microRNA	5434.5	938.5	2681	1815	0.978261	0.73877	0.671949
1740.5	GO:0006813_potassium ion transport	microRNA is better than methylation and methylation is better than mRNA	5435.5	2695	1199	1541.5	0.934299	0.851857	0.705785
1740.5	GO:0009309_amine biosynthetic process	microRNA is better than mRNA and mRNA is better than methylation	5435.5	1836	4	3595.5	0.956984	0.904813	0.329266
1742	GO:0050870_positive regulation of T cell activation	methylation is better than microRNA and microRNA is better than mRNA	5440	2262	1891	1287	0.956039	0.819391	0.725986
1743	GO:0033619_membrane protein proteolysis	methylation is better than microRNA and microRNA is better than mRNA	5444	2695	2148.5	600.5	0.934299	0.797525	0.785208
1744	GO:0045669_positive regulation of osteoblast differentiation	microRNA is better than methylation and methylation is better than mRNA	5445	2695	670	2080	0.934299	0.867649	0.637961
1745	GO:0030425_dendrite	microRNA is better than methylation and methylation is better than mRNA	5447.5	2471.5	1300.5	1675.5	0.93614	0.85071	0.687795
1746	GO:0030017_sarcomere	mRNA is better than microRNA and microRNA is better than methylation	5448.5	223	1541.5	3684	1	0.840051	0.302663
1747	GO:0002762_negative regulation of myeloid leukocyte differentiation	methylation is better than microRNA and microRNA is better than mRNA	5449	2262	2111.5	1075.5	0.956039	0.802679	0.745449
1748.5	GO:0009416_response to light stimulus	mRNA is better than microRNA and microRNA is better than methylation	5450	938.5	1507.5	3004	0.978261	0.840416	0.477266
1748.5	GO:0030662_coated vesicle membrane	mRNA is better than microRNA and microRNA is better than methylation	5450	938.5	1280	3231.5	0.978261	0.850851	0.420058
1750	GO:0042035_regulation of cytokine biosynthetic process	microRNA is better than methylation and methylation is better than mRNA	5451	2695	1120.5	1635.5	0.934299	0.856293	0.689249
1751	GO:0030178_negative regulation of Wnt receptor signaling pathway	methylation is better than microRNA and microRNA is better than mRNA	5452	2471.5	1606.5	1374	0.93614	0.835231	0.72408
1752	GO:0050819_negative regulation of coagulation	methylation is better than mRNA and mRNA is better than microRNA	5453.5	2262	2528.5	663	0.956039	0.760085	0.782198
1753	GO:0006937_regulation of muscle contraction	mRNA is better than microRNA and microRNA is better than methylation	5455	223	2108	3124	1	0.80276	0.448904
1754	GO:0000776_kinetochore	microRNA is better than methylation and methylation is better than mRNA	5460.5	2471.5	576	2413	0.93614	0.87219	0.595199
1755.5	GO:0032862_activation of Rho GTPase activity	mRNA is better than microRNA and microRNA is better than methylation	5464	938.5	1300.5	3225	0.978261	0.85071	0.423629
1755.5	GO:0042594_response to starvation	mRNA is better than microRNA and microRNA is better than methylation	5464	938.5	1528	2997.5	0.978261	0.840181	0.481436
1757.5	GO:0030695_GTPase regulator activity	microRNA is better than mRNA and mRNA is better than methylation	5468	1836	1356.5	2275.5	0.956984	0.846288	0.614369
1757.5	GO:0060589_nucleoside-triphosphatase regulator activity	microRNA is better than mRNA and mRNA is better than methylation	5468	1836	1356.5	2275.5	0.956984	0.846288	0.614369
1759	GO:0030136_clathrin-coated vesicle	microRNA is better than methylation and methylation is better than mRNA	5473.5	2992	12.5	2469	0.913002	0.898979	0.581309
1760.5	GO:0031670_cellular response to nutrient	mRNA is better than methylation and methylation is better than microRNA	5475	938.5	2721.5	1815	0.978261	0.733366	0.671949
1760.5	GO:0042552_myelination	methylation is better than microRNA and microRNA is better than mRNA	5475	2695	1493	1287	0.934299	0.840746	0.725986
1762	GO:0043498_cell surface binding	mRNA is better than methylation and methylation is better than microRNA	5478	938.5	2545.5	1994	0.978261	0.756174	0.652511
1763	GO:0009145_purine nucleoside triphosphate biosynthetic process	microRNA is better than methylation and methylation is better than mRNA	5482.5	2471.5	632.5	2378.5	0.93614	0.868141	0.596562
1764	GO:0019218_regulation of steroid metabolic process	mRNA is better than methylation and methylation is better than microRNA	5483.5	938.5	2616	1929	0.978261	0.749339	0.658101
1765	GO:0042471_ear morphogenesis	microRNA is better than mRNA and mRNA is better than methylation	5488	2262	884.5	2341.5	0.956039	0.862102	0.598653
1766	GO:0005080_protein kinase C binding	methylation is better than mRNA and mRNA is better than microRNA	5500.5	1836	2341	1323.5	0.956984	0.781423	0.724599
1767	GO:0006633_fatty acid biosynthetic process	mRNA is better than methylation and methylation is better than microRNA	5502.5	223	2810.5	2469	1	0.717566	0.581309
1768	GO:0071214_cellular response to abiotic stimulus	microRNA is better than mRNA and mRNA is better than methylation	5506	1836	1148	2522	0.956984	0.856102	0.571984
1769	GO:0021953_central nervous system neuron differentiation	microRNA is better than methylation and methylation is better than mRNA	5507	2471.5	1483	1552.5	0.93614	0.841174	0.699266
1770	GO:0006308_DNA catabolic process	mRNA is better than microRNA and microRNA is better than methylation	5507.5	223	2534	2750.5	1	0.760012	0.523088
1771	GO:0006919_activation of caspase activity	methylation is better than mRNA and mRNA is better than microRNA	5510	1836	2549.5	1124.5	0.956984	0.755706	0.743512
1772	GO:0007589_body fluid secretion	microRNA is better than mRNA and mRNA is better than methylation	5511.5	1836	1681.5	1994	0.956984	0.83049	0.652511
1773	GO:0002437_inflammatory response to antigenic stimulus	mRNA is better than methylation and methylation is better than microRNA	5514.5	938.5	2647	1929	0.978261	0.744048	0.658101
1774	GO:0051928_positive regulation of calcium ion transport	mRNA is better than methylation and methylation is better than microRNA	5519	938.5	2765.5	1815	0.978261	0.728005	0.671949
1775	GO:0009142_nucleoside triphosphate biosynthetic process	microRNA is better than methylation and methylation is better than mRNA	5520	2471.5	670	2378.5	0.93614	0.867649	0.596562
1776.5	GO:0010927_cellular component assembly involved in morphogenesis	mRNA is better than microRNA and microRNA is better than methylation	5521	938.5	2098	2484.5	0.978261	0.802937	0.579036
1776.5	GO:0042169_SH2 domain binding	methylation is better than microRNA and microRNA is better than mRNA	5521	2262	1911	1348	0.956039	0.818841	0.724545
1778	GO:0046328_regulation of JNK cascade	microRNA is better than mRNA and mRNA is better than methylation	5524	1836	1356.5	2331.5	0.956984	0.846288	0.601149
1779	GO:0005496_steroid binding	mRNA is better than methylation and methylation is better than microRNA	5524.5	223	2739.5	2562	1	0.728804	0.561699
1780	GO:0070555_response to interleukin-1	mRNA is better than methylation and methylation is better than microRNA	5525	938.5	2380.5	2206	0.978261	0.776162	0.621239
1781	GO:0005788_endoplasmic reticulum lumen	mRNA is better than microRNA and microRNA is better than methylation	5534	938.5	1990.5	2605	0.978261	0.813346	0.558338
1782	GO:0044440_endosomal part	microRNA is better than mRNA and mRNA is better than methylation	5535	1836	1588	2111	0.956984	0.835608	0.635199
1783.5	GO:0042089_cytokine biosynthetic process	microRNA is better than methylation and methylation is better than mRNA	5537.5	2695	980	1862.5	0.934299	0.861521	0.670037
1783.5	GO:0042107_cytokine metabolic process	microRNA is better than methylation and methylation is better than mRNA	5537.5	2695	980	1862.5	0.934299	0.861521	0.670037
1785	GO:0001960_negative regulation of cytokine-mediated signaling pathway	methylation is better than mRNA and mRNA is better than microRNA	5547	938.5	3724	884.5	0.978261	0.467404	0.763597
1786	GO:0031109_microtubule polymerization or depolymerization	mRNA is better than microRNA and microRNA is better than methylation	5549	938.5	1606.5	3004	0.978261	0.835231	0.477266
1787	GO:0031649_heat generation	microRNA is better than mRNA and mRNA is better than methylation	5551	1455	1148	2948	0.978251	0.856102	0.4882
1788	GO:0000271_polysaccharide biosynthetic process	mRNA is better than microRNA and microRNA is better than methylation	5555.5	938.5	1332.5	3284.5	0.978261	0.846767	0.413777
1789	GO:0035136_forelimb morphogenesis	methylation is better than mRNA and mRNA is better than microRNA	5557	2471.5	2799	286.5	0.93614	0.722665	0.818948
1790	GO:0001508_regulation of action potential	methylation is better than microRNA and microRNA is better than mRNA	5563.5	2695	1946.5	922	0.934299	0.814707	0.762724
1791	GO:0001909_leukocyte mediated cytotoxicity	methylation is better than mRNA and mRNA is better than microRNA	5566	1836	2875	855	0.956984	0.707187	0.765182
1793	GO:0001942_hair follicle development	methylation is better than microRNA and microRNA is better than mRNA	5570	3128.5	2060	381.5	0.895642	0.807999	0.81637
1793	GO:0022404_molting cycle process	methylation is better than microRNA and microRNA is better than mRNA	5570	3128.5	2060	381.5	0.895642	0.807999	0.81637
1793	GO:0022405_hair cycle process	methylation is better than microRNA and microRNA is better than mRNA	5570	3128.5	2060	381.5	0.895642	0.807999	0.81637
1796	GO:0043244_regulation of protein complex disassembly	mRNA is better than microRNA and microRNA is better than methylation	5576	938.5	2120.5	2517	0.978261	0.800206	0.576832
1796	GO:0090090_negative regulation of canonical Wnt receptor signaling pathway	methylation is better than mRNA and mRNA is better than microRNA	5576	2471.5	2940.5	164	0.93614	0.701363	0.836199
1796	GO:0005875_microtubule associated complex	microRNA is better than mRNA and mRNA is better than methylation	5576	938.5	755	3882.5	0.978261	0.866984	0.243694
1798	GO:0055008_cardiac muscle tissue morphogenesis	microRNA is better than mRNA and mRNA is better than methylation	5578	2262	1016.5	2299.5	0.956039	0.861332	0.613644
1799	GO:0070302_regulation of stress-activated protein kinase signaling cascade	microRNA is better than mRNA and mRNA is better than methylation	5586.5	1836	1224	2526.5	0.956984	0.851424	0.567755
1800.5	GO:0042303_molting cycle	methylation is better than microRNA and microRNA is better than mRNA	5589	3128.5	2060	400.5	0.895642	0.807999	0.816127
1800.5	GO:0042633_hair cycle	methylation is better than microRNA and microRNA is better than mRNA	5589	3128.5	2060	400.5	0.895642	0.807999	0.816127
1802.5	GO:0009895_negative regulation of catabolic process	mRNA is better than methylation and methylation is better than microRNA	5594	223	2829.5	2541.5	1	0.717337	0.564337
1802.5	GO:0030529_ribonucleoprotein complex	microRNA is better than mRNA and mRNA is better than methylation	5594	2695	44.5	2854.5	0.934299	0.89353	0.505561
1804	GO:0051896_regulation of protein kinase B signaling cascade	methylation is better than microRNA and microRNA is better than mRNA	5597	2695	1528	1374	0.934299	0.840181	0.72408
1805.5	GO:0071813_lipoprotein particle binding	microRNA is better than mRNA and mRNA is better than methylation	5598.5	1836	1734.5	2028	0.956984	0.829511	0.651045
1805.5	GO:0071814_protein-lipid complex binding	microRNA is better than mRNA and mRNA is better than methylation	5598.5	1836	1734.5	2028	0.956984	0.829511	0.651045
1807	GO:0018958_phenol-containing compound metabolic process	mRNA is better than methylation and methylation is better than microRNA	5600.5	938.5	2517.5	2144.5	0.978261	0.760252	0.6333
1808	GO:0042311_vasodilation	methylation is better than mRNA and mRNA is better than microRNA	5602	2471.5	2933.5	197	0.93614	0.701474	0.834794
1809	GO:0001755_neural crest cell migration	microRNA is better than methylation and methylation is better than mRNA	5605	3198.5	378.5	2028	0.892115	0.87744	0.651045
1810	GO:0046887_positive regulation of hormone secretion	microRNA is better than methylation and methylation is better than mRNA	5606	2871.5	123	2611.5	0.915701	0.88801	0.555818
1811	GO:0043409_negative regulation of MAPKKK cascade	mRNA is better than methylation and methylation is better than microRNA	5608	938.5	2440.5	2229	0.978261	0.766864	0.618084
1812	GO:0007292_female gamete generation	methylation is better than mRNA and mRNA is better than microRNA	5609	1836	2174.5	1598.5	0.956984	0.797372	0.691633
1813	GO:0001890_placenta development	microRNA is better than methylation and methylation is better than mRNA	5613.5	2471.5	1187.5	1954.5	0.93614	0.852388	0.654858
1814.5	GO:0021549_cerebellum development	mRNA is better than microRNA and microRNA is better than methylation	5619.5	938.5	2252.5	2428.5	0.978261	0.792091	0.588266
1814.5	GO:0022037_metencephalon development	mRNA is better than microRNA and microRNA is better than methylation	5619.5	938.5	2252.5	2428.5	0.978261	0.792091	0.588266
1816	GO:0019722_calcium-mediated signaling	mRNA is better than methylation and methylation is better than microRNA	5626.5	938.5	2637.5	2050.5	0.978261	0.744358	0.646162
1817.5	GO:0043280_positive regulation of caspase activity	methylation is better than mRNA and mRNA is better than microRNA	5628	1836	2505	1287	0.956984	0.760505	0.725986
1817.5	GO:0051238_sequestering of metal ion	methylation is better than microRNA and microRNA is better than mRNA	5628	3631	1906	91	0.827523	0.818862	0.853725
1819	GO:0030139_endocytic vesicle	mRNA is better than microRNA and microRNA is better than methylation	5635.5	938.5	1672	3025	0.978261	0.831007	0.470985
1820	GO:0009582_detection of abiotic stimulus	mRNA is better than microRNA and microRNA is better than methylation	5641	223	2174.5	3243.5	1	0.797372	0.417089
1821	GO:0007431_salivary gland development	microRNA is better than methylation and methylation is better than mRNA	5643	2471.5	1356.5	1815	0.93614	0.846288	0.671949
1822	GO:0030665_clathrin coated vesicle membrane	microRNA is better than mRNA and mRNA is better than methylation	5646.5	1836	18	3792.5	0.956984	0.898677	0.267701
1824	GO:0007189_activation of adenylate cyclase activity by G-protein signaling pathway	microRNA is better than mRNA and mRNA is better than methylation	5648.5	2262	939.5	2447	0.956039	0.861762	0.584378
1824	GO:0010578_regulation of adenylate cyclase activity involved in G-protein signaling pathway	microRNA is better than mRNA and mRNA is better than methylation	5648.5	2262	939.5	2447	0.956039	0.861762	0.584378
1824	GO:0010579_positive regulation of adenylate cyclase activity by G-protein signaling pathway	microRNA is better than mRNA and mRNA is better than methylation	5648.5	2262	939.5	2447	0.956039	0.861762	0.584378
1826.5	GO:0006968_cellular defense response	mRNA is better than microRNA and microRNA is better than methylation	5659	223	2411	3025	1	0.770923	0.470985
1826.5	GO:0032886_regulation of microtubule-based process	mRNA is better than microRNA and microRNA is better than methylation	5659	938.5	1884	2836.5	0.978261	0.819807	0.50776
1828	GO:0051640_organelle localization	mRNA is better than microRNA and microRNA is better than methylation	5661.5	223	1255	4183.5	1	0.851089	0.0944656
1829	GO:0010596_negative regulation of endothelial cell migration	methylation is better than microRNA and microRNA is better than mRNA	5669	2992	2076.5	600.5	0.913002	0.803245	0.785208
1830	GO:0043025_neuronal cell body	microRNA is better than methylation and methylation is better than mRNA	5670.5	3128.5	1255	1287	0.895642	0.851089	0.725986
1831	GO:0032318_regulation of Ras GTPase activity	microRNA is better than mRNA and mRNA is better than methylation	5671	1836	1255	2580	0.956984	0.851089	0.559825
1832	GO:0009620_response to fungus	mRNA is better than methylation and methylation is better than microRNA	5676	223	2829.5	2623.5	1	0.717337	0.547516
1833	GO:0034605_cellular response to heat	mRNA is better than microRNA and microRNA is better than methylation	5677	938.5	1372	3366.5	0.978261	0.845937	0.397436
1834.5	GO:0051208_sequestering of calcium ion	methylation is better than microRNA and microRNA is better than mRNA	5677.5	3271.5	2315	91	0.890338	0.782261	0.853725
1834.5	GO:0005100_Rho GTPase activator activity	methylation is better than mRNA and mRNA is better than microRNA	5677.5	1836	2206	1635.5	0.956984	0.792886	0.689249
1836.5	GO:0008589_regulation of smoothened signaling pathway	mRNA is better than methylation and methylation is better than microRNA	5682.5	223	3128	2331.5	1	0.664721	0.601149
1836.5	GO:0015918_sterol transport	mRNA is better than microRNA and microRNA is better than methylation	5682.5	223	2538.5	2921	1	0.760006	0.493907
1838	GO:0033238_regulation of cellular amine metabolic process	mRNA is better than microRNA and microRNA is better than methylation	5684.5	938.5	2333	2413	0.978261	0.781594	0.595199
1839.5	GO:0030514_negative regulation of BMP signaling pathway	mRNA is better than microRNA and microRNA is better than methylation	5692.5	223	1743.5	3726	1	0.829384	0.287112
1839.5	GO:0031645_negative regulation of neurological system process	methylation is better than microRNA and microRNA is better than mRNA	5692.5	2793.5	2517.5	381.5	0.934268	0.760252	0.81637
1841	GO:0005178_integrin binding	methylation is better than microRNA and microRNA is better than mRNA	5694	2262	2084	1348	0.956039	0.803206	0.724545
1842	GO:0045793_positive regulation of cell size	microRNA is better than mRNA and mRNA is better than methylation	5699.5	1836	1588	2275.5	0.956984	0.835608	0.614369
1843	GO:0002687_positive regulation of leukocyte migration	mRNA is better than microRNA and microRNA is better than methylation	5703.5	938.5	1997.5	2767.5	0.978261	0.813341	0.52193
1844.5	GO:0046425_regulation of JAK-STAT cascade	methylation is better than microRNA and microRNA is better than mRNA	5709	2471.5	2060	1177.5	0.93614	0.807999	0.731825
1844.5	GO:0051592_response to calcium ion	microRNA is better than methylation and methylation is better than mRNA	5709	2471.5	884.5	2353	0.93614	0.862102	0.598449
1847	GO:0032984_macromolecular complex disassembly	microRNA is better than mRNA and mRNA is better than methylation	5710	1836	1332.5	2541.5	0.956984	0.846767	0.564337
1847	GO:0043241_protein complex disassembly	microRNA is better than mRNA and mRNA is better than methylation	5710	1836	1332.5	2541.5	0.956984	0.846767	0.564337
1847	GO:0008013_beta-catenin binding	methylation is better than microRNA and microRNA is better than mRNA	5710	2871.5	1714	1124.5	0.915701	0.829743	0.743512
1849	GO:0021536_diencephalon development	methylation is better than microRNA and microRNA is better than mRNA	5710.5	2471.5	1891	1348	0.93614	0.819391	0.724545
1850.5	GO:0000086_G2/M transition of mitotic cell cycle	microRNA is better than mRNA and mRNA is better than methylation	5718	1836	1005.5	2876.5	0.956984	0.861377	0.504046
1850.5	GO:0050671_positive regulation of lymphocyte proliferation	mRNA is better than methylation and methylation is better than microRNA	5718	938.5	2699.5	2080	0.978261	0.734339	0.637961
1852	GO:0030239_myofibril assembly	mRNA is better than microRNA and microRNA is better than methylation	5718.5	938.5	939.5	3840.5	0.978261	0.861762	0.252622
1853.5	GO:0032946_positive regulation of mononuclear cell proliferation	mRNA is better than methylation and methylation is better than microRNA	5720.5	938.5	2553	2229	0.978261	0.755325	0.618084
1853.5	GO:0070665_positive regulation of leukocyte proliferation	mRNA is better than methylation and methylation is better than microRNA	5720.5	938.5	2553	2229	0.978261	0.755325	0.618084
1855	GO:0055123_digestive system development	methylation is better than microRNA and microRNA is better than mRNA	5726.5	2262	2003	1461.5	0.956039	0.812583	0.708699
1856	GO:0005525_GTP binding	microRNA is better than methylation and methylation is better than mRNA	5730.5	2471.5	1148	2111	0.93614	0.856102	0.635199
1857.5	GO:0006984_ER-nucleus signaling pathway	mRNA is better than microRNA and microRNA is better than methylation	5731.5	938.5	1053.5	3739.5	0.978261	0.856969	0.285137
1857.5	GO:0042551_neuron maturation	mRNA is better than methylation and methylation is better than microRNA	5731.5	223	3039.5	2469	1	0.682415	0.581309
1859	GO:0009409_response to cold	mRNA is better than microRNA and microRNA is better than methylation	5732	223	2721.5	2787.5	1	0.733366	0.521476
1860	GO:0050680_negative regulation of epithelial cell proliferation	methylation is better than microRNA and microRNA is better than mRNA	5735	2992	2142.5	600.5	0.913002	0.797723	0.785208
1861	GO:0070507_regulation of microtubule cytoskeleton organization	mRNA is better than microRNA and microRNA is better than methylation	5739	938.5	1964	2836.5	0.978261	0.813881	0.50776
1862	GO:0030850_prostate gland development	methylation is better than microRNA and microRNA is better than mRNA	5739.5	2992	1672	1075.5	0.913002	0.831007	0.745449
1863	GO:0019717_synaptosome	microRNA is better than mRNA and mRNA is better than methylation	5741	1836	1552	2353	0.956984	0.840042	0.598449
1864.5	GO:0045833_negative regulation of lipid metabolic process	mRNA is better than methylation and methylation is better than microRNA	5743	223	3409	2111	1	0.594709	0.635199
1864.5	GO:0004716_receptor signaling protein tyrosine kinase activity	mRNA is better than methylation and methylation is better than microRNA	5743	938.5	2989.5	1815	0.978261	0.690992	0.671949
1866	GO:0030301_cholesterol transport	mRNA is better than microRNA and microRNA is better than methylation	5746	223	2602	2921	1	0.749417	0.493907
1867.5	GO:0010464_regulation of mesenchymal cell proliferation	methylation is better than microRNA and microRNA is better than mRNA	5748	2471.5	1641	1635.5	0.93614	0.834765	0.689249
1867.5	GO:0005720_nuclear heterochromatin	microRNA is better than mRNA and mRNA is better than methylation	5748	938.5	619	4190.5	0.978261	0.871999	0.082238
1869	GO:0007051_spindle organization	mRNA is better than microRNA and microRNA is better than methylation	5749	938.5	2060	2750.5	0.978261	0.807999	0.523088
1870.5	GO:0042990_regulation of transcription factor import into nucleus	microRNA is better than mRNA and mRNA is better than methylation	5750.5	1836	1803.5	2111	0.956984	0.824556	0.635199
1870.5	GO:0042991_transcription factor import into nucleus	microRNA is better than mRNA and mRNA is better than methylation	5750.5	1836	1803.5	2111	0.956984	0.824556	0.635199
1872	GO:0032768_regulation of monooxygenase activity	mRNA is better than methylation and methylation is better than microRNA	5752	938.5	2998.5	1815	0.978261	0.690695	0.671949
1873	GO:0015914_phospholipid transport	mRNA is better than methylation and methylation is better than microRNA	5756	938.5	2863	1954.5	0.978261	0.71203	0.654858
1874	GO:0005791_rough endoplasmic reticulum	mRNA is better than microRNA and microRNA is better than methylation	5758	223	2658.5	2876.5	1	0.739899	0.504046
1875	GO:0050867_positive regulation of cell activation	methylation is better than microRNA and microRNA is better than mRNA	5763	2695	1606.5	1461.5	0.934299	0.835231	0.708699
1876	GO:0051186_cofactor metabolic process	microRNA is better than mRNA and mRNA is better than methylation	5765.5	1836	1300.5	2629	0.956984	0.85071	0.545458
1878	GO:0055021_regulation of cardiac muscle tissue growth	methylation is better than microRNA and microRNA is better than mRNA	5768.5	2793.5	2490.5	484.5	0.934268	0.761788	0.799461
1878	GO:0055024_regulation of cardiac muscle tissue development	methylation is better than microRNA and microRNA is better than mRNA	5768.5	2793.5	2490.5	484.5	0.934268	0.761788	0.799461
1878	GO:0060043_regulation of cardiac muscle cell proliferation	methylation is better than microRNA and microRNA is better than mRNA	5768.5	2793.5	2490.5	484.5	0.934268	0.761788	0.799461
1880	GO:0030325_adrenal gland development	methylation is better than microRNA and microRNA is better than mRNA	5773.5	3080.5	2092.5	600.5	0.912077	0.802965	0.785208
1881	GO:0032388_positive regulation of intracellular transport	mRNA is better than methylation and methylation is better than microRNA	5776	1836	2027	1913	0.956984	0.808396	0.662266
1882	GO:0007254_JNK cascade	microRNA is better than mRNA and mRNA is better than methylation	5780	1836	1475	2469	0.956984	0.841698	0.581309
1883	GO:0071222_cellular response to lipopolysaccharide	mRNA is better than microRNA and microRNA is better than methylation	5787.5	1836	1840.5	2111	0.956984	0.824097	0.635199
1884	GO:2000177_regulation of neural precursor cell proliferation	methylation is better than microRNA and microRNA is better than mRNA	5789.5	2871.5	2754	164	0.915701	0.72808	0.836199
1885.5	GO:0002757_immune response-activating signal transduction	microRNA is better than mRNA and mRNA is better than methylation	5792.5	1836	1528	2428.5	0.956984	0.840181	0.588266
1885.5	GO:0031102_neuron projection regeneration	mRNA is better than microRNA and microRNA is better than methylation	5792.5	938.5	1840.5	3013.5	0.978261	0.824097	0.473792
1887	GO:0017015_regulation of transforming growth factor beta receptor signaling pathway	mRNA is better than microRNA and microRNA is better than methylation	5796.5	938.5	1803.5	3054.5	0.978261	0.824556	0.467296
1888	GO:0017016_Ras GTPase binding	microRNA is better than mRNA and mRNA is better than methylation	5800.5	1836	378.5	3586	0.956984	0.87744	0.336734
1889.5	GO:0032609_interferon-gamma production	mRNA is better than methylation and methylation is better than microRNA	5803.5	938.5	2452	2413	0.978261	0.766003	0.595199
1889.5	GO:0032649_regulation of interferon-gamma production	mRNA is better than methylation and methylation is better than microRNA	5803.5	938.5	2452	2413	0.978261	0.766003	0.595199
1891	GO:0042176_regulation of protein catabolic process	methylation is better than microRNA and microRNA is better than mRNA	5808.5	2471.5	2050	1287	0.93614	0.808039	0.725986
1892	GO:0030216_keratinocyte differentiation	microRNA is better than mRNA and mRNA is better than methylation	5812.5	1836	884.5	3092	0.956984	0.862102	0.453901
1893.5	GO:0006662_glycerol ether metabolic process	mRNA is better than microRNA and microRNA is better than methylation	5815	223	2644	2948	1	0.744153	0.4882
1893.5	GO:0018904_organic ether metabolic process	mRNA is better than microRNA and microRNA is better than methylation	5815	223	2644	2948	1	0.744153	0.4882
1895	GO:0044297_cell body	methylation is better than microRNA and microRNA is better than mRNA	5817	3336	1405.5	1075.5	0.875936	0.845622	0.745449
1896	GO:0002709_regulation of T cell mediated immunity	methylation is better than mRNA and mRNA is better than microRNA	5817.5	1836	3126.5	855	0.956984	0.665091	0.765182
1897	GO:0031267_small GTPase binding	microRNA is better than mRNA and mRNA is better than methylation	5824.5	1836	607.5	3381	0.956984	0.872045	0.395349
1898	GO:0010951_negative regulation of endopeptidase activity	methylation is better than mRNA and mRNA is better than microRNA	5827.5	1836	2486	1505.5	0.956984	0.765332	0.706775
1900	GO:0030049_muscle filament sliding	mRNA is better than microRNA and microRNA is better than methylation	5830.5	938.5	1852	3040	0.978261	0.824013	0.468824
1900	GO:0033275_actin-myosin filament sliding	mRNA is better than microRNA and microRNA is better than methylation	5830.5	938.5	1852	3040	0.978261	0.824013	0.468824
1900	GO:0070252_actin-mediated cell contraction	mRNA is better than microRNA and microRNA is better than methylation	5830.5	938.5	1852	3040	0.978261	0.824013	0.468824
1902	GO:0002042_cell migration involved in sprouting angiogenesis	methylation is better than mRNA and mRNA is better than microRNA	5831	1836	3560	435	0.956984	0.535998	0.801957
1903	GO:0021983_pituitary gland development	methylation is better than mRNA and mRNA is better than microRNA	5832	1836	2709	1287	0.956984	0.733684	0.725986
1904	GO:0033138_positive regulation of peptidyl-serine phosphorylation	mRNA is better than microRNA and microRNA is better than methylation	5834.5	1836	1955	2043.5	0.956984	0.814247	0.650456
1905	GO:0051937_catecholamine transport	methylation is better than microRNA and microRNA is better than mRNA	5835.5	3631	1852	352.5	0.827523	0.824013	0.816987
1906	GO:0031334_positive regulation of protein complex assembly	methylation is better than microRNA and microRNA is better than mRNA	5837	2992	2829.5	15.5	0.913002	0.717337	0.890462
1907.5	GO:0019001_guanyl nucleotide binding	microRNA is better than methylation and methylation is better than mRNA	5837.5	2471.5	1255	2111	0.93614	0.851089	0.635199
1907.5	GO:0032561_guanyl ribonucleotide binding	microRNA is better than methylation and methylation is better than mRNA	5837.5	2471.5	1255	2111	0.93614	0.851089	0.635199
1909.5	GO:0005978_glycogen biosynthetic process	mRNA is better than microRNA and microRNA is better than methylation	5843	938.5	1606.5	3298	0.978261	0.835231	0.412154
1909.5	GO:0009250_glucan biosynthetic process	mRNA is better than microRNA and microRNA is better than methylation	5843	938.5	1606.5	3298	0.978261	0.835231	0.412154
1911	GO:0043484_regulation of RNA splicing	methylation is better than microRNA and microRNA is better than mRNA	5843.5	2871.5	1751	1221	0.915701	0.829375	0.728408
1912	GO:0014032_neural crest cell development	microRNA is better than methylation and methylation is better than mRNA	5845.5	2471.5	1419.5	1954.5	0.93614	0.845447	0.654858
1913	GO:0002444_myeloid leukocyte mediated immunity	mRNA is better than microRNA and microRNA is better than methylation	5858	223	2758.5	2876.5	1	0.728012	0.504046
1914	GO:0002637_regulation of immunoglobulin production	microRNA is better than mRNA and mRNA is better than methylation	5870	1836	1507.5	2526.5	0.956984	0.840416	0.567755
1915.5	GO:0019395_fatty acid oxidation	mRNA is better than microRNA and microRNA is better than methylation	5873	223	2084	3566	1	0.803206	0.3394
1915.5	GO:0034440_lipid oxidation	mRNA is better than microRNA and microRNA is better than methylation	5873	223	2084	3566	1	0.803206	0.3394
1917	GO:0033157_regulation of intracellular protein transport	microRNA is better than methylation and methylation is better than mRNA	5875	2871.5	1090.5	1913	0.915701	0.856582	0.662266
1918	GO:0033081_regulation of T cell differentiation in thymus	methylation is better than mRNA and mRNA is better than microRNA	5875.5	938.5	4117	820	0.978261	0.242673	0.768687
1919	GO:0042310_vasoconstriction	mRNA is better than methylation and methylation is better than microRNA	5876.5	938.5	2596.5	2341.5	0.978261	0.749438	0.598653
1920	GO:0048384_retinoic acid receptor signaling pathway	methylation is better than microRNA and microRNA is better than mRNA	5878	2992	1761.5	1124.5	0.913002	0.829332	0.743512
1921	GO:0030165_PDZ domain binding	methylation is better than microRNA and microRNA is better than mRNA	5880.5	2262	2050	1568.5	0.956039	0.808039	0.694963
1922	GO:0032368_regulation of lipid transport	mRNA is better than methylation and methylation is better than microRNA	5882	938.5	2590.5	2353	0.978261	0.74958	0.598449
1923	GO:0005201_extracellular matrix structural constituent	mRNA is better than methylation and methylation is better than microRNA	5885.5	1836	2120.5	1929	0.956984	0.800206	0.658101
1924	GO:0000209_protein polyubiquitination	mRNA is better than microRNA and microRNA is better than methylation	5891.5	938.5	1768.5	3184.5	0.978261	0.826612	0.432086
1925	GO:0051262_protein tetramerization	mRNA is better than microRNA and microRNA is better than methylation	5898.5	223	1900	3775.5	1	0.81907	0.275274
1926	GO:0001656_metanephros development	methylation is better than microRNA and microRNA is better than mRNA	5899	3128.5	1695	1075.5	0.895642	0.830069	0.745449
1927	GO:0051495_positive regulation of cytoskeleton organization	methylation is better than microRNA and microRNA is better than mRNA	5902	2471.5	2355	1075.5	0.93614	0.777555	0.745449
1928	GO:0032663_regulation of interleukin-2 production	mRNA is better than microRNA and microRNA is better than methylation	5903	938.5	1979.5	2985	0.978261	0.813444	0.485155
1929	GO:0032320_positive regulation of Ras GTPase activity	microRNA is better than mRNA and mRNA is better than methylation	5905	1836	1148	2921	0.956984	0.856102	0.493907
1930	GO:0048745_smooth muscle tissue development	methylation is better than mRNA and mRNA is better than microRNA	5906	1836	2608.5	1461.5	0.956984	0.749346	0.708699
1931	GO:0006953_acute-phase response	microRNA is better than mRNA and mRNA is better than methylation	5907.5	2471.5	798.5	2637.5	0.93614	0.866771	0.544534
1932	GO:0016607_nuclear speck	microRNA is better than methylation and methylation is better than mRNA	5912.5	2871.5	1405.5	1635.5	0.915701	0.845622	0.689249
1933	GO:0006941_striated muscle contraction	mRNA is better than microRNA and microRNA is better than methylation	5913.5	938.5	1448.5	3526.5	0.978261	0.845347	0.355961
1934	GO:0042306_regulation of protein import into nucleus	methylation is better than microRNA and microRNA is better than mRNA	5914	2871.5	1821.5	1221	0.915701	0.824279	0.728408
1935	GO:0007127_meiosis I	mRNA is better than microRNA and microRNA is better than methylation	5915.5	938.5	2365.5	2611.5	0.978261	0.77668	0.555818
1936	GO:0090100_positive regulation of transmembrane receptor protein serine/threonine kinase signaling pathway	mRNA is better than methylation and methylation is better than microRNA	5919	938.5	2774.5	2206	0.978261	0.725248	0.621239
1937	GO:0032623_interleukin-2 production	mRNA is better than microRNA and microRNA is better than methylation	5921	938.5	1997.5	2985	0.978261	0.813341	0.485155
1938	GO:0016209_antioxidant activity	mRNA is better than microRNA and microRNA is better than methylation	5928	223	2324	3381	1	0.781855	0.395349
1939	GO:0046326_positive regulation of glucose import	microRNA is better than mRNA and mRNA is better than methylation	5930.5	1836	1695	2399.5	0.956984	0.830069	0.595479
1940	GO:0042562_hormone binding	methylation is better than microRNA and microRNA is better than mRNA	5933	2793.5	2217.5	922	0.934268	0.79253	0.762724
1941	GO:0030594_neurotransmitter receptor activity	microRNA is better than methylation and methylation is better than mRNA	5934	3556	607.5	1770.5	0.847872	0.872045	0.674772
1942	GO:0071295_cellular response to vitamin	mRNA is better than methylation and methylation is better than microRNA	5934.5	938.5	2968	2028	0.978261	0.696074	0.651045
1943	GO:0050871_positive regulation of B cell activation	mRNA is better than microRNA and microRNA is better than methylation	5936.5	938.5	2403	2595	0.978261	0.771525	0.558705
1944	GO:0019898_extrinsic to membrane	mRNA is better than microRNA and microRNA is better than methylation	5943	938.5	1840.5	3164	0.978261	0.824097	0.43693
1945	GO:0007281_germ cell development	microRNA is better than mRNA and mRNA is better than methylation	5944.5	1836	607.5	3501	0.956984	0.872045	0.358612
1946	GO:0045732_positive regulation of protein catabolic process	mRNA is better than methylation and methylation is better than microRNA	5946	1836	2116	1994	0.956984	0.802674	0.652511
1947	GO:0050792_regulation of viral reproduction	methylation is better than microRNA and microRNA is better than mRNA	5950	2471.5	1743.5	1735	0.93614	0.829384	0.678529
1948	GO:0007059_chromosome segregation	microRNA is better than mRNA and mRNA is better than methylation	5952.5	1836	1280	2836.5	0.956984	0.850851	0.50776
1950	GO:0034623_cellular macromolecular complex disassembly	microRNA is better than mRNA and mRNA is better than methylation	5956	1836	1332.5	2787.5	0.956984	0.846767	0.521476
1950	GO:0043624_cellular protein complex disassembly	microRNA is better than mRNA and mRNA is better than methylation	5956	1836	1332.5	2787.5	0.956984	0.846767	0.521476
1950	GO:0045665_negative regulation of neuron differentiation	mRNA is better than microRNA and microRNA is better than methylation	5956	223	2560	3173	1	0.755031	0.43421
1952.5	GO:0007131_reciprocal meiotic recombination	mRNA is better than microRNA and microRNA is better than methylation	5956.5	938.5	2406.5	2611.5	0.978261	0.77118	0.555818
1952.5	GO:0042522_regulation of tyrosine phosphorylation of Stat5 protein	methylation is better than microRNA and microRNA is better than mRNA	5956.5	3717.5	1852	387	0.807291	0.824013	0.816156
1954	GO:0019229_regulation of vasoconstriction	mRNA is better than methylation and methylation is better than microRNA	5959	938.5	2596.5	2424	0.978261	0.749438	0.589984
1955	GO:0009267_cellular response to starvation	microRNA is better than mRNA and mRNA is better than methylation	5959.5	1836	1507.5	2616	0.956984	0.840416	0.551266
1956	GO:0019835_cytolysis	mRNA is better than methylation and methylation is better than microRNA	5964.5	1836	2134.5	1994	0.956984	0.798036	0.652511
1957	GO:0019079_viral genome replication	mRNA is better than microRNA and microRNA is better than methylation	5965	938.5	1460.5	3566	0.978261	0.845342	0.3394
1958	GO:0004553_hydrolase activity, hydrolyzing O-glycosyl compounds	microRNA is better than mRNA and mRNA is better than methylation	5968	938.5	772.5	4257	0.978261	0.866965	0.0438597
1959	GO:0033598_mammary gland epithelial cell proliferation	mRNA is better than microRNA and microRNA is better than methylation	5970.5	938.5	2452	2580	0.978261	0.766003	0.559825
1960	GO:0015077_monovalent inorganic cation transmembrane transporter activity	mRNA is better than microRNA and microRNA is better than methylation	5975	938.5	1053.5	3983	0.978261	0.856969	0.206881
1961	GO:0007260_tyrosine phosphorylation of STAT protein	methylation is better than microRNA and microRNA is better than mRNA	5976.5	2871.5	1927.5	1177.5	0.915701	0.818665	0.731825
1962.5	GO:0034361_very-low-density lipoprotein particle	mRNA is better than microRNA and microRNA is better than methylation	5978.5	1836	1964	2178.5	0.956984	0.813881	0.632061
1962.5	GO:0034385_triglyceride-rich lipoprotein particle	mRNA is better than microRNA and microRNA is better than methylation	5978.5	1836	1964	2178.5	0.956984	0.813881	0.632061
1964	GO:0000781_chromosome, telomeric region	methylation is better than microRNA and microRNA is better than mRNA	5981	2871.5	1761.5	1348	0.915701	0.829332	0.724545
1965	GO:0031056_regulation of histone modification	mRNA is better than microRNA and microRNA is better than methylation	5991	223	2695	3073	1	0.737465	0.466129
1966	GO:0045885_positive regulation of survival gene product expression	methylation is better than mRNA and mRNA is better than microRNA	5992.5	1836	3804	352.5	0.956984	0.425816	0.816987
1967	GO:0042059_negative regulation of epidermal growth factor receptor signaling pathway	methylation is better than mRNA and mRNA is better than microRNA	5996.5	1836	2345.5	1815	0.956984	0.781346	0.671949
1968.5	GO:0006020_inositol metabolic process	methylation is better than mRNA and mRNA is better than microRNA	5997.5	2871.5	2929	197	0.915701	0.701508	0.834794
1968.5	GO:0050886_endocrine process	mRNA is better than microRNA and microRNA is better than methylation	5997.5	938.5	2517.5	2541.5	0.978261	0.760252	0.564337
1970	GO:0090316_positive regulation of intracellular protein transport	mRNA is better than methylation and methylation is better than microRNA	6001.5	1836	2252.5	1913	0.956984	0.792091	0.662266
1971.5	GO:0032994_protein-lipid complex	microRNA is better than methylation and methylation is better than mRNA	6006.5	2471.5	1356.5	2178.5	0.93614	0.846288	0.632061
1971.5	GO:0034358_plasma lipoprotein particle	microRNA is better than methylation and methylation is better than mRNA	6006.5	2471.5	1356.5	2178.5	0.93614	0.846288	0.632061
1974.5	GO:0021537_telencephalon development	methylation is better than microRNA and microRNA is better than mRNA	6010	2471.5	1803.5	1735	0.93614	0.824556	0.678529
1974.5	GO:0030539_male genitalia development	methylation is better than mRNA and mRNA is better than microRNA	6010	1455	3334	1221	0.978251	0.616602	0.728408
1974.5	GO:0045840_positive regulation of mitosis	methylation is better than microRNA and microRNA is better than mRNA	6010	2471.5	1863	1675.5	0.93614	0.824008	0.687795
1974.5	GO:0051785_positive regulation of nuclear division	methylation is better than microRNA and microRNA is better than mRNA	6010	2471.5	1863	1675.5	0.93614	0.824008	0.687795
1977	GO:0004896_cytokine receptor activity	mRNA is better than methylation and methylation is better than microRNA	6013	223	3437	2353	1	0.584261	0.598449
1978	GO:0008045_motor axon guidance	methylation is better than mRNA and mRNA is better than microRNA	6013.5	2262	2829.5	922	0.956039	0.717337	0.762724
1979	GO:0051881_regulation of mitochondrial membrane potential	methylation is better than microRNA and microRNA is better than mRNA	6015.5	3489.5	1552	974	0.851466	0.840042	0.761295
1980.5	GO:0042537_benzene-containing compound metabolic process	mRNA is better than microRNA and microRNA is better than methylation	6017	223	2729.5	3064.5	1	0.733331	0.466397
1980.5	GO:0051092_positive regulation of NF-kappaB transcription factor activity	methylation is better than mRNA and mRNA is better than microRNA	6017	1836	2545.5	1635.5	0.956984	0.756174	0.689249
1982	GO:0030027_lamellipodium	mRNA is better than microRNA and microRNA is better than methylation	6024	938.5	1434.5	3651	0.978261	0.845434	0.318147
1983.5	GO:0032321_positive regulation of Rho GTPase activity	mRNA is better than microRNA and microRNA is better than methylation	6026	938.5	2166.5	2921	0.978261	0.797383	0.493907
1983.5	GO:0043029_T cell homeostasis	mRNA is better than methylation and methylation is better than microRNA	6026	938.5	3910	1177.5	0.978261	0.37601	0.731825
1985	GO:0030173_integral to Golgi membrane	microRNA is better than mRNA and mRNA is better than methylation	6028	1836	1630	2562	0.956984	0.834779	0.561699
1986	GO:0045599_negative regulation of fat cell differentiation	mRNA is better than microRNA and microRNA is better than methylation	6030.5	1836	1936.5	2258	0.956984	0.815908	0.615774
1987	GO:0060351_cartilage development involved in endochondral bone morphogenesis	methylation is better than microRNA and microRNA is better than mRNA	6035.5	3080.5	2157	798	0.912077	0.797502	0.779352
1989	GO:0006584_catecholamine metabolic process	mRNA is better than methylation and methylation is better than microRNA	6037	938.5	2954	2144.5	0.978261	0.696762	0.6333
1989	GO:0009712_catechol metabolic process	mRNA is better than methylation and methylation is better than microRNA	6037	938.5	2954	2144.5	0.978261	0.696762	0.6333
1989	GO:0034311_diol metabolic process	mRNA is better than methylation and methylation is better than microRNA	6037	938.5	2954	2144.5	0.978261	0.696762	0.6333
1991	GO:0007435_salivary gland morphogenesis	microRNA is better than methylation and methylation is better than mRNA	6043	2871.5	1356.5	1815	0.915701	0.846288	0.671949
1992	GO:0030195_negative regulation of blood coagulation	methylation is better than microRNA and microRNA is better than mRNA	6043.5	2695	2685.5	663	0.934299	0.738748	0.782198
1993.5	GO:0010906_regulation of glucose metabolic process	microRNA is better than mRNA and mRNA is better than methylation	6044.5	1836	1405.5	2803	0.956984	0.845622	0.514266
1993.5	GO:0046488_phosphatidylinositol metabolic process	microRNA is better than methylation and methylation is better than mRNA	6044.5	3128.5	1053.5	1862.5	0.895642	0.856969	0.670037
1995	GO:0000910_cytokinesis	mRNA is better than methylation and methylation is better than microRNA	6047.5	1836	2217.5	1994	0.956984	0.79253	0.652511
1996.5	GO:0002228_natural killer cell mediated immunity	mRNA is better than methylation and methylation is better than microRNA	6049	938.5	3116.5	1994	0.978261	0.666824	0.652511
1996.5	GO:0042267_natural killer cell mediated cytotoxicity	mRNA is better than methylation and methylation is better than microRNA	6049	938.5	3116.5	1994	0.978261	0.666824	0.652511
1998	GO:0006518_peptide metabolic process	mRNA is better than microRNA and microRNA is better than methylation	6051	1836	2009	2206	0.956984	0.809123	0.621239
[truncated: 2,383 more rows]
