# Supplementary material for: Dysfunctions Associated with Methylation, MicroRNA Expression and Gene Expression in Lung Cancer
Source: PLoS One. 2012 Aug 17;7(8):e43441. doi: 10.1371/journal.pone.0043441 (PMC3422260; doi:10.1371/journal.pone.0043441)
Supplement: Table S4 — The high frequency genes and microRNAs. (XLSX) [file pone.0043441.s007.xlsx]

## Sheet: TableS4
Table S4 - The high frequency genes and microRNAs.
The high frequency genes	The high frequency microRNAs
TGFB1	hsa-miR-16
WNT5A	hsa-miR-181d
BMP4	hsa-miR-495
SHH	hsa-miR-338-5p
SFRP1	hsa-miR-590-3p
FGF2	hsa-miR-148b
TNF	hsa-miR-148a
CTNNB1	hsa-miR-30a
IL6	hsa-miR-30e
BCL2	hsa-miR-30c
TGFB2	hsa-miR-30d
THBS1	hsa-miR-181b
FGF10	hsa-miR-19a
NOTCH1	hsa-miR-144
PSEN1	hsa-miR-15a
SFRP2	hsa-miR-124
CAV1	hsa-miR-130b
AKT1	hsa-miR-200c
PRKCA	hsa-miR-181a
IL1B	hsa-miR-200a
FGFR2	hsa-miR-200b
EDN1	hsa-miR-548c-3p
BMP7	hsa-miR-374a
DRD2	hsa-miR-429
APOE	hsa-miR-30b
BMP2	hsa-miR-130a
INS	hsa-miR-454
JAK2	hsa-miR-19b
LRP6	hsa-miR-497
TGFB3	hsa-miR-548b-5p
ILK	hsa-miR-181c
WNT11	hsa-miR-424
AGT	hsa-miR-519b-3p
PTEN	hsa-miR-548d-5p
FGFR1	hsa-miR-26a
CALR	hsa-miR-590-5p
MAP2K1	hsa-miR-1
ERBB2	hsa-miR-152
WNT7A	hsa-miR-195
ADAM8	hsa-miR-26b
INSR	hsa-miR-507
WNT4	hsa-miR-15b
AXIN1	hsa-miR-186
GHRL	hsa-miR-568
PROX1	hsa-miR-139-5p
P2RX7	hsa-miR-182
PML	hsa-miR-27b
ADIPOQ	hsa-miR-301a
LEF1	hsa-miR-519c-3p
NKX2-5	hsa-miR-944
TRAF6	hsa-miR-141
APC	hsa-miR-23a
CCL5	hsa-miR-27a
EP300	hsa-miR-32
IFNG	hsa-miR-655
PTK2B	hsa-miR-802
SMO	hsa-miR-129-5p
GLI3	hsa-miR-23b
PIK3R1	hsa-miR-381
ENG	hsa-miR-519a
SLIT2	hsa-miR-582-5p
SNCA	hsa-miR-363
WNT1	hsa-miR-374b
DRD3	hsa-miR-548c-5p
F2R	hsa-miR-543
PPARG	hsa-miR-888
EGFR	hsa-miR-300
FOXC2	hsa-miR-101
ADAM17	hsa-miR-301b
DRD1	hsa-miR-369-3p
ITGB3	hsa-miR-548d-3p
KIT	hsa-miR-557
SMAD7	hsa-miR-607
ADRB2	hsa-miR-17
DAB2IP	hsa-miR-106a
MAPK1	hsa-miR-25
WNT7B	hsa-miR-556-3p
ACVR1	hsa-miR-155
CD74	hsa-miR-330-3p
ERBB3	hsa-miR-559
SRC	hsa-miR-889
TGFBR1	hsa-miR-205
TP53	hsa-miR-103
NRG1	hsa-miR-371-5p
PDGFB	hsa-miR-92a
PPARD	hsa-miR-367
THRA	hsa-miR-548a-5p
ADORA1	hsa-miR-183
GLI2	hsa-miR-20b
IGF1R	hsa-miR-448
LIF	hsa-miR-494
NOD2	hsa-miR-768-3p
RHOC	hsa-miR-20a
SMAD3	hsa-miR-548a-3p
THY1	hsa-miR-519d
WNT3	hsa-miR-628-5p
FOXP3	hsa-miR-876-5p
IGF1	hsa-miR-194
SKI	hsa-miR-223
APP	hsa-miR-377
DVL1	hsa-miR-498
GATA6	hsa-miR-449a
IL6R	hsa-miR-587
MAP3K1	hsa-miR-21
NOG	hsa-miR-29b
RXRA	hsa-miR-107
IL6ST	hsa-miR-592
SPHK1	hsa-miR-137
EDNRA	hsa-miR-203
EFNA1	hsa-miR-380
HDAC2	hsa-miR-106b
HMOX1	hsa-miR-218
IRAK1	hsa-miR-524-5p
PSEN2	hsa-miR-561
SMAD4	hsa-miR-582-3p
ADRA2A	hsa-miR-96
EREG	hsa-miR-539
FZD1	hsa-miR-92b
HTR2B	hsa-miR-410
NF1	hsa-miR-515-5p
PLA2G1B	hsa-miR-520d-5p
SERPINE1	hsa-miR-606
AKT2	hsa-miR-132
FOXF1	hsa-miR-93
JUN	hsa-miR-450b-5p
TCF7L2	hsa-miR-544
WNT2	hsa-miR-147
EGF	hsa-miR-518a-5p
FGFR3	hsa-miR-589
RB1	hsa-miR-583
TSC1	hsa-miR-656
VEGFA	hsa-miR-365
F2	hsa-miR-542-3p
GREM1	hsa-miR-7
HDAC4	hsa-miR-421
HDAC9	hsa-miR-499-3p
IL2	hsa-miR-545
RELA	hsa-miR-885-5p
RPS6KB1	hsa-miR-500
S1PR1	hsa-miR-520d-3p
SOD1	hsa-miR-569
CCNB1	hsa-miR-641
HDAC5	hsa-miR-204
LRRK2	hsa-miR-206
LYN	hsa-miR-922
NKX2-1	hsa-miR-142-5p
PPP2CA	hsa-miR-224
PTPRJ	hsa-miR-29a
TLR4	hsa-miR-29c
TP63	hsa-miR-501-5p
CDK5	hsa-miR-506
COL1A1	hsa-miR-579
MAP3K7	hsa-miR-603
NR2F2	hsa-miR-487a
PLCB1	hsa-miR-586
SIRT1	hsa-miR-105
CCR2	hsa-miR-376c
NCKAP1L	hsa-miR-515-3p
RHOA	hsa-miR-549
TSC2	hsa-miR-576-5p
VEGFB	hsa-miR-199a-3p
CDK1	hsa-miR-33b
CDKN2A	hsa-miR-511
CREB1	hsa-miR-618
IL12B	hsa-miR-212
PTGS2	hsa-miR-502-3p
ADAM9	hsa-miR-629
ADNP	hsa-miR-199a-5p
AXIN2	hsa-miR-302b
C5	hsa-miR-340
FOXC1	hsa-miR-452
GJA1	hsa-miR-199b-5p
IL1A	hsa-miR-302c
CDH13	hsa-miR-323-3p
IHH	hsa-miR-34b
NGF	hsa-miR-135b
SOX2	hsa-miR-449b
VEGFC	hsa-miR-491-3p
ANG	hsa-miR-520f
DKK1	hsa-miR-342-3p
EDN3	hsa-miR-136
FGF1	hsa-miR-455-3p
FLT1	hsa-miR-646
GSK3B	hsa-miR-145
HDAC6	hsa-miR-222
HHEX	hsa-miR-425
SYK	hsa-miR-552
TGFBR2	hsa-miR-151-3p
TLR9	hsa-miR-214
WWTR1	hsa-miR-329
ADA	hsa-miR-873
ADORA2B	hsa-miR-942
AZU1	hsa-miR-362-3p
CALCA	hsa-miR-520e
ENPP1	hsa-miR-875-3p
HRAS	hsa-miR-135a
HSPA5	hsa-miR-520b
INPPL1	hsa-miR-890
STAT5B	hsa-miR-142-3p
TBX3	hsa-miR-570
TP73	hsa-miR-520a-3p
UBE2B	hsa-miR-577
ANGPT1	hsa-miR-624
CNTF	hsa-miR-633
DLC1	hsa-miR-33a
FOXA1	hsa-miR-409-3p
IL4	hsa-miR-625
PSMD10	hsa-miR-216b
SMAD2	hsa-miR-297
STAT5A	hsa-miR-34c-5p
DNAJA3	hsa-miR-373
ROBO1	hsa-miR-619
SKIL	hsa-miR-382
TNFAIP3	hsa-miR-509-5p
WNT10B	hsa-miR-532-5p
ARRB1	hsa-miR-758
FOXS1	hsa-miR-34a
GPX1	hsa-miR-140-3p
IL10	hsa-miR-153
IRS1	hsa-miR-622
MYOCD	hsa-miR-499-5p
NEDD4	hsa-miR-211
NTRK3	hsa-miR-22
SFRP5	hsa-miR-221
ACVR2B	hsa-miR-605
ASCL1	hsa-miR-613
C5AR1	hsa-miR-660
ELANE	hsa-miR-433
EPHA2	hsa-miR-520h
HDAC3	hsa-miR-219-2-3p
KITLG	hsa-miR-220b
MTOR	hsa-miR-24
NCOR1	hsa-miR-330-5p
TBX5	hsa-miR-767-3p
ACVRL1	hsa-miR-220c
BMPR2	hsa-miR-520g
CD4	hsa-miR-125b
CITED1	hsa-miR-190
HIF1A	hsa-miR-302a
INHBA	hsa-miR-548b-3p
NOS3	hsa-miR-647
PRKCQ	hsa-miR-493
PTPRC	hsa-miR-505
SMAD1	hsa-miR-185
WNT5B	hsa-miR-635
BMP10	hsa-miR-143
CD24	hsa-miR-190b
RARA	hsa-miR-519e
RIPK2	hsa-miR-891b
ACVR1B	hsa-miR-331-5p
ATP7A	hsa-miR-509-3-5p
BRCA1	hsa-miR-522
CCL11	hsa-miR-125a-3p
CDH1	hsa-miR-149
CDKN1B	hsa-miR-193a-3p
CTGF	hsa-miR-196a
FOXJ1	hsa-miR-634
FRS2	hsa-miR-770-5p
GATA4	hsa-miR-196b
GNAQ	hsa-miR-372
HNF1B	hsa-miR-384
OVOL2	hsa-miR-9
PDGFA	hsa-miR-154
PLCG1	hsa-miR-125a-5p
TLR2	hsa-miR-326
TLR3	hsa-miR-597
AKAP5	hsa-miR-600
AR	hsa-miR-640
BAK1	hsa-miR-302d
CAV3	hsa-miR-370
DNMT3B	hsa-miR-376b
F3	hsa-miR-337-3p
FGF9	hsa-miR-485-3p
FOXA2	hsa-miR-488
GHR	hsa-miR-576-3p
GNAS	hsa-miR-188-5p
LIMK1	hsa-miR-376a
MEN1	hsa-miR-520a-5p
MESP1	hsa-miR-217
NGFR	hsa-miR-518d-5p
NR3C1	hsa-miR-621
PRNP	hsa-miR-146b-5p
RARG	hsa-miR-192
ROR2	hsa-miR-216a
BCL10	hsa-miR-133a
DUSP6	hsa-miR-146a
GDF2	hsa-miR-422a
GRM5	hsa-miR-509-3p
IGFBP3	hsa-miR-512-5p
LCK	hsa-miR-514
MSX1	hsa-miR-599
NIPBL	hsa-miR-612
P2RY2	hsa-miR-18a
PLEK	hsa-miR-338-3p
SRF	hsa-miR-486-5p
VDR	hsa-miR-608
BRCA2	hsa-miR-34c-3p
CNR1	hsa-miR-584
EIF2AK3	hsa-miR-616
FOXD1	hsa-miR-648
FZD7	hsa-miR-921
HMGB2	hsa-miR-140-5p
JUP	hsa-miR-324-3p
NR1H2	hsa-miR-630
WNT9B	hsa-miR-516a-3p
B4GALT1	hsa-miR-138
CCL2	hsa-miR-486-3p
FOXD2	hsa-miR-580
FOXD4	hsa-miR-765
HDAC1	hsa-miR-642
NFKB1	hsa-miR-501-3p
NFKBIA	hsa-miR-508-3p
PEBP1	hsa-miR-575
TGFB1I1	hsa-miR-650
ABL1	hsa-miR-346
ADAM10	hsa-miR-383
CACNA1A	hsa-miR-215
CAPRIN2	hsa-miR-379
CITED2	hsa-miR-558
GDNF	hsa-miR-219-5p
HTR2A	hsa-miR-876-3p
MECOM	hsa-miR-628-3p
MIF	hsa-miR-934
MTDH	hsa-miR-299-5p
NRP1	hsa-miR-892a
PDGFRA	hsa-miR-938
TRIB3	hsa-miR-767-5p
TWIST1	hsa-miR-643
ADRA2C	hsa-miR-659
AVPR1A	hsa-miR-193b
BDKRB1	hsa-miR-28-3p
FOXO1	hsa-miR-188-3p
HCRT	hsa-miR-208b
HMGB1	hsa-miR-617
IRAK3	hsa-miR-671-5p
IRS2	hsa-miR-760
LDB1	hsa-miR-298
LHCGR	hsa-miR-649
NR1H3	hsa-miR-150
P2RY1	hsa-miR-504
PAFAH1B1	hsa-miR-423-5p
PDPK1	hsa-miR-489
PRKCD	hsa-miR-653
PTPRF	hsa-miR-296-3p
RYK	hsa-miR-588
TAF7	hsa-miR-595
TAOK2	hsa-miR-663
TIRAP	hsa-miR-518a-3p
TSPO	hsa-miR-632
YWHAB	hsa-miR-637
ZEB2	hsa-miR-661
ADRA2B	hsa-miR-892b
APOA1	hsa-miR-345
DAB2	hsa-miR-361-5p
FOXO4	hsa-miR-768-5p
FOXP1	hsa-miR-562
FURIN	hsa-miR-512-3p
HIPK2	hsa-miR-578
MALT1	hsa-miR-651
MDM2	hsa-miR-769-5p
NODAL	hsa-miR-127-5p
PLCE1	hsa-miR-197
RPS27A	hsa-miR-335
SALL1	hsa-miR-484
SLC11A1	hsa-miR-573
ATM	hsa-miR-924
CD3E	hsa-miR-10a
CDK5R1	hsa-miR-198
CSF1	hsa-miR-453
EDN2	hsa-miR-362-5p
EDNRB	hsa-miR-620
ERBB4	hsa-miR-202
FGF7	hsa-miR-299-3p
FZD4	hsa-miR-412
MAPK3	hsa-miR-423-3p
MEF2C	hsa-miR-502-5p
NUP62	hsa-miR-525-5p
PAK2	hsa-miR-328
PRKACA	hsa-miR-532-3p
SOX9	hsa-miR-875-5p
TNFRSF11A	hsa-miR-378
TRAF2	hsa-miR-496
ACVR2A	hsa-miR-134
ADCY1	hsa-miR-571
AGTR1	hsa-miR-574-5p
CHRNA3	hsa-miR-516b
DRD4	hsa-miR-654-3p
DVL2	hsa-miR-451
FOXG1	hsa-miR-490-5p
FZD6	hsa-miR-935
HOXA7	hsa-miR-375
LRP1	hsa-miR-939
MAP2K2	hsa-miR-10b
NKX6-1	hsa-miR-593
PF4	hsa-let-7b
PIK3CB	hsa-miR-324-5p
PLD2	hsa-miR-516a-5p
PPP2R1A	hsa-miR-567
PRKCZ	hsa-miR-431
RAC1	hsa-miR-518c
CD38	hsa-miR-610
CTNNBIP1	hsa-miR-219-1-3p
F7	hsa-miR-432
FCER1A	hsa-miR-943
FOXO6	hsa-miR-644
GIMAP5	hsa-miR-450b-3p
HNF1A	hsa-miR-920
ITCH	hsa-miR-28-5p
KDR	hsa-miR-591
LRP5	hsa-miR-518b
NF2	hsa-miR-940
P2RX4	hsa-miR-98
PRKAA1	hsa-miR-99b
RAF1	hsa-miR-510
RIPK1	hsa-miR-556-5p
SFRP4	hsa-miR-518f
SNAI1	hsa-miR-623
TAF9	hsa-miR-100
UBA52	hsa-miR-18b
WNT16	hsa-miR-485-5p
ADCY3	hsa-miR-614
ADCY6	hsa-miR-31
ANAPC2	hsa-let-7a
BMI1	hsa-miR-409-5p
BRAF	hsa-let-7g
CCK	hsa-let-7i
FOXO3	hsa-miR-936
KAT5	hsa-miR-518d-3p
KRAS	hsa-miR-122
LATS1	hsa-miR-668
MS4A2	hsa-let-7e
MYH9	hsa-miR-581
NLRP12	hsa-miR-99a
PAK1	hsa-miR-455-5p
PICK1	hsa-miR-526b
PPAP2B	hsa-miR-601
SERPINE2	hsa-miR-626
SIX1	hsa-miR-657
SRCIN1	hsa-miR-129-3p
TNFRSF4	hsa-miR-325
TNFSF11	hsa-miR-483-3p
UBB	hsa-miR-151-5p
UBC	hsa-miR-615-5p
VHL	hsa-miR-411
WNT9A	hsa-miR-521
WT1	hsa-miR-492
ABCA1	hsa-miR-708
ADCY7	hsa-miR-554
ALOX12	hsa-miR-627
APOA2	hsa-miR-553
BAMBI	hsa-miR-491-5p
FZD10	hsa-miR-877
GNA13	hsa-miR-555
HAND1	hsa-miR-487b
HES1	hsa-miR-525-3p
HOXA13	hsa-miR-645
HTR1B	hsa-let-7f
NBN	hsa-miR-508-5p
NOTCH2	hsa-miR-342-5p
PLA2G4A	hsa-miR-361-3p
PPARA	hsa-miR-572
PRKACB	hsa-miR-887
PRKCB	hsa-miR-339-5p
SOCS3	hsa-miR-331-3p
SUFU	hsa-miR-563
THBS4	hsa-miR-636
TTN	hsa-let-7c
ZNF675	hsa-miR-654-5p
CCDC88A	hsa-miR-187
CEBPA	hsa-miR-541
CLN3	hsa-miR-191
DRD5	hsa-let-7d
ECE1	hsa-miR-609
EPB41L5	hsa-miR-518e
ESR1	hsa-miR-662
FASLG	hsa-miR-193a-5p
GHSR	hsa-miR-665
HOXA5	hsa-miR-490-3p
ITGA5	hsa-miR-550
KDM1A	hsa-miR-339-3p
MAP2K6	hsa-miR-524-3p
MAPK14	hsa-miR-766
MDFI	hsa-miR-885-3p
MED1	hsa-miR-517c
MSH2	hsa-miR-639
NR0B1	hsa-miR-671-3p
NR4A2	hsa-miR-874
OSM	hsa-miR-574-3p
PCSK9	hsa-miR-598
PKN1	hsa-miR-923
PRKDC	hsa-miR-337-5p
RELN	hsa-miR-503
SPAG9	hsa-miR-517a
WNT8A	hsa-miR-658
ZBTB16
BMP6
BTG1
CCND1
CENPE
DGKD
FGF4
FOXB1
FOXD3
FRZB
GNAI2
IFNB1
IL23A
IL5
INPP5D
MMP14
NOD1
NOTCH4
PHB
PRKAG2
PSMC5
RAP2A
SMARCA4
TFAP4
TRIM24
ULK1
VTN
WNT2B
ADCY2
ADRBK1
ALX1
ANGPT4
APOA4
ARRB2
BDKRB2
CCL24
CSF2
DSCAM
FOXM1
FOXP2
HSPD1
ICAM1
NKX3-1
NTN1
ONECUT1
PBX1
PRDM16
PRKCI
RPS6KA5
SERPINF1
TLR6
TNFSF4
WNT6
ADCY8
ADCY9
AGTR2
ANXA3
BMPR1A
CASP3
CD36
CDKL5
CENPF
CST3
DGKZ
DICER1
EPO
ERN1
HEY2
HOPX
IL23R
IL31RA
ITGAV
JAG1
MUL1
NPM1
POU4F1
PPARGC1A
PPT1
PRLR
RNF6
SPHK2
STK4
TNFRSF1A
TRIM16
XRCC5
ADCY4
AGRN
ARNT
C3AR1
DVL3
FAS
FOXH1
FZD5
GHRH
GRIN2B
HSP90AB1
ID2
IKBKB
IRAK2
MAPK11
NEUROD1
NTF3
NTRK1
ONECUT2
PARK2
PDGFRB
PRKACG
PRKAR2A
PTPRM
RHOB
SIAH2
SMAD6
SPN
TERF1
TRPV1
VAV2
VAV3
ADCY5
APOH
ATP2B2
BLM
C6
CD44
CDH2
CHD7
CX3CL1
CXCR4
CYP27B1
EPHB2
FKBP1A
FOXA3
GSK3A
IGHM
IRF4
LIG4
MLL2
MLL5
MNAT1
MRE11A
MYST3
NPR1
NRAS
PIAS1
PROK2
ROBO2
RUNX2
TNIK
TPM1
ADCYAP1R1
ARF6
BCL9L
CCKAR
CD28
CTNNA1
DAXX
DLX1
ERRFI1
FSTL3
FZD2
HBEGF
MUSK
MYD88
NCK2
NPTN
PTPRK
PXN
RBM15
RBP4
RTN4
TACR1
TGFBR3
THRB
ADM
AGAP2
APOB
BCL3
BCOR
CARTPT
CHUK
DAG1
DLX2
GLI1
GRM4
HOXA2
IGFBP5
JUNB
LBP
LEP
MLL
MYOD1
NDFIP1
PGR
PINK1
PRKCG
PSMC3
PTHLH
SELE
SLC9A3R1
SNX6
STK11
TAB1
TNFSF15
TRIM28
UBE2N
ZAK
ZFPM2
ABCG1
AMOT
BRD7
CDC42
CDK2
CREB3
DUSP3
FOXL2
IL12A
INHA
KISS1R
MAP2K3
MAP3K11
NME1
OSR1
PCGF2
PDE3B
PRKAR2B
PTPN6
RHOG
RHOQ
RUNX1
S100A7
SLIT1
SOX17
TCF3
TRIB1
TRIB2
TULP3
ARHGDIA
ATF1
BUB1B
CDC20
CDC6
CRHR1
CYLD
DNMT1
HAND2
HDAC7
HNF4A
HTT
ING4
JMJD6
LATS2
MAPK8
MLXIPL
P2RX1
PSMA6
PSMD9
ROCK1
SDCBP
SHC1
SOX18
SP100
STK3
WNT8B
ALS2
ANGPTL3
CAV2
CD40LG
CDKN1A
CDKN2B
CEBPB
CHRNB2
CIITA
CORO1A
FIGF
GAS1
GTPBP4
HSP90B1
IGHMBP2
IKBKG
LAMA5
LGALS1
LPAR3
LRP8
MDFIC
PIM1
PLK1
PPAP2A
PRRX1
RFX3
SCG2
SEMA7A
SIRT2
SMYD2
SORT1
STAT3
STRADA
TGFA
TMEM173
TNKS
ACD
APBB1
APLP1
BAX
BBS4
BCL6
CAPRIN1
CDKN1C
CHRM1
COL2A1
FKBP4
GABBR1
GCLC
GRIN2A
HSP90AA1
INPP5J
ITGB1
LPAR2
LRP4
MAD2L1
MAP2K7
MIB1
PAWR
PHIP
PIK3CA
PPM1A
PRKAR1A
PTCH1
SELP
SEMA3A
SET
TIE1
TRAF3
TRPV4
UBE2I
ACHE
AVP
BAZ1B
CAT
CDK7
DGKG
DGKQ
DLX5
DYNLT1
ESR2
GPAM
HELLS
HES5
HTATIP2
ID3
INHBB
MAD2L2
MAPKAPK2
MAPT
MSX2
NR2F1
NSD1
OGT
PDCD10
PIAS2
PRKAG1
SDC4
SETDB2
SMARCA2
SORBS1
SOX8
SQSTM1
STRADB
SUMO1
TAB2
TRAF7
UCN
ZFHX3
ZGPAT
AIMP1
AP2S1
ARHGEF11
ARHGEF2
C3
CBY1
CCKBR
CHD8
CHST11
CLN8
COL4A3
CRYAA
CSDA
CX3CR1
FLNA
FST
FYN
FZD3
GNAO1
HSF4
IL8
JAG2
MAP1B
MAP3K13
MAPK8IP2
MYH6
NDUFA13
PLCG2
PPP2R4
PRKAR1B
PRMT2
PSMB4
RAN
RBPJ
SATB2
SETD8
SLC11A2
SOCS1
SPRY1
TNFRSF12A
TRIP6
VCP
WNT10A
ACE
ANXA1
ATG5
CARM1
CCL26
CD276
CD80
CXADR
DGKI
DLL1
DTX1
EGR1
FOXL1
FOXP4
GH1
GNAI3
HINFP
HIPK3
IL17F
JARID2
KAT2B
MAPKAPK3
NPY1R
PARD3
PRICKLE1
PRKAA2
PRKCE
PTPN1
PTPRU
SLIT3
SOX15
SOX5
STAT1
SYNJ1
TBL1XR1
TEK
TRAF4
TSPYL2
UBE2E1
USP2
YWHAG
ASCL2
ATF5
BCAR1
BIRC7
BPTF
CADM1
CCND2
CD27
CD40
CDK5RAP1
CELA1
CIDEA
CIT
CLIP3
CTCF
DDR1
DPP4
DUSP1
DUSP19
ETS1
FGD4
FGF19
FGFR1OP
FOXE3
FOXN4
FOXQ1
FZD8
GBX2
GHRHR
GPC3
IL29
ITGB2
KAT2A
KLF4
MAPK7
MYF6
MYST1
NKX6-2
NLRC5
POU3F3
PSMC4
PTH
PTPN11
PTPRG
RET
RPS6KA3
SCARB1
SEMA3F
SFTPD
SIK1
SPRY2
SUZ12
TAB3
TAF1
TERF2
UBE2C
UBE2D1
UCHL1
UHMK1
YWHAH
A2M
ACTN4
ADRA1A
AHSG
AKT1S1
ATOH1
ATP2A2
BMPER
C12orf52
C1QTNF2
CARD11
CD81
CERK
CLSPN
CLTC
COL3A1
DGKE
DGKH
E2F1
ELF3
ERN2
FBXO5
GIPC1
GIPR
GPR65
HSPA2
IGBP1
IL26
INSL3
LBX1
MAP3K5
MAPK9
MAS1
MYLK3
MYST4
NCK1
NOTCH3
NR2E3
OPRM1
OTX2
PHF8
PLXNA3
PSMB8
RAD50
RAG1
RNF20
SCRIB
SEMA4D
TICAM1
TIMP1
TTK
YWHAE
